# Supplementary material for: Evolutionary origins and interactomes of human, young microproteins and small peptides translated from short open reading frames
Source: Mol Cell. 2023 Mar 16;83(6):994–1011.e18. doi: 10.1016/j.molcel.2023.01.023 (PMC10032668; doi:10.1016/j.molcel.2023.01.023)
Supplement: Table S3. PRISMA results for 60 microproteins, related to Figures 2 and 3 — Table with information on microprotein PRISMA setup and results. [file mmc4.xlsx]

## Sheet: PRISMA synthesized peptides
PRISMA Tile ID	Tile peptide sequence	Experiment sORF ID (transcriptID_ORFstart_ORFstop)	Candidate name	Included in analysis based on replicate correlation	Interactors detected	Included in analysis based on bait identification	Membrane	Average disorder score	Disorder score per aa
1_001	MRPVEELWLGTPPLL	ENST00000533767_181_274	NAV2-AS2	TRUE	TRUE	TRUE	M1	0.42618	0.7605, 0.7317, 0.7147, 0.6984, 0.5846, 0.4651, 0.4037, 0.3762, 0.2913, 0.2531, 0.1766, 0.2167, 0.2483, 0.2385, 0.2333
1_002	WLGTPPLLREMSMDS	ENST00000533767_181_274	NAV2-AS2	TRUE	TRUE	TRUE	M1	0.198667	0.3762, 0.2913, 0.2531, 0.1766, 0.2167, 0.2483, 0.2385, 0.2333, 0.1698, 0.0909, 0.1292, 0.1416, 0.1416, 0.138, 0.1349
1_003	LREMSMDSQLVWRLL	ENST00000533767_181_274	NAV2-AS2	TRUE	TRUE	TRUE	M1	0.245427	0.2333, 0.1698, 0.0909, 0.1292, 0.1416, 0.1416, 0.138, 0.1349, 0.1456, 0.1602, 0.2786, 0.3992, 0.46, 0.4918, 0.5667
1_004	EMSMDSQLVWRLLTD	ENST00000533767_181_274	NAV2-AS2	TRUE	TRUE	TRUE	M1	0.304593	0.0909, 0.1292, 0.1416, 0.1416, 0.138, 0.1349, 0.1456, 0.1602, 0.2786, 0.3992, 0.46, 0.4918, 0.5667, 0.6079, 0.6827
1_005	MPRRHEPVWEMTGFF	ENST00000533767_433_742	NAV2-AS2_2	TRUE	TRUE	TRUE	M1	0.46904	0.9068, 0.8488, 0.8158, 0.7869, 0.6756, 0.5667, 0.46, 0.4379, 0.4037, 0.2963, 0.1878, 0.1602, 0.138, 0.1667, 0.1844
1_006	VWEMTGFFLPDVLLS	ENST00000533767_433_742	NAV2-AS2_2	TRUE	TRUE	TRUE	M1	0.25816	0.4379, 0.4037, 0.2963, 0.1878, 0.1602, 0.138, 0.1667, 0.1844, 0.2041, 0.2041, 0.1844, 0.2385, 0.3762, 0.3717, 0.3184
1_007	FLPDVLLSDSSDTSE	ENST00000533767_433_742	NAV2-AS2_2	TRUE	TRUE	TRUE	M1	0.286207	0.1844, 0.2041, 0.2041, 0.1844, 0.2385, 0.3762, 0.3717, 0.3184, 0.2963, 0.2122, 0.2786, 0.2786, 0.3762, 0.3847, 0.3847
1_008	SDSSDTSEGFRLHLE	ENST00000533767_433_742	NAV2-AS2_2	TRUE	TRUE	TRUE	M1	0.367293	0.3184, 0.2963, 0.2122, 0.2786, 0.2786, 0.3762, 0.3847, 0.3847, 0.4458, 0.4556, 0.4513, 0.4333, 0.4458, 0.3762, 0.3717
1_009	EGFRLHLEPGSIFMP	ENST00000533767_433_742	NAV2-AS2_2	TRUE	TRUE	TRUE	M1	0.411107	0.3847, 0.4458, 0.4556, 0.4513, 0.4333, 0.4458, 0.3762, 0.3717, 0.3806, 0.4037, 0.4333, 0.3992, 0.4037, 0.4149, 0.3668
1_010	EPGSIFMPLSEPPSD	ENST00000533767_433_742	NAV2-AS2_2	TRUE	TRUE	TRUE	M1	0.43686	0.3717, 0.3806, 0.4037, 0.4333, 0.3992, 0.4037, 0.4149, 0.3668, 0.4379, 0.4556, 0.5229, 0.5229, 0.5043, 0.4703, 0.4651
1_011	PLSEPPSDFLTSSPD	ENST00000533767_433_742	NAV2-AS2_2	TRUE	TRUE	TRUE	M1	0.476067	0.3668, 0.4379, 0.4556, 0.5229, 0.5229, 0.5043, 0.4703, 0.4651, 0.5412, 0.5374, 0.4918, 0.46, 0.5296, 0.4203, 0.4149
1_012	DFLTSSPDHREFLST	ENST00000533767_433_742	NAV2-AS2_2	TRUE	TRUE	TRUE	M1	0.34448	0.4651, 0.5412, 0.5374, 0.4918, 0.46, 0.5296, 0.4203, 0.4149, 0.27, 0.1698, 0.1766, 0.1456, 0.2122, 0.2122, 0.1205
1_013	DHREFLSTCECFSAS	ENST00000533767_433_742	NAV2-AS2_2	TRUE	TRUE	TRUE	M1	0.1609	0.4149, 0.27, 0.1698, 0.1766, 0.1456, 0.2122, 0.2122, 0.1205, 0.124, 0.1292, 0.1178, 0.0771, 0.0884, 0.0965, 0.0587
1_014	TCECFSASVCGQRLS	ENST00000533767_433_742	NAV2-AS2_2	TRUE	TRUE	TRUE	M1	0.11186	0.1205, 0.124, 0.1292, 0.1178, 0.0771, 0.0884, 0.0965, 0.0587, 0.0723, 0.0744, 0.0884, 0.0884, 0.1635, 0.1532, 0.2255
1_015	SVCGQRLSELVLPQS	ENST00000533767_433_742	NAV2-AS2_2	TRUE	TRUE	TRUE	M1	0.23244	0.0587, 0.0723, 0.0744, 0.0884, 0.0884, 0.1635, 0.1532, 0.2255, 0.3053, 0.3053, 0.3491, 0.2865, 0.3456, 0.4825, 0.4879
1_016	SELVLPQSQAGKPLT	ENST00000533767_433_742	NAV2-AS2_2	TRUE	TRUE	TRUE	M1	0.427607	0.2255, 0.3053, 0.3053, 0.3491, 0.2865, 0.3456, 0.4825, 0.4879, 0.4556, 0.4556, 0.4967, 0.5229, 0.5253, 0.5992, 0.5711
1_017	SQAGKPLTPKAKMPK	ENST00000533767_433_742	NAV2-AS2_2	TRUE	TRUE	TRUE	M1	0.60674	0.4879, 0.4556, 0.4556, 0.4967, 0.5229, 0.5253, 0.5992, 0.5711, 0.6374, 0.6219, 0.6557, 0.6984, 0.7342, 0.8001, 0.8391
1_018	KPLTPKAKMPKHWSS	ENST00000533767_433_742	NAV2-AS2_2	TRUE	TRUE	TRUE	M1	0.725307	0.5229, 0.5253, 0.5992, 0.5711, 0.6374, 0.6219, 0.6557, 0.6984, 0.7342, 0.8001, 0.8391, 0.8713, 0.8886, 0.9491, 0.9653
1_019	MAPWSREAVLSLYRA	MIEF-MP	MIEF-MP	TRUE	TRUE	TRUE	M1	0.243187	0.7317, 0.687, 0.5549, 0.4245, 0.3717, 0.2913, 0.1667, 0.0813, 0.0567, 0.0464, 0.0363, 0.0464, 0.0607, 0.0279, 0.0643
1_020	AVLSLYRALLRQGRQ	MIEF-MP	MIEF-MP	TRUE	TRUE	TRUE	M1	0.0538933	0.0813, 0.0567, 0.0464, 0.0363, 0.0464, 0.0607, 0.0279, 0.0643, 0.0387, 0.0405, 0.0414, 0.049, 0.0789, 0.0832, 0.0567
1_021	ALLRQGRQLRYTDRD	MIEF-MP	MIEF-MP	TRUE	TRUE	TRUE	M1	0.0839533	0.0643, 0.0387, 0.0405, 0.0414, 0.049, 0.0789, 0.0832, 0.0567, 0.0607, 0.0909, 0.1018, 0.0744, 0.1178, 0.1805, 0.1805
1_022	QLRYTDRDFYFASIR	MIEF-MP	MIEF-MP	TRUE	TRUE	TRUE	M1	0.119773	0.0567, 0.0607, 0.0909, 0.1018, 0.0744, 0.1178, 0.1805, 0.1805, 0.106, 0.1018, 0.1041, 0.1018, 0.1698, 0.1766, 0.1732
1_023	DFYFASIRREFRKNQ	MIEF-MP	MIEF-MP	TRUE	TRUE	TRUE	M1	0.16276	0.1805, 0.106, 0.1018, 0.1041, 0.1018, 0.1698, 0.1766, 0.1732, 0.1635, 0.1602, 0.1416, 0.138, 0.1805, 0.2292, 0.3146
1_024	RREFRKNQKLEDAEA	MIEF-MP	MIEF-MP	TRUE	TRUE	TRUE	M1	0.262093	0.1732, 0.1635, 0.1602, 0.1416, 0.138, 0.1805, 0.2292, 0.3146, 0.3311, 0.3399, 0.3359, 0.3399, 0.3491, 0.363, 0.3717
1_025	QKLEDAEARERQLEK	MIEF-MP	MIEF-MP	TRUE	TRUE	TRUE	M1	0.28874	0.3146, 0.3311, 0.3399, 0.3359, 0.3399, 0.3491, 0.363, 0.3717, 0.3263, 0.2602, 0.1844, 0.1805, 0.1844, 0.2657, 0.1844
1_026	ARERQLEKGLVFLNG	MIEF-MP	MIEF-MP	TRUE	TRUE	TRUE	M1	0.209073	0.3717, 0.3263, 0.2602, 0.1844, 0.1805, 0.1844, 0.2657, 0.1844, 0.1921, 0.2122, 0.138, 0.1041, 0.138, 0.1732, 0.2209
1_027	EKGLVFLNGKLGRII	MIEF-MP	MIEF-MP	TRUE	TRUE	TRUE	M1	0.28774	0.2657, 0.1844, 0.1921, 0.2122, 0.138, 0.1041, 0.138, 0.1732, 0.2209, 0.2531, 0.3885, 0.4333, 0.4749, 0.5084, 0.6293
1_028	MFLSAVFFAKSKSKN	MRPL33	MRPL33	TRUE	TRUE	TRUE	M1	0.17372	0.4825, 0.4282, 0.3885, 0.3399, 0.3005, 0.2558, 0.1495, 0.0744, 0.035, 0.0274, 0.0144, 0.0102, 0.0245, 0.0414, 0.0336
1_029	FAKSKSKNILVRMVS	MRPL33	MRPL33	TRUE	TRUE	TRUE	M1	0.06462	0.0744, 0.035, 0.0274, 0.0144, 0.0102, 0.0245, 0.0414, 0.0336, 0.0464, 0.0771, 0.1456, 0.1532, 0.1349, 0.0723, 0.0789
1_030	NILVRMVSEAGTGFC	MRPL33	MRPL33	TRUE	TRUE	TRUE	M1	0.09994	0.0336, 0.0464, 0.0771, 0.1456, 0.1532, 0.1349, 0.0723, 0.0789, 0.0744, 0.0813, 0.0789, 0.0789, 0.1292, 0.1266, 0.1878
1_031	SEAGTGFCFNTKRNR	MRPL33	MRPL33	TRUE	TRUE	TRUE	M1	0.135513	0.0789, 0.0744, 0.0813, 0.0789, 0.0789, 0.1292, 0.1266, 0.1878, 0.1766, 0.2167, 0.208, 0.208, 0.1456, 0.1178, 0.124
1_032	CFNTKRNRLREKLTL	MRPL33	MRPL33	TRUE	TRUE	TRUE	M1	0.162193	0.1878, 0.1766, 0.2167, 0.208, 0.208, 0.1456, 0.1178, 0.124, 0.0789, 0.0744, 0.1635, 0.1602, 0.1878, 0.1878, 0.1958
1_033	RLREKLTLLHYDPVV	MRPL33	MRPL33	TRUE	TRUE	TRUE	M1	0.118327	0.124, 0.0789, 0.0744, 0.1635, 0.1602, 0.1878, 0.1878, 0.1958, 0.1921, 0.1349, 0.0858, 0.0464, 0.0502, 0.0441, 0.049
1_034	LLHYDPVVKQRVLFV	MRPL33	MRPL33	TRUE	TRUE	TRUE	M1	0.0910533	0.1958, 0.1921, 0.1349, 0.0858, 0.0464, 0.0502, 0.0441, 0.049, 0.0478, 0.0884, 0.0464, 0.0771, 0.1205, 0.0607, 0.1266
1_035	VKQRVLFVEKKKIRS	MRPL33	MRPL33	TRUE	TRUE	TRUE	M1	0.20858	0.049, 0.0478, 0.0884, 0.0464, 0.0771, 0.1205, 0.0607, 0.1266, 0.1698, 0.1805, 0.2913, 0.4116, 0.4458, 0.4879, 0.5253
1_036	KQRVLFVEKKKIRSL	MRPL33	MRPL33	TRUE	TRUE	TRUE	M1	0.24806	0.0478, 0.0884, 0.0464, 0.0771, 0.1205, 0.0607, 0.1266, 0.1698, 0.1805, 0.2913, 0.4116, 0.4458, 0.4879, 0.5253, 0.6412
1_037	MFCCAQCEEAKEKKD	ENST00000445441_148_262	PRR34-AS1	TRUE	TRUE	TRUE	M1	0.09984	0.3263, 0.2786, 0.2432, 0.1958, 0.1566, 0.1205, 0.0621, 0.0316, 0.0231, 0.0141, 0.0026, 0.0026, 0.0044, 0.0179, 0.0182
1_038	EEAKEKKDLLKMCTS	ENST00000445441_148_262	PRR34-AS1	TRUE	TRUE	TRUE	M1	0.03204	0.0316, 0.0231, 0.0141, 0.0026, 0.0026, 0.0044, 0.0179, 0.0182, 0.0252, 0.0157, 0.0677, 0.0502, 0.0607, 0.0789, 0.0677
1_039	DLLKMCTSTCSLKIP	ENST00000445441_148_262	PRR34-AS1	TRUE	TRUE	TRUE	M1	0.0504867	0.0182, 0.0252, 0.0157, 0.0677, 0.0502, 0.0607, 0.0789, 0.0677, 0.066, 0.0643, 0.0387, 0.0414, 0.0376, 0.0607, 0.0643
1_040	STCSLKIPSARHFSW	ENST00000445441_148_262	PRR34-AS1	TRUE	TRUE	TRUE	M1	0.227507	0.0677, 0.066, 0.0643, 0.0387, 0.0414, 0.0376, 0.0607, 0.0643, 0.0965, 0.2963, 0.3491, 0.3939, 0.4458, 0.6756, 0.7147
1_041	CSLKIPSARHFSWRK	ENST00000445441_148_262	PRR34-AS1	TRUE	TRUE	TRUE	M1	0.33002	0.0643, 0.0387, 0.0414, 0.0376, 0.0607, 0.0643, 0.0965, 0.2963, 0.3491, 0.3939, 0.4458, 0.6756, 0.7147, 0.8158, 0.8556
1_042	MERKVRKLKSRERQW	ENST00000606496_42_198	RP11-140K17.3	TRUE	TRUE	TRUE	M1	0.682073	0.9624, 0.9491, 0.918, 0.9009, 0.865, 0.7605, 0.7232, 0.687, 0.6474, 0.5549, 0.4967, 0.5008, 0.4333, 0.4203, 0.4116
1_043	LKSRERQWQGQVAKC	ENST00000606496_42_198	RP11-140K17.3	TRUE	TRUE	TRUE	M1	0.496073	0.687, 0.6474, 0.5549, 0.4967, 0.5008, 0.4333, 0.4203, 0.4116, 0.4879, 0.4825, 0.4781, 0.5229, 0.5173, 0.4513, 0.3491
1_044	WQGQVAKCTQPSQQG	ENST00000606496_42_198	RP11-140K17.3	TRUE	TRUE	TRUE	M1	0.41208	0.4116, 0.4879, 0.4825, 0.4781, 0.5229, 0.5173, 0.4513, 0.3491, 0.3668, 0.3578, 0.3535, 0.363, 0.363, 0.3668, 0.3096
1_045	CTQPSQQGVCHSRLK	ENST00000606496_42_198	RP11-140K17.3	TRUE	TRUE	TRUE	M1	0.32236	0.3491, 0.3668, 0.3578, 0.3535, 0.363, 0.363, 0.3668, 0.3096, 0.2865, 0.3096, 0.3096, 0.3311, 0.2657, 0.27, 0.2333
1_046	GVCHSRLKDVFEELL	ENST00000606496_42_198	RP11-140K17.3	TRUE	TRUE	TRUE	M1	0.22876	0.3096, 0.2865, 0.3096, 0.3096, 0.3311, 0.2657, 0.27, 0.2333, 0.1667, 0.1766, 0.1602, 0.1349, 0.1205, 0.1805, 0.1766
1_047	KDVFEELLSQWDAAL	ENST00000606496_42_198	RP11-140K17.3	TRUE	TRUE	TRUE	M1	0.28844	0.2333, 0.1667, 0.1766, 0.1602, 0.1349, 0.1205, 0.1805, 0.1766, 0.2167, 0.2657, 0.3806, 0.4245, 0.46, 0.5583, 0.6715
1_048	VFEELLSQWDAALKS	ENST00000606496_42_198	RP11-140K17.3	TRUE	TRUE	TRUE	M1	0.35842	0.1766, 0.1602, 0.1349, 0.1205, 0.1805, 0.1766, 0.2167, 0.2657, 0.3806, 0.4245, 0.46, 0.5583, 0.6715, 0.7079, 0.7418
1_049	MYRFRSQLFTGISAA	ENST00000403825_60_216	IFRD1	TRUE	TRUE	TRUE	M1	0.327633	0.7232, 0.687, 0.5583, 0.5126, 0.4333, 0.3578, 0.282, 0.2432, 0.1732, 0.138, 0.1088, 0.0858, 0.1698, 0.1667, 0.2748
1_050	LFTGISAAATAHSYP	ENST00000403825_60_216	IFRD1	TRUE	TRUE	TRUE	M1	0.179953	0.2432, 0.1732, 0.138, 0.1088, 0.0858, 0.1698, 0.1667, 0.2748, 0.1805, 0.1844, 0.1732, 0.1958, 0.2432, 0.1921, 0.1698
1_051	AATAHSYPRRFSTLL	ENST00000403825_60_216	IFRD1	TRUE	TRUE	TRUE	M1	0.25072	0.2748, 0.1805, 0.1844, 0.1732, 0.1958, 0.2432, 0.1921, 0.1698, 0.2558, 0.2602, 0.2913, 0.3491, 0.3225, 0.3146, 0.3535
1_052	PRRFSTLLLAEDSPL	ENST00000403825_60_216	IFRD1	TRUE	TRUE	TRUE	M1	0.37196	0.1698, 0.2558, 0.2602, 0.2913, 0.3491, 0.3225, 0.3146, 0.3535, 0.3847, 0.4149, 0.4967, 0.4749, 0.4749, 0.4651, 0.5514
1_053	LLAEDSPLSRPPHRR	ENST00000403825_60_216	IFRD1	TRUE	TRUE	TRUE	M1	0.530887	0.3535, 0.3847, 0.4149, 0.4967, 0.4749, 0.4749, 0.4651, 0.5514, 0.5623, 0.5711, 0.5802, 0.6293, 0.6789, 0.6604, 0.665
1_054	LSRPPHRRTSKKCSS	ENST00000403825_60_216	IFRD1	TRUE	TRUE	TRUE	M1	0.711607	0.5514, 0.5623, 0.5711, 0.5802, 0.6293, 0.6789, 0.6604, 0.665, 0.7034, 0.7458, 0.7573, 0.8521, 0.8886, 0.9103, 0.918
1_055	RPPHRRTSKKCSSIG	ENST00000403825_60_216	IFRD1	TRUE	TRUE	TRUE	M1	0.762347	0.5711, 0.5802, 0.6293, 0.6789, 0.6604, 0.665, 0.7034, 0.7458, 0.7573, 0.8521, 0.8886, 0.9103, 0.918, 0.9257, 0.9491
1_056	MASVNLSFSFSRPSH	ENST00000474477_155_287	LINC00881	TRUE	TRUE	TRUE	M1	0.223907	0.5667, 0.5173, 0.4781, 0.4651, 0.4116, 0.3491, 0.2657, 0.1495, 0.0621, 0.0286, 0.0087, 0.0173, 0.0097, 0.0131, 0.016
1_057	FSFSRPSHALFLFPF	ENST00000474477_155_287	LINC00881	TRUE	TRUE	TRUE	M1	0.0327667	0.1495, 0.0621, 0.0286, 0.0087, 0.0173, 0.0097, 0.0131, 0.016, 0.0083, 0.0167, 0.0097, 0.0231, 0.0259, 0.0514, 0.0514
1_058	HALFLFPFPVLTVTQ	ENST00000474477_155_287	LINC00881	TRUE	TRUE	TRUE	M1	0.02642	0.016, 0.0083, 0.0167, 0.0097, 0.0231, 0.0259, 0.0514, 0.0514, 0.049, 0.0144, 0.0173, 0.015, 0.02, 0.0376, 0.0405
1_059	FPVLTVTQGTTCEMK	ENST00000474477_155_287	LINC00881	TRUE	TRUE	TRUE	M1	0.0396133	0.0514, 0.049, 0.0144, 0.0173, 0.015, 0.02, 0.0376, 0.0405, 0.066, 0.0621, 0.0252, 0.0308, 0.0259, 0.0425, 0.0965
1_060	QGTTCEMKDLRCCIG	ENST00000474477_155_287	LINC00881	TRUE	TRUE	TRUE	M1	0.17328	0.0405, 0.066, 0.0621, 0.0252, 0.0308, 0.0259, 0.0425, 0.0965, 0.1292, 0.2333, 0.282, 0.3184, 0.3668, 0.4149, 0.4651
1_061	GTTCEMKDLRCCIGS	ENST00000474477_155_287	LINC00881	TRUE	TRUE	TRUE	M1	0.21374	0.066, 0.0621, 0.0252, 0.0308, 0.0259, 0.0425, 0.0965, 0.1292, 0.2333, 0.282, 0.3184, 0.3668, 0.4149, 0.4651, 0.6474
1_062	MRNKREGAFPCAALG	human-lv-merged.23801.2_64_166	LINC00881_2	TRUE	TRUE	TRUE	M1	0.633273	0.9697, 0.8886, 0.8424, 0.7817, 0.7111, 0.665, 0.6334, 0.59, 0.5374, 0.5008, 0.4556, 0.4879, 0.4749, 0.4825, 0.4781
1_063	AFPCAALGETHTDRG	human-lv-merged.23801.2_64_166	LINC00881_2	TRUE	TRUE	TRUE	M1	0.48074	0.59, 0.5374, 0.5008, 0.4556, 0.4879, 0.4749, 0.4825, 0.4781, 0.442, 0.4282, 0.4245, 0.4333, 0.4825, 0.442, 0.5514
1_064	GETHTDRGSGMTGKG	human-lv-merged.23801.2_64_166	LINC00881_2	TRUE	TRUE	TRUE	M1	0.489413	0.4781, 0.442, 0.4282, 0.4245, 0.4333, 0.4825, 0.442, 0.5514, 0.5583, 0.5229, 0.4245, 0.4781, 0.5126, 0.5549, 0.6079
1_065	DRGSGMTGKGGNGFC	human-lv-merged.23801.2_64_166	LINC00881_2	TRUE	TRUE	TRUE	M1	0.581913	0.4825, 0.442, 0.5514, 0.5583, 0.5229, 0.4245, 0.4781, 0.5126, 0.5549, 0.6079, 0.6474, 0.6827, 0.7111, 0.7573, 0.7951
1_066	MIIGPKLTALPKRQR	ENST00000602414_112_268	SNHG8	TRUE	TRUE	TRUE	M1	0.639473	0.835, 0.8311, 0.7951, 0.7605, 0.7342, 0.7034, 0.6681, 0.6334, 0.5941, 0.4781, 0.4333, 0.4556, 0.5253, 0.59, 0.5549
1_067	TALPKRQRSQDIGRS	ENST00000602414_112_268	SNHG8	TRUE	TRUE	TRUE	M1	0.509733	0.6334, 0.5941, 0.4781, 0.4333, 0.4556, 0.5253, 0.59, 0.5549, 0.4879, 0.4203, 0.5008, 0.5008, 0.4781, 0.5514, 0.442
1_068	RSQDIGRSGAALETL	ENST00000602414_112_268	SNHG8	TRUE	TRUE	TRUE	M1	0.450507	0.5549, 0.4879, 0.4203, 0.5008, 0.5008, 0.4781, 0.5514, 0.442, 0.442, 0.4333, 0.4116, 0.4116, 0.4116, 0.3535, 0.3578
1_069	SGAALETLKFTSMRG	ENST00000602414_112_268	SNHG8	TRUE	TRUE	TRUE	M1	0.3588	0.442, 0.442, 0.4333, 0.4116, 0.4116, 0.4116, 0.3535, 0.3578, 0.3399, 0.3399, 0.2748, 0.27, 0.2748, 0.3096, 0.3096
1_070	LKFTSMRGLECSLGR	ENST00000602414_112_268	SNHG8	TRUE	TRUE	TRUE	M1	0.334413	0.3578, 0.3399, 0.3399, 0.2748, 0.27, 0.2748, 0.3096, 0.3096, 0.3762, 0.3806, 0.27, 0.3225, 0.3456, 0.4116, 0.4333
1_071	GLECSLGRRASTCSP	ENST00000602414_112_268	SNHG8	TRUE	TRUE	TRUE	M1	0.485773	0.3096, 0.3762, 0.3806, 0.27, 0.3225, 0.3456, 0.4116, 0.4333, 0.4749, 0.5296, 0.5623, 0.6035, 0.6906, 0.7275, 0.8488
1_072	ECSLGRRASTCSPGP	ENST00000602414_112_268	SNHG8	TRUE	TRUE	TRUE	M1	0.561207	0.3806, 0.27, 0.3225, 0.3456, 0.4116, 0.4333, 0.4749, 0.5296, 0.5623, 0.6035, 0.6906, 0.7275, 0.8488, 0.8781, 0.9392
1_073	MDDGNIRLSRNPSGN	ENST00000602483_93_201	SNHG8_2	TRUE	TRUE	TRUE	M1	0.654513	0.918, 0.8886, 0.8746, 0.8424, 0.8074, 0.7605, 0.7232, 0.6756, 0.6374, 0.5473, 0.442, 0.4651, 0.4116, 0.4037, 0.4203
1_074	LSRNPSGNGRSLFSI	ENST00000602483_93_201	SNHG8_2	TRUE	TRUE	TRUE	M1	0.427553	0.6756, 0.6374, 0.5473, 0.442, 0.4651, 0.4116, 0.4037, 0.4203, 0.3311, 0.3939, 0.3225, 0.3806, 0.3806, 0.2963, 0.3053
1_075	NGRSLFSIRQWTYRS	ENST00000602483_93_201	SNHG8_2	TRUE	TRUE	TRUE	M1	0.311493	0.4203, 0.3311, 0.3939, 0.3225, 0.3806, 0.3806, 0.2963, 0.3053, 0.2748, 0.282, 0.2292, 0.2292, 0.2255, 0.2786, 0.3225
1_076	IRQWTYRSWGNGCSE	ENST00000602483_93_201	SNHG8_2	TRUE	TRUE	TRUE	M1	0.437307	0.3053, 0.2748, 0.282, 0.2292, 0.2292, 0.2255, 0.2786, 0.3225, 0.4149, 0.5229, 0.5623, 0.6557, 0.6984, 0.7192, 0.8391
1_077	MSRKKAQPAGLSWKP	ENST00000606971_139_403	RP11-140K17.3_2	TRUE	TRUE	TRUE	M1	0.6504	0.9753, 0.9348, 0.9119, 0.82, 0.7817, 0.7605, 0.7192, 0.6756, 0.5802, 0.4651, 0.4245, 0.4333, 0.442, 0.4203, 0.4116
1_078	PAGLSWKPSSLWNSE	ENST00000606971_139_403	RP11-140K17.3_2	TRUE	TRUE	TRUE	M1	0.41778	0.6756, 0.5802, 0.4651, 0.4245, 0.4333, 0.442, 0.4203, 0.4116, 0.4078, 0.4282, 0.3578, 0.3399, 0.3096, 0.2483, 0.3225
1_079	PSSLWNSEMSTSLSV	ENST00000606971_139_403	RP11-140K17.3_2	TRUE	TRUE	TRUE	M1	0.335607	0.4116, 0.4078, 0.4282, 0.3578, 0.3399, 0.3096, 0.2483, 0.3225, 0.3311, 0.4282, 0.3668, 0.3491, 0.2748, 0.2292, 0.2292
1_080	EMSTSLSVVPRQLNF	ENST00000606971_139_403	RP11-140K17.3_2	TRUE	TRUE	TRUE	M1	0.31792	0.3225, 0.3311, 0.4282, 0.3668, 0.3491, 0.2748, 0.2292, 0.2292, 0.3053, 0.2963, 0.3096, 0.3053, 0.3359, 0.3399, 0.3456
1_081	VVPRQLNFCISSGSR	ENST00000606971_139_403	RP11-140K17.3_2	TRUE	TRUE	TRUE	M1	0.36964	0.2292, 0.3053, 0.2963, 0.3096, 0.3053, 0.3359, 0.3399, 0.3456, 0.3535, 0.3885, 0.4203, 0.4703, 0.5043, 0.4703, 0.4703
1_082	FCISSGSRSTSMPSM	ENST00000606971_139_403	RP11-140K17.3_2	TRUE	TRUE	TRUE	M1	0.5052	0.3456, 0.3535, 0.3885, 0.4203, 0.4703, 0.5043, 0.4703, 0.4703, 0.46, 0.5229, 0.5229, 0.6255, 0.6219, 0.6906, 0.7111
1_083	RSTSMPSMAGTGHPL	ENST00000606971_139_403	RP11-140K17.3_2	TRUE	TRUE	TRUE	M1	0.612307	0.4703, 0.46, 0.5229, 0.5229, 0.6255, 0.6219, 0.6906, 0.7111, 0.6756, 0.6219, 0.6334, 0.6334, 0.6474, 0.665, 0.6827
1_084	MAGTGHPLPRLFTTK	ENST00000606971_139_403	RP11-140K17.3_2	TRUE	TRUE	TRUE	M1	0.700613	0.7111, 0.6756, 0.6219, 0.6334, 0.6334, 0.6474, 0.665, 0.6827, 0.7192, 0.7192, 0.7342, 0.7644, 0.7605, 0.7724, 0.7688
1_085	LPRLFTTKPPPRRRA	ENST00000606971_139_403	RP11-140K17.3_2	TRUE	TRUE	TRUE	M1	0.763747	0.6827, 0.7192, 0.7192, 0.7342, 0.7644, 0.7605, 0.7724, 0.7688, 0.7869, 0.7912, 0.7724, 0.8283, 0.8311, 0.7644, 0.7605
1_086	KPPPRRRARGPGGGP	ENST00000606971_139_403	RP11-140K17.3_2	TRUE	TRUE	TRUE	M1	0.75306	0.7688, 0.7869, 0.7912, 0.7724, 0.8283, 0.8311, 0.7644, 0.7605, 0.8001, 0.7951, 0.7232, 0.6906, 0.6789, 0.6789, 0.6255
1_087	ARGPGGGPLLASFAT	ENST00000606971_139_403	RP11-140K17.3_2	TRUE	TRUE	TRUE	M1	0.693693	0.7605, 0.8001, 0.7951, 0.7232, 0.6906, 0.6789, 0.6789, 0.6255, 0.5711, 0.5941, 0.6219, 0.6789, 0.6984, 0.7342, 0.754
1_088	PGGGPLLASFATPLL	ENST00000606971_139_403	RP11-140K17.3_2	TRUE	TRUE	TRUE	M1	0.70036	0.7232, 0.6906, 0.6789, 0.6789, 0.6255, 0.5711, 0.5941, 0.6219, 0.6789, 0.6984, 0.7342, 0.754, 0.7869, 0.82, 0.8488
1_089	MCRGIQTLENVPPEF	human-lv-merged.30212.4_238_442	JHDM1D-AS1	TRUE	TRUE	TRUE	M1	0.71652	0.9491, 0.892, 0.8781, 0.8626, 0.835, 0.7388, 0.7147, 0.6557, 0.6255, 0.59, 0.5514, 0.5762, 0.6334, 0.6374, 0.6079
1_090	LENVPPEFPASSKET	human-lv-merged.30212.4_238_442	JHDM1D-AS1	TRUE	TRUE	TRUE	M1	0.625087	0.6557, 0.6255, 0.59, 0.5514, 0.5762, 0.6334, 0.6374, 0.6079, 0.6442, 0.6035, 0.6079, 0.6715, 0.6789, 0.6412, 0.6516
1_091	FPASSKETRASMEPP	human-lv-merged.30212.4_238_442	JHDM1D-AS1	TRUE	FALSE	TRUE	M1	0.625407	0.6079, 0.6442, 0.6035, 0.6079, 0.6715, 0.6789, 0.6412, 0.6516, 0.6124, 0.5992, 0.5941, 0.6079, 0.5941, 0.6374, 0.6293
1_092	TRASMEPPLVAGGLS	human-lv-merged.30212.4_238_442	JHDM1D-AS1	TRUE	TRUE	TRUE	M1	0.58934	0.6516, 0.6124, 0.5992, 0.5941, 0.6079, 0.5941, 0.6374, 0.6293, 0.6255, 0.5667, 0.5623, 0.5667, 0.5084, 0.5331, 0.5514
1_093	PLVAGGLSPRGIHHC	human-lv-merged.30212.4_238_442	JHDM1D-AS1	TRUE	TRUE	TRUE	M1	0.53442	0.6293, 0.6255, 0.5667, 0.5623, 0.5667, 0.5084, 0.5331, 0.5514, 0.5126, 0.5043, 0.4781, 0.4651, 0.5084, 0.4918, 0.5126
1_094	SPRGIHHCRPLGGTN	human-lv-merged.30212.4_238_442	JHDM1D-AS1	TRUE	TRUE	TRUE	M1	0.469333	0.5514, 0.5126, 0.5043, 0.4781, 0.4651, 0.5084, 0.4918, 0.5126, 0.4825, 0.4749, 0.4651, 0.4116, 0.3885, 0.3992, 0.3939
1_095	CRPLGGTNLEMGLVE	human-lv-merged.30212.4_238_442	JHDM1D-AS1	TRUE	TRUE	TRUE	M1	0.429153	0.5126, 0.4825, 0.4749, 0.4651, 0.4116, 0.3885, 0.3992, 0.3939, 0.3885, 0.3762, 0.3762, 0.4458, 0.442, 0.4203, 0.46
1_096	NLEMGLVERGIEKSR	human-lv-merged.30212.4_238_442	JHDM1D-AS1	TRUE	TRUE	TRUE	M1	0.456587	0.3939, 0.3885, 0.3762, 0.3762, 0.4458, 0.442, 0.4203, 0.46, 0.3847, 0.3939, 0.4245, 0.4703, 0.5762, 0.6174, 0.6789
1_097	GLVERGIEKSRRAYK	human-lv-merged.30212.4_238_442	JHDM1D-AS1	TRUE	TRUE	TRUE	M1	0.576587	0.4458, 0.442, 0.4203, 0.46, 0.3847, 0.3939, 0.4245, 0.4703, 0.5762, 0.6174, 0.6789, 0.7192, 0.8158, 0.8857, 0.9141
1_098	MAILRQNMASLDFFL	ENST00000456896_498_675	RP3-332B22.1	TRUE	TRUE	TRUE	M1	0.2047	0.7644, 0.6374, 0.5941, 0.4379, 0.2865, 0.1566, 0.0587, 0.0455, 0.015, 0.0109, 0.0081, 0.0102, 0.0069, 0.0124, 0.0259
1_099	MASLDFFLWRLDSKI	ENST00000456896_498_675	RP3-332B22.1	TRUE	TRUE	TRUE	M1	0.01628	0.0455, 0.015, 0.0109, 0.0081, 0.0102, 0.0069, 0.0124, 0.0259, 0.0274, 0.0245, 0.0109, 0.0121, 0.0075, 0.0075, 0.0194
1_100	LWRLDSKIESRSYMF	ENST00000456896_498_675	RP3-332B22.1	TRUE	TRUE	TRUE	M1	0.0393067	0.0259, 0.0274, 0.0245, 0.0109, 0.0121, 0.0075, 0.0075, 0.0194, 0.0179, 0.0395, 0.0607, 0.0542, 0.1117, 0.0587, 0.1117
1_101	IESRSYMFSPSRAFR	ENST00000456896_498_675	RP3-332B22.1	TRUE	TRUE	TRUE	M1	0.0484933	0.0194, 0.0179, 0.0395, 0.0607, 0.0542, 0.1117, 0.0587, 0.1117, 0.0567, 0.0425, 0.0414, 0.0502, 0.0308, 0.0179, 0.0141
1_102	FSPSRAFRLHFCNIL	ENST00000456896_498_675	RP3-332B22.1	TRUE	TRUE	TRUE	M1	0.0454733	0.1117, 0.0567, 0.0425, 0.0414, 0.0502, 0.0308, 0.0179, 0.0141, 0.0157, 0.0268, 0.0316, 0.0621, 0.0677, 0.0542, 0.0587
1_103	RLHFCNILLMKASHK	ENST00000456896_498_675	RP3-332B22.1	TRUE	TRUE	TRUE	M1	0.05256	0.0141, 0.0157, 0.0268, 0.0316, 0.0621, 0.0677, 0.0542, 0.0587, 0.035, 0.0274, 0.0587, 0.0587, 0.066, 0.0701, 0.1416
1_104	LLMKASHKTRLIQGV	ENST00000456896_498_675	RP3-332B22.1	TRUE	TRUE	TRUE	M1	0.263707	0.0587, 0.035, 0.0274, 0.0587, 0.0587, 0.066, 0.0701, 0.1416, 0.2292, 0.27, 0.3885, 0.5043, 0.6255, 0.6944, 0.7275
1_105	MKASHKTRLIQGVEK	ENST00000456896_498_675	RP3-332B22.1	TRUE	TRUE	TRUE	M1	0.36674	0.0274, 0.0587, 0.0587, 0.066, 0.0701, 0.1416, 0.2292, 0.27, 0.3885, 0.5043, 0.6255, 0.6944, 0.7275, 0.8001, 0.8391
1_106	MLTAEVRTGRRLITP	ENST00000608743_607_748	PDZRN3-AS1	TRUE	TRUE	TRUE	M1	0.339453	0.8457, 0.8074, 0.6681, 0.5253, 0.4825, 0.4651, 0.3717, 0.2209, 0.1416, 0.1117, 0.0884, 0.1041, 0.138, 0.0723, 0.049
1_107	TGRRLITPMIMSTTA	ENST00000608743_607_748	PDZRN3-AS1	TRUE	TRUE	TRUE	M1	0.0702133	0.2209, 0.1416, 0.1117, 0.0884, 0.1041, 0.138, 0.0723, 0.049, 0.0464, 0.0414, 0.0218, 0.0087, 0.0055, 0.0024, 0.001
1_108	PMIMSTTALLQFWFV	ENST00000608743_607_748	PDZRN3-AS1	TRUE	TRUE	TRUE	M1	0.0124267	0.049, 0.0464, 0.0414, 0.0218, 0.0087, 0.0055, 0.0024, 0.001, 0.0012, 0.0031, 0.0031, 0.0008, 0.0006, 0.0006, 0.0008
1_109	ALLQFWFVLCVHSVI	ENST00000608743_607_748	PDZRN3-AS1	TRUE	TRUE	TRUE	M1	0.00092	0.001, 0.0012, 0.0031, 0.0031, 0.0008, 0.0006, 0.0006, 0.0008, 0.0005, 0.0004, 0.0004, 0.0003, 0.0004, 0.0003, 0.0003
1_110	VLCVHSVIFPLRKLR	ENST00000608743_607_748	PDZRN3-AS1	TRUE	TRUE	TRUE	M1	0.0206933	0.0008, 0.0005, 0.0004, 0.0004, 0.0003, 0.0004, 0.0003, 0.0003, 0.0006, 0.001, 0.0059, 0.0131, 0.0395, 0.0771, 0.1698
1_111	HSVIFPLRKLRLEEG	ENST00000608743_607_748	PDZRN3-AS1	TRUE	TRUE	TRUE	M1	0.119593	0.0003, 0.0004, 0.0003, 0.0003, 0.0006, 0.001, 0.0059, 0.0131, 0.0395, 0.0771, 0.1698, 0.2292, 0.2748, 0.4149, 0.5667
1_112	MGRGGERKQSVWKWR	ENST00000502171_89_344	CTD-2366F13.1	TRUE	FALSE	TRUE	M1	0.630333	0.9796, 0.9534, 0.8945, 0.8713, 0.7772, 0.7388, 0.6944, 0.6604, 0.5583, 0.5374, 0.3885, 0.3885, 0.3885, 0.3146, 0.3096
1_113	KQSVWKWRNGLPCMS	ENST00000502171_89_344	CTD-2366F13.1	TRUE	TRUE	TRUE	M1	0.37162	0.6604, 0.5583, 0.5374, 0.3885, 0.3885, 0.3885, 0.3146, 0.3096, 0.3311, 0.3359, 0.3399, 0.3263, 0.3096, 0.2255, 0.1602
1_114	RNGLPCMSFSPGGRS	ENST00000502171_89_344	CTD-2366F13.1	TRUE	TRUE	TRUE	M1	0.244647	0.3096, 0.3311, 0.3359, 0.3399, 0.3263, 0.3096, 0.2255, 0.1602, 0.208, 0.1878, 0.2167, 0.2122, 0.1805, 0.1732, 0.1532
1_115	SFSPGGRSWCRRADA	ENST00000502171_89_344	CTD-2366F13.1	TRUE	TRUE	TRUE	M1	0.147953	0.1602, 0.208, 0.1878, 0.2167, 0.2122, 0.1805, 0.1732, 0.1532, 0.0832, 0.1495, 0.1667, 0.0813, 0.1266, 0.066, 0.0542
1_116	SWCRRADARLLDTCR	ENST00000502171_89_344	CTD-2366F13.1	TRUE	TRUE	TRUE	M1	0.0721933	0.1532, 0.0832, 0.1495, 0.1667, 0.0813, 0.1266, 0.066, 0.0542, 0.0286, 0.0286, 0.0297, 0.0131, 0.0194, 0.0414, 0.0414
1_117	ARLLDTCRLRYGGLA	ENST00000502171_89_344	CTD-2366F13.1	TRUE	TRUE	TRUE	M1	0.0246533	0.0542, 0.0286, 0.0286, 0.0297, 0.0131, 0.0194, 0.0414, 0.0414, 0.0212, 0.0212, 0.0226, 0.016, 0.0078, 0.0128, 0.0118
1_118	RLRYGGLANNLAGVF	ENST00000502171_89_344	CTD-2366F13.1	TRUE	TRUE	TRUE	M1	0.0124333	0.0414, 0.0212, 0.0212, 0.0226, 0.016, 0.0078, 0.0128, 0.0118, 0.0059, 0.0052, 0.0053, 0.0024, 0.0055, 0.0022, 0.0052
1_119	ANNLAGVFRLFHWLT	ENST00000502171_89_344	CTD-2366F13.1	TRUE	TRUE	TRUE	M1	0.00350667	0.0118, 0.0059, 0.0052, 0.0053, 0.0024, 0.0055, 0.0022, 0.0052, 0.0021, 0.0008, 0.0022, 0.0009, 0.0006, 0.0007, 0.0018
1_120	FRLFHWLTFRLLTLL	ENST00000502171_89_344	CTD-2366F13.1	TRUE	TRUE	TRUE	M1	0.00389333	0.0052, 0.0021, 0.0008, 0.0022, 0.0009, 0.0006, 0.0007, 0.0018, 0.0008, 0.0008, 0.0024, 0.0053, 0.0049, 0.0087, 0.0212
1_121	TFRLLTLLPTIEKRR	ENST00000502171_89_344	CTD-2366F13.1	TRUE	TRUE	TRUE	M1	0.0304067	0.0018, 0.0008, 0.0008, 0.0024, 0.0053, 0.0049, 0.0087, 0.0212, 0.016, 0.035, 0.0316, 0.0308, 0.0526, 0.0744, 0.1698
1_122	LPTIEKRRDSMRLEM	ENST00000502171_89_344	CTD-2366F13.1	TRUE	TRUE	TRUE	M1	0.293313	0.0212, 0.016, 0.035, 0.0316, 0.0308, 0.0526, 0.0744, 0.1698, 0.3146, 0.3491, 0.5008, 0.6412, 0.6516, 0.6827, 0.8283
1_123	MKWTQHVKTILSRSL	ENST00000546580_355_547	RP11-620J15.3	TRUE	TRUE	TRUE	M1	0.54824	0.8857, 0.82, 0.7817, 0.7418, 0.7079, 0.6219, 0.5623, 0.4825, 0.4379, 0.4037, 0.3578, 0.3717, 0.3806, 0.3456, 0.3225
1_124	KTILSRSLAVKENRE	ENST00000546580_355_547	RP11-620J15.3	TRUE	TRUE	TRUE	M1	0.377727	0.4825, 0.4379, 0.4037, 0.3578, 0.3717, 0.3806, 0.3456, 0.3225, 0.3225, 0.3263, 0.3668, 0.363, 0.3578, 0.3939, 0.4333
1_125	LAVKENRECAKEHTD	ENST00000546580_355_547	RP11-620J15.3	TRUE	TRUE	TRUE	M1	0.383173	0.3225, 0.3225, 0.3263, 0.3668, 0.363, 0.3578, 0.3939, 0.4333, 0.4245, 0.4245, 0.4203, 0.4651, 0.4245, 0.3491, 0.3535
1_126	ECAKEHTDTEQTGHL	ENST00000546580_355_547	RP11-620J15.3	TRUE	TRUE	TRUE	M1	0.35334	0.4333, 0.4245, 0.4245, 0.4203, 0.4651, 0.4245, 0.3491, 0.3535, 0.3359, 0.3225, 0.3263, 0.2748, 0.282, 0.2558, 0.208
1_127	DTEQTGHLCNHMEVC	ENST00000546580_355_547	RP11-620J15.3	TRUE	TRUE	TRUE	M1	0.21236	0.3535, 0.3359, 0.3225, 0.3263, 0.2748, 0.282, 0.2558, 0.208, 0.1602, 0.1602, 0.1178, 0.115, 0.115, 0.0771, 0.0813
1_128	LCNHMEVCLILKLKK	ENST00000546580_355_547	RP11-620J15.3	TRUE	TRUE	TRUE	M1	0.112833	0.208, 0.1602, 0.1602, 0.1178, 0.115, 0.115, 0.0771, 0.0813, 0.049, 0.0478, 0.0478, 0.0677, 0.1322, 0.1532, 0.1602
1_129	CLILKLKKLSWKTER	ENST00000546580_355_547	RP11-620J15.3	TRUE	TRUE	TRUE	M1	0.174913	0.0813, 0.049, 0.0478, 0.0478, 0.0677, 0.1322, 0.1532, 0.1602, 0.1921, 0.1805, 0.2167, 0.2602, 0.2531, 0.3399, 0.442
1_130	KLSWKTERPSPDDIV	ENST00000546580_355_547	RP11-620J15.3	TRUE	TRUE	TRUE	M1	0.467647	0.1602, 0.1921, 0.1805, 0.2167, 0.2602, 0.2531, 0.3399, 0.442, 0.4918, 0.5992, 0.6442, 0.6906, 0.7951, 0.8283, 0.9208
1_131	MGALFRLLLQERGKA	ENST00000624822_35_317	LINC01560	TRUE	TRUE	TRUE	M1	0.416313	0.7644, 0.7275, 0.6944, 0.6557, 0.6219, 0.5473, 0.4703, 0.4245, 0.2913, 0.1698, 0.1349, 0.1635, 0.1602, 0.1805, 0.2385
1_132	LLQERGKAAEFYSRG	ENST00000624822_35_317	LINC01560	TRUE	TRUE	TRUE	M1	0.3172	0.4245, 0.2913, 0.1698, 0.1349, 0.1635, 0.1602, 0.1805, 0.2385, 0.3311, 0.3225, 0.3806, 0.4703, 0.5253, 0.4825, 0.4825
1_133	AAEFYSRGRKQRRPS	ENST00000624822_35_317	LINC01560	TRUE	TRUE	TRUE	M1	0.39256	0.2385, 0.3311, 0.3225, 0.3806, 0.4703, 0.5253, 0.4825, 0.4825, 0.4078, 0.4116, 0.3359, 0.3717, 0.4078, 0.3535, 0.3668
1_134	GRKQRRPSASCTFGG	ENST00000624822_35_317	LINC01560	TRUE	TRUE	TRUE	M1	0.400387	0.4825, 0.4078, 0.4116, 0.3359, 0.3717, 0.4078, 0.3535, 0.3668, 0.4556, 0.4556, 0.46, 0.3992, 0.4078, 0.3847, 0.3053
1_135	SASCTFGGIWSSGVD	ENST00000624822_35_317	LINC01560	TRUE	TRUE	TRUE	M1	0.35378	0.3668, 0.4556, 0.4556, 0.46, 0.3992, 0.4078, 0.3847, 0.3053, 0.3311, 0.3359, 0.3053, 0.2786, 0.2531, 0.2531, 0.3146
1_136	GIWSSGVDMLPNGAV	ENST00000624822_35_317	LINC01560	TRUE	TRUE	TRUE	M1	0.30998	0.3053, 0.3311, 0.3359, 0.3053, 0.2786, 0.2531, 0.2531, 0.3146, 0.2432, 0.3146, 0.3263, 0.2558, 0.3096, 0.4116, 0.4116
1_137	DMLPNGAVGSLTQLG	ENST00000624822_35_317	LINC01560	TRUE	TRUE	TRUE	M1	0.356433	0.3146, 0.2432, 0.3146, 0.3263, 0.2558, 0.3096, 0.4116, 0.4116, 0.4116, 0.4379, 0.442, 0.3668, 0.3885, 0.3668, 0.3456
1_138	VGSLTQLGPSRPVLG	ENST00000624822_35_317	LINC01560	TRUE	TRUE	TRUE	M1	0.359073	0.4116, 0.4116, 0.4379, 0.442, 0.3668, 0.3885, 0.3668, 0.3456, 0.27, 0.27, 0.3005, 0.363, 0.3668, 0.282, 0.363
1_139	GPSRPVLGIDYSKKE	ENST00000624822_35_317	LINC01560	TRUE	TRUE	TRUE	M1	0.33642	0.3456, 0.27, 0.27, 0.3005, 0.363, 0.3668, 0.282, 0.363, 0.3668, 0.3491, 0.3939, 0.3939, 0.3668, 0.3053, 0.3096
1_140	GIDYSKKEFRGTAEN	ENST00000624822_35_317	LINC01560	TRUE	TRUE	TRUE	M1	0.341793	0.363, 0.3668, 0.3491, 0.3939, 0.3939, 0.3668, 0.3053, 0.3096, 0.282, 0.2748, 0.3456, 0.3456, 0.363, 0.2913, 0.3762
1_141	EFRGTAENVTGLNTI	ENST00000624822_35_317	LINC01560	TRUE	TRUE	TRUE	M1	0.32546	0.3096, 0.282, 0.2748, 0.3456, 0.3456, 0.363, 0.2913, 0.3762, 0.3005, 0.3005, 0.2913, 0.2913, 0.3717, 0.3717, 0.3668
1_142	NVTGLNTILHFRKRT	ENST00000624822_35_317	LINC01560	TRUE	TRUE	TRUE	M1	0.449953	0.3762, 0.3005, 0.3005, 0.2913, 0.2913, 0.3717, 0.3717, 0.3668, 0.4116, 0.4825, 0.5253, 0.5623, 0.665, 0.6984, 0.7342
1_143	TGLNTILHFRKRTRS	ENST00000624822_35_317	LINC01560	TRUE	TRUE	TRUE	M1	0.518173	0.3005, 0.2913, 0.2913, 0.3717, 0.3717, 0.3668, 0.4116, 0.4825, 0.5253, 0.5623, 0.665, 0.6984, 0.7342, 0.835, 0.865
1_144	MAGRLWRRSGEQKKG	human-lv-merged.7288.1_1211_1418	RP11-644F5.11	TRUE	TRUE	TRUE	M1	0.410227	0.8242, 0.7817, 0.7501, 0.7192, 0.6906, 0.6516, 0.5374, 0.3992, 0.2602, 0.2167, 0.1088, 0.0832, 0.066, 0.0414, 0.0231
1_145	RSGEQKKGVFIRFLI	human-lv-merged.7288.1_1211_1418	RP11-644F5.11	TRUE	TRUE	TRUE	M1	0.1016	0.3992, 0.2602, 0.2167, 0.1088, 0.0832, 0.066, 0.0414, 0.0231, 0.0526, 0.0554, 0.0542, 0.0478, 0.0455, 0.0425, 0.0274
1_146	GVFIRFLIVLPLDAR	human-lv-merged.7288.1_1211_1418	RP11-644F5.11	TRUE	TRUE	TRUE	M1	0.0290667	0.0231, 0.0526, 0.0554, 0.0542, 0.0478, 0.0455, 0.0425, 0.0274, 0.0128, 0.0124, 0.0067, 0.0067, 0.0084, 0.0137, 0.0268
1_147	IVLPLDARHVLGLGA	human-lv-merged.7288.1_1211_1418	RP11-644F5.11	TRUE	TRUE	TRUE	M1	0.06684	0.0274, 0.0128, 0.0124, 0.0067, 0.0067, 0.0084, 0.0137, 0.0268, 0.0252, 0.0464, 0.0723, 0.124, 0.1698, 0.2865, 0.1635
1_148	RHVLGLGAARRGRQR	human-lv-merged.7288.1_1211_1418	RP11-644F5.11	TRUE	TRUE	TRUE	M1	0.170187	0.0268, 0.0252, 0.0464, 0.0723, 0.124, 0.1698, 0.2865, 0.1635, 0.2786, 0.2122, 0.1878, 0.1766, 0.1844, 0.2531, 0.3456
1_149	AARRGRQRPCPLLAG	human-lv-merged.7288.1_1211_1418	RP11-644F5.11	TRUE	TRUE	TRUE	M1	0.27058	0.1635, 0.2786, 0.2122, 0.1878, 0.1766, 0.1844, 0.2531, 0.3456, 0.3359, 0.3578, 0.282, 0.3399, 0.3762, 0.2786, 0.2865
1_150	RPCPLLAGRTEFWPH	human-lv-merged.7288.1_1211_1418	RP11-644F5.11	TRUE	TRUE	TRUE	M1	0.316927	0.3456, 0.3359, 0.3578, 0.282, 0.3399, 0.3762, 0.2786, 0.2865, 0.282, 0.2865, 0.2913, 0.3053, 0.2963, 0.3847, 0.3053
1_151	GRTEFWPHCEERQKP	human-lv-merged.7288.1_1211_1418	RP11-644F5.11	TRUE	TRUE	TRUE	M1	0.382867	0.2865, 0.282, 0.2865, 0.2913, 0.3053, 0.2963, 0.3847, 0.3053, 0.3578, 0.4037, 0.4245, 0.4651, 0.5126, 0.5473, 0.5941
1_152	WPHCEERQKPAVAAG	human-lv-merged.7288.1_1211_1418	RP11-644F5.11	TRUE	TRUE	TRUE	M1	0.56018	0.2963, 0.3847, 0.3053, 0.3578, 0.4037, 0.4245, 0.4651, 0.5126, 0.5473, 0.5941, 0.6984, 0.8036, 0.8158, 0.8488, 0.9447
1_153	MPVWWRRRRLRARSW	ENST00000521399_51_120_custom	SNHG6	TRUE	TRUE	TRUE	M1	0.275373	0.6756, 0.6255, 0.5667, 0.5084, 0.4703, 0.2963, 0.2432, 0.138, 0.1018, 0.0832, 0.0567, 0.0607, 0.066, 0.106, 0.1322
1_154	RRLRARSWALRGARK	ENST00000521399_51_120_custom	SNHG6	TRUE	TRUE	TRUE	M1	0.24176	0.138, 0.1018, 0.0832, 0.0567, 0.0607, 0.066, 0.106, 0.1322, 0.2255, 0.2748, 0.3359, 0.3939, 0.4513, 0.5711, 0.6293
1_155	RARSWALRGARKPLR	ENST00000521399_51_120_custom	SNHG6	TRUE	TRUE	TRUE	M1	0.36594	0.0567, 0.0607, 0.066, 0.106, 0.1322, 0.2255, 0.2748, 0.3359, 0.3939, 0.4513, 0.5711, 0.6293, 0.6827, 0.7342, 0.7688
1_156	MVSRCLSEPVSLTAC	ENST00000544583_149_308	ABR	TRUE	TRUE	TRUE	M1	0.321907	0.7817, 0.7418, 0.6219, 0.5802, 0.5043, 0.3762, 0.3491, 0.2913, 0.1698, 0.0832, 0.0621, 0.0832, 0.0858, 0.049, 0.049
1_157	EPVSLTACPRLLQPL	ENST00000544583_149_308	ABR	TRUE	TRUE	TRUE	M1	0.0970267	0.2913, 0.1698, 0.0832, 0.0621, 0.0832, 0.0858, 0.049, 0.049, 0.0567, 0.0771, 0.0771, 0.0744, 0.066, 0.1266, 0.1041
1_158	CPRLLQPLLGLMGTG	ENST00000544583_149_308	ABR	TRUE	TRUE	TRUE	M1	0.0721467	0.049, 0.0567, 0.0771, 0.0771, 0.0744, 0.066, 0.1266, 0.1041, 0.1088, 0.0607, 0.0502, 0.0554, 0.0514, 0.0587, 0.066
1_159	LLGLMGTGPAWWVVS	ENST00000544583_149_308	ABR	TRUE	TRUE	TRUE	M1	0.09046	0.1041, 0.1088, 0.0607, 0.0502, 0.0554, 0.0514, 0.0587, 0.066, 0.0723, 0.0607, 0.0567, 0.0991, 0.1456, 0.138, 0.2292
1_160	GPAWWVVSEVLAEQR	ENST00000544583_149_308	ABR	TRUE	TRUE	TRUE	M1	0.151287	0.066, 0.0723, 0.0607, 0.0567, 0.0991, 0.1456, 0.138, 0.2292, 0.2657, 0.2255, 0.208, 0.1495, 0.138, 0.1667, 0.2483
1_161	SEVLAEQRRPGMRLQ	ENST00000544583_149_308	ABR	TRUE	TRUE	TRUE	M1	0.38746	0.2292, 0.2657, 0.2255, 0.208, 0.1495, 0.138, 0.1667, 0.2483, 0.3456, 0.4556, 0.5623, 0.6035, 0.6374, 0.7342, 0.8424
1_162	LAEQRRPGMRLQNSG	ENST00000544583_149_308	ABR	TRUE	TRUE	TRUE	M1	0.522607	0.208, 0.1495, 0.138, 0.1667, 0.2483, 0.3456, 0.4556, 0.5623, 0.6035, 0.6374, 0.7342, 0.8424, 0.8945, 0.9162, 0.9369
1_163	MLPLPSQVGSRYLLS	ENST00000393094_309_414	CUL5	TRUE	TRUE	TRUE	M1	0.42764	0.8945, 0.8626, 0.754, 0.6474, 0.5296, 0.4967, 0.3535, 0.3096, 0.2657, 0.2255, 0.1921, 0.1416, 0.2333, 0.208, 0.3005
1_164	VGSRYLLSIRRSGLP	ENST00000393094_309_414	CUL5	TRUE	TRUE	TRUE	M1	0.194627	0.3096, 0.2657, 0.2255, 0.1921, 0.1416, 0.2333, 0.208, 0.3005, 0.1998, 0.1998, 0.1766, 0.1844, 0.1088, 0.106, 0.0677
1_165	SIRRSGLPERVHEVF	ENST00000393094_309_414	CUL5	TRUE	TRUE	TRUE	M1	0.198907	0.3005, 0.1998, 0.1998, 0.1766, 0.1844, 0.1088, 0.106, 0.0677, 0.115, 0.1805, 0.1732, 0.1635, 0.2913, 0.3359, 0.3806
1_166	LPERVHEVFRVGKLR	ENST00000393094_309_414	CUL5	TRUE	TRUE	TRUE	M1	0.348127	0.106, 0.0677, 0.115, 0.1805, 0.1732, 0.1635, 0.2913, 0.3359, 0.3806, 0.4203, 0.4556, 0.59, 0.6079, 0.6474, 0.687
1_167	MLRSRVGDWAVGYRP	ENST00000337573_15_246	EBAG9	TRUE	TRUE	TRUE	M1	0.375973	0.7817, 0.6789, 0.6412, 0.5008, 0.4556, 0.4333, 0.3847, 0.3456, 0.282, 0.2041, 0.138, 0.1698, 0.2432, 0.2041, 0.1766
1_168	DWAVGYRPGKHAASK	ENST00000337573_15_246	EBAG9	TRUE	TRUE	TRUE	M1	0.164747	0.3456, 0.282, 0.2041, 0.138, 0.1698, 0.2432, 0.2041, 0.1766, 0.106, 0.1018, 0.106, 0.1117, 0.1178, 0.0813, 0.0832
1_169	PGKHAASKAAFLREI	ENST00000337573_15_246	EBAG9	TRUE	TRUE	TRUE	M1	0.0874267	0.1766, 0.106, 0.1018, 0.106, 0.1117, 0.1178, 0.0813, 0.0832, 0.0832, 0.0991, 0.0587, 0.0607, 0.0607, 0.0387, 0.0259
1_170	KAAFLREICVTLLPS	ENST00000337573_15_246	EBAG9	TRUE	TRUE	TRUE	M1	0.0546667	0.0832, 0.0832, 0.0991, 0.0587, 0.0607, 0.0607, 0.0387, 0.0259, 0.0336, 0.0514, 0.0274, 0.0259, 0.0316, 0.049, 0.0909
1_171	ICVTLLPSVYRPCTS	ENST00000337573_15_246	EBAG9	TRUE	TRUE	TRUE	M1	0.0680267	0.0259, 0.0336, 0.0514, 0.0274, 0.0259, 0.0316, 0.049, 0.0909, 0.1416, 0.0789, 0.0414, 0.066, 0.124, 0.115, 0.1178
1_172	SVYRPCTSPGRFFHN	ENST00000337573_15_246	EBAG9	TRUE	TRUE	TRUE	M1	0.1407	0.0909, 0.1416, 0.0789, 0.0414, 0.066, 0.124, 0.115, 0.1178, 0.106, 0.1667, 0.1495, 0.1732, 0.2432, 0.2432, 0.2531
1_173	SPGRFFHNLNLSSPG	ENST00000337573_15_246	EBAG9	TRUE	TRUE	TRUE	M1	0.188653	0.1178, 0.106, 0.1667, 0.1495, 0.1732, 0.2432, 0.2432, 0.2531, 0.1532, 0.2657, 0.2865, 0.208, 0.1921, 0.1698, 0.1018
1_174	NLNLSSPGIQLQQLR	ENST00000337573_15_246	EBAG9	TRUE	TRUE	TRUE	M1	0.233527	0.2531, 0.1532, 0.2657, 0.2865, 0.208, 0.1921, 0.1698, 0.1018, 0.1805, 0.1958, 0.208, 0.2483, 0.3359, 0.3005, 0.4037
1_175	GIQLQQLRAFHVTPG	ENST00000337573_15_246	EBAG9	TRUE	TRUE	TRUE	M1	0.307027	0.1018, 0.1805, 0.1958, 0.208, 0.2483, 0.3359, 0.3005, 0.4037, 0.4116, 0.4203, 0.3096, 0.2333, 0.363, 0.3847, 0.5084
1_176	LRAFHVTPGARRRLV	ENST00000337573_15_246	EBAG9	TRUE	TRUE	TRUE	M1	0.496033	0.3005, 0.4037, 0.4116, 0.4203, 0.3096, 0.2333, 0.363, 0.3847, 0.5084, 0.5331, 0.5549, 0.6715, 0.7034, 0.7644, 0.8781
1_177	MKTVQICQGPPPMSP	ENST00000261509_195_327	PALLD	TRUE	TRUE	TRUE	M1	0.765147	0.9369, 0.928, 0.918, 0.8823, 0.8521, 0.835, 0.8001, 0.7418, 0.7034, 0.6827, 0.6474, 0.665, 0.6557, 0.5846, 0.6442
1_178	QGPPPMSPSMTPSQT	ENST00000261509_195_327	PALLD	TRUE	TRUE	TRUE	M1	0.67578	0.7418, 0.7034, 0.6827, 0.6474, 0.665, 0.6557, 0.5846, 0.6442, 0.6412, 0.6827, 0.7418, 0.7501, 0.7111, 0.6516, 0.6334
1_179	PSMTPSQTCRKKARI	ENST00000261509_195_327	PALLD	TRUE	TRUE	TRUE	M1	0.6303	0.6442, 0.6412, 0.6827, 0.7418, 0.7501, 0.7111, 0.6516, 0.6334, 0.6124, 0.6255, 0.6442, 0.5992, 0.5296, 0.5126, 0.4749
1_180	TCRKKARILTSSRAF	ENST00000261509_195_327	PALLD	TRUE	TRUE	TRUE	M1	0.52598	0.6334, 0.6124, 0.6255, 0.6442, 0.5992, 0.5296, 0.5126, 0.4749, 0.4458, 0.4458, 0.4037, 0.4203, 0.5084, 0.5008, 0.5331
1_181	ILTSSRAFLLSSARK	ENST00000261509_195_327	PALLD	TRUE	TRUE	TRUE	M1	0.58858	0.4749, 0.4458, 0.4458, 0.4037, 0.4203, 0.5084, 0.5008, 0.5331, 0.5623, 0.6334, 0.6516, 0.7275, 0.8074, 0.8424, 0.8713
1_182	MRQGFHRRTWSKNSH	ENST00000357039_282_465	PEX2	TRUE	TRUE	TRUE	M1	0.614	0.9068, 0.8746, 0.8521, 0.82, 0.7817, 0.7501, 0.6474, 0.6124, 0.5711, 0.4556, 0.4245, 0.3939, 0.3992, 0.3847, 0.3359
1_183	RTWSKNSHCHSYRLS	ENST00000357039_282_465	PEX2	TRUE	TRUE	TRUE	M1	0.433027	0.6124, 0.5711, 0.4556, 0.4245, 0.3939, 0.3992, 0.3847, 0.3359, 0.4116, 0.4149, 0.3939, 0.3717, 0.3762, 0.4749, 0.4749
1_184	HCHSYRLSSLEGAAG	ENST00000357039_282_465	PEX2	TRUE	TRUE	TRUE	M1	0.437573	0.3359, 0.4116, 0.4149, 0.3939, 0.3717, 0.3762, 0.4749, 0.4749, 0.4651, 0.4703, 0.4651, 0.4149, 0.4967, 0.4967, 0.5008
1_185	SSLEGAAGTGKRDLQ	ENST00000357039_282_465	PEX2	TRUE	TRUE	TRUE	M1	0.515893	0.4749, 0.4651, 0.4703, 0.4651, 0.4149, 0.4967, 0.4967, 0.5008, 0.5711, 0.5549, 0.5412, 0.5473, 0.5374, 0.5941, 0.6079
1_186	GTGKRDLQRRHGFQK	ENST00000357039_282_465	PEX2	TRUE	TRUE	TRUE	M1	0.482327	0.5008, 0.5711, 0.5549, 0.5412, 0.5473, 0.5374, 0.5941, 0.6079, 0.4703, 0.4749, 0.4825, 0.3311, 0.3359, 0.3399, 0.3456
1_187	QRRHGFQKRECEECK	ENST00000357039_282_465	PEX2	TRUE	TRUE	TRUE	M1	0.38878	0.6079, 0.4703, 0.4749, 0.4825, 0.3311, 0.3359, 0.3399, 0.3456, 0.3225, 0.3263, 0.3668, 0.3578, 0.3847, 0.3399, 0.3456
1_188	KRECEECKQSAKNKP	ENST00000357039_282_465	PEX2	TRUE	TRUE	TRUE	M1	0.341093	0.3456, 0.3225, 0.3263, 0.3668, 0.3578, 0.3847, 0.3399, 0.3456, 0.1766, 0.2333, 0.27, 0.3184, 0.3535, 0.3992, 0.5762
1_189	EECKQSAKNKPVGCT	ENST00000357039_282_465	PEX2	TRUE	TRUE	TRUE	M1	0.45106	0.3578, 0.3847, 0.3399, 0.3456, 0.1766, 0.2333, 0.27, 0.3184, 0.3535, 0.3992, 0.5762, 0.6255, 0.6715, 0.8424, 0.8713
1_190	MKAENRCRRRPPPAL	ENST00000325954_347_605	RNF10	TRUE	TRUE	TRUE	M1	0.797	0.9796, 0.9746, 0.9665, 0.9587, 0.928, 0.8746, 0.8457, 0.7912, 0.7342, 0.6984, 0.6219, 0.6334, 0.6293, 0.6474, 0.6715
1_191	RRRPPPALNAMSLGP	ENST00000325954_347_605	RNF10	TRUE	TRUE	TRUE	M1	0.673327	0.7912, 0.7342, 0.6984, 0.6219, 0.6334, 0.6293, 0.6474, 0.6715, 0.6516, 0.6442, 0.7034, 0.6715, 0.6789, 0.6756, 0.6474
1_192	LNAMSLGPRRARSAP	ENST00000325954_347_605	RNF10	TRUE	TRUE	TRUE	M1	0.631307	0.6715, 0.6516, 0.6442, 0.7034, 0.6715, 0.6789, 0.6756, 0.6474, 0.5846, 0.5583, 0.5623, 0.6035, 0.5802, 0.6374, 0.5992
1_193	PRRARSAPTAVAAEA	ENST00000325954_347_605	RNF10	TRUE	TRUE	TRUE	M1	0.588213	0.6474, 0.5846, 0.5583, 0.5623, 0.6035, 0.5802, 0.6374, 0.5992, 0.6035, 0.6293, 0.6124, 0.5846, 0.5126, 0.5412, 0.5667
1_194	PTAVAAEAPVDAAEL	ENST00000325954_347_605	RNF10	TRUE	TRUE	TRUE	M1	0.575027	0.5992, 0.6035, 0.6293, 0.6124, 0.5846, 0.5126, 0.5412, 0.5667, 0.5667, 0.5623, 0.5846, 0.5846, 0.5762, 0.5253, 0.5762
1_195	APVDAAELPQRRRHR	ENST00000325954_347_605	RNF10	TRUE	TRUE	TRUE	M1	0.59908	0.5667, 0.5667, 0.5623, 0.5846, 0.5846, 0.5762, 0.5253, 0.5762, 0.6079, 0.6293, 0.6334, 0.6474, 0.6255, 0.6827, 0.6174
1_196	LPQRRRHRLRHGQEQ	ENST00000325954_347_605	RNF10	TRUE	TRUE	TRUE	M1	0.607053	0.5762, 0.6079, 0.6293, 0.6334, 0.6474, 0.6255, 0.6827, 0.6174, 0.6442, 0.6715, 0.6124, 0.6174, 0.59, 0.5126, 0.4379
1_197	RLRHGQEQRLQQLLR	ENST00000325954_347_605	RNF10	TRUE	TRUE	TRUE	M1	0.532367	0.6174, 0.6442, 0.6715, 0.6124, 0.6174, 0.59, 0.5126, 0.4379, 0.4458, 0.4513, 0.442, 0.4458, 0.5229, 0.4918, 0.4825
1_198	QRLQQLLRLFGQQQR	ENST00000325954_347_605	RNF10	TRUE	TRUE	exclude	M1	0.435747	0.4379, 0.4458, 0.4513, 0.442, 0.4458, 0.5229, 0.4918, 0.4825, 0.4458, 0.4149, 0.4651, 0.3762, 0.3806, 0.3668, 0.3668
1_199	RLFGQQQRATAAPLR	ENST00000325954_347_605	RNF10	TRUE	TRUE	TRUE	M1	0.445407	0.4825, 0.4458, 0.4149, 0.4651, 0.3762, 0.3806, 0.3668, 0.3668, 0.363, 0.3992, 0.4749, 0.4781, 0.5549, 0.5412, 0.5711
1_200	RATAAPLRLGGASRR	ENST00000325954_347_605	RNF10	TRUE	TRUE	TRUE	M1	0.582407	0.3668, 0.363, 0.3992, 0.4749, 0.4781, 0.5549, 0.5412, 0.5711, 0.6035, 0.6374, 0.665, 0.6944, 0.754, 0.7869, 0.8457
1_201	ATAAPLRLGGASRRV	ENST00000325954_347_605	RNF10	TRUE	TRUE	TRUE	M1	0.617587	0.363, 0.3992, 0.4749, 0.4781, 0.5549, 0.5412, 0.5711, 0.6035, 0.6374, 0.665, 0.6944, 0.754, 0.7869, 0.8457, 0.8945
1_202	MARACRVTAPPPAAA	ENST00000399133_47_362	THAP7	TRUE	TRUE	TRUE	M1	0.7426	0.9316, 0.9235, 0.9141, 0.8713, 0.8311, 0.7724, 0.7458, 0.7079, 0.6756, 0.6474, 0.59, 0.6219, 0.6516, 0.6174, 0.6374
1_203	TAPPPAAAHGTRARR	ENST00000399133_47_362	THAP7	TRUE	TRUE	TRUE	M1	0.664933	0.7079, 0.6756, 0.6474, 0.59, 0.6219, 0.6516, 0.6174, 0.6374, 0.687, 0.6516, 0.687, 0.6984, 0.7147, 0.7034, 0.6827
1_204	AHGTRARRATAASPS	ENST00000399133_47_362	THAP7	TRUE	TRUE	TRUE	M1	0.67616	0.6374, 0.687, 0.6516, 0.687, 0.6984, 0.7147, 0.7034, 0.6827, 0.6174, 0.6474, 0.6681, 0.6906, 0.6827, 0.687, 0.687
1_205	RATAASPSTDFPRRT	ENST00000399133_47_362	THAP7	TRUE	TRUE	TRUE	M1	0.651447	0.6827, 0.6174, 0.6474, 0.6681, 0.6906, 0.6827, 0.687, 0.687, 0.6756, 0.6944, 0.6789, 0.59, 0.6124, 0.5583, 0.5992
1_206	STDFPRRTTRGEACG	ENST00000399133_47_362	THAP7	TRUE	TRUE	TRUE	M1	0.60782	0.687, 0.6756, 0.6944, 0.6789, 0.59, 0.6124, 0.5583, 0.5992, 0.6174, 0.6035, 0.5802, 0.5846, 0.5229, 0.5229, 0.59
1_207	TTRGEACGWPTASGW	ENST00000399133_47_362	THAP7	TRUE	TRUE	TRUE	M1	0.537007	0.5992, 0.6174, 0.6035, 0.5802, 0.5846, 0.5229, 0.5229, 0.59, 0.5549, 0.5374, 0.5296, 0.5126, 0.4333, 0.4333, 0.4333
1_208	GWPTASGWTPAARAC	ENST00000399133_47_362	THAP7	TRUE	TRUE	TRUE	M1	0.499393	0.59, 0.5549, 0.5374, 0.5296, 0.5126, 0.4333, 0.4333, 0.4333, 0.4245, 0.4149, 0.5173, 0.5043, 0.5549, 0.5253, 0.5253
1_209	WTPAARACGTRHPST	ENST00000399133_47_362	THAP7	TRUE	TRUE	TRUE	M1	0.515047	0.4333, 0.4245, 0.4149, 0.5173, 0.5043, 0.5549, 0.5253, 0.5253, 0.5331, 0.5229, 0.5374, 0.59, 0.59, 0.5229, 0.5296
1_210	CGTRHPSTSTSAPNT	ENST00000399133_47_362	THAP7	TRUE	TRUE	TRUE	M1	0.53144	0.5253, 0.5331, 0.5229, 0.5374, 0.59, 0.59, 0.5229, 0.5296, 0.5374, 0.5374, 0.5331, 0.5583, 0.5514, 0.4825, 0.4203
1_211	TSTSAPNTLRRTALS	ENST00000399133_47_362	THAP7	TRUE	TRUE	TRUE	M1	0.45468	0.5296, 0.5374, 0.5374, 0.5331, 0.5583, 0.5514, 0.4825, 0.4203, 0.4513, 0.4245, 0.3885, 0.3806, 0.3359, 0.3359, 0.3535
1_212	TLRRTALSWWESVDI	ENST00000399133_47_362	THAP7	TRUE	TRUE	TRUE	M1	0.46162	0.4203, 0.4513, 0.4245, 0.3885, 0.3806, 0.3359, 0.3359, 0.3535, 0.4116, 0.4379, 0.4825, 0.5253, 0.6174, 0.6557, 0.7034
1_213	RRTALSWWESVDITG	ENST00000399133_47_362	THAP7	TRUE	TRUE	TRUE	M1	0.505513	0.4245, 0.3885, 0.3806, 0.3359, 0.3359, 0.3535, 0.4116, 0.4379, 0.4825, 0.5253, 0.6174, 0.6557, 0.7034, 0.7388, 0.7912
1_214	MRVWIRAPRCRGGPG	ENST00000329286_276_456	RAB12	TRUE	TRUE	TRUE	M1	0.45504	0.7688, 0.7342, 0.6906, 0.6474, 0.6219, 0.5711, 0.5084, 0.442, 0.3806, 0.2913, 0.1878, 0.1998, 0.2122, 0.2432, 0.3263
1_215	PRCRGGPGAAAVWAR	ENST00000329286_276_456	RAB12	TRUE	TRUE	TRUE	M1	0.317933	0.442, 0.3806, 0.2913, 0.1878, 0.1998, 0.2122, 0.2432, 0.3263, 0.3885, 0.3992, 0.3225, 0.3184, 0.2963, 0.3762, 0.3847
1_216	GAAAVWARAPRRCRA	ENST00000329286_276_456	RAB12	TRUE	TRUE	TRUE	M1	0.35776	0.3263, 0.3885, 0.3992, 0.3225, 0.3184, 0.2963, 0.3762, 0.3847, 0.3717, 0.3535, 0.3359, 0.3399, 0.3578, 0.3806, 0.4149
1_217	RAPRRCRAARAAGGS	ENST00000329286_276_456	RAB12	TRUE	TRUE	TRUE	M1	0.457447	0.3847, 0.3717, 0.3535, 0.3359, 0.3399, 0.3578, 0.3806, 0.4149, 0.4781, 0.5331, 0.5623, 0.5711, 0.6079, 0.59, 0.5802
1_218	AARAAGGSSPPGRPT	ENST00000329286_276_456	RAB12	TRUE	TRUE	TRUE	M1	0.562133	0.4149, 0.4781, 0.5331, 0.5623, 0.5711, 0.6079, 0.59, 0.5802, 0.4918, 0.6079, 0.5992, 0.6174, 0.6035, 0.5846, 0.59
1_219	SSPPGRPTSSCRSSL	ENST00000329286_276_456	RAB12	TRUE	TRUE	TRUE	M1	0.57422	0.5802, 0.4918, 0.6079, 0.5992, 0.6174, 0.6035, 0.5846, 0.59, 0.6255, 0.6124, 0.5941, 0.5412, 0.5253, 0.5229, 0.5173
1_220	TSSCRSSLSAPAAWA	ENST00000329286_276_456	RAB12	TRUE	TRUE	TRUE	M1	0.591407	0.59, 0.6255, 0.6124, 0.5941, 0.5412, 0.5253, 0.5229, 0.5173, 0.5043, 0.5374, 0.5667, 0.6035, 0.6442, 0.6827, 0.8036
1_221	CRSSLSAPAAWARPA	ENST00000329286_276_456	RAB12	TRUE	TRUE	TRUE	M1	0.642327	0.5941, 0.5412, 0.5253, 0.5229, 0.5173, 0.5043, 0.5374, 0.5667, 0.6035, 0.6442, 0.6827, 0.8036, 0.8283, 0.865, 0.8984
1_222	TPEELFHPLGADSQ	GLUT1_WT_NO_Interaction	GLUT1_WT_1	TRUE	TRUE	TRUE	M1	NA	NA
1_223	TPEELFHLLGADSQ	GLUT1_MUT_GAIN_Interaction	GLUT1_MUT_1	TRUE	TRUE	TRUE	M1	NA	NA
1_224	EVPVPPPVPPRRRP	SOS1_WT_Interaction	SOS1_WT_1	TRUE	TRUE	TRUE	M1	NA	NA
1_225	EVPVPAPVAPARRP	SOS1_MUT_LOSS_interaction	SOS1_MUT_1	TRUE	TRUE	TRUE	M1	NA	NA
2_001	MADVSERTLQLSVLV	MTLN	MTLN	TRUE	TRUE	TRUE	M2	0.266613	0.8424, 0.7034, 0.665, 0.5473, 0.4078, 0.2913, 0.2167, 0.0991, 0.0587, 0.0464, 0.0363, 0.0308, 0.0231, 0.0097, 0.0212
2_002	TLQLSVLVAFASGVL	MTLN	MTLN	TRUE	TRUE	TRUE	M2	0.02642	0.0991, 0.0587, 0.0464, 0.0363, 0.0308, 0.0231, 0.0097, 0.0212, 0.0087, 0.0083, 0.0074, 0.0078, 0.015, 0.0078, 0.016
2_003	VAFASGVLLGWQANR	MTLN	MTLN	TRUE	TRUE	TRUE	M2	0.0193467	0.0212, 0.0087, 0.0083, 0.0074, 0.0078, 0.015, 0.0078, 0.016, 0.0157, 0.0286, 0.0297, 0.0252, 0.0297, 0.0304, 0.0387
2_004	LLGWQANRLRRRYLD	MTLN	MTLN	TRUE	TRUE	TRUE	M2	0.0536333	0.016, 0.0157, 0.0286, 0.0297, 0.0252, 0.0297, 0.0304, 0.0387, 0.0395, 0.0376, 0.0567, 0.0567, 0.1088, 0.0991, 0.1921
2_005	RLRRRYLDWRKRRLQ	MTLN	MTLN	TRUE	TRUE	TRUE	M2	0.114167	0.0387, 0.0395, 0.0376, 0.0567, 0.0567, 0.1088, 0.0991, 0.1921, 0.1178, 0.1266, 0.1088, 0.1088, 0.1878, 0.208, 0.2255
2_006	DWRKRRLQDKLAATQ	MTLN	MTLN	TRUE	TRUE	TRUE	M2	0.2225	0.1921, 0.1178, 0.1266, 0.1088, 0.1088, 0.1878, 0.208, 0.2255, 0.1532, 0.2122, 0.2333, 0.2255, 0.3717, 0.4149, 0.4513
2_007	LQDKLAATQKKLDLA	MTLN	MTLN	TRUE	TRUE	TRUE	M2	0.430507	0.208, 0.2255, 0.1532, 0.2122, 0.2333, 0.2255, 0.3717, 0.4149, 0.4513, 0.5008, 0.5473, 0.6715, 0.7034, 0.7573, 0.7817
2_008	MAHEHGHEHGHHKME	NDUFB3	NDUFB3	TRUE	TRUE	TRUE	M2	0.770507	0.9867, 0.9782, 0.9684, 0.9534, 0.9162, 0.892, 0.8118, 0.7951, 0.754, 0.6412, 0.5992, 0.6474, 0.5549, 0.5583, 0.5008
2_009	EHGHHKMELPDYRQW	NDUFB3	NDUFB3	TRUE	TRUE	TRUE	M2	0.556887	0.7951, 0.754, 0.6412, 0.5992, 0.6474, 0.5549, 0.5583, 0.5008, 0.5008, 0.4967, 0.4967, 0.5084, 0.442, 0.4333, 0.4245
2_010	ELPDYRQWKIEGTPL	NDUFB3	NDUFB3	TRUE	TRUE	TRUE	M2	0.431367	0.5008, 0.5008, 0.4967, 0.4967, 0.5084, 0.442, 0.4333, 0.4245, 0.363, 0.3806, 0.4149, 0.4116, 0.4078, 0.3535, 0.3359
2_011	WKIEGTPLETIQKKL	NDUFB3	NDUFB3	TRUE	TRUE	TRUE	M2	0.400147	0.4245, 0.363, 0.3806, 0.4149, 0.4116, 0.4078, 0.3535, 0.3359, 0.4149, 0.4203, 0.3263, 0.4203, 0.4116, 0.4967, 0.4203
2_012	LETIQKKLAAKGLRD	NDUFB3	NDUFB3	TRUE	TRUE	TRUE	M2	0.401907	0.3359, 0.4149, 0.4203, 0.3263, 0.4203, 0.4116, 0.4967, 0.4203, 0.4149, 0.4078, 0.3762, 0.442, 0.4116, 0.3359, 0.3939
2_013	LAAKGLRDPWGRNEA	NDUFB3	NDUFB3	TRUE	TRUE	TRUE	M2	0.314487	0.4203, 0.4149, 0.4078, 0.3762, 0.442, 0.4116, 0.3359, 0.3939, 0.2657, 0.2167, 0.2122, 0.2748, 0.1921, 0.1766, 0.1766
2_014	DPWGRNEAWRYMGGF	NDUFB3	NDUFB3	TRUE	TRUE	TRUE	M2	0.178227	0.3939, 0.2657, 0.2167, 0.2122, 0.2748, 0.1921, 0.1766, 0.1766, 0.1667, 0.1532, 0.1495, 0.0789, 0.0587, 0.0991, 0.0587
2_015	AWRYMGGFAKSVSFS	NDUFB3	NDUFB3	TRUE	TRUE	TRUE	M2	0.0696733	0.1766, 0.1667, 0.1532, 0.1495, 0.0789, 0.0587, 0.0991, 0.0587, 0.0308, 0.0131, 0.0124, 0.015, 0.0109, 0.0099, 0.0116
2_016	FAKSVSFSDVFFKGF	NDUFB3	NDUFB3	TRUE	TRUE	TRUE	M2	0.0137	0.0587, 0.0308, 0.0131, 0.0124, 0.015, 0.0109, 0.0099, 0.0116, 0.015, 0.0069, 0.0053, 0.0079, 0.0044, 0.0026, 0.001
2_017	SDVFFKGFKWGFAAF	NDUFB3	NDUFB3	TRUE	TRUE	TRUE	M2	0.00447333	0.0116, 0.015, 0.0069, 0.0053, 0.0079, 0.0044, 0.0026, 0.001, 0.0018, 0.0009, 0.0028, 0.0021, 0.0022, 0.0013, 0.0013
2_018	FKWGFAAFVVAVGAE	NDUFB3	NDUFB3	TRUE	TRUE	TRUE	M2	0.00245333	0.001, 0.0018, 0.0009, 0.0028, 0.0021, 0.0022, 0.0013, 0.0013, 0.0018, 0.0024, 0.0022, 0.0026, 0.0027, 0.0055, 0.0062
2_019	FVVAVGAEYYLESLN	NDUFB3	NDUFB3	TRUE	TRUE	TRUE	M2	0.0448	0.0013, 0.0018, 0.0024, 0.0022, 0.0026, 0.0027, 0.0055, 0.0062, 0.0128, 0.016, 0.0212, 0.0464, 0.0965, 0.1844, 0.27
2_020	AEYYLESLNKDKKHH	NDUFB3	NDUFB3	TRUE	TRUE	TRUE	M2	0.27474	0.0055, 0.0062, 0.0128, 0.016, 0.0212, 0.0464, 0.0965, 0.1844, 0.27, 0.3939, 0.4379, 0.5296, 0.5623, 0.7034, 0.835
2_021	NNAMRFAHSWVTLVI	human-lv-merged.37.8_3529_3802	LINC01128	TRUE	TRUE	TRUE	M2	0.0318933	0.0297, 0.02, 0.0414, 0.0182, 0.0245, 0.0304, 0.0259, 0.0252, 0.0245, 0.0304, 0.066, 0.0425, 0.0441, 0.0252, 0.0304
2_022	HSWVTLVIHSGGDLT	human-lv-merged.37.8_3529_3802	LINC01128	TRUE	TRUE	TRUE	M2	0.03434	0.0252, 0.0245, 0.0304, 0.066, 0.0425, 0.0441, 0.0252, 0.0304, 0.015, 0.0387, 0.0542, 0.0425, 0.0259, 0.0274, 0.0231
2_023	IHSGGDLTCHCEQLL	human-lv-merged.37.8_3529_3802	LINC01128	TRUE	TRUE	TRUE	M2	0.0594333	0.0304, 0.015, 0.0387, 0.0542, 0.0425, 0.0259, 0.0274, 0.0231, 0.0259, 0.0455, 0.0744, 0.115, 0.1205, 0.115, 0.138
2_024	TCHCEQLLLLDDPGH	human-lv-merged.37.8_3529_3802	LINC01128	TRUE	TRUE	TRUE	M2	0.137927	0.0231, 0.0259, 0.0455, 0.0744, 0.115, 0.1205, 0.115, 0.138, 0.1178, 0.1205, 0.1805, 0.1266, 0.2657, 0.282, 0.3184
2_025	LLLDDPGHRPASTYP	human-lv-merged.37.8_3529_3802	LINC01128	TRUE	TRUE	TRUE	M2	0.268707	0.138, 0.1178, 0.1205, 0.1805, 0.1266, 0.2657, 0.282, 0.3184, 0.2292, 0.2255, 0.3053, 0.3762, 0.4203, 0.5043, 0.4203
2_026	HRPASTYPSVLENRA	human-lv-merged.37.8_3529_3802	LINC01128	TRUE	TRUE	TRUE	M2	0.330293	0.3184, 0.2292, 0.2255, 0.3053, 0.3762, 0.4203, 0.5043, 0.4203, 0.3399, 0.3399, 0.2786, 0.2333, 0.2865, 0.3005, 0.3762
2_027	YPSVLENRARLLPLC	human-lv-merged.37.8_3529_3802	LINC01128	TRUE	TRUE	TRUE	M2	0.42814	0.5043, 0.4203, 0.3399, 0.3399, 0.2786, 0.2333, 0.2865, 0.3005, 0.3762, 0.4116, 0.4556, 0.5667, 0.5802, 0.6174, 0.7111
2_028	MECAGLRRLSFWSIC	ENST00000415067_360_549	PSMB8-AS1	TRUE	TRUE	TRUE	M2	0.162493	0.6906, 0.5374, 0.3806, 0.3359, 0.1998, 0.0909, 0.0643, 0.049, 0.0182, 0.0116, 0.0075, 0.009, 0.0109, 0.0157, 0.016
2_029	RLSFWSICRSLHHGP	ENST00000415067_360_549	PSMB8-AS1	TRUE	TRUE	TRUE	M2	0.0158267	0.049, 0.0182, 0.0116, 0.0075, 0.009, 0.0109, 0.0157, 0.016, 0.0194, 0.0218, 0.0102, 0.0066, 0.0124, 0.0131, 0.016
2_030	CRSLHHGPVAPLFLH	ENST00000415067_360_549	PSMB8-AS1	TRUE	TRUE	TRUE	M2	0.0264467	0.016, 0.0194, 0.0218, 0.0102, 0.0066, 0.0124, 0.0131, 0.016, 0.0212, 0.0116, 0.0252, 0.049, 0.0621, 0.035, 0.0771
2_031	PVAPLFLHELLVGSP	ENST00000415067_360_549	PSMB8-AS1	TRUE	TRUE	TRUE	M2	0.06188	0.016, 0.0212, 0.0116, 0.0252, 0.049, 0.0621, 0.035, 0.0771, 0.0965, 0.1117, 0.0965, 0.0832, 0.0677, 0.0965, 0.0789
2_032	HELLVGSPLPDSASF	ENST00000415067_360_549	PSMB8-AS1	TRUE	TRUE	TRUE	M2	0.155733	0.0771, 0.0965, 0.1117, 0.0965, 0.0832, 0.0677, 0.0965, 0.0789, 0.1495, 0.2602, 0.2865, 0.2292, 0.2209, 0.2333, 0.2483
2_033	PLPDSASFQKEDVVS	ENST00000415067_360_549	PSMB8-AS1	TRUE	TRUE	TRUE	M2	0.255333	0.0789, 0.1495, 0.2602, 0.2865, 0.2292, 0.2209, 0.2333, 0.2483, 0.3311, 0.3359, 0.3096, 0.3005, 0.3399, 0.2531, 0.2531
2_034	FQKEDVVSLLHQAEV	ENST00000415067_360_549	PSMB8-AS1	TRUE	TRUE	TRUE	M2	0.336987	0.2483, 0.3311, 0.3359, 0.3096, 0.3005, 0.3399, 0.2531, 0.2531, 0.2657, 0.3146, 0.2963, 0.4037, 0.4282, 0.4781, 0.4967
2_035	VSLLHQAEVLGDEKH	ENST00000415067_360_549	PSMB8-AS1	TRUE	TRUE	TRUE	M2	0.511493	0.2531, 0.2531, 0.2657, 0.3146, 0.2963, 0.4037, 0.4282, 0.4781, 0.4967, 0.5253, 0.6334, 0.7342, 0.7688, 0.8746, 0.9466
2_036	MGPRAGRARGGRDEE	human-fb-merged.26245.3_9_456	PVT1	TRUE	TRUE	TRUE	M2	0.8492	0.9932, 0.9867, 0.976, 0.964, 0.9423, 0.9162, 0.8984, 0.8626, 0.8283, 0.7817, 0.7317, 0.7192, 0.7232, 0.7034, 0.7111
2_037	ARGGRDEEGRRRAAS	human-fb-merged.26245.3_9_456	PVT1	TRUE	TRUE	TRUE	M2	0.724933	0.8626, 0.8283, 0.7817, 0.7317, 0.7192, 0.7232, 0.7034, 0.7111, 0.6681, 0.6827, 0.6789, 0.687, 0.7111, 0.6944, 0.6906
2_038	EGRRRAASKDVPRDP	human-fb-merged.26245.3_9_456	PVT1	TRUE	TRUE	TRUE	M2	0.644147	0.7111, 0.6681, 0.6827, 0.6789, 0.687, 0.7111, 0.6944, 0.6906, 0.6412, 0.6681, 0.6293, 0.6412, 0.5583, 0.5084, 0.4918
2_039	SKDVPRDPRHLPVDF	human-fb-merged.26245.3_9_456	PVT1	TRUE	TRUE	TRUE	M2	0.52744	0.6906, 0.6412, 0.6681, 0.6293, 0.6412, 0.5583, 0.5084, 0.4918, 0.5008, 0.5173, 0.5084, 0.4282, 0.3939, 0.3263, 0.4078
2_040	PRHLPVDFLAERMLA	human-fb-merged.26245.3_9_456	PVT1	TRUE	TRUE	TRUE	M2	0.357033	0.4918, 0.5008, 0.5173, 0.5084, 0.4282, 0.3939, 0.3263, 0.4078, 0.3184, 0.3225, 0.2333, 0.2167, 0.2209, 0.2209, 0.2483
2_041	FLAERMLAVPVTCGD	human-fb-merged.26245.3_9_456	PVT1	TRUE	TRUE	TRUE	M2	0.263573	0.4078, 0.3184, 0.3225, 0.2333, 0.2167, 0.2209, 0.2209, 0.2483, 0.208, 0.2602, 0.2209, 0.2041, 0.2657, 0.3096, 0.2963
2_042	AVPVTCGDTARSALQ	human-fb-merged.26245.3_9_456	PVT1	TRUE	TRUE	TRUE	M2	0.225207	0.2483, 0.208, 0.2602, 0.2209, 0.2041, 0.2657, 0.3096, 0.2963, 0.208, 0.1566, 0.1805, 0.1921, 0.2432, 0.2041, 0.1805
2_043	DTARSALQPDLLARR	human-fb-merged.26245.3_9_456	PVT1	TRUE	TRUE	TRUE	M2	0.18868	0.2963, 0.208, 0.1566, 0.1805, 0.1921, 0.2432, 0.2041, 0.1805, 0.1766, 0.2432, 0.138, 0.1635, 0.1566, 0.1732, 0.1178
2_044	QPDLLARRRLKRCPS	human-fb-merged.26245.3_9_456	PVT1	TRUE	TRUE	TRUE	M2	0.1093	0.1805, 0.1766, 0.2432, 0.138, 0.1635, 0.1566, 0.1732, 0.1178, 0.0677, 0.049, 0.0478, 0.0455, 0.0304, 0.0245, 0.0252
2_045	RRLKRCPSRWLCLSA	human-fb-merged.26245.3_9_456	PVT1	TRUE	FALSE	TRUE	M2	0.0372	0.1178, 0.0677, 0.049, 0.0478, 0.0455, 0.0304, 0.0245, 0.0252, 0.0425, 0.0297, 0.0182, 0.0218, 0.0131, 0.0124, 0.0124
2_046	SRWLCLSAAWSFVQV	human-fb-merged.26245.3_9_456	PVT1	TRUE	TRUE	TRUE	M2	0.0247667	0.0252, 0.0425, 0.0297, 0.0182, 0.0218, 0.0131, 0.0124, 0.0124, 0.0141, 0.0376, 0.0308, 0.0316, 0.0167, 0.0304, 0.035
2_047	AAWSFVQVFSEPDGF	human-fb-merged.26245.3_9_456	PVT1	TRUE	TRUE	TRUE	M2	0.0338867	0.0124, 0.0141, 0.0376, 0.0308, 0.0316, 0.0167, 0.0304, 0.035, 0.0387, 0.0376, 0.0363, 0.0455, 0.0308, 0.0554, 0.0554
2_048	VFSEPDGFTVIFSGL	human-fb-merged.26245.3_9_456	PVT1	TRUE	TRUE	TRUE	M2	0.103647	0.035, 0.0387, 0.0376, 0.0363, 0.0455, 0.0308, 0.0554, 0.0554, 0.1018, 0.1266, 0.1205, 0.1732, 0.2602, 0.2255, 0.2122
2_049	FTVIFSGLGNNAGGT	human-fb-merged.26245.3_9_456	PVT1	TRUE	TRUE	TRUE	M2	0.180047	0.0554, 0.1018, 0.1266, 0.1205, 0.1732, 0.2602, 0.2255, 0.2122, 0.1292, 0.1292, 0.1322, 0.208, 0.2041, 0.2963, 0.3263
2_050	LGNNAGGTMHWNDTR	human-fb-merged.26245.3_9_456	PVT1	TRUE	TRUE	TRUE	M2	0.24694	0.2122, 0.1292, 0.1292, 0.1322, 0.208, 0.2041, 0.2963, 0.3263, 0.4149, 0.3146, 0.3096, 0.3263, 0.2483, 0.2531, 0.1998
2_051	TMHWNDTRPAHFRIL	human-fb-merged.26245.3_9_456	PVT1	TRUE	TRUE	TRUE	M2	0.223047	0.3263, 0.4149, 0.3146, 0.3096, 0.3263, 0.2483, 0.2531, 0.1998, 0.1844, 0.1266, 0.124, 0.1322, 0.1416, 0.106, 0.138
2_052	RPAHFRILKVVLREA	human-fb-merged.26245.3_9_456	PVT1	TRUE	TRUE	TRUE	M2	0.108067	0.1998, 0.1844, 0.1266, 0.124, 0.1322, 0.1416, 0.106, 0.138, 0.1456, 0.0935, 0.0567, 0.0478, 0.0395, 0.0526, 0.0327
2_053	LKVVLREAVAECLMD	human-fb-merged.26245.3_9_456	PVT1	TRUE	TRUE	TRUE	M2	0.07262	0.138, 0.1456, 0.0935, 0.0567, 0.0478, 0.0395, 0.0526, 0.0327, 0.066, 0.0395, 0.0643, 0.0643, 0.0587, 0.0813, 0.1088
2_054	AVAECLMDSYSLDVH	human-fb-merged.26245.3_9_456	PVT1	TRUE	TRUE	TRUE	M2	0.107447	0.0327, 0.066, 0.0395, 0.0643, 0.0643, 0.0587, 0.0813, 0.1088, 0.1532, 0.1456, 0.138, 0.1322, 0.1532, 0.1698, 0.2041
2_055	DSYSLDVHGGRRTAA	human-fb-merged.26245.3_9_456	PVT1	TRUE	TRUE	TRUE	M2	0.3423	0.1088, 0.1532, 0.1456, 0.138, 0.1322, 0.1532, 0.1698, 0.2041, 0.3184, 0.442, 0.5229, 0.5623, 0.6035, 0.7232, 0.7573
2_056	SYSLDVHGGRRTAAG	human-fb-merged.26245.3_9_456	PVT1	TRUE	TRUE	TRUE	M2	0.393133	0.1532, 0.1456, 0.138, 0.1322, 0.1532, 0.1698, 0.2041, 0.3184, 0.442, 0.5229, 0.5623, 0.6035, 0.7232, 0.7573, 0.8713
2_057	MHIQVFVDMCFLLSW	human-lv-merged.4599.2_600_954	RP11-432J24.5_2	TRUE	TRUE	TRUE	M2	0.0950267	0.5253, 0.3668, 0.2333, 0.1178, 0.0884, 0.0414, 0.016, 0.0116, 0.0052, 0.0033, 0.0024, 0.0021, 0.0026, 0.0059, 0.0033
2_058	DMCFLLSWINVSTWA	human-lv-merged.4599.2_600_954	RP11-432J24.5_2	TRUE	TRUE	TRUE	M2	0.0107133	0.0116, 0.0052, 0.0033, 0.0024, 0.0021, 0.0026, 0.0059, 0.0033, 0.0035, 0.0079, 0.0121, 0.0118, 0.0167, 0.0268, 0.0455
2_059	WINVSTWASWVSRTS	human-lv-merged.4599.2_600_954	RP11-432J24.5_2	TRUE	TRUE	TRUE	M2	0.0859467	0.0033, 0.0035, 0.0079, 0.0121, 0.0118, 0.0167, 0.0268, 0.0455, 0.0832, 0.1041, 0.0909, 0.1416, 0.2333, 0.2483, 0.2602
2_060	ASWVSRTSPADVAGP	human-lv-merged.4599.2_600_954	RP11-432J24.5_2	TRUE	TRUE	TRUE	M2	0.236953	0.0455, 0.0832, 0.1041, 0.0909, 0.1416, 0.2333, 0.2483, 0.2602, 0.2483, 0.2167, 0.3096, 0.3456, 0.3225, 0.4078, 0.4967
2_061	SPADVAGPGLAMEKA	human-lv-merged.4599.2_600_954	RP11-432J24.5_2	TRUE	TRUE	TRUE	M2	0.379667	0.2602, 0.2483, 0.2167, 0.3096, 0.3456, 0.3225, 0.4078, 0.4967, 0.4781, 0.4879, 0.5084, 0.442, 0.3762, 0.4282, 0.3668
2_062	PGLAMEKAEPASQWV	human-lv-merged.4599.2_600_954	RP11-432J24.5_2	TRUE	TRUE	TRUE	M2	0.449947	0.4967, 0.4781, 0.4879, 0.5084, 0.442, 0.3762, 0.4282, 0.3668, 0.4282, 0.4556, 0.4458, 0.4282, 0.4282, 0.5008, 0.4781
2_063	AEPASQWVPVRNSST	human-lv-merged.4599.2_600_954	RP11-432J24.5_2	TRUE	TRUE	TRUE	M2	0.424907	0.3668, 0.4282, 0.4556, 0.4458, 0.4282, 0.4282, 0.5008, 0.4781, 0.5043, 0.4879, 0.4203, 0.3717, 0.3762, 0.3359, 0.3456
2_064	VPVRNSSTGLSSFWE	human-lv-merged.4599.2_600_954	RP11-432J24.5_2	TRUE	TRUE	TRUE	M2	0.367773	0.4781, 0.5043, 0.4879, 0.4203, 0.3717, 0.3762, 0.3359, 0.3456, 0.2786, 0.2385, 0.3096, 0.3578, 0.3263, 0.3762, 0.3096
2_065	TGLSSFWEMHFASSR	human-lv-merged.4599.2_600_954	RP11-432J24.5_2	TRUE	TRUE	TRUE	M2	0.33178	0.3456, 0.2786, 0.2385, 0.3096, 0.3578, 0.3263, 0.3762, 0.3096, 0.3263, 0.3399, 0.3491, 0.3668, 0.3806, 0.3359, 0.3359
2_066	EMHFASSRNLPDDPE	human-lv-merged.4599.2_600_954	RP11-432J24.5_2	TRUE	TRUE	TRUE	M2	0.397713	0.3096, 0.3263, 0.3399, 0.3491, 0.3668, 0.3806, 0.3359, 0.3359, 0.3668, 0.4651, 0.5331, 0.4333, 0.4879, 0.4651, 0.4703
2_067	RNLPDDPECSPPTFP	human-lv-merged.4599.2_600_954	RP11-432J24.5_2	TRUE	TRUE	TRUE	M2	0.39312	0.3359, 0.3668, 0.4651, 0.5331, 0.4333, 0.4879, 0.4651, 0.4703, 0.3847, 0.3885, 0.3847, 0.3184, 0.2483, 0.3184, 0.2963
2_068	ECSPPTFPALCGHLI	human-lv-merged.4599.2_600_954	RP11-432J24.5_2	TRUE	TRUE	TRUE	M2	0.287707	0.4703, 0.3847, 0.3885, 0.3847, 0.3184, 0.2483, 0.3184, 0.2963, 0.2865, 0.1998, 0.1805, 0.1667, 0.2558, 0.2209, 0.1958
2_069	PALCGHLISTGLGKQ	human-lv-merged.4599.2_600_954	RP11-432J24.5_2	TRUE	TRUE	TRUE	M2	0.183293	0.2963, 0.2865, 0.1998, 0.1805, 0.1667, 0.2558, 0.2209, 0.1958, 0.1732, 0.1416, 0.1292, 0.115, 0.1349, 0.1292, 0.124
2_070	ISTGLGKQMQSAFQN	human-lv-merged.4599.2_600_954	RP11-432J24.5_2	TRUE	TRUE	TRUE	M2	0.103167	0.1958, 0.1732, 0.1416, 0.1292, 0.115, 0.1349, 0.1292, 0.124, 0.0789, 0.0441, 0.066, 0.0789, 0.0744, 0.0405, 0.0218
2_071	QMQSAFQNVFVLHMT	human-lv-merged.4599.2_600_954	RP11-432J24.5_2	TRUE	TRUE	TRUE	M2	0.0544733	0.124, 0.0789, 0.0441, 0.066, 0.0789, 0.0744, 0.0405, 0.0218, 0.0212, 0.0218, 0.0226, 0.0286, 0.049, 0.0621, 0.0832
2_072	FQNVFVLHMTLLWKK	human-lv-merged.4599.2_600_954	RP11-432J24.5_2	TRUE	TRUE	TRUE	M2	0.13066	0.0744, 0.0405, 0.0218, 0.0212, 0.0218, 0.0226, 0.0286, 0.049, 0.0621, 0.0832, 0.1322, 0.27, 0.3053, 0.3491, 0.4781
2_073	MKKKKYSHWKRGKVI	human-lv-merged.4599.1_187_241	RP11-432J24.5	TRUE	TRUE	TRUE	M2	0.691173	0.9423, 0.9257, 0.8984, 0.8857, 0.8074, 0.7275, 0.6516, 0.5514, 0.5043, 0.5043, 0.5043, 0.5762, 0.6035, 0.6293, 0.6557
2_074	KKYSHWKRGKVIVIS	human-lv-merged.4599.1_187_241	RP11-432J24.5	TRUE	TRUE	TRUE	M2	0.662713	0.8857, 0.8074, 0.7275, 0.6516, 0.5514, 0.5043, 0.5043, 0.5043, 0.5762, 0.6035, 0.6293, 0.6557, 0.6756, 0.8118, 0.8521
2_075	MQWPEVPALPLLSSL	ENST00000437374_183_423	IDI2-AS1	TRUE	TRUE	TRUE	M2	0.362807	0.8488, 0.7458, 0.6474, 0.6124, 0.5711, 0.4556, 0.3668, 0.2865, 0.208, 0.1456, 0.0701, 0.0909, 0.0909, 0.1566, 0.1456
2_076	ALPLLSSLCMAMVRK	ENST00000437374_183_423	IDI2-AS1	TRUE	TRUE	TRUE	M2	0.143833	0.2865, 0.208, 0.1456, 0.0701, 0.0909, 0.0909, 0.1566, 0.1456, 0.115, 0.1117, 0.1041, 0.1322, 0.1958, 0.124, 0.1805
2_077	LCMAMVRKSSALGKE	ENST00000437374_183_423	IDI2-AS1	TRUE	TRUE	TRUE	M2	0.200113	0.1456, 0.115, 0.1117, 0.1041, 0.1322, 0.1958, 0.124, 0.1805, 0.2531, 0.2531, 0.1844, 0.27, 0.3096, 0.3263, 0.2963
2_078	KSSALGKEVGRRVKE	ENST00000437374_183_423	IDI2-AS1	TRUE	TRUE	TRUE	M2	0.250113	0.1805, 0.2531, 0.2531, 0.1844, 0.27, 0.3096, 0.3263, 0.2963, 0.3096, 0.3184, 0.2602, 0.2209, 0.2432, 0.1456, 0.1805
2_079	EVGRRVKEMVMLVAP	ENST00000437374_183_423	IDI2-AS1	TRUE	TRUE	TRUE	M2	0.251587	0.2963, 0.3096, 0.3184, 0.2602, 0.2209, 0.2432, 0.1456, 0.1805, 0.27, 0.2657, 0.2558, 0.2531, 0.2531, 0.2483, 0.2531
2_080	EMVMLVAPFRQSSSL	ENST00000437374_183_423	IDI2-AS1	TRUE	TRUE	TRUE	M2	0.242667	0.1805, 0.27, 0.2657, 0.2558, 0.2531, 0.2531, 0.2483, 0.2531, 0.2483, 0.208, 0.1998, 0.1998, 0.2292, 0.3096, 0.2657
2_081	PFRQSSSLSRTFSSR	ENST00000437374_183_423	IDI2-AS1	TRUE	TRUE	TRUE	M2	0.28846	0.2531, 0.2483, 0.208, 0.1998, 0.1998, 0.2292, 0.3096, 0.2657, 0.27, 0.3456, 0.3456, 0.3359, 0.4078, 0.3939, 0.3146
2_082	LSRTFSSRKVVKAHA	ENST00000437374_183_423	IDI2-AS1	TRUE	TRUE	TRUE	M2	0.340973	0.2657, 0.27, 0.3456, 0.3456, 0.3359, 0.4078, 0.3939, 0.3146, 0.3311, 0.3399, 0.3184, 0.4116, 0.3456, 0.3311, 0.3578
2_083	RKVVKAHASLHGARL	ENST00000437374_183_423	IDI2-AS1	TRUE	TRUE	TRUE	M2	0.36474	0.3146, 0.3311, 0.3399, 0.3184, 0.4116, 0.3456, 0.3311, 0.3578, 0.3885, 0.3847, 0.3992, 0.3992, 0.3053, 0.3885, 0.4556
2_084	ASLHGARLSPLSRNI	ENST00000437374_183_423	IDI2-AS1	TRUE	TRUE	TRUE	M2	0.510773	0.3578, 0.3885, 0.3847, 0.3992, 0.3992, 0.3053, 0.3885, 0.4556, 0.4781, 0.5549, 0.5846, 0.6557, 0.6944, 0.7951, 0.82
2_085	LHGARLSPLSRNIRG	ENST00000437374_183_423	IDI2-AS1	TRUE	TRUE	TRUE	M2	0.577887	0.3847, 0.3992, 0.3992, 0.3053, 0.3885, 0.4556, 0.4781, 0.5549, 0.5846, 0.6557, 0.6944, 0.7951, 0.82, 0.8521, 0.9009
2_086	MAAFARSAITASLRG	ENST00000602772_27_126	JPX	TRUE	TRUE	TRUE	M2	0.372533	0.7644, 0.6906, 0.6516, 0.5331, 0.5084, 0.4651, 0.3399, 0.3005, 0.2558, 0.1495, 0.1292, 0.1532, 0.1566, 0.1805, 0.3096
2_087	AITASLRGLQGVRSM	ENST00000602772_27_126	JPX	TRUE	TRUE	TRUE	M2	0.237773	0.3005, 0.2558, 0.1495, 0.1292, 0.1532, 0.1566, 0.1805, 0.3096, 0.2657, 0.2483, 0.2558, 0.2209, 0.3184, 0.3263, 0.2963
2_088	GLQGVRSMSPLTKVQ	ENST00000602772_27_126	JPX	TRUE	TRUE	TRUE	M2	0.357607	0.3096, 0.2657, 0.2483, 0.2558, 0.2209, 0.3184, 0.3263, 0.2963, 0.2602, 0.3456, 0.3717, 0.4149, 0.5374, 0.5711, 0.6219
2_089	VRSMSPLTKVQKLAS	ENST00000602772_27_126	JPX	TRUE	TRUE	TRUE	M2	0.49394	0.2209, 0.3184, 0.3263, 0.2963, 0.2602, 0.3456, 0.3717, 0.4149, 0.5374, 0.5711, 0.6219, 0.7275, 0.7501, 0.7912, 0.8556
2_090	MSSYLTSEPRWAGNR	human-lv-merged.7942.2_628_865	TBX5-AS1	TRUE	TRUE	TRUE	M2	0.624713	0.9491, 0.8746, 0.82, 0.7869, 0.7458, 0.7034, 0.665, 0.5623, 0.5229, 0.5008, 0.4333, 0.4651, 0.442, 0.4116, 0.4879
2_091	EPRWAGNRGLGPAGA	human-lv-merged.7942.2_628_865	TBX5-AS1	TRUE	TRUE	TRUE	M2	0.496007	0.5623, 0.5229, 0.5008, 0.4333, 0.4651, 0.442, 0.4116, 0.4879, 0.5253, 0.5126, 0.5126, 0.5173, 0.4918, 0.4879, 0.5667
2_092	RGLGPAGAARKRGNS	human-lv-merged.7942.2_628_865	TBX5-AS1	TRUE	TRUE	TRUE	M2	0.48498	0.4879, 0.5253, 0.5126, 0.5126, 0.5173, 0.4918, 0.4879, 0.5667, 0.5846, 0.5331, 0.4651, 0.4651, 0.3992, 0.3992, 0.3263
2_093	AARKRGNSERSVFSL	human-lv-merged.7942.2_628_865	TBX5-AS1	TRUE	FALSE	TRUE	M2	0.379367	0.5667, 0.5846, 0.5331, 0.4651, 0.4651, 0.3992, 0.3992, 0.3263, 0.2333, 0.2558, 0.282, 0.2786, 0.3005, 0.3005, 0.3005
2_094	SERSVFSLWFLSPAS	human-lv-merged.7942.2_628_865	TBX5-AS1	TRUE	TRUE	TRUE	M2	0.27388	0.3263, 0.2333, 0.2558, 0.282, 0.2786, 0.3005, 0.3005, 0.3005, 0.2748, 0.2786, 0.3053, 0.2865, 0.2531, 0.2558, 0.1766
2_095	LWFLSPASRTAGPAA	human-lv-merged.7942.2_628_865	TBX5-AS1	TRUE	TRUE	TRUE	M2	0.29152	0.3005, 0.2748, 0.2786, 0.3053, 0.2865, 0.2531, 0.2558, 0.1766, 0.2292, 0.3096, 0.2385, 0.3184, 0.3806, 0.3806, 0.3847
2_096	SRTAGPAATWTGIQR	human-lv-merged.7942.2_628_865	TBX5-AS1	TRUE	TRUE	TRUE	M2	0.31078	0.1766, 0.2292, 0.3096, 0.2385, 0.3184, 0.3806, 0.3806, 0.3847, 0.4037, 0.3053, 0.3535, 0.2913, 0.3053, 0.3096, 0.2748
2_097	ATWTGIQRILQVQLH	human-lv-merged.7942.2_628_865	TBX5-AS1	TRUE	TRUE	TRUE	M2	0.295813	0.3847, 0.4037, 0.3053, 0.3535, 0.2913, 0.3053, 0.3096, 0.2748, 0.2558, 0.1667, 0.2167, 0.2531, 0.2255, 0.3456, 0.3456
2_098	RILQVQLHRLAFPDA	human-lv-merged.7942.2_628_865	TBX5-AS1	TRUE	TRUE	TRUE	M2	0.366213	0.2748, 0.2558, 0.1667, 0.2167, 0.2531, 0.2255, 0.3456, 0.3456, 0.3668, 0.4245, 0.442, 0.4458, 0.5229, 0.59, 0.6174
2_099	HRLAFPDAPKPAPRT	human-lv-merged.7942.2_628_865	TBX5-AS1	TRUE	TRUE	only use for whole microprotein interactome	M2	0.6473	0.3456, 0.3668, 0.4245, 0.442, 0.4458, 0.5229, 0.59, 0.6174, 0.7192, 0.7388, 0.835, 0.8595, 0.8857, 0.9466, 0.9697
2_100	RLAFPDAPKPAPRTE	human-lv-merged.7942.2_628_865	TBX5-AS1	TRUE	TRUE	only use for whole microprotein interactome	M2	0.69052	0.3668, 0.4245, 0.442, 0.4458, 0.5229, 0.59, 0.6174, 0.7192, 0.7388, 0.835, 0.8595, 0.8857, 0.9466, 0.9697, 0.9939
2_101	MARPPPLPGLVGRRN	TUG1	TUG1	TRUE	TRUE	TRUE	M2	0.59374	0.928, 0.8521, 0.82, 0.7724, 0.7275, 0.6906, 0.6557, 0.6124, 0.5412, 0.4282, 0.3885, 0.4203, 0.4149, 0.3359, 0.3184
2_102	PGLVGRRNGRAVDRA	TUG1	TUG1	TRUE	TRUE	TRUE	M2	0.296287	0.6124, 0.5412, 0.4282, 0.3885, 0.4203, 0.4149, 0.3359, 0.3184, 0.1958, 0.1766, 0.2041, 0.1292, 0.0858, 0.0965, 0.0965
2_103	NGRAVDRAIGWRLFL	TUG1	TUG1	TRUE	TRUE	TRUE	M2	0.10808	0.3184, 0.1958, 0.1766, 0.2041, 0.1292, 0.0858, 0.0965, 0.0965, 0.0514, 0.0526, 0.0643, 0.0542, 0.0304, 0.0327, 0.0327
2_104	AIGWRLFLLLWHPAL	TUG1	TUG1	TRUE	TRUE	TRUE	M2	0.06952	0.0965, 0.0514, 0.0526, 0.0643, 0.0542, 0.0304, 0.0327, 0.0327, 0.0587, 0.049, 0.0455, 0.0621, 0.1205, 0.1117, 0.1805
2_105	LLLWHPALGAQARPP	TUG1	TUG1	TRUE	TRUE	TRUE	M2	0.205907	0.0327, 0.0587, 0.049, 0.0455, 0.0621, 0.1205, 0.1117, 0.1805, 0.1456, 0.2292, 0.3053, 0.3806, 0.4513, 0.4116, 0.5043
2_106	LGAQARPPRRAPGGR	TUG1	TUG1	TRUE	TRUE	TRUE	M2	0.381073	0.1805, 0.1456, 0.2292, 0.3053, 0.3806, 0.4513, 0.4116, 0.5043, 0.5084, 0.4781, 0.5043, 0.5253, 0.4245, 0.3806, 0.2865
2_107	PRRAPGGRWRSRRVF	TUG1	TUG1	TRUE	TRUE	TRUE	M2	0.346867	0.5043, 0.5084, 0.4781, 0.5043, 0.5253, 0.4245, 0.3806, 0.2865, 0.2432, 0.2602, 0.2333, 0.2167, 0.2255, 0.2041, 0.208
2_108	RWRSRRVFLLVRRTR	TUG1	TUG1	TRUE	TRUE	only use for whole microprotein interactome	M2	0.161787	0.2865, 0.2432, 0.2602, 0.2333, 0.2167, 0.2255, 0.2041, 0.208, 0.1635, 0.1018, 0.0813, 0.0455, 0.0744, 0.0414, 0.0414
2_109	FLLVRRTRAAAYAFA	TUG1	TUG1	TRUE	TRUE	TRUE	M2	0.0736333	0.208, 0.1635, 0.1018, 0.0813, 0.0455, 0.0744, 0.0414, 0.0414, 0.0414, 0.0414, 0.0395, 0.0414, 0.066, 0.0621, 0.0554
2_110	RAAAYAFAIRRGVVR	TUG1	TUG1	TRUE	TRUE	TRUE	M2	0.0467	0.0414, 0.0414, 0.0414, 0.0395, 0.0414, 0.066, 0.0621, 0.0554, 0.0514, 0.049, 0.0441, 0.0414, 0.0542, 0.0414, 0.0304
2_111	AIRRGVVRVVGGGGQ	TUG1	TUG1	TRUE	TRUE	TRUE	M2	0.0936067	0.0554, 0.0514, 0.049, 0.0441, 0.0414, 0.0542, 0.0414, 0.0304, 0.0542, 0.0813, 0.106, 0.1495, 0.2167, 0.2333, 0.1958
2_112	RVVGGGGQLLRPAPG	TUG1	TUG1	TRUE	TRUE	only use for whole microprotein interactome	M2	0.184953	0.0304, 0.0542, 0.0813, 0.106, 0.1495, 0.2167, 0.2333, 0.1958, 0.1667, 0.2041, 0.2483, 0.208, 0.2558, 0.3096, 0.3146
2_113	QLLRPAPGEAAAAAA	TUG1	TUG1	TRUE	TRUE	TRUE	M2	0.249933	0.1958, 0.1667, 0.2041, 0.2483, 0.208, 0.2558, 0.3096, 0.3146, 0.2483, 0.2531, 0.2292, 0.1878, 0.2558, 0.3535, 0.3184
2_114	GEAAAAAAAGFGAAG	TUG1	TUG1	TRUE	TRUE	TRUE	M2	0.252067	0.3146, 0.2483, 0.2531, 0.2292, 0.1878, 0.2558, 0.3535, 0.3184, 0.2865, 0.2786, 0.2209, 0.2292, 0.1844, 0.2209, 0.1998
2_115	AAGFGAAGEAGVAGA	TUG1	TUG1	TRUE	TRUE	only use for whole microprotein interactome	M2	0.277387	0.3184, 0.2865, 0.2786, 0.2209, 0.2292, 0.1844, 0.2209, 0.1998, 0.2602, 0.2558, 0.2602, 0.2963, 0.3359, 0.3717, 0.442
2_116	GEAGVAGAGLEAWRH	TUG1	TUG1	TRUE	TRUE	only use for whole microprotein interactome	M2	0.381293	0.1998, 0.2602, 0.2558, 0.2602, 0.2963, 0.3359, 0.3717, 0.442, 0.442, 0.5008, 0.4879, 0.4825, 0.4651, 0.5043, 0.4149
2_117	AGLEAWRHPSGPART	TUG1	TUG1	TRUE	TRUE	TRUE	M2	0.498633	0.442, 0.442, 0.5008, 0.4879, 0.4825, 0.4651, 0.5043, 0.4149, 0.4749, 0.5008, 0.5126, 0.5549, 0.5583, 0.5802, 0.5583
2_118	HPSGPARTQLGGQEG	TUG1	TUG1	TRUE	TRUE	TRUE	M2	0.458807	0.4149, 0.4749, 0.5008, 0.5126, 0.5549, 0.5583, 0.5802, 0.5583, 0.5941, 0.5473, 0.4556, 0.3847, 0.2748, 0.2786, 0.1921
2_119	TQLGGQEGAGGWLVV	TUG1	TUG1	TRUE	TRUE	TRUE	M2	0.239747	0.5583, 0.5941, 0.5473, 0.4556, 0.3847, 0.2748, 0.2786, 0.1921, 0.1088, 0.0858, 0.0542, 0.0297, 0.0131, 0.0124, 0.0067
2_120	GAGGWLVVGFLLCLF	TUG1	TUG1	TRUE	TRUE	TRUE	M2	0.0388467	0.1921, 0.1088, 0.0858, 0.0542, 0.0297, 0.0131, 0.0124, 0.0067, 0.004, 0.0053, 0.0059, 0.0078, 0.0131, 0.0179, 0.0259
2_121	LVVGFLLCLFLLMPP	TUG1	TUG1	TRUE	TRUE	TRUE	M2	0.0819133	0.0131, 0.0124, 0.0067, 0.004, 0.0053, 0.0059, 0.0078, 0.0131, 0.0179, 0.0259, 0.0554, 0.124, 0.2167, 0.3399, 0.3806
2_122	MRFLHSECVLMRYDS	human-lv-merged.24687.1_61_424	RP11-12K22.1	TRUE	TRUE	TRUE	M2	0.182127	0.5711, 0.4967, 0.4513, 0.3053, 0.2657, 0.2255, 0.1117, 0.0909, 0.0441, 0.0173, 0.0124, 0.0173, 0.0182, 0.0502, 0.0542
2_123	CVLMRYDSLKVCGSS	human-lv-merged.24687.1_61_424	RP11-12K22.1	TRUE	TRUE	TRUE	M2	0.04302	0.0909, 0.0441, 0.0173, 0.0124, 0.0173, 0.0182, 0.0502, 0.0542, 0.0395, 0.0218, 0.0212, 0.0218, 0.0425, 0.0789, 0.115
2_124	SLKVCGSSPILLSLP	human-lv-merged.24687.1_61_424	RP11-12K22.1	TRUE	TRUE	TRUE	M2	0.07428	0.0542, 0.0395, 0.0218, 0.0212, 0.0218, 0.0425, 0.0789, 0.115, 0.0723, 0.0771, 0.0744, 0.0813, 0.1205, 0.1205, 0.1732
2_125	SPILLSLPSPVIHKM	human-lv-merged.24687.1_61_424	RP11-12K22.1	TRUE	TRUE	TRUE	M2	0.154133	0.115, 0.0723, 0.0771, 0.0744, 0.0813, 0.1205, 0.1205, 0.1732, 0.1805, 0.1805, 0.1805, 0.1732, 0.1698, 0.2748, 0.3184
2_126	PSPVIHKMNGLTTGR	human-lv-merged.24687.1_61_424	RP11-12K22.1	TRUE	TRUE	TRUE	M2	0.24552	0.1732, 0.1805, 0.1805, 0.1805, 0.1732, 0.1698, 0.2748, 0.3184, 0.3359, 0.2602, 0.3578, 0.3096, 0.2333, 0.2255, 0.3096
2_127	MNGLTTGRPALLQML	human-lv-merged.24687.1_61_424	RP11-12K22.1	TRUE	TRUE	TRUE	M2	0.31072	0.3184, 0.3359, 0.2602, 0.3578, 0.3096, 0.2333, 0.2255, 0.3096, 0.3456, 0.27, 0.282, 0.3225, 0.3263, 0.3359, 0.4282
2_128	RPALLQMLKKVLPRK	human-lv-merged.24687.1_61_424	RP11-12K22.1	TRUE	TRUE	TRUE	M2	0.3408	0.3096, 0.3456, 0.27, 0.282, 0.3225, 0.3263, 0.3359, 0.4282, 0.4245, 0.4333, 0.3668, 0.3263, 0.2963, 0.3263, 0.3184
2_129	LKKVLPRKKKGNLME	human-lv-merged.24687.1_61_424	RP11-12K22.1	TRUE	TRUE	TRUE	M2	0.336173	0.4282, 0.4245, 0.4333, 0.3668, 0.3263, 0.2963, 0.3263, 0.3184, 0.3311, 0.2432, 0.27, 0.3184, 0.3005, 0.2963, 0.363
2_130	KKKGNLMETCVYQME	human-lv-merged.24687.1_61_424	RP11-12K22.1	TRUE	TRUE	TRUE	M2	0.30686	0.3184, 0.3311, 0.2432, 0.27, 0.3184, 0.3005, 0.2963, 0.363, 0.4116, 0.3762, 0.363, 0.2963, 0.2483, 0.2333, 0.2333
2_131	ETCVYQMERRAMGIL	human-lv-merged.24687.1_61_424	RP11-12K22.1	TRUE	TRUE	TRUE	M2	0.304533	0.363, 0.4116, 0.3762, 0.363, 0.2963, 0.2483, 0.2333, 0.2333, 0.2333, 0.2602, 0.282, 0.2865, 0.282, 0.3184, 0.3806
2_132	ERRAMGILTTSVRKK	human-lv-merged.24687.1_61_424	RP11-12K22.1	TRUE	TRUE	TRUE	M2	0.33176	0.2333, 0.2333, 0.2602, 0.282, 0.2865, 0.282, 0.3184, 0.3806, 0.3717, 0.3717, 0.3885, 0.3992, 0.3806, 0.3806, 0.4078
2_133	LTTSVRKKVECGDGE	human-lv-merged.24687.1_61_424	RP11-12K22.1	TRUE	TRUE	TRUE	M2	0.417013	0.3806, 0.3717, 0.3717, 0.3885, 0.3992, 0.3806, 0.3806, 0.4078, 0.4116, 0.3762, 0.442, 0.4825, 0.4825, 0.4918, 0.4879
2_134	KVECGDGENTEVQKK	human-lv-merged.24687.1_61_424	RP11-12K22.1	TRUE	TRUE	TRUE	M2	0.50468	0.4078, 0.4116, 0.3762, 0.442, 0.4825, 0.4825, 0.4918, 0.4879, 0.5412, 0.5331, 0.5253, 0.5253, 0.59, 0.5941, 0.6789
2_135	ENTEVQKKRRQEATH	human-lv-merged.24687.1_61_424	RP11-12K22.1	TRUE	TRUE	TRUE	M2	0.60404	0.4879, 0.5412, 0.5331, 0.5253, 0.5253, 0.59, 0.5941, 0.6789, 0.6827, 0.6412, 0.6412, 0.6557, 0.6474, 0.6516, 0.665
2_136	KRRQEATHGSSFSHK	human-lv-merged.24687.1_61_424	RP11-12K22.1	TRUE	TRUE	TRUE	M2	0.664513	0.6789, 0.6827, 0.6412, 0.6412, 0.6557, 0.6474, 0.6516, 0.665, 0.7079, 0.6906, 0.687, 0.6827, 0.6334, 0.6374, 0.665
2_137	HGSSFSHKSRNATDY	human-lv-merged.24687.1_61_424	RP11-12K22.1	TRUE	TRUE	TRUE	M2	0.743327	0.665, 0.7079, 0.6906, 0.687, 0.6827, 0.6334, 0.6374, 0.665, 0.7111, 0.7605, 0.8074, 0.8311, 0.8626, 0.892, 0.9162
2_138	GSSFSHKSRNATDYK	human-lv-merged.24687.1_61_424	RP11-12K22.1	TRUE	TRUE	TRUE	M2	0.763153	0.7079, 0.6906, 0.687, 0.6827, 0.6334, 0.6374, 0.665, 0.7111, 0.7605, 0.8074, 0.8311, 0.8626, 0.892, 0.9162, 0.9624
2_139	MMAVTSQLNGKLKSP	ENST00000614138_189_339	CTC-471J1.11	TRUE	TRUE	TRUE	M2	0.562567	0.8857, 0.8595, 0.7573, 0.7275, 0.6906, 0.6789, 0.5762, 0.5374, 0.4967, 0.4556, 0.3535, 0.3806, 0.3359, 0.3146, 0.3885
2_140	LNGKLKSPLGTSVTI	ENST00000614138_189_339	CTC-471J1.11	TRUE	TRUE	TRUE	M2	0.395313	0.5374, 0.4967, 0.4556, 0.3535, 0.3806, 0.3359, 0.3146, 0.3885, 0.363, 0.3762, 0.3762, 0.3806, 0.3885, 0.3885, 0.3939
2_141	PLGTSVTIVNAKRFR	ENST00000614138_189_339	CTC-471J1.11	TRUE	TRUE	TRUE	M2	0.386167	0.3885, 0.363, 0.3762, 0.3762, 0.3806, 0.3885, 0.3885, 0.3939, 0.4037, 0.4078, 0.4037, 0.3491, 0.3885, 0.4037, 0.3806
2_142	IVNAKRFRSRIKTEA	ENST00000614138_189_339	CTC-471J1.11	TRUE	TRUE	TRUE	M2	0.4442	0.3939, 0.4037, 0.4078, 0.4037, 0.3491, 0.3885, 0.4037, 0.3806, 0.3806, 0.442, 0.442, 0.5173, 0.5711, 0.5711, 0.6079
2_143	RSRIKTEARETRTKN	ENST00000614138_189_339	CTC-471J1.11	TRUE	TRUE	TRUE	M2	0.532633	0.3806, 0.3806, 0.442, 0.442, 0.5173, 0.5711, 0.5711, 0.6079, 0.5802, 0.5253, 0.6124, 0.5412, 0.5549, 0.5802, 0.6827
2_144	ARETRTKNKRAVRCR	ENST00000614138_189_339	CTC-471J1.11	TRUE	TRUE	TRUE	M2	0.706333	0.6079, 0.5802, 0.5253, 0.6124, 0.5412, 0.5549, 0.5802, 0.6827, 0.7111, 0.7501, 0.8158, 0.8677, 0.8886, 0.9257, 0.9512
2_145	MRFMPLDPTGALGKR	human-lv-merged.3285.2_299_500	RP11-464C19.3	TRUE	TRUE	TRUE	M2	0.518413	0.9162, 0.8713, 0.7772, 0.7418, 0.7147, 0.6715, 0.5514, 0.4282, 0.3885, 0.3456, 0.2209, 0.2385, 0.2385, 0.3263, 0.3456
2_146	PTGALGKRWLGSLRG	human-lv-merged.3285.2_299_500	RP11-464C19.3	TRUE	TRUE	only use for whole microprotein interactome	M2	0.301493	0.4282, 0.3885, 0.3456, 0.2209, 0.2385, 0.2385, 0.3263, 0.3456, 0.3053, 0.3668, 0.2913, 0.2748, 0.2531, 0.2333, 0.2657
2_147	RWLGSLRGSRRAFGA	human-lv-merged.3285.2_299_500	RP11-464C19.3	TRUE	TRUE	exclude	M2	0.28454	0.3456, 0.3053, 0.3668, 0.2913, 0.2748, 0.2531, 0.2333, 0.2657, 0.2657, 0.2558, 0.27, 0.2657, 0.2657, 0.3491, 0.2602
2_148	GSRRAFGAHGCRPEW	human-lv-merged.3285.2_299_500	RP11-464C19.3	TRUE	TRUE	TRUE	M2	0.2292	0.2657, 0.2657, 0.2558, 0.27, 0.2657, 0.2657, 0.3491, 0.2602, 0.208, 0.2122, 0.1667, 0.1667, 0.1532, 0.1698, 0.1635
2_149	AHGCRPEWRWLWLGR	human-lv-merged.3285.2_299_500	RP11-464C19.3	TRUE	TRUE	TRUE	M2	0.204787	0.2602, 0.208, 0.2122, 0.1667, 0.1667, 0.1532, 0.1698, 0.1635, 0.1698, 0.2167, 0.2255, 0.2255, 0.2255, 0.2122, 0.2963
2_150	WRWLWLGRKRNHPAR	human-lv-merged.3285.2_299_500	RP11-464C19.3	TRUE	TRUE	TRUE	M2	0.267407	0.1635, 0.1698, 0.2167, 0.2255, 0.2255, 0.2255, 0.2122, 0.2963, 0.2865, 0.2748, 0.2122, 0.3053, 0.3146, 0.4078, 0.4749
2_151	RKRNHPARSQDTFGG	human-lv-merged.3285.2_299_500	RP11-464C19.3	TRUE	TRUE	TRUE	M2	0.37608	0.2963, 0.2865, 0.2748, 0.2122, 0.3053, 0.3146, 0.4078, 0.4749, 0.5229, 0.5667, 0.5173, 0.4703, 0.3717, 0.3053, 0.3146
2_152	RSQDTFGGPGRRVCW	human-lv-merged.3285.2_299_500	RP11-464C19.3	TRUE	TRUE	TRUE	M2	0.458367	0.4749, 0.5229, 0.5667, 0.5173, 0.4703, 0.3717, 0.3053, 0.3146, 0.3399, 0.3668, 0.4245, 0.4918, 0.5331, 0.5583, 0.6174
2_153	DTFGGPGRRVCWWGR	human-lv-merged.3285.2_299_500	RP11-464C19.3	TRUE	TRUE	TRUE	M2	0.49876	0.5173, 0.4703, 0.3717, 0.3053, 0.3146, 0.3399, 0.3668, 0.4245, 0.4918, 0.5331, 0.5583, 0.6174, 0.6474, 0.7458, 0.7772
2_154	MRPVGLVLRWKKRAV	ENST00000392097_180_345	RP1-206D15.6	TRUE	TRUE	TRUE	M2	0.264993	0.6412, 0.6124, 0.5802, 0.5374, 0.4556, 0.3311, 0.1805, 0.1667, 0.138, 0.1018, 0.0744, 0.0526, 0.0554, 0.0245, 0.0231
2_155	LRWKKRAVLPNHRLS	ENST00000392097_180_345	RP1-206D15.6	TRUE	TRUE	TRUE	M2	0.0571333	0.1667, 0.138, 0.1018, 0.0744, 0.0526, 0.0554, 0.0245, 0.0231, 0.009, 0.02, 0.0173, 0.035, 0.0336, 0.0554, 0.0502
2_156	VLPNHRLSFLFTVSG	ENST00000392097_180_345	RP1-206D15.6	TRUE	TRUE	TRUE	M2	0.02946	0.0231, 0.009, 0.02, 0.0173, 0.035, 0.0336, 0.0554, 0.0502, 0.0268, 0.0286, 0.0173, 0.0395, 0.0455, 0.0212, 0.0194
2_157	SFLFTVSGMSIQFPL	ENST00000392097_180_345	RP1-206D15.6	TRUE	TRUE	TRUE	M2	0.0329667	0.0502, 0.0268, 0.0286, 0.0173, 0.0395, 0.0455, 0.0212, 0.0194, 0.0231, 0.0118, 0.0144, 0.015, 0.035, 0.0502, 0.0965
2_158	GMSIQFPLLRDLVTE	ENST00000392097_180_345	RP1-206D15.6	TRUE	TRUE	TRUE	M2	0.06414	0.0194, 0.0231, 0.0118, 0.0144, 0.015, 0.035, 0.0502, 0.0965, 0.1018, 0.1532, 0.0884, 0.0858, 0.066, 0.0723, 0.1292
2_159	LLRDLVTEARQRFHL	ENST00000392097_180_345	RP1-206D15.6	TRUE	TRUE	TRUE	M2	0.206893	0.0965, 0.1018, 0.1532, 0.0884, 0.0858, 0.066, 0.0723, 0.1292, 0.1266, 0.2255, 0.1844, 0.3146, 0.442, 0.4918, 0.5253
2_160	VTEARQRFHLGEGER	ENST00000392097_180_345	RP1-206D15.6	TRUE	TRUE	TRUE	M2	0.43324	0.066, 0.0723, 0.1292, 0.1266, 0.2255, 0.1844, 0.3146, 0.442, 0.4918, 0.5253, 0.6516, 0.7573, 0.7951, 0.8283, 0.8886
2_161	MVLGADAVWLWIAPY	ENST00000442067_3_153	GAS5	TRUE	TRUE	TRUE	M2	0.150273	0.5667, 0.4513, 0.3225, 0.2385, 0.2209, 0.1041, 0.0813, 0.0643, 0.0286, 0.0128, 0.0109, 0.0167, 0.0304, 0.0587, 0.0464
2_162	VWLWIAPYGQLCPQG	ENST00000442067_3_153	GAS5	TRUE	TRUE	TRUE	M2	0.0556067	0.0643, 0.0286, 0.0128, 0.0109, 0.0167, 0.0304, 0.0587, 0.0464, 0.0607, 0.0363, 0.0405, 0.066, 0.106, 0.1266, 0.1292
2_163	YGQLCPQGRMRIATE	ENST00000442067_3_153	GAS5	TRUE	TRUE	TRUE	M2	0.1855	0.0464, 0.0607, 0.0363, 0.0405, 0.066, 0.106, 0.1266, 0.1292, 0.2041, 0.2385, 0.2255, 0.3578, 0.3535, 0.3535, 0.4379
2_164	GRMRIATEVLKSKPN	ENST00000442067_3_153	GAS5	TRUE	TRUE	TRUE	M2	0.368287	0.1292, 0.2041, 0.2385, 0.2255, 0.3578, 0.3535, 0.3535, 0.4379, 0.5173, 0.4379, 0.4513, 0.4458, 0.4556, 0.4513, 0.4651
2_165	EVLKSKPNSSHWHTG	ENST00000442067_3_153	GAS5	TRUE	TRUE	TRUE	M2	0.54338	0.4379, 0.5173, 0.4379, 0.4513, 0.4458, 0.4556, 0.4513, 0.4651, 0.5549, 0.5992, 0.5802, 0.59, 0.6412, 0.7458, 0.7772
2_166	NSSHWHTGIRQKAGS	ENST00000442067_3_153	GAS5	TRUE	TRUE	TRUE	M2	0.74536	0.4651, 0.5549, 0.5992, 0.5802, 0.59, 0.6412, 0.7458, 0.7772, 0.82, 0.8457, 0.8626, 0.892, 0.9162, 0.9369, 0.9534
2_167	MATPVGVEHGEQSQA	human-lv-merged.15087.2_47_146	SNHG16	TRUE	TRUE	TRUE	M2	0.717653	0.9534, 0.9369, 0.9208, 0.8945, 0.8713, 0.82, 0.7079, 0.6715, 0.6442, 0.6219, 0.5846, 0.5802, 0.5514, 0.5549, 0.4513
2_168	EHGEQSQAFSDDGAV	human-lv-merged.15087.2_47_146	SNHG16	TRUE	TRUE	TRUE	M2	0.524253	0.6715, 0.6442, 0.6219, 0.5846, 0.5802, 0.5514, 0.5549, 0.4513, 0.5084, 0.4203, 0.4918, 0.4749, 0.4556, 0.4379, 0.4149
2_169	AFSDDGAVSLSFQSR	human-lv-merged.15087.2_47_146	SNHG16	TRUE	TRUE	TRUE	M2	0.444913	0.4513, 0.5084, 0.4203, 0.4918, 0.4749, 0.4556, 0.4379, 0.4149, 0.3491, 0.2963, 0.3225, 0.3939, 0.5173, 0.5549, 0.5846
2_170	DGAVSLSFQSRKRIL	human-lv-merged.15087.2_47_146	SNHG16	TRUE	TRUE	TRUE	M2	0.504433	0.4749, 0.4556, 0.4379, 0.4149, 0.3491, 0.2963, 0.3225, 0.3939, 0.5173, 0.5549, 0.5846, 0.6124, 0.6442, 0.7079, 0.8001
2_171	MKAVVARTGAAAVSG	ENST00000378953_292_502	C5orf56	TRUE	TRUE	TRUE	M2	0.63254	0.9141, 0.8677, 0.8158, 0.7317, 0.6944, 0.6557, 0.6174, 0.5711, 0.5412, 0.5173, 0.4458, 0.4918, 0.4918, 0.5331, 0.5992
2_172	TGAAAVSGEGRRMQR	ENST00000378953_292_502	C5orf56	TRUE	TRUE	TRUE	M2	0.560633	0.5711, 0.5412, 0.5173, 0.4458, 0.4918, 0.4918, 0.5331, 0.5992, 0.6255, 0.5992, 0.5941, 0.5667, 0.5711, 0.6174, 0.6442
2_173	GEGRRMQRPPAWSAG	ENST00000378953_292_502	C5orf56	TRUE	TRUE	TRUE	M2	0.638773	0.5992, 0.6255, 0.5992, 0.5941, 0.5667, 0.5711, 0.6174, 0.6442, 0.6474, 0.6789, 0.687, 0.6944, 0.6789, 0.6906, 0.687
2_174	RPPAWSAGPGAATRA	ENST00000378953_292_502	C5orf56	TRUE	TRUE	TRUE	M2	0.677993	0.6442, 0.6474, 0.6789, 0.687, 0.6944, 0.6789, 0.6906, 0.687, 0.6827, 0.7147, 0.7034, 0.7034, 0.6984, 0.6255, 0.6334
2_175	GPGAATRAGRGGSTP	ENST00000378953_292_502	C5orf56	TRUE	TRUE	TRUE	M2	0.687713	0.687, 0.6827, 0.7147, 0.7034, 0.7034, 0.6984, 0.6255, 0.6334, 0.6906, 0.6789, 0.6906, 0.7034, 0.6984, 0.7147, 0.6906
2_176	AGRGGSTPWAPHSPP	ENST00000378953_292_502	C5orf56	TRUE	TRUE	TRUE	M2	0.665287	0.6334, 0.6906, 0.6789, 0.6906, 0.7034, 0.6984, 0.7147, 0.6906, 0.6715, 0.665, 0.6374, 0.6412, 0.6293, 0.6219, 0.6124
2_177	PWAPHSPPQVLRMAS	ENST00000378953_292_502	C5orf56	TRUE	TRUE	TRUE	M2	0.60914	0.6906, 0.6715, 0.665, 0.6374, 0.6412, 0.6293, 0.6219, 0.6124, 0.6124, 0.5992, 0.59, 0.4967, 0.5711, 0.5941, 0.5043
2_178	PQVLRMASRETRKWT	ENST00000378953_292_502	C5orf56	TRUE	TRUE	TRUE	M2	0.516167	0.6124, 0.6124, 0.5992, 0.59, 0.4967, 0.5711, 0.5941, 0.5043, 0.4749, 0.4245, 0.4037, 0.3885, 0.4078, 0.4918, 0.5711
2_179	ASRETRKWTPWLLES	ENST00000378953_292_502	C5orf56	TRUE	TRUE	TRUE	M2	0.578673	0.5941, 0.5043, 0.4749, 0.4245, 0.4037, 0.3885, 0.4078, 0.4918, 0.5711, 0.6174, 0.6756, 0.7232, 0.7605, 0.8036, 0.8391
2_180	MKNTSWIRKNWLLVA	ENST00000347364_391_541	MKKS_2	TRUE	TRUE	TRUE	M2	0.235313	0.8283, 0.7034, 0.5762, 0.442, 0.3225, 0.2333, 0.1958, 0.0909, 0.066, 0.0268, 0.009, 0.0141, 0.0081, 0.0084, 0.0049
2_181	RKNWLLVAGISFIGV	ENST00000347364_391_541	MKKS_2	TRUE	TRUE	TRUE	M2	0.0181067	0.0909, 0.066, 0.0268, 0.009, 0.0141, 0.0081, 0.0084, 0.0049, 0.0053, 0.0087, 0.0102, 0.0067, 0.0029, 0.0029, 0.0067
2_182	AGISFIGVHLGTYFL	ENST00000347364_391_541	MKKS_2	TRUE	TRUE	TRUE	M2	0.01816	0.0049, 0.0053, 0.0087, 0.0102, 0.0067, 0.0029, 0.0029, 0.0067, 0.0116, 0.0173, 0.0304, 0.0395, 0.0387, 0.0425, 0.0441
2_183	VHLGTYFLQRSAKQS	ENST00000347364_391_541	MKKS_2	TRUE	TRUE	TRUE	M2	0.0738133	0.0067, 0.0116, 0.0173, 0.0304, 0.0395, 0.0387, 0.0425, 0.0441, 0.049, 0.0858, 0.0832, 0.1322, 0.1266, 0.1998, 0.1998
2_184	LQRSAKQSVKFQSQS	ENST00000347364_391_541	MKKS_2	TRUE	TRUE	TRUE	M2	0.228633	0.0441, 0.049, 0.0858, 0.0832, 0.1322, 0.1266, 0.1998, 0.1998, 0.2041, 0.2963, 0.3146, 0.3992, 0.3885, 0.4282, 0.4781
2_185	SVKFQSQSKQKSIEE	ENST00000347364_391_541	MKKS_2	TRUE	TRUE	TRUE	M2	0.51828	0.1998, 0.2041, 0.2963, 0.3146, 0.3992, 0.3885, 0.4282, 0.4781, 0.5583, 0.6035, 0.6442, 0.687, 0.8001, 0.8424, 0.9299
2_186	MVGQRLGRWRGEAGR	ENST00000317096_39_159	PARL	TRUE	TRUE	TRUE	M2	0.6202	0.9103, 0.8781, 0.8311, 0.7688, 0.7342, 0.6906, 0.6516, 0.6035, 0.5374, 0.5008, 0.4333, 0.4282, 0.4556, 0.4513, 0.4282
2_187	RWRGEAGRREAGAAA	ENST00000317096_39_159	PARL	TRUE	TRUE	TRUE	M2	0.456873	0.6035, 0.5374, 0.5008, 0.4333, 0.4282, 0.4556, 0.4513, 0.4282, 0.442, 0.4513, 0.4458, 0.4458, 0.4282, 0.4078, 0.3939
2_188	RREAGAAARRGVRRW	ENST00000317096_39_159	PARL	TRUE	TRUE	TRUE	M2	0.409213	0.4282, 0.442, 0.4513, 0.4458, 0.4458, 0.4282, 0.4078, 0.3939, 0.3939, 0.4037, 0.3806, 0.3847, 0.3806, 0.3939, 0.3578
2_189	ARRGVRRWAAAAARS	ENST00000317096_39_159	PARL	TRUE	TRUE	TRUE	M2	0.43542	0.3939, 0.3939, 0.4037, 0.3806, 0.3847, 0.3806, 0.3939, 0.3578, 0.3535, 0.3717, 0.4379, 0.5043, 0.5473, 0.5941, 0.6334
2_190	VRRWAAAAARSSLRS	ENST00000317096_39_159	PARL	TRUE	TRUE	TRUE	M2	0.542493	0.3847, 0.3806, 0.3939, 0.3578, 0.3535, 0.3717, 0.4379, 0.5043, 0.5473, 0.5941, 0.6334, 0.7192, 0.7605, 0.8001, 0.8984
2_191	MNALASLTVRTCDRF	ENST00000200453_163_241	PPP1R15A	TRUE	TRUE	TRUE	M2	0.418327	0.8036, 0.7688, 0.6715, 0.6442, 0.6035, 0.4825, 0.3578, 0.3263, 0.2865, 0.2558, 0.2385, 0.2483, 0.1878, 0.1566, 0.2432
2_192	TVRTCDRFWQTEPAL	ENST00000200453_163_241	PPP1R15A	TRUE	TRUE	TRUE	M2	0.349813	0.3263, 0.2865, 0.2558, 0.2385, 0.2483, 0.1878, 0.1566, 0.2432, 0.2963, 0.2963, 0.4203, 0.4556, 0.5667, 0.6174, 0.6516
2_193	CDRFWQTEPALLPPG	ENST00000200453_163_241	PPP1R15A	TRUE	TRUE	TRUE	M2	0.493007	0.2483, 0.1878, 0.1566, 0.2432, 0.2963, 0.2963, 0.4203, 0.4556, 0.5667, 0.6174, 0.6516, 0.7501, 0.7772, 0.8158, 0.9119
2_194	MAMVMAAVTRTTPVK	ENST00000395472_184_304	SOCS4	TRUE	TRUE	exclude	M2	0.473493	0.8001, 0.7605, 0.7275, 0.7079, 0.6035, 0.5711, 0.4513, 0.4245, 0.3847, 0.3399, 0.3146, 0.2558, 0.2041, 0.2385, 0.3184
2_195	VTRTTPVKLRSGRYI	ENST00000395472_184_304	SOCS4	TRUE	TRUE	only use for whole microprotein interactome	M2	0.337447	0.4245, 0.3847, 0.3399, 0.3146, 0.2558, 0.2041, 0.2385, 0.3184, 0.2657, 0.3225, 0.3717, 0.4651, 0.4749, 0.3717, 0.3096
2_196	KLRSGRYIQKVPRRN	ENST00000395472_184_304	SOCS4	TRUE	TRUE	only use for whole microprotein interactome	M2	0.3238	0.3184, 0.2657, 0.3225, 0.3717, 0.4651, 0.4749, 0.3717, 0.3096, 0.2385, 0.1958, 0.2865, 0.2385, 0.3311, 0.3311, 0.3359
2_197	IQKVPRRNFLLEKMK	ENST00000395472_184_304	SOCS4	TRUE	TRUE	TRUE	M2	0.334507	0.3096, 0.2385, 0.1958, 0.2865, 0.2385, 0.3311, 0.3311, 0.3359, 0.2602, 0.1732, 0.3005, 0.4282, 0.4703, 0.5008, 0.6174
2_198	PRRNFLLEKMKKQYL	ENST00000395472_184_304	SOCS4	TRUE	TRUE	exclude	M2	0.444673	0.2385, 0.3311, 0.3311, 0.3359, 0.2602, 0.1732, 0.3005, 0.4282, 0.4703, 0.5008, 0.6174, 0.6334, 0.6557, 0.6827, 0.7111
2_199	MLTLRALQLSLPTKI	ENST00000627532_103_223	ZEB2	TRUE	TRUE	TRUE	M2	0.339387	0.7232, 0.6124, 0.5992, 0.5549, 0.5229, 0.3992, 0.3578, 0.3146, 0.2432, 0.1566, 0.0723, 0.0991, 0.1178, 0.1178, 0.1998
2_200	QLSLPTKIGGACFRV	ENST00000627532_103_223	ZEB2	TRUE	TRUE	TRUE	M2	0.21316	0.3146, 0.2432, 0.1566, 0.0723, 0.0991, 0.1178, 0.1178, 0.1998, 0.1349, 0.1635, 0.2657, 0.2558, 0.3263, 0.3263, 0.4037
2_201	IGGACFRVSRLSPTE	ENST00000627532_103_223	ZEB2	TRUE	TRUE	TRUE	M2	0.319433	0.1998, 0.1349, 0.1635, 0.2657, 0.2558, 0.3263, 0.3263, 0.4037, 0.3717, 0.3717, 0.363, 0.4282, 0.4245, 0.3717, 0.3847
2_202	VSRLSPTEKKKKKMS	ENST00000627532_103_223	ZEB2	TRUE	TRUE	TRUE	M2	0.48944	0.4037, 0.3717, 0.3717, 0.363, 0.4282, 0.4245, 0.3717, 0.3847, 0.4245, 0.4918, 0.5173, 0.6293, 0.665, 0.6944, 0.8001
2_203	SPTEKKKKKMSLEEA	ENST00000627532_103_223	ZEB2	TRUE	TRUE	TRUE	M2	0.620847	0.4282, 0.4245, 0.3717, 0.3847, 0.4245, 0.4918, 0.5173, 0.6293, 0.665, 0.6944, 0.8001, 0.8391, 0.8457, 0.8823, 0.9141
2_204	MSPGRARRLPQATAR	ENST00000260126_392_557	SLCO5A1	TRUE	TRUE	TRUE	M2	0.928607	0.9978, 0.9964, 0.9885, 0.9824, 0.9653, 0.9587, 0.9491, 0.9299, 0.9141, 0.9009, 0.8746, 0.8886, 0.8677, 0.8556, 0.8595
2_205	RLPQATARRGTPSRA	ENST00000260126_392_557	SLCO5A1	TRUE	TRUE	TRUE	M2	0.862307	0.9299, 0.9141, 0.9009, 0.8746, 0.8886, 0.8677, 0.8556, 0.8595, 0.8488, 0.8626, 0.8283, 0.8118, 0.8424, 0.8424, 0.8074
2_206	RRGTPSRAHRSTART	ENST00000260126_392_557	SLCO5A1	TRUE	TRUE	TRUE	M2	0.80336	0.8595, 0.8488, 0.8626, 0.8283, 0.8118, 0.8424, 0.8424, 0.8074, 0.835, 0.7688, 0.7912, 0.7772, 0.7605, 0.7111, 0.7034
2_207	AHRSTARTPAPCGTR	ENST00000260126_392_557	SLCO5A1	TRUE	TRUE	interpret with care because of potential contamination by 2_194	M2	0.683627	0.8074, 0.835, 0.7688, 0.7912, 0.7772, 0.7605, 0.7111, 0.7034, 0.6789, 0.6293, 0.6079, 0.6124, 0.5514, 0.5374, 0.4825
2_208	TPAPCGTRLRSLEAV	ENST00000260126_392_557	SLCO5A1	TRUE	TRUE	TRUE	M2	0.485607	0.7034, 0.6789, 0.6293, 0.6079, 0.6124, 0.5514, 0.5374, 0.4825, 0.4203, 0.4333, 0.4037, 0.3885, 0.2865, 0.2786, 0.27
2_209	RLRSLEAVSVIRMHW	ENST00000260126_392_557	SLCO5A1	TRUE	TRUE	TRUE	M2	0.34504	0.4825, 0.4203, 0.4333, 0.4037, 0.3885, 0.2865, 0.2786, 0.27, 0.3146, 0.3053, 0.2041, 0.2432, 0.3399, 0.3806, 0.4245
2_210	EAVSVIRMHWAPRSW	ENST00000260126_392_557	SLCO5A1	TRUE	TRUE	TRUE	M2	0.414407	0.2865, 0.2786, 0.27, 0.3146, 0.3053, 0.2041, 0.2432, 0.3399, 0.3806, 0.4245, 0.5229, 0.5667, 0.6255, 0.7079, 0.7458
2_211	TPEELFHPLGADSQ	GLUT1_WT_NO_Interaction	GLUT1_WT_2	TRUE	TRUE	interpret with care because of potential contamination by 2_110	M2	NA	NA
2_212	TPEELFHLLGADSQ	GLUT1_MUT_GAIN_Interaction	GLUT1_MUT_2	TRUE	TRUE	TRUE	M2	NA	NA
2_213	EVPVPPPVPPRRRP	SOS1_WT_Interaction	SOS1_WT_2	TRUE	TRUE	TRUE	M2	NA	NA
2_214	EVPVPAPVAPARRP	SOS1_MUT_LOSS_interaction	SOS1_MUT_2	TRUE	TRUE	TRUE	M2	NA	NA
2_215	MSLRNLWRDYKVLVV	ENST00000347364_182_326_extended	MKKS	TRUE	TRUE	TRUE	M2	0.117607	0.5229, 0.4918, 0.3578, 0.1998, 0.1018, 0.0441, 0.0231, 0.0086, 0.0078, 0.0026, 0.0007, 0.001, 0.0006, 0.0007, 0.0008
2_216	RDYKVLVVMVPLVGL	ENST00000347364_182_326_extended	MKKS	TRUE	TRUE	TRUE	M2	0.00186667	0.0086, 0.0078, 0.0026, 0.0007, 0.001, 0.0006, 0.0007, 0.0008, 0.0005, 0.0009, 0.001, 0.0007, 0.0007, 0.0007, 0.0007
2_217	VMVPLVGLIHLGWYR	ENST00000347364_182_326_extended	MKKS	TRUE	TRUE	TRUE	M2	0.00386	0.0008, 0.0005, 0.0009, 0.001, 0.0007, 0.0007, 0.0007, 0.0007, 0.001, 0.0038, 0.0087, 0.0099, 0.0075, 0.0141, 0.0069
2_218	LIHLGWYRIKSSPVF	ENST00000347364_182_326_extended	MKKS	TRUE	TRUE	TRUE	M2	0.0401	0.0007, 0.001, 0.0038, 0.0087, 0.0099, 0.0075, 0.0141, 0.0069, 0.0173, 0.0316, 0.0316, 0.066, 0.1322, 0.0858, 0.1844
2_219	RIKSSPVFQIPKNDD	ENST00000347364_182_326_extended	MKKS	TRUE	TRUE	TRUE	M2	0.210967	0.0069, 0.0173, 0.0316, 0.0316, 0.066, 0.1322, 0.0858, 0.1844, 0.1844, 0.3005, 0.4037, 0.4149, 0.4513, 0.46, 0.3939
2_220	FQIPKNDDIPEQDSL	ENST00000347364_182_326_extended	MKKS	TRUE	TRUE	TRUE	M2	0.408787	0.1844, 0.1844, 0.3005, 0.4037, 0.4149, 0.4513, 0.46, 0.3939, 0.3939, 0.3717, 0.3885, 0.5084, 0.5008, 0.5992, 0.5762
2_221	DIPEQDSLGLSNLQK	ENST00000347364_182_326_extended	MKKS	TRUE	TRUE	TRUE	M2	0.51636	0.3939, 0.3939, 0.3717, 0.3885, 0.5084, 0.5008, 0.5992, 0.5762, 0.5173, 0.5253, 0.5229, 0.5084, 0.6334, 0.6374, 0.6681
2_222	SLGLSNLQKSQIQGK	ENST00000347364_182_326_extended	MKKS	TRUE	TRUE	TRUE	M2	0.6712	0.5992, 0.5762, 0.5173, 0.5253, 0.5229, 0.5084, 0.6334, 0.6374, 0.6681, 0.6944, 0.7275, 0.7605, 0.8626, 0.8857, 0.9491
2_223	MILPALKLLLFLKYV	ENST00000512099_1681_1798	HAND2-AS1	TRUE	TRUE	TRUE	M2	0.00718	0.0813, 0.0182, 0.0037, 0.0027, 0.0006, 0.0003, 0.0001, 0.0001, 0.0001, 0.0001, 0.0001, 0.0001, 0.0001, 0.0001, 0.0001
2_224	FLKYVLLFFSLHVEH	ENST00000512099_1681_1798	HAND2-AS1	TRUE	TRUE	TRUE	M2	0.0001	0.0001, 0.0001, 0.0001, 0.0001, 0.0001, 0.0001, 0.0001, 0.0001, 0.0001, 0.0001, 0.0001, 0.0001, 0.0001, 0.0001, 0.0001
2_225	LHVEHYTLLFFRILF	ENST00000512099_1681_1798	HAND2-AS1	TRUE	TRUE	TRUE	M2	0.00022	0.0001, 0.0001, 0.0001, 0.0001, 0.0001, 0.0001, 0.0001, 0.0001, 0.0001, 0.0001, 0.0001, 0.0002, 0.0003, 0.0008, 0.0009
3_01	MDSTVILSCVRSKNL	human-lv-merged.32313.2_111_222	BANCR	TRUE	TRUE	TRUE	M3	0.287687	0.6906, 0.6557, 0.6174, 0.5711, 0.5253, 0.3939, 0.2657, 0.1566, 0.1205, 0.0935, 0.066, 0.0455, 0.0414, 0.049, 0.0231
3_02	SCVRSKNLLVGSGLG	human-lv-merged.32313.2_111_222	BANCR	TRUE	TRUE	TRUE	M3	0.0663867	0.1566, 0.1205, 0.0935, 0.066, 0.0455, 0.0414, 0.049, 0.0231, 0.0387, 0.0621, 0.115, 0.0643, 0.0478, 0.0455, 0.0268
3_03	LLVGSGLGPFSGNIF	human-lv-merged.32313.2_111_222	BANCR	TRUE	TRUE	TRUE	M3	0.04662	0.0231, 0.0387, 0.0621, 0.115, 0.0643, 0.0478, 0.0455, 0.0268, 0.0259, 0.0173, 0.0179, 0.0327, 0.0607, 0.0514, 0.0701
3_04	GPFSGNIFLVTMKGQ	human-lv-merged.32313.2_111_222	BANCR	TRUE	TRUE	TRUE	M3	0.158487	0.0268, 0.0259, 0.0173, 0.0179, 0.0327, 0.0607, 0.0514, 0.0701, 0.0965, 0.1266, 0.2483, 0.2963, 0.3146, 0.4749, 0.5173
3_05	PFSGNIFLVTMKGQY	human-lv-merged.32313.2_111_222	BANCR	TRUE	TRUE	TRUE	M3	0.194187	0.0259, 0.0173, 0.0179, 0.0327, 0.0607, 0.0514, 0.0701, 0.0965, 0.1266, 0.2483, 0.2963, 0.3146, 0.4749, 0.5173, 0.5623
3_06	MDSTVILSCVRSKN	human-lv-merged.32313.2_111_222	BANCR	TRUE	TRUE	TRUE	M3	0.552479	0.4458, 0.442, 0.4203, 0.46, 0.3847, 0.3939, 0.4245, 0.4703, 0.5762, 0.6174, 0.6789, 0.7192, 0.8158, 0.8857
3_07	LLVGSGLGPFSGNIFLVT	human-lv-merged.32313.2_111_222	BANCR	TRUE	TRUE	TRUE	M3	0.0650389	0.0231, 0.0387, 0.0621, 0.115, 0.0643, 0.0478, 0.0455, 0.0268, 0.0259, 0.0173, 0.0179, 0.0327, 0.0607, 0.0514, 0.0701, 0.0965, 0.1266, 0.2483
3_08	MKGQY	human-lv-merged.32313.2_111_222	BANCR	TRUE	TRUE	TRUE	M3	0.43308	0.2963, 0.3146, 0.4749, 0.5173, 0.5623
3_09	MNGNKSWDWKGLMKP	human-lv-merged.28401.17_157_250	TRDN-AS1	TRUE	FALSE	TRUE	M3	0.543027	0.918, 0.892, 0.8118, 0.7458, 0.7079, 0.687, 0.6255, 0.5374, 0.4703, 0.3717, 0.2963, 0.3359, 0.282, 0.2558, 0.208
3_10	DWKGLMKPAVMLMRL	human-lv-merged.28401.17_157_250	TRDN-AS1	TRUE	TRUE	TRUE	M3	0.31764	0.5374, 0.4703, 0.3717, 0.2963, 0.3359, 0.282, 0.2558, 0.208, 0.2255, 0.2122, 0.2786, 0.2748, 0.3359, 0.3311, 0.3491
3_11	PAVMLMRLMCQGTED	human-lv-merged.28401.17_157_250	TRDN-AS1	FALSE	FALSE	TRUE	M3	0.435273	0.208, 0.2255, 0.2122, 0.2786, 0.2748, 0.3359, 0.3311, 0.3491, 0.4513, 0.5253, 0.5623, 0.59, 0.6557, 0.7342, 0.7951
3_12	VMLMRLMCQGTEDGP	human-lv-merged.28401.17_157_250	TRDN-AS1	TRUE	FALSE	TRUE	M3	0.52648	0.2122, 0.2786, 0.2748, 0.3359, 0.3311, 0.3491, 0.4513, 0.5253, 0.5623, 0.59, 0.6557, 0.7342, 0.7951, 0.8781, 0.9235
3_13	MNGNKSWDWKGASQP	human-lv-merged.28401.3_221_347	TRDN-AS1_2	TRUE	FALSE	TRUE	M3	0.68758	0.9208, 0.8945, 0.8488, 0.8074, 0.7772, 0.754, 0.7232, 0.687, 0.6604, 0.6255, 0.59, 0.5762, 0.5331, 0.4556, 0.46
3_14	DWKGASQPQGNHKVL	human-lv-merged.28401.3_221_347	TRDN-AS1_2	TRUE	TRUE	TRUE	M3	0.527247	0.687, 0.6604, 0.6255, 0.59, 0.5762, 0.5331, 0.4556, 0.46, 0.4458, 0.4556, 0.46, 0.4556, 0.5296, 0.4825, 0.4918
3_15	PQGNHKVLYKERYSS	human-lv-merged.28401.3_221_347	TRDN-AS1_2	TRUE	TRUE	TRUE	M3	0.438353	0.46, 0.4458, 0.4556, 0.46, 0.4556, 0.5296, 0.4825, 0.4918, 0.5008, 0.4825, 0.3885, 0.3578, 0.3535, 0.3578, 0.3535
3_16	LYKERYSSVKEAWMK	human-lv-merged.28401.3_221_347	TRDN-AS1_2	TRUE	TRUE	TRUE	M3	0.436347	0.4918, 0.5008, 0.4825, 0.3885, 0.3578, 0.3535, 0.3578, 0.3535, 0.3578, 0.3491, 0.3847, 0.4245, 0.5412, 0.5762, 0.6255
3_17	SSVKEAWMKKQRQSQ	human-lv-merged.28401.3_221_347	TRDN-AS1_2	TRUE	TRUE	TRUE	M3	0.591	0.3578, 0.3535, 0.3578, 0.3491, 0.3847, 0.4245, 0.5412, 0.5762, 0.6255, 0.6557, 0.7605, 0.8036, 0.8424, 0.9068, 0.9257
3_18	MLAEIHPKAGLQSLQ	ENST00000501177_136_388	CRNDE	TRUE	TRUE	TRUE	M3	0.274593	0.754, 0.6293, 0.5992, 0.5583, 0.4282, 0.3992, 0.2602, 0.1456, 0.0935, 0.0789, 0.0376, 0.0336, 0.0455, 0.0376, 0.0182
3_19	KAGLQSLQFIMELLY	ENST00000501177_136_388	CRNDE	TRUE	TRUE	TRUE	M3	0.051	0.1456, 0.0935, 0.0789, 0.0376, 0.0336, 0.0455, 0.0376, 0.0182, 0.0252, 0.0316, 0.0259, 0.0286, 0.0414, 0.0405, 0.0813
3_20	QFIMELLYWLLEGGD	ENST00000501177_136_388	CRNDE	TRUE	TRUE	TRUE	M3	0.102073	0.0182, 0.0252, 0.0316, 0.0259, 0.0286, 0.0414, 0.0405, 0.0813, 0.0858, 0.0771, 0.1456, 0.1495, 0.1958, 0.27, 0.3146
3_21	YWLLEGGDSEDKEDA	ENST00000501177_136_388	CRNDE	TRUE	TRUE	TRUE	M3	0.2915	0.0813, 0.0858, 0.0771, 0.1456, 0.1495, 0.1958, 0.27, 0.3146, 0.2865, 0.2963, 0.3885, 0.4379, 0.4967, 0.5667, 0.5802
3_22	DSEDKEDATGNVEMK	ENST00000501177_136_388	CRNDE	TRUE	TRUE	TRUE	M3	0.43374	0.3146, 0.2865, 0.2963, 0.3885, 0.4379, 0.4967, 0.5667, 0.5802, 0.5623, 0.59, 0.5173, 0.4513, 0.3762, 0.363, 0.2786
3_23	ATGNVEMKNIQPLVF	ENST00000501177_136_388	CRNDE	TRUE	TRUE	only use for whole microprotein interactome	M3	0.319807	0.5802, 0.5623, 0.59, 0.5173, 0.4513, 0.3762, 0.363, 0.2786, 0.2913, 0.1844, 0.1766, 0.1532, 0.0909, 0.0909, 0.0909
3_24	KNIQPLVFEISCDVF	ENST00000501177_136_388	CRNDE	TRUE	TRUE	only use for whole microprotein interactome	M3	0.138507	0.2786, 0.2913, 0.1844, 0.1766, 0.1532, 0.0909, 0.0909, 0.0909, 0.1292, 0.0677, 0.0832, 0.0965, 0.0884, 0.1292, 0.1266
3_25	FEISCDVFQSRCKEH	ENST00000501177_136_388	CRNDE	TRUE	TRUE	TRUE	M3	0.0782733	0.0909, 0.1292, 0.0677, 0.0832, 0.0965, 0.0884, 0.1292, 0.1266, 0.0554, 0.0832, 0.066, 0.0514, 0.0502, 0.0395, 0.0167
3_26	FQSRCKEHGKIKVLE	ENST00000501177_136_388	CRNDE	TRUE	TRUE	TRUE	M3	0.03894	0.1266, 0.0554, 0.0832, 0.066, 0.0514, 0.0502, 0.0395, 0.0167, 0.0304, 0.0137, 0.0128, 0.0124, 0.0121, 0.0062, 0.0075
3_27	HGKIKVLEWFKYVLG	ENST00000501177_136_388	CRNDE	TRUE	TRUE	TRUE	M3	0.00950667	0.0167, 0.0304, 0.0137, 0.0128, 0.0124, 0.0121, 0.0062, 0.0075, 0.0078, 0.0035, 0.0033, 0.001, 0.0024, 0.0034, 0.0094
3_28	LEWFKYVLGIPVYRL	ENST00000501177_136_388	CRNDE	TRUE	TRUE	TRUE	M3	0.06478	0.0062, 0.0075, 0.0078, 0.0035, 0.0033, 0.001, 0.0024, 0.0034, 0.0094, 0.0137, 0.0363, 0.0935, 0.1205, 0.2483, 0.4149
3_29	MLVATGQCSRCFMFT	ENST00000425653_360_537	DANCR	TRUE	TRUE	TRUE	M3	0.155593	0.6906, 0.5126, 0.3717, 0.3005, 0.1667, 0.1266, 0.0514, 0.0395, 0.0279, 0.0094, 0.0078, 0.0055, 0.0087, 0.0069, 0.0081
3_30	CSRCFMFTFSTFSFN	ENST00000425653_360_537	DANCR	TRUE	TRUE	TRUE	M3	0.01602	0.0395, 0.0279, 0.0094, 0.0078, 0.0055, 0.0087, 0.0069, 0.0081, 0.0084, 0.0087, 0.0094, 0.0194, 0.0212, 0.0218, 0.0376
3_31	TFSTFSFNCHNSEVD	ENST00000425653_360_537	DANCR	TRUE	TRUE	TRUE	M3	0.0819267	0.0081, 0.0084, 0.0087, 0.0094, 0.0194, 0.0212, 0.0218, 0.0376, 0.0723, 0.0884, 0.1566, 0.106, 0.2122, 0.2255, 0.2333
3_32	NCHNSEVDSVRDRLP	ENST00000425653_360_537	DANCR	TRUE	TRUE	TRUE	M3	0.283527	0.0376, 0.0723, 0.0884, 0.1566, 0.106, 0.2122, 0.2255, 0.2333, 0.3263, 0.3263, 0.3992, 0.4333, 0.5296, 0.5514, 0.5549
3_33	DSVRDRLPQDHSAPA	ENST00000425653_360_537	DANCR	TRUE	TRUE	TRUE	M3	0.465887	0.2333, 0.3263, 0.3263, 0.3992, 0.4333, 0.5296, 0.5514, 0.5549, 0.5374, 0.5374, 0.5412, 0.5374, 0.4781, 0.5374, 0.4651
3_34	PQDHSAPANSMQLTL	ENST00000425653_360_537	DANCR	TRUE	TRUE	TRUE	M3	0.482747	0.5549, 0.5374, 0.5374, 0.5412, 0.5374, 0.4781, 0.5374, 0.4651, 0.4703, 0.4651, 0.4749, 0.4651, 0.3847, 0.3885, 0.4037
3_35	ANSMQLTLTLNTLQL	ENST00000425653_360_537	DANCR	TRUE	TRUE	TRUE	M3	0.505953	0.4651, 0.4703, 0.4651, 0.4749, 0.4651, 0.3847, 0.3885, 0.4037, 0.4458, 0.5126, 0.5229, 0.59, 0.6255, 0.6604, 0.7147
3_36	SMQLTLTLNTLQLHS	ENST00000425653_360_537	DANCR	TRUE	TRUE	TRUE	M3	0.548987	0.4651, 0.4749, 0.4651, 0.3847, 0.3885, 0.4037, 0.4458, 0.5126, 0.5229, 0.59, 0.6255, 0.6604, 0.7147, 0.7418, 0.8391
3_45	TPEELFHPLGADSQ	GLUT1_WT_NO_Interaction	GLUT1_WT_3	TRUE	TRUE	TRUE	M3	NA	NA
3_46	TPEELFHLLGADSQ	GLUT1_MUT_GAIN_Interaction	GLUT1_MUT_3	TRUE	TRUE	TRUE	M3	NA	NA
3_47	EVPVPPPVPPRRRP	SOS1_WT_Interaction	SOS1_WT_3	TRUE	TRUE	TRUE	M3	NA	NA
3_48	EVPVPAPVAPARRP	SOS1_MUT_LOSS_interaction	SOS1_MUT_3	FALSE	FALSE	TRUE	M3	NA	NA

## Sheet: Microprotein interactors
PRISMA Tile ID	Tile peptide sequence	Experiment sORF ID (transcriptID_ORFstart_ORFstop)	Candidate name	sORF peptide sequence	Interactor (gene symbol)	Enrichment of Interactor (logFC)	P-value	Interaction score (logFC*p-value)	Detection frequency of interactor across microproteins	Strongest interactor in this tile (based on rank)	Strongest interactor in entire microprotein interactome (based on rank)	Interactor is a mitochondrial protein (based on Mitocarta 3.0)	Interactor is an essential protein (based on Blomen et al.)	Gene domains within interactor	GO annotations of interactor	Interaction was reported previously	Phylogenetic origin based on Zhang et al. (branch number)	Phylogenetic origin based on Zhang et al. (branch)	Phylogenetic origin based on Zhang et al. (summarized groups)	Included in analysis based on bait identification
1_001	MRPVEELWLGTPPLL	ENST00000533767_181_274	NAV2-AS2	MRPVEELWLGTPPLLREMSMDSQLVWRLLTD	MORF4L2	4.82805	0.0051772	11.0365	11	FALSE	FALSE	FALSE	FALSE	PS51640;PF05712;IPR026541	regulation of transcription, DNA-templated , nucleus , chromatin organization , NuA4 histone acetyltransferase complex , nucleoplasm , plasma membrane , nucleolus , DNA repair , cellular response to DNA damage stimulus , protein binding , regulation of growth , chromatin silencing , histone acetylation , histone H4 acetylation , histone deacetylation , histone acetyltransferase complex , histone …	FALSE	5	Eutheria	Mammals	TRUE
1_001	MRPVEELWLGTPPLL	ENST00000533767_181_274	NAV2-AS2	MRPVEELWLGTPPLLREMSMDSQLVWRLLTD	DNAJA3	4.67494	0.00354993	11.4526	6	FALSE	FALSE	TRUE	TRUE	PS51188;PS50076;PS00636;SSF57938;SSF49493;SSF46565;PF00684;PF01556;PF00226;SM00271;PR00625;IPR001305;IPR001623;IPR018253;IPR008971;IPR002939	ATP binding , protein folding , heat shock protein binding , unfolded protein binding , response to heat , nucleus , cytoplasm , membrane , intracellular membrane-bounded organelle , metal ion binding , plasma membrane , mitochondrion , apoptotic process , mitochondrial matrix , cytosol , cell junction , regulation of catalytic activity , protein binding , synapse , postsynaptic membrane , mitoch…	FALSE	0	Euteleostomi	Vertebrates	TRUE
1_001	MRPVEELWLGTPPLL	ENST00000533767_181_274	NAV2-AS2	MRPVEELWLGTPPLLREMSMDSQLVWRLLTD	ALYREF	5.15662	0.00450896	12.097	14	FALSE	FALSE	FALSE	TRUE	PS50102;SSF54928;PF13865;PF00076;SM00360;SM01218;IPR000504;IPR012677;IPR025715	nucleic acid binding , RNA binding , nuclear speck ,	FALSE	0	Euteleostomi	Vertebrates	TRUE
1_001	MRPVEELWLGTPPLL	ENST00000533767_181_274	NAV2-AS2	MRPVEELWLGTPPLLREMSMDSQLVWRLLTD	CSNK1A1	5.27379	0.00312127	13.2144	9	FALSE	FALSE	FALSE	TRUE	PS50011;PS00107;PS00108;SSF56112;PF00069;SM00220;IPR000719;IPR017441;IPR008271;IPR011009	ATP binding , protein phosphorylation , protein kinase activity , nucleus , cytoplasm , nuclear speck , membrane , nucleotide binding , protein serine/threonine kinase activity , kinase activity , transferase activity , protein serine kinase activity , protein threonine kinase activity , phosphorylation , cytosol , cytoskeleton , cell division , chromosome , cell projection , Wnt signaling pathwa…	FALSE	0	Euteleostomi	Vertebrates	TRUE
1_001	MRPVEELWLGTPPLL	ENST00000533767_181_274	NAV2-AS2	MRPVEELWLGTPPLLREMSMDSQLVWRLLTD	CSNK1E	5.39651	0.00184541	14.7536	6	FALSE	FALSE	FALSE	FALSE	PS50011;PS00107;PS00108;SSF56112;PF00069;SM00220;IPR000719;IPR017441;IPR008271;IPR011009	ATP binding , protein phosphorylation , protein kinase activity , RNA binding , nucleus , cytoplasm , nucleotide binding , protein serine/threonine kinase activity , kinase activity , transferase activity , protein serine kinase activity , protein threonine kinase activity , phosphorylation , protein binding , rhythmic process , circadian regulation of gene expression , nucleoplasm , cytosol , G2…	FALSE	0	Euteleostomi	Vertebrates	TRUE
1_001	MRPVEELWLGTPPLL	ENST00000533767_181_274	NAV2-AS2	MRPVEELWLGTPPLLREMSMDSQLVWRLLTD	CFAP20	4.44407	0.000406843	15.0679	6	FALSE	FALSE	FALSE	FALSE	PF05018;IPR007714	RNA binding , nucleus , cytoplasm , nucleoplasm , centriole , cilium , cytoskeleton , cell projection , microtubule , protein binding , ciliary basal body , cilium assembly , extracellular exosome , motile cilium , multicellular organism development , positive regulation of cell motility , protein polyglutamylation , regulation of cilium beat frequency involved in ciliary motility , positive regu…	FALSE	0	Euteleostomi	Vertebrates	TRUE
1_001	MRPVEELWLGTPPLL	ENST00000533767_181_274	NAV2-AS2	MRPVEELWLGTPPLLREMSMDSQLVWRLLTD	CLTB	5.4931	0.00150618	15.5022	4	FALSE	FALSE	FALSE	FALSE	PS00224;PS00581;PF01086;IPR000996	intracellular protein transport , vesicle-mediated transport , structural molecule activity , clathrin coat of trans-Golgi network vesicle , clathrin coat of coated pit , membrane , intracellular membrane-bounded organelle , cytosol , plasma membrane , cytoplasmic vesicle , cytoplasmic vesicle membrane , clathrin-coated pit , protein binding , clathrin coat assembly , membrane organization , syna…	FALSE	0	Euteleostomi	Vertebrates	TRUE
1_001	MRPVEELWLGTPPLL	ENST00000533767_181_274	NAV2-AS2	MRPVEELWLGTPPLLREMSMDSQLVWRLLTD	EWSR1	5.6112	0.00119004	16.4096	7	FALSE	FALSE	FALSE	TRUE	PS50102;PS50199;PS01358;SSF54928;SSF90209;PF00076;PF00641;SM00360;SM00547;IPR000504;IPR001876;IPR012677	regulation of transcription, DNA-templated , RNA binding , nucleus , nucleic acid binding , metal ion binding , cytoplasm , membrane , nucleoplasm , nucleolus , plasma membrane , protein binding , identical protein binding , calmodulin binding , transcription coregulator activity ,	FALSE	0	Euteleostomi	Vertebrates	TRUE
1_001	MRPVEELWLGTPPLL	ENST00000533767_181_274	NAV2-AS2	MRPVEELWLGTPPLLREMSMDSQLVWRLLTD	ZNF22	4.46993	0.000179621	16.7428	8	FALSE	FALSE	FALSE	FALSE	PS50157;PS00028;SSF57667;PF00096;SM00355;IPR007087;IPR015880	nucleus , metal ion binding , nucleoplasm , DNA binding , regulation of transcription, DNA-templated , regulation of transcription by RNA polymerase II , RNA polymerase II transcription regulatory region sequence-specific DNA binding , DNA-binding transcription factor activity, RNA polymerase II-specific , zinc ion binding , odontogenesis	FALSE	4	Theria	Mammals	TRUE
1_001	MRPVEELWLGTPPLL	ENST00000533767_181_274	NAV2-AS2	MRPVEELWLGTPPLLREMSMDSQLVWRLLTD	PLK1	5.33867	0.000553806	17.3861	7	FALSE	FALSE	FALSE	TRUE	PS50078;PS50011;PS00108;PS00107;SSF82615;SSF56112;PF00659;PF00069;SM00220;IPR000959;IPR000719;IPR008271;IPR017441;IPR011009	, nucleotide binding , protein kinase activity , ATP binding , protein phosphorylation , protein binding , nucleus , cytoplasm , protein serine/threonine kinase activity , kinase activity , transferase activity , protein serine kinase activity , protein threonine kinase activity , phosphorylation , negative regulation of apoptotic process , protein ubiquitination , cytoskeleton , cell division , …	FALSE	0	Euteleostomi	Vertebrates	TRUE
1_001	MRPVEELWLGTPPLL	ENST00000533767_181_274	NAV2-AS2	MRPVEELWLGTPPLLREMSMDSQLVWRLLTD	RBMX	4.76657	0.000203621	17.5943	6	FALSE	FALSE	FALSE	TRUE	PS50102;SSF54928;PF00076;PF08081;SM00360;SM00361;IPR000504;IPR012677;IPR012604;IPR003954	, nucleic acid binding , RNA binding , nucleus , spliceosomal complex , mRNA processing , RNA splicing , membrane , extracellular space , protein binding , identical protein binding , mRNA splicing, via spliceosome , mRNA binding , catalytic step 2 spliceosome , positive regulation of transcription by RNA polymerase II , nucleoplasm , extracellular exosome , transcription by RNA polymerase II , c…	FALSE	0	Euteleostomi	Vertebrates	TRUE
1_001	MRPVEELWLGTPPLL	ENST00000533767_181_274	NAV2-AS2	MRPVEELWLGTPPLLREMSMDSQLVWRLLTD	PRMT1	4.84339	0.000179621	18.1416	5	FALSE	FALSE	FALSE	TRUE	PS51678;SSF53335;PF13649;PF06325;IPR025799;IPR029063	protein-arginine N-methyltransferase activity , peptidyl-arginine methylation , transferase activity , methyltransferase activity , methylation , peptidyl-arginine N-methylation , , positive regulation of erythrocyte differentiation , positive regulation of p38MAPK cascade , RNA binding , nucleus , cytoplasm , cytosol , protein binding , identical protein binding , protein-arginine omega-N monome…	FALSE	0	Euteleostomi	Vertebrates	TRUE
1_001	MRPVEELWLGTPPLL	ENST00000533767_181_274	NAV2-AS2	MRPVEELWLGTPPLLREMSMDSQLVWRLLTD	DDX49	5.5754	0.000463623	18.5875	9	FALSE	FALSE	FALSE	TRUE	PS51192;PS51195;PS51194;PS00039;SSF52540;PF00271;PF00270;SM00490;SM00487;IPR014001;IPR014014;IPR001650;IPR000629;IPR027417;IPR011545	nucleic acid binding , nucleotide binding , ATP binding , hydrolase activity , RNA helicase activity , helicase activity , , RNA binding , protein binding , ATPase activity , nucleus , nucleoplasm , rRNA processing , positive regulation of cell growth , regulation of rRNA stability	FALSE	0	Euteleostomi	Vertebrates	TRUE
1_001	MRPVEELWLGTPPLL	ENST00000533767_181_274	NAV2-AS2	MRPVEELWLGTPPLLREMSMDSQLVWRLLTD	FIP1L1	4.57562	6.09e-05	19.2874	4	FALSE	FALSE	FALSE	TRUE	PF05182;IPR007854	, RNA binding , nucleus , mRNA processing , nucleoplasm , protein binding , mRNA polyadenylation , mRNA cleavage and polyadenylation specificity factor complex , cytosol , pre-mRNA cleavage required for polyadenylation , mRNA export from nucleus , mRNA 3'-end processing , mRNA splicing, via spliceosome , termination of RNA polymerase II transcription	FALSE	0	Euteleostomi	Vertebrates	TRUE
1_001	MRPVEELWLGTPPLL	ENST00000533767_181_274	NAV2-AS2	MRPVEELWLGTPPLLREMSMDSQLVWRLLTD	CLTA	6.36048	0.000622534	20.3907	6	FALSE	FALSE	FALSE	FALSE	PS00224;PS00581;PF01086;PR02045;IPR000996	intracellular protein transport , vesicle-mediated transport , structural molecule activity , clathrin coat of trans-Golgi network vesicle , clathrin coat of coated pit , cytoplasm , membrane , cytoskeleton , cell division , cytoplasmic vesicle , protein binding , cell cycle , cytoplasmic vesicle membrane , spindle , clathrin-coated pit , plasma membrane , cytosol , molecular_function , antigen p…	FALSE	0	Euteleostomi	Vertebrates	TRUE
1_001	MRPVEELWLGTPPLL	ENST00000533767_181_274	NAV2-AS2	MRPVEELWLGTPPLLREMSMDSQLVWRLLTD	RAB34	3.75059	3.01e-06	20.7094	1	FALSE	FALSE	FALSE	FALSE	PS51419;SSF52540;PF00071;SM00175;SM00173;SM00176;SM00174;TIGR00231;PR00449;IPR027417;IPR001806;IPR005225	GTP binding , GTPase activity , , cytoplasm , membrane , protein transport , nucleotide binding , Golgi apparatus , cilium , cytoplasmic vesicle , cell projection , protein binding , perinuclear region of cytoplasm , cell projection organization , phagocytic vesicle membrane , Golgi stack , phagocytic vesicle , extracellular exosome , positive regulation of smoothened signaling pathway , small GT…	FALSE	0	Euteleostomi	Vertebrates	TRUE
1_001	MRPVEELWLGTPPLL	ENST00000533767_181_274	NAV2-AS2	MRPVEELWLGTPPLLREMSMDSQLVWRLLTD	CLTCL1	3.99576	6.51e-06	20.7234	4	FALSE	FALSE	FALSE	FALSE	PS50236;SSF48371;0046096;PF00637;PF13838;PF09268;PF01394;SM00299;PIRSF002290;IPR000547;IPR016024;IPR001473;IPR015348;IPR022365;IPR016341	protein binding , intracellular protein transport , vesicle-mediated transport , structural molecule activity , clathrin coat of trans-Golgi network vesicle , clathrin coat of coated pit , clathrin light chain binding , clathrin complex , membrane , late endosome , cytoplasmic vesicle , trans-Golgi network , cytoplasmic vesicle membrane , spindle , clathrin-coated pit , clathrin-coated vesicle , …	FALSE	0	Euteleostomi	Vertebrates	TRUE
1_001	MRPVEELWLGTPPLL	ENST00000533767_181_274	NAV2-AS2	MRPVEELWLGTPPLLREMSMDSQLVWRLLTD	EMG1	5.66996	0.000179621	21.2377	11	FALSE	FALSE	FALSE	FALSE	SSF75217;PF03587;IPR029028;IPR005304	, methyltransferase activity , RNA binding , nucleus , cytoplasm , transferase activity , nucleoplasm , nucleolus , methylation , chromosome , protein binding , rRNA binding , rRNA processing , ribosome biogenesis , identical protein binding , ribosomal small subunit biogenesis , rRNA (pseudouridine) methyltransferase activity , rRNA base methylation , small-subunit processome , blastocyst develo…	FALSE	NA	NA	NA	TRUE
1_001	MRPVEELWLGTPPLL	ENST00000533767_181_274	NAV2-AS2	MRPVEELWLGTPPLLREMSMDSQLVWRLLTD	PIN1	4.83943	3.98e-05	21.2963	6	FALSE	FALSE	FALSE	FALSE	PS50198;PS50020;PS01159;PS01096;SSF54534;SSF51045;PF00639;PF00397;SM00456;IPR000297;IPR001202;IPR023058	, protein binding , peptidyl-prolyl cis-trans isomerase activity , isomerase activity , nucleoplasm , cytosol , protein peptidyl-prolyl isomerization , negative regulation of ERK1 and ERK2 cascade , cytoplasm , negative regulation of transforming growth factor beta receptor signaling pathway , nucleus , nuclear speck , cell cycle , ciliary basal body , response to hypoxia , regulation of protein …	FALSE	0	Euteleostomi	Vertebrates	TRUE
1_001	MRPVEELWLGTPPLL	ENST00000533767_181_274	NAV2-AS2	MRPVEELWLGTPPLLREMSMDSQLVWRLLTD	NUDT16L1	5.30126	5.63e-05	22.526	6	FALSE	FALSE	FALSE	FALSE	SSF55811;IPR015797	hydrolase activity , RNA binding , nucleus , dephosphorylation , protein binding , RNA phosphodiester bond hydrolysis, endonucleolytic , snoRNA binding , negative regulation of double-strand break repair via nonhomologous end joining	FALSE	2	Amniota	Vertebrates	TRUE
1_001	MRPVEELWLGTPPLL	ENST00000533767_181_274	NAV2-AS2	MRPVEELWLGTPPLLREMSMDSQLVWRLLTD	FOCAD	3.91867	1.65e-06	22.6593	5	FALSE	FALSE	FALSE	FALSE	SSF48371;PF11229;PF12530;IPR016024;IPR021392;IPR022542	membrane , integral component of membrane , focal adhesion , cell junction , protein binding ,	FALSE	0	Euteleostomi	Vertebrates	TRUE
1_001	MRPVEELWLGTPPLL	ENST00000533767_181_274	NAV2-AS2	MRPVEELWLGTPPLLREMSMDSQLVWRLLTD	GABARAPL2	5.73145	7.48e-05	23.6501	13	FALSE	FALSE	FALSE	FALSE	SSF54236;PF02991;IPR029071;IPR004241	membrane , autophagy , cytoplasm , protein transport , endoplasmic reticulum , endoplasmic reticulum membrane , Golgi apparatus , cytosol , cytoplasmic vesicle , Golgi membrane , protein binding , autophagosome , autophagosome membrane , microtubule binding , intra-Golgi vesicle-mediated transport , ubiquitin protein ligase binding , SNARE binding , autophagosome assembly , autophagy of mitochond…	FALSE	0	Euteleostomi	Vertebrates	TRUE
1_001	MRPVEELWLGTPPLL	ENST00000533767_181_274	NAV2-AS2	MRPVEELWLGTPPLLREMSMDSQLVWRLLTD	C19orf53	7.33135	0.000329526	25.5286	20	FALSE	FALSE	FALSE	FALSE	PF09495;IPR019034		FALSE	1	Tetrapoda	Vertebrates	TRUE
1_001	MRPVEELWLGTPPLL	ENST00000533767_181_274	NAV2-AS2	MRPVEELWLGTPPLLREMSMDSQLVWRLLTD	CSNK1D	4.97749	6.51e-06	25.8151	3	FALSE	FALSE	FALSE	FALSE	PS50011;PS00108;SSF56112;PF00069;PS00107;SM00220;IPR000719;IPR008271;IPR011009;IPR017441	, ATP binding , protein phosphorylation , protein kinase activity , nucleotide binding , protein serine/threonine kinase activity , positive regulation of protein phosphorylation , positive regulation of canonical Wnt signaling pathway , nucleus , cytoplasm , membrane , kinase activity , transferase activity , protein serine kinase activity , protein threonine kinase activity , phosphorylation , …	FALSE	0	Euteleostomi	Vertebrates	TRUE
1_001	MRPVEELWLGTPPLL	ENST00000533767_181_274	NAV2-AS2	MRPVEELWLGTPPLLREMSMDSQLVWRLLTD	CXorf56	6.53284	5.27e-06	34.4801	9	FALSE	FALSE	FALSE	TRUE		NA	FALSE	1	Tetrapoda	Vertebrates	TRUE
1_001	MRPVEELWLGTPPLL	ENST00000533767_181_274	NAV2-AS2	MRPVEELWLGTPPLLREMSMDSQLVWRLLTD	PPIF	6.68103	3.52e-06	36.4339	11	FALSE	FALSE	TRUE	FALSE	PS50072;PS00170;SSF50891;PF00160;PR00153;IPR002130;IPR020892;IPR029000	, isomerase activity , peptidyl-prolyl cis-trans isomerase activity , protein peptidyl-prolyl isomerization , protein folding , negative regulation of apoptotic process , mitochondrion , apoptotic process , mitochondrial matrix , cyclosporin A binding , peptide binding , response to ischemia , response to oxidative stress , apoptotic mitochondrial changes , regulation of proton-transporting ATPas…	FALSE	0	Euteleostomi	Vertebrates	TRUE
1_001	MRPVEELWLGTPPLL	ENST00000533767_181_274	NAV2-AS2	MRPVEELWLGTPPLLREMSMDSQLVWRLLTD	LARP7	6.3447	4.94e-10	59.046	5	FALSE	FALSE	FALSE	FALSE	PS50102;PS50961;SSF46785;SSF54928;PF00076;PF05383;PF08777;SM00360;SM00715;PR00302;IPR000504;IPR006630;IPR011991;IPR012677;IPR014886;IPR002344	RNA binding , nucleus , RNA processing , nucleic acid binding , ribonucleoprotein complex , mRNA processing , RNA splicing , nucleoplasm , cytosol , cell differentiation , protein binding , spermatogenesis , 7SK snRNA binding , regulation of mRNA splicing, via spliceosome , negative regulation of transcription by RNA polymerase II , negative regulation of viral transcription , negative regulation…	FALSE	0	Euteleostomi	Vertebrates	TRUE
1_001	MRPVEELWLGTPPLL	ENST00000533767_181_274	NAV2-AS2	MRPVEELWLGTPPLLREMSMDSQLVWRLLTD	ALYREF	7.15143	1.86e-09	62.4374	14	FALSE	FALSE	FALSE	TRUE	PS50102;SSF54928;PF13865;PF00076;SM00360;SM01218;IPR000504;IPR012677;IPR025715	nucleic acid binding , RNA binding , nuclear speck ,	FALSE	0	Euteleostomi	Vertebrates	TRUE
1_001	MRPVEELWLGTPPLL	ENST00000533767_181_274	NAV2-AS2	MRPVEELWLGTPPLLREMSMDSQLVWRLLTD	ZNF687	7.44109	4.94e-10	69.2493	5	FALSE	FALSE	FALSE	FALSE	PS50157;PS00028;SSF57667;PF16622;PF12874;SM00355;IPR007087;IPR015880	, nucleus , cytoplasm , metal ion binding , nucleoplasm , cytosol , DNA binding , protein binding	FALSE	0	Euteleostomi	Vertebrates	TRUE
1_001	MRPVEELWLGTPPLL	ENST00000533767_181_274	NAV2-AS2	MRPVEELWLGTPPLLREMSMDSQLVWRLLTD	HAGH	10.0375	1.22e-09	89.4722	6	TRUE	FALSE	TRUE	FALSE	SSF56281;PF16123;PF00753;SM00849;TIGR03413;PIRSF005457;IPR001279;IPR032282;IPR017782	hydroxyacylglutathione hydrolase activity , methylglyoxal catabolic process to D-lactate via S-lactoyl-glutathione , metal ion binding , hydrolase activity , cytoplasm , mitochondrion , mitochondrial matrix , protein binding , glutathione biosynthetic process , cytosol , pyruvate metabolic process ,	FALSE	0	Euteleostomi	Vertebrates	TRUE
1_002	WLGTPPLLREMSMDS	ENST00000533767_181_274	NAV2-AS2	MRPVEELWLGTPPLLREMSMDSQLVWRLLTD	MUC19	8.27587	0.0659007	9.77472	11	FALSE	FALSE	FALSE	FALSE		, protein binding , extracellular region	FALSE	1	Tetrapoda	Vertebrates	TRUE
1_002	WLGTPPLLREMSMDS	ENST00000533767_181_274	NAV2-AS2	MRPVEELWLGTPPLLREMSMDSQLVWRLLTD	RPL39P5	4.86801	0.00433938	11.501	2	FALSE	FALSE	FALSE	FALSE			FALSE	NA	NA	NA	TRUE
1_002	WLGTPPLLREMSMDS	ENST00000533767_181_274	NAV2-AS2	MRPVEELWLGTPPLLREMSMDSQLVWRLLTD	KPNA1	5.13033	0.00494762	11.8285	3	FALSE	FALSE	FALSE	FALSE	PS50176;PS51214;SSF48371;PF00514;PF01749;PF16186;SM00185;PIRSF005673;IPR000225;IPR002652;IPR016024;IPR032413;IPR024931	protein binding , cytoplasm , nuclear import signal receptor activity , protein import into nucleus , nucleus , protein transport , nucleoplasm , cytosol , dendrite , viral process , intracellular transport of virus , host cell , NLS-bearing protein import into nucleus , nuclear localization sequence binding , modulation by virus of host cellular process , apoptotic DNA fragmentation , nuclear po…	FALSE	1	Tetrapoda	Vertebrates	TRUE
1_002	WLGTPPLLREMSMDS	ENST00000533767_181_274	NAV2-AS2	MRPVEELWLGTPPLLREMSMDSQLVWRLLTD	ARMC6	5.20889	0.00530439	11.8521	10	FALSE	FALSE	FALSE	FALSE	PS50176;SSF48371;PF00514;SM00185;IPR000225;IPR016024	protein binding , cytosol , hematopoietic progenitor cell differentiation ,	FALSE	0	Euteleostomi	Vertebrates	TRUE
1_002	WLGTPPLLREMSMDS	ENST00000533767_181_274	NAV2-AS2	MRPVEELWLGTPPLLREMSMDSQLVWRLLTD	CHTOP	5.37198	0.00422871	12.752	13	FALSE	FALSE	FALSE	TRUE	PF13865;SM01218;IPR025715	RNA binding , nucleus , mRNA transport , nuclear speck , nucleolus , protein binding , cytoplasmic ribonucleoprotein granule , nucleoplasm , mRNA export from nucleus , positive regulation of cell population proliferation , RNA export from nucleus , mRNA 3'-end processing , methyl-CpG binding , positive regulation of ATPase activity , transcription export complex , positive regulation of histone m…	FALSE	0	Euteleostomi	Vertebrates	TRUE
1_002	WLGTPPLLREMSMDS	ENST00000533767_181_274	NAV2-AS2	MRPVEELWLGTPPLLREMSMDSQLVWRLLTD	SERPINA1	4.26027	0.000595725	13.7392	5	FALSE	FALSE	FALSE	FALSE	PS00284;SSF56574;PF00079;SM00093;IPR023795;IPR023796	extracellular space , , intracellular membrane-bounded organelle , endoplasmic reticulum , Golgi apparatus , extracellular region , protein binding , blood coagulation , hemostasis , identical protein binding , acute-phase response , serine-type endopeptidase inhibitor activity , peptidase inhibitor activity , negative regulation of peptidase activity , extracellular exosome , post-translational …	FALSE	1	Tetrapoda	Vertebrates	TRUE
1_002	WLGTPPLLREMSMDS	ENST00000533767_181_274	NAV2-AS2	MRPVEELWLGTPPLLREMSMDSQLVWRLLTD	SUPT6H	5.62622	0.00292538	14.2558	4	FALSE	FALSE	FALSE	TRUE	PS50126;PS50001;SSF53098;SSF55550;SSF47781;0054854;SSF50249;PF14639;PF00575;PF14878;PF14633;PF14635;PF14632;PF14641;SM00252;SM00316;SM00732;PIRSF036947;IPR003029;IPR000980;IPR012337;IPR010994;IPR012340;IPR028231;IPR027999;IPR032706;IPR028083;IPR028088;IPR022967;IPR006641;IPR017072	DNA binding , nucleic acid binding , nucleobase-containing compound metabolic process , positive regulation of transcription elongation from RNA polymerase II promoter , RNA binding , nucleus , mRNA processing , RNA splicing , mRNA transport , protein binding , viral process , histone binding , nucleoplasm , transcription by RNA polymerase II , transcription elongation from RNA polymerase II prom…	FALSE	0	Euteleostomi	Vertebrates	TRUE
1_002	WLGTPPLLREMSMDS	ENST00000533767_181_274	NAV2-AS2	MRPVEELWLGTPPLLREMSMDSQLVWRLLTD	DDX49	5.22356	0.00143678	14.8485	9	FALSE	FALSE	FALSE	TRUE	PS51192;PS51195;PS51194;PS00039;SSF52540;PF00271;PF00270;SM00490;SM00487;IPR014001;IPR014014;IPR001650;IPR000629;IPR027417;IPR011545	nucleic acid binding , nucleotide binding , ATP binding , hydrolase activity , RNA helicase activity , helicase activity , , RNA binding , protein binding , ATPase activity , nucleus , nucleoplasm , rRNA processing , positive regulation of cell growth , regulation of rRNA stability	FALSE	0	Euteleostomi	Vertebrates	TRUE
1_002	WLGTPPLLREMSMDS	ENST00000533767_181_274	NAV2-AS2	MRPVEELWLGTPPLLREMSMDSQLVWRLLTD	ARF5	4.2157	0.000105393	16.7666	2	FALSE	FALSE	TRUE	FALSE	PS51417;SSF52540;PF00025;SM00177;SM00175;SM00178;TIGR00231;PR00328;IPR024156;IPR027417;IPR006689;IPR005225	GTP binding , cytoplasm , membrane , protein transport , nucleotide binding , Golgi apparatus , vesicle-mediated transport , protein binding , perinuclear region of cytoplasm , plasma membrane , intracellular protein transport , extracellular exosome , GTPase activity , retrograde vesicle-mediated transport, Golgi to endoplasmic reticulum ,	FALSE	0	Euteleostomi	Vertebrates	TRUE
1_002	WLGTPPLLREMSMDS	ENST00000533767_181_274	NAV2-AS2	MRPVEELWLGTPPLLREMSMDSQLVWRLLTD	PSMD14	4.25552	0.00010904	16.8621	4	FALSE	FALSE	FALSE	TRUE	0048572;PF01398;PF13012;SM00232;IPR000555;IPR024969	protein binding , metallopeptidase activity , isopeptidase activity , Lys63-specific deubiquitinase activity , nucleus , metal ion binding , thiol-dependent ubiquitin-specific protease activity , peptidase activity , proteolysis , hydrolase activity , DNA repair , cellular response to DNA damage stimulus , proteasome complex , ubiquitin-dependent protein catabolic process , Fc-epsilon receptor si…	FALSE	0	Euteleostomi	Vertebrates	TRUE
1_002	WLGTPPLLREMSMDS	ENST00000533767_181_274	NAV2-AS2	MRPVEELWLGTPPLLREMSMDSQLVWRLLTD	MRPS5	6.97868	0.00296751	17.6394	13	FALSE	FALSE	TRUE	TRUE	PS50881;PS00585;SSF54211;SSF54768;PF00333;PF03719;IPR013810;IPR018192;IPR020568;IPR005324	structural constituent of ribosome , translation , ribosome , RNA binding , mitochondrion , mitochondrial inner membrane , mitochondrial translational elongation , mitochondrial translational termination , mitochondrial small ribosomal subunit ,	FALSE	0	Euteleostomi	Vertebrates	TRUE
1_002	WLGTPPLLREMSMDS	ENST00000533767_181_274	NAV2-AS2	MRPVEELWLGTPPLLREMSMDSQLVWRLLTD	UCK2	5.52075	0.000558103	17.9606	2	FALSE	FALSE	FALSE	FALSE	SSF52540;PF00485;TIGR00235;PR00988;IPR027417;IPR006083;IPR000764	ATP binding , kinase activity , nucleoside kinase activity , nucleotide binding , transferase activity , phosphorylation , uridine kinase activity , UMP salvage , CTP salvage , cytoplasm , identical protein binding , cytosol , cellular_component , pyrimidine nucleoside salvage ,	FALSE	0	Euteleostomi	Vertebrates	TRUE
1_002	WLGTPPLLREMSMDS	ENST00000533767_181_274	NAV2-AS2	MRPVEELWLGTPPLLREMSMDSQLVWRLLTD	NNT	4.0405	2.89e-06	22.3782	2	FALSE	FALSE	TRUE	FALSE	PS00836;PS00837;SSF51735;SSF52283;SSF52467;PF01262;PF02233;PF05222;PF12769;SM01002;SM01003;TIGR00561;IPR008142;IPR008143;IPR016040;IPR029035;IPR007698;IPR012136;IPR007886;IPR024605;IPR026255	oxidation-reduction process , oxidoreductase activity , proton transmembrane transport , NAD(P)+ transhydrogenase activity , membrane , integral component of membrane , nucleotide binding , tricarboxylic acid cycle , mitochondrial inner membrane , mitochondrion , NAD binding , reactive oxygen species metabolic process , NADP binding , NAD(P)+ transhydrogenase (B-specific) activity , NADPH regener…	FALSE	0	Euteleostomi	Vertebrates	TRUE
1_002	WLGTPPLLREMSMDS	ENST00000533767_181_274	NAV2-AS2	MRPVEELWLGTPPLLREMSMDSQLVWRLLTD	LETMD1	3.97846	7.22e-07	24.4346	2	FALSE	FALSE	TRUE	FALSE	PS51758;PF07766;IPR033122;IPR011685	ribosome binding , membrane , integral component of membrane , nucleoplasm , nucleolus , mitochondrion , mitochondrial inner membrane , , mitochondrial outer membrane , protein binding	FALSE	1	Tetrapoda	Vertebrates	TRUE
1_002	WLGTPPLLREMSMDS	ENST00000533767_181_274	NAV2-AS2	MRPVEELWLGTPPLLREMSMDSQLVWRLLTD	NDUFV1	4.80372	6.84e-06	24.81	3	FALSE	FALSE	TRUE	FALSE	PS00645;PS00644;0052769;0052768;0052767;PF01512;PF10589;PF10531;SM00928;TIGR01959;IPR001949;IPR011538;IPR019575;IPR019554;IPR011537	oxidation-reduction process , NADH dehydrogenase (ubiquinone) activity , 4 iron, 4 sulfur cluster binding , FMN binding , oxidoreductase activity, acting on NAD(P)H , NAD binding , membrane , metal ion binding , cytosol , oxidoreductase activity , mitochondrion , mitochondrial inner membrane , iron-sulfur cluster binding , protein binding , respirasome , electron transport chain , mitochondrial r…	FALSE	0	Euteleostomi	Vertebrates	TRUE
1_002	WLGTPPLLREMSMDS	ENST00000533767_181_274	NAV2-AS2	MRPVEELWLGTPPLLREMSMDSQLVWRLLTD	VWA8	3.94097	2.95e-07	25.7379	1	FALSE	FALSE	TRUE	FALSE	SSF52540;PF07728;SM00382;PS50234;SSF53300;SM00327;IPR027417;IPR011704;IPR003593;IPR002035	ATP binding , ATPase activity , nucleotide binding , mitochondrion , peroxisome , cytoplasm , protein binding ,	FALSE	0	Euteleostomi	Vertebrates	TRUE
1_002	WLGTPPLLREMSMDS	ENST00000533767_181_274	NAV2-AS2	MRPVEELWLGTPPLLREMSMDSQLVWRLLTD	DLGAP5	5.1786	4.6e-06	27.6387	4	FALSE	FALSE	FALSE	FALSE	PF03359;IPR005026	signaling , nucleus , cytoplasm , cytosol , mitochondrion , cytoskeleton , protein binding , cell cycle , centriolar satellite , spindle , microtubule binding , mitotic spindle organization , spindle pole centrosome , chromosome segregation , regulation of mitotic cell cycle , positive regulation of transcription of Notch receptor target , mitotic chromosome movement towards spindle pole , kineto…	FALSE	0	Euteleostomi	Vertebrates	TRUE
1_002	WLGTPPLLREMSMDS	ENST00000533767_181_274	NAV2-AS2	MRPVEELWLGTPPLLREMSMDSQLVWRLLTD	CDC40	3.99104	9.3e-08	28.063	1	FALSE	FALSE	FALSE	TRUE	PS50082;PS50294;PS00678;SSF50978;PF00400;SM00320;IPR001680;IPR017986;IPR019775	, protein binding , mRNA splicing, via spliceosome , catalytic step 2 spliceosome , RNA binding , nucleus , spliceosomal complex , mRNA processing , RNA splicing , nuclear speck , nucleoplasm , mRNA export from nucleus , RNA export from nucleus , mRNA 3'-end processing , U2-type catalytic step 2 spliceosome	FALSE	0	Euteleostomi	Vertebrates	TRUE
1_002	WLGTPPLLREMSMDS	ENST00000533767_181_274	NAV2-AS2	MRPVEELWLGTPPLLREMSMDSQLVWRLLTD	TOP1	6.89243	9.47e-07	41.5191	3	FALSE	FALSE	FALSE	TRUE	PS00176;0045703;SSF56349;SSF56741;PF01028;PF02919;PF14370;SM00435;PR00416;IPR018521;IPR011010;IPR008336;IPR013500;IPR025834;IPR013499;IPR001631	DNA binding , DNA topoisomerase type I (single strand cut, ATP-independent) activity , DNA topological change , chromosome , RNA binding , nucleus , phosphorylation , isomerase activity , nucleoplasm , fibrillar center , programmed cell death , nucleolus , protein binding , DNA topoisomerase activity , viral process , circadian rhythm , rhythmic process , circadian regulation of gene expression ,…	FALSE	0	Euteleostomi	Vertebrates	TRUE
1_002	WLGTPPLLREMSMDS	ENST00000533767_181_274	NAV2-AS2	MRPVEELWLGTPPLLREMSMDSQLVWRLLTD	PAWR	4.52763	6.45e-10	41.6102	3	FALSE	FALSE	FALSE	FALSE		, apoptotic process , nucleus , cytoplasm , plasma membrane , actin binding , actin cytoskeleton , protein binding , positive regulation of apoptotic process , enzyme binding , actin filament bundle assembly , transcription corepressor activity , actin filament , negative regulation of transcription by RNA polymerase II , leucine zipper domain binding , positive regulation of gene expression , ne…	FALSE	0	Euteleostomi	Vertebrates	TRUE
1_002	WLGTPPLLREMSMDS	ENST00000533767_181_274	NAV2-AS2	MRPVEELWLGTPPLLREMSMDSQLVWRLLTD	GNPDA1	5.68333	4.18e-09	47.6175	4	FALSE	FALSE	FALSE	FALSE	PS01161;SSF100950;PF01182;TIGR00502;IPR018321;IPR006148;IPR004547	carbohydrate metabolic process , N-acetylglucosamine metabolic process , glucosamine-6-phosphate deaminase activity , cytoplasm , hydrolase activity , protein binding , cytosol , extracellular exosome , N-acetylglucosamine catabolic process , single fertilization , UDP-N-acetylglucosamine biosynthetic process , generation of precursor metabolites and energy , identical protein binding , glucosami…	FALSE	0	Euteleostomi	Vertebrates	TRUE
1_002	WLGTPPLLREMSMDS	ENST00000533767_181_274	NAV2-AS2	MRPVEELWLGTPPLLREMSMDSQLVWRLLTD	ETFA	5.64132	2.07e-11	60.2689	2	FALSE	FALSE	TRUE	FALSE	SSF52402;PF01012;PS00696;SSF52467;PF00766;SM00893;PIRSF000089;PR02045;IPR014730;IPR018206;IPR029035;IPR014731;IPR001308	electron transfer activity , flavin adenine dinucleotide binding , oxidoreductase activity , mitochondrion , mitochondrial matrix , protein binding , electron transport chain , fatty acid beta-oxidation using acyl-CoA dehydrogenase , respiratory electron transport chain ,	FALSE	0	Euteleostomi	Vertebrates	TRUE
1_002	WLGTPPLLREMSMDS	ENST00000533767_181_274	NAV2-AS2	MRPVEELWLGTPPLLREMSMDSQLVWRLLTD	AK4	8.10121	8.66e-12	89.6204	7	FALSE	FALSE	TRUE	FALSE	PS00113;SSF52540;SSF57774;PF00406;PF05191;TIGR01351;PR00094;IPR000850;IPR027417;IPR007862;IPR006259	, ATP binding , nucleobase-containing compound kinase activity , nucleobase-containing compound metabolic process , adenylate kinase activity , kinase activity , transferase activity , phosphorylation , nucleoside diphosphate kinase activity , nucleoside monophosphate phosphorylation , nucleoside diphosphate phosphorylation , mitochondrion , phosphotransferase activity, phosphate group as accepto…	FALSE	0	Euteleostomi	Vertebrates	TRUE
1_002	WLGTPPLLREMSMDS	ENST00000533767_181_274	NAV2-AS2	MRPVEELWLGTPPLLREMSMDSQLVWRLLTD	PICALM	10.1914	4.06e-30	299.539	2	TRUE	TRUE	FALSE	FALSE	PS50942;SSF89009;SSF48464;PF07651;SM00273;IPR013809;IPR008942;IPR011417	phospholipid binding , endocytosis , clathrin coat assembly , 1-phosphatidylinositol binding , clathrin binding , clathrin-coated vesicle , perinuclear region of cytoplasm , nucleus , positive regulation of transcription, DNA-templated , membrane , intracellular membrane-bounded organelle , plasma membrane , Golgi apparatus , cytoplasmic vesicle , protein binding , clathrin-coated pit , phosphati…	FALSE	0	Euteleostomi	Vertebrates	TRUE
1_003	LREMSMDSQLVWRLL	ENST00000533767_181_274	NAV2-AS2	MRPVEELWLGTPPLLREMSMDSQLVWRLLTD	EIF5A	4.55333	0.00123928	13.2357	2	FALSE	FALSE	FALSE	TRUE	PS00302;SSF50104;SSF50249;PF01287;SM01376;TIGR00037;PIRSF003025;IPR019769;IPR008991;IPR012340;IPR020189;IPR001884	RNA binding , translation elongation factor activity , ribosome binding , positive regulation of translational elongation , positive regulation of translational termination , nucleus , mRNA transport , cytoplasm , membrane , protein transport , translation , endoplasmic reticulum , endoplasmic reticulum membrane , apoptotic process , nuclear pore , protein binding , translational elongation , mRN…	FALSE	4	Theria	Mammals	TRUE
1_003	LREMSMDSQLVWRLL	ENST00000533767_181_274	NAV2-AS2	MRPVEELWLGTPPLLREMSMDSQLVWRLLTD	RBM28	4.58433	0.00123928	13.3259	2	FALSE	FALSE	FALSE	TRUE	PS50102;SSF54928;PF00076;SM00360;IPR000504;IPR012677	nucleic acid binding , RNA binding , nucleus , spliceosomal complex , mRNA processing , RNA splicing , nucleolus ,	FALSE	0	Euteleostomi	Vertebrates	TRUE
1_003	LREMSMDSQLVWRLL	ENST00000533767_181_274	NAV2-AS2	MRPVEELWLGTPPLLREMSMDSQLVWRLLTD	P4HB	4.47672	0.000541691	14.6221	6	FALSE	FALSE	FALSE	FALSE	PS51352;PS00194;SSF52833;PF00085;PF13848;TIGR01126;TIGR01130;PR00421;IPR012336;IPR017937;IPR013766;IPR005788;IPR005792	, protein disulfide isomerase activity , endoplasmic reticulum , protein phosphopantetheinylation , endoplasmic reticulum lumen , cellular response to hypoxia , positive regulation of cell adhesion , RNA binding , membrane , isomerase activity , plasma membrane , extracellular region , focal adhesion , dioxygenase activity , protein binding , melanosome , integrin binding , enzyme binding , prote…	FALSE	0	Euteleostomi	Vertebrates	TRUE
1_003	LREMSMDSQLVWRLL	ENST00000533767_181_274	NAV2-AS2	MRPVEELWLGTPPLLREMSMDSQLVWRLLTD	PRPF40A	4.37792	0.000414597	14.8078	4	FALSE	FALSE	FALSE	TRUE	PS50020;PS51676;PS01159;SSF51045;SSF81698;PF00397;PF01846;SM00441;SM00456;IPR001202;IPR002713	protein binding , mRNA cis splicing, via spliceosome , RNA binding , nucleus , mRNA processing , RNA splicing , nuclear speck , membrane , cell division , cell cycle , nuclear matrix , nucleoplasm , cell migration , cytoskeleton organization , mRNA splicing, via spliceosome , regulation of cell shape , regulation of cytokinesis , U1 snRNP , U2-type prespliceosome ,	FALSE	0	Euteleostomi	Vertebrates	TRUE
1_003	LREMSMDSQLVWRLL	ENST00000533767_181_274	NAV2-AS2	MRPVEELWLGTPPLLREMSMDSQLVWRLLTD	MRPS6	4.31917	0.000327623	15.0507	7	FALSE	FALSE	TRUE	TRUE	SSF54995;PF01250;TIGR00166;IPR000529	, structural constituent of ribosome , translation , ribosome , rRNA binding , mitochondrion , protein binding , mitochondrial translation , mitochondrial inner membrane , mitochondrial translational elongation , mitochondrial translational termination , mitochondrial small ribosomal subunit , small ribosomal subunit , small ribosomal subunit rRNA binding	FALSE	3	Mammalia	Mammals	TRUE
1_003	LREMSMDSQLVWRLL	ENST00000533767_181_274	NAV2-AS2	MRPVEELWLGTPPLLREMSMDSQLVWRLLTD	ABCF2	4.5605	0.000300257	16.0644	4	FALSE	FALSE	FALSE	FALSE	PS50893;PS00211;SSF52540;PF00005;PF12848;SM00382;IPR003439;IPR017871;IPR027417;IPR032781;IPR003593	ATP binding , ATPase activity , membrane , nucleotide binding , transmembrane transport , ATPase-coupled transmembrane transporter activity ,	FALSE	0	Euteleostomi	Vertebrates	TRUE
1_003	LREMSMDSQLVWRLL	ENST00000533767_181_274	NAV2-AS2	MRPVEELWLGTPPLLREMSMDSQLVWRLLTD	SEC61G	4.65711	8.36e-05	18.9897	3	FALSE	FALSE	FALSE	FALSE	PS01067;0043251;PF00584;TIGR00327;IPR001901;IPR023391;IPR008158	membrane , intracellular protein transport , protein transport , protein targeting , P-P-bond-hydrolysis-driven protein transmembrane transporter activity , integral component of membrane , endoplasmic reticulum , endoplasmic reticulum membrane , protein transmembrane transport , protein binding , cytosol , protein targeting to ER , protein transmembrane transporter activity , protein insertion i…	FALSE	0	Euteleostomi	Vertebrates	TRUE
1_003	LREMSMDSQLVWRLL	ENST00000533767_181_274	NAV2-AS2	MRPVEELWLGTPPLLREMSMDSQLVWRLLTD	ATP6V1F	4.45751	1.71e-05	21.2535	5	FALSE	FALSE	FALSE	TRUE	SSF159468;PF01990;TIGR01101;PIRSF015945;IPR008218;IPR005772	proton transmembrane transport , proton-transporting ATPase activity, rotational mechanism , proton-transporting V-type ATPase, V1 domain , ion transmembrane transport , membrane , ion transport , protein binding , ATPase activity , cytosol , extracellular exosome , cellular response to amino acid starvation , insulin receptor signaling pathway , transferrin transport , phagosome acidification , …	FALSE	0	Euteleostomi	Vertebrates	TRUE
1_003	LREMSMDSQLVWRLL	ENST00000533767_181_274	NAV2-AS2	MRPVEELWLGTPPLLREMSMDSQLVWRLLTD	FTSJ3	5.31863	7.34e-05	21.9889	2	FALSE	FALSE	FALSE	TRUE	SSF53335;PF11861;PF01728;PF07780;PIRSF005461;IPR029063;IPR024576;IPR002877;IPR012920;IPR015507	nucleus , rRNA processing , methyltransferase activity , methylation , RNA methylation , rRNA methylation , rRNA methyltransferase activity , RNA binding , transferase activity , nucleoplasm , nucleolus , chromosome , protein binding , ribosome biogenesis , preribosome, large subunit precursor , maturation of LSU-rRNA from tricistronic rRNA transcript (SSU-rRNA, 5.8S rRNA, LSU-rRNA) , preribosome…	FALSE	0	Euteleostomi	Vertebrates	TRUE
1_003	LREMSMDSQLVWRLL	ENST00000533767_181_274	NAV2-AS2	MRPVEELWLGTPPLLREMSMDSQLVWRLLTD	HNRNPA3	6.31452	0.000300257	22.2429	4	FALSE	FALSE	FALSE	FALSE	PS50102;SSF54928;PF00076;SM00360;PF11627;IPR000504;IPR012677;IPR021662	nucleic acid binding , RNA binding , nucleus , spliceosomal complex , mRNA processing , RNA splicing , nucleoplasm , protein binding , mRNA splicing, via spliceosome , catalytic step 2 spliceosome , mRNA binding , RNA transmembrane transporter activity , mRNA transport , cytoplasm , postsynaptic density , ribonucleoprotein granule , neuron projection , messenger ribonucleoprotein complex , RNA me…	FALSE	0	Euteleostomi	Vertebrates	TRUE
1_003	LREMSMDSQLVWRLL	ENST00000533767_181_274	NAV2-AS2	MRPVEELWLGTPPLLREMSMDSQLVWRLLTD	PFKM	4.90115	2.65e-05	22.4275	4	FALSE	FALSE	FALSE	FALSE	PS00433;SSF53784;PF00365;TIGR02478;PIRSF000533;PR00476;IPR015912;IPR000023;IPR009161;IPR022953	6-phosphofructokinase activity , glycolytic process , ATP binding , cytoplasm , fructose 6-phosphate metabolic process , metal ion binding , nucleotide binding , kinase activity , transferase activity , phosphorylation , apical plasma membrane , catalytic activity , metabolic process , protein binding , glycolytic process through fructose-6-phosphate , identical protein binding , membrane , cytos…	FALSE	0	Euteleostomi	Vertebrates	TRUE
1_003	LREMSMDSQLVWRLL	ENST00000533767_181_274	NAV2-AS2	MRPVEELWLGTPPLLREMSMDSQLVWRLLTD	CKAP4	5.60889	9.39e-05	22.5898	4	FALSE	FALSE	FALSE	FALSE		RNA binding , cytoplasm , nuclear speck , membrane , integral component of membrane , endoplasmic reticulum , endoplasmic reticulum membrane , cytosol , plasma membrane , rough endoplasmic reticulum , cytoskeleton , perinuclear region of cytoplasm , cytoplasmic ribonucleoprotein granule , lipid droplet , extracellular exosome , post-translational protein modification , neutrophil degranulation , …	FALSE	0	Euteleostomi	Vertebrates	TRUE
1_003	LREMSMDSQLVWRLL	ENST00000533767_181_274	NAV2-AS2	MRPVEELWLGTPPLLREMSMDSQLVWRLLTD	CFL1	6.35074	0.000155809	24.1798	1	FALSE	FALSE	FALSE	FALSE	PS51263;SSF55753;PF00241;SM00102;PR00006;IPR002108;IPR017904	, actin cytoskeleton , actin binding , actin filament depolymerization , nucleus , cytoplasm , membrane , negative regulation of apoptotic process , plasma membrane , cytoskeleton , focal adhesion , extracellular space , cell projection , protein binding , viral process , lamellipodium , ruffle membrane , lamellipodium membrane , actin filament binding , nuclear matrix , cytosol , extracellular e…	FALSE	1	Tetrapoda	Vertebrates	TRUE
1_003	LREMSMDSQLVWRLL	ENST00000533767_181_274	NAV2-AS2	MRPVEELWLGTPPLLREMSMDSQLVWRLLTD	RBM38	5.23293	1.19e-05	25.7744	9	FALSE	FALSE	FALSE	FALSE	PS50102;SSF54928;PF00076;SM00360;IPR000504;IPR012677	nucleic acid binding , RNA binding , nucleus , mRNA processing , RNA splicing , cytoplasm , cytosol , cell differentiation , protein binding , cell cycle , viral process , cell cycle arrest , negative regulation of cell population proliferation , regulation of RNA splicing , mRNA 3'-UTR binding , DNA damage response, signal transduction by p53 class mediator resulting in transcription of p21 clas…	FALSE	0	Euteleostomi	Vertebrates	TRUE
1_003	LREMSMDSQLVWRLL	ENST00000533767_181_274	NAV2-AS2	MRPVEELWLGTPPLLREMSMDSQLVWRLLTD	GTF3C4	3.92939	1.37e-07	26.9674	2	FALSE	FALSE	FALSE	TRUE	SSF50978;PF12657;PF12660;IPR017986;IPR024761;IPR024764	histone acetyltransferase activity , transcription initiation from RNA polymerase III promoter , histone acetylation , transcription factor TFIIIC complex , protein binding , nucleus , transferase activity , nucleoplasm , mitochondrion , DNA binding , transferase activity, transferring acyl groups , enzyme activator activity , transcription by RNA polymerase III , 5S class rRNA transcription by R…	FALSE	0	Euteleostomi	Vertebrates	TRUE
1_003	LREMSMDSQLVWRLL	ENST00000533767_181_274	NAV2-AS2	MRPVEELWLGTPPLLREMSMDSQLVWRLLTD	TRAF7	4.85468	1.2e-06	28.7407	3	FALSE	FALSE	FALSE	FALSE	PS50082;PS50145;PS50294;PS50089;PS00518;PS00678;SSF57850;SSF50978;SSF49599;PF13445;PF00400;SM00320;SM00184;PR00320;IPR001680;IPR001293;IPR017986;IPR001841;IPR017907;IPR019775;IPR008974;IPR027370;IPR020472	, zinc ion binding , protein binding , intracellular membrane-bounded organelle , metal ion binding , transferase activity , plasma membrane , protein ubiquitination , apoptotic process , cytoplasmic vesicle , ubiquitin-protein transferase activity , nucleolus , Notch signaling pathway , ubiquitin ligase complex , activation of MAPKKK activity , regulation of ERK1 and ERK2 cascade , positive regu…	FALSE	0	Euteleostomi	Vertebrates	TRUE
1_003	LREMSMDSQLVWRLL	ENST00000533767_181_274	NAV2-AS2	MRPVEELWLGTPPLLREMSMDSQLVWRLLTD	NUFIP2	6.253	1.86e-05	29.58	6	FALSE	FALSE	FALSE	FALSE	PF15293;IPR032747	RNA binding , nucleus , cytoplasm , membrane , nucleoplasm , cytosol , nuclear body , protein binding , cytoplasmic stress granule , polysomal ribosome	FALSE	0	Euteleostomi	Vertebrates	TRUE
1_003	LREMSMDSQLVWRLL	ENST00000533767_181_274	NAV2-AS2	MRPVEELWLGTPPLLREMSMDSQLVWRLLTD	GATA6	5.22236	1.95e-06	29.814	8	FALSE	FALSE	FALSE	FALSE	PS50114;PS00344;SSF57716;PF00320;PF05349;SM00401;PR00619;IPR000679;IPR008013	DNA binding , zinc ion binding , regulation of transcription, DNA-templated , nucleus , DNA-binding transcription factor activity , sequence-specific DNA binding , regulation of transcription by RNA polymerase II , positive regulation of transcription, DNA-templated , positive regulation of transcription by RNA polymerase II , transcription regulatory region sequence-specific DNA binding , metal …	FALSE	0	Euteleostomi	Vertebrates	TRUE
1_003	LREMSMDSQLVWRLL	ENST00000533767_181_274	NAV2-AS2	MRPVEELWLGTPPLLREMSMDSQLVWRLLTD	TMEM256-PLSCR3	4.6768	1.37e-07	32.0969	6	FALSE	FALSE	FALSE	FALSE	PF03803;IPR005552	, membrane , integral component of membrane	FALSE	0	Euteleostomi	Vertebrates	TRUE
1_003	LREMSMDSQLVWRLL	ENST00000533767_181_274	NAV2-AS2	MRPVEELWLGTPPLLREMSMDSQLVWRLLTD	PPIL1	5.10933	2.91e-07	33.3981	4	FALSE	FALSE	FALSE	TRUE	PS50072;PS00170;SSF50891;PF00160;PIRSF001467;PR00153;IPR002130;IPR020892;IPR029000;IPR024936	, peptidyl-prolyl cis-trans isomerase activity , protein folding , protein peptidyl-prolyl isomerization , nucleus , spliceosomal complex , mRNA processing , RNA splicing , isomerase activity , protein binding , mRNA splicing, via spliceosome , catalytic step 2 spliceosome , nucleoplasm , cyclosporin A binding , U2-type catalytic step 2 spliceosome , disordered domain specific binding	FALSE	0	Euteleostomi	Vertebrates	TRUE
1_003	LREMSMDSQLVWRLL	ENST00000533767_181_274	NAV2-AS2	MRPVEELWLGTPPLLREMSMDSQLVWRLLTD	HNRNPAB	5.78205	1.37e-07	39.6822	5	FALSE	FALSE	FALSE	FALSE	PS50102;SSF54928;PF00076;PF08143;SM00360;IPR000504;IPR012677;IPR012956	nucleic acid binding , RNA binding , nucleus , cytoplasm , nucleoplasm , protein binding , regulation of gene expression , ribonucleoprotein complex , RNA polymerase II transcription regulator complex , positive regulation of transcription, DNA-templated , mRNA binding , epithelial to mesenchymal transition ,	FALSE	0	Euteleostomi	Vertebrates	TRUE
1_003	LREMSMDSQLVWRLL	ENST00000533767_181_274	NAV2-AS2	MRPVEELWLGTPPLLREMSMDSQLVWRLLTD	SMARCAD1	5.07728	1.49e-08	39.7329	3	FALSE	FALSE	FALSE	FALSE	PS51140;PS51192;PS51194;SSF52540;PF00176;PF00271;SM00487;SM00490;IPR003892;IPR014001;IPR001650;IPR027417;IPR000330	ATP binding , ubiquitin binding , nucleus , nucleotide binding , nucleoplasm , hydrolase activity , DNA binding , chromatin organization , chromosome , DNA repair , cellular response to DNA damage stimulus , helicase activity , DNA duplex unwinding , ATPase activity , DNA helicase activity , nucleosome-dependent ATPase activity , chromatin remodeling , ATP-dependent chromatin remodeling , protein…	FALSE	0	Euteleostomi	Vertebrates	TRUE
1_003	LREMSMDSQLVWRLL	ENST00000533767_181_274	NAV2-AS2	MRPVEELWLGTPPLLREMSMDSQLVWRLLTD	NAA10	5.36027	1.46e-09	47.3693	3	FALSE	FALSE	FALSE	TRUE	PS51186;SSF55729;PF00583;IPR000182;IPR016181	N-acetyltransferase activity , nucleus , cytoplasm , membrane , transferase activity , nucleolus , cytosol , transferase activity, transferring acyl groups , protein binding , ribosome binding , DNA packaging , internal protein amino acid acetylation , protein acetylation , peptide alpha-N-acetyltransferase activity , acetyltransferase activity , peptide-serine-N-acetyltransferase activity , pept…	FALSE	0	Euteleostomi	Vertebrates	TRUE
1_003	LREMSMDSQLVWRLL	ENST00000533767_181_274	NAV2-AS2	MRPVEELWLGTPPLLREMSMDSQLVWRLLTD	WDR5	7.95862	2.32e-07	52.8053	7	FALSE	FALSE	FALSE	TRUE	PS50082;PS50294;PS00678;SSF50978;PF00400;SM00320;PIRSF002394;PR00320;IPR001680;IPR017986;IPR019775;IPR020472	protein binding , nucleoplasm , nucleus , chromatin organization , histone binding , post-translational protein modification , histone H3-K4 methylation , histone methyltransferase complex , MLL1 complex , methylated histone binding , regulation of megakaryocyte differentiation , MLL3/4 complex , histone methyltransferase activity (H3-K4 specific) , Set1C/COMPASS complex , histone H4-K5 acetylati…	FALSE	0	Euteleostomi	Vertebrates	TRUE
1_003	LREMSMDSQLVWRLL	ENST00000533767_181_274	NAV2-AS2	MRPVEELWLGTPPLLREMSMDSQLVWRLLTD	RPS3	6.60569	7.93e-09	53.5098	1	FALSE	FALSE	FALSE	TRUE	PS50823;PS00548;SSF54814;SSF54821;PF00189;PF07650;TIGR01008;IPR004044;IPR018280;IPR009019;IPR001351;IPR005703	, RNA binding , membrane , mitochondrial inner membrane , structural constituent of ribosome , translation , small ribosomal subunit , nucleus , cytoplasm , translational initiation , endoplasmic reticulum , cytosol , plasma membrane , apoptotic process , lyase activity , DNA binding , mitochondrion , mitochondrial matrix , ribosome , cytoskeleton , focal adhesion , cell division , regulation of …	FALSE	0	Euteleostomi	Vertebrates	TRUE
1_003	LREMSMDSQLVWRLL	ENST00000533767_181_274	NAV2-AS2	MRPVEELWLGTPPLLREMSMDSQLVWRLLTD	EIF3G	7.35419	7.93e-09	59.5731	6	FALSE	FALSE	FALSE	FALSE	PS50102;SSF54928;PF00076;PF12353;SM00360;PIRSF037949;IPR000504;IPR012677;IPR024675;IPR017334	cytoplasm , translation initiation factor activity , nucleic acid binding , eukaryotic translation initiation factor 3 complex , RNA binding , formation of cytoplasmic translation initiation complex , cytoplasmic translational initiation , translation , translational initiation , eukaryotic 43S preinitiation complex , eukaryotic 48S preinitiation complex , cytosol , protein binding , perinuclear …	FALSE	0	Euteleostomi	Vertebrates	TRUE
1_003	LREMSMDSQLVWRLL	ENST00000533767_181_274	NAV2-AS2	MRPVEELWLGTPPLLREMSMDSQLVWRLLTD	TXNDC5	7.96799	5.39e-09	65.8799	7	FALSE	FALSE	FALSE	FALSE	PS51352;PS00194;SSF52833;PF00085;TIGR01126;PR00421;IPR012336;IPR017937;IPR013766;IPR005788	, protein disulfide isomerase activity , negative regulation of apoptotic process , endoplasmic reticulum , protein phosphopantetheinylation , endoplasmic reticulum lumen , protein binding , extracellular region , extracellular exosome , neutrophil degranulation , post-Golgi vesicle-mediated transport , lysosomal lumen , azurophil granule lumen , apoptotic cell clearance	FALSE	0	Euteleostomi	Vertebrates	TRUE
1_003	LREMSMDSQLVWRLL	ENST00000533767_181_274	NAV2-AS2	MRPVEELWLGTPPLLREMSMDSQLVWRLLTD	RBPMS	5.84071	1.23e-20	116.286	1	TRUE	FALSE	FALSE	FALSE	PS50102;SSF54928;PF00076;SM00360;IPR000504;IPR012677	nucleic acid binding , RNA binding , nucleus , cytoplasm , nucleoplasm , cytosol , positive regulation of transcription, DNA-templated , protein homodimerization activity , protein binding , P-body , cytoplasmic stress granule , transcription coactivator activity , mRNA binding , response to oxidative stress , positive regulation of pathway-restricted SMAD protein phosphorylation , poly(A) bindin…	FALSE	1	Tetrapoda	Vertebrates	TRUE
1_004	EMSMDSQLVWRLLTD	ENST00000533767_181_274	NAV2-AS2	MRPVEELWLGTPPLLREMSMDSQLVWRLLTD	CKS2	4.5175	0.00186275	12.3321	12	FALSE	FALSE	FALSE	FALSE	PS00945;PS00944;SSF55637;PF01111;SM01084;PR00296;IPR000789	cyclin-dependent protein serine/threonine kinase regulator activity , cell division , protein binding , cell cycle , regulation of cyclin-dependent protein serine/threonine kinase activity , protein kinase binding , histone binding , ubiquitin binding , positive regulation of cyclin-dependent protein serine/threonine kinase activity , SCF ubiquitin ligase complex , cyclin-dependent protein serine…	FALSE	1	Tetrapoda	Vertebrates	TRUE
1_004	EMSMDSQLVWRLLTD	ENST00000533767_181_274	NAV2-AS2	MRPVEELWLGTPPLLREMSMDSQLVWRLLTD	UBTF	5.64013	0.0019133	15.3311	5	FALSE	FALSE	FALSE	TRUE	PS50118;SSF47095;PF14887;PF00505;PF09011;SM00398;IPR009071;IPR029215	RNA binding , nucleus , fibrillar center , DNA binding , nucleolus , protein binding , nucleoplasm , chromatin binding , transcription initiation from RNA polymerase I promoter , termination of RNA polymerase I transcription , positive regulation of transcription by RNA polymerase I , RNA polymerase I core promoter sequence-specific DNA binding , RNA polymerase I cis-regulatory region sequence-sp…	FALSE	0	Euteleostomi	Vertebrates	TRUE
1_004	EMSMDSQLVWRLLTD	ENST00000533767_181_274	NAV2-AS2	MRPVEELWLGTPPLLREMSMDSQLVWRLLTD	C19orf53	6.38604	0.0019133	17.3586	20	FALSE	FALSE	FALSE	FALSE	PF09495;IPR019034		FALSE	1	Tetrapoda	Vertebrates	TRUE
1_004	EMSMDSQLVWRLLTD	ENST00000533767_181_274	NAV2-AS2	MRPVEELWLGTPPLLREMSMDSQLVWRLLTD	CXorf56	5.25808	0.000278617	18.6924	9	FALSE	FALSE	FALSE	TRUE		NA	FALSE	1	Tetrapoda	Vertebrates	TRUE
1_004	EMSMDSQLVWRLLTD	ENST00000533767_181_274	NAV2-AS2	MRPVEELWLGTPPLLREMSMDSQLVWRLLTD	TARS	4.18143	3.16e-05	18.8186	7	FALSE	FALSE	FALSE	TRUE	PS50862;SSF55186;SSF52954;SSF55681;SSF81271;PF03129;PF00587;PF07973;PF02824;SM00863;TIGR00418;PR01047;IPR006195;IPR018163;IPR004154;IPR012676;IPR002314;IPR012947;IPR004095;IPR002320	NA	FALSE	0	Euteleostomi	Vertebrates	TRUE
1_004	EMSMDSQLVWRLLTD	ENST00000533767_181_274	NAV2-AS2	MRPVEELWLGTPPLLREMSMDSQLVWRLLTD	RARS	4.41916	3.24e-05	19.8412	2	FALSE	FALSE	FALSE	TRUE	PS00178;SSF47323;SSF52374;SSF55190;PF00750;PF03485;PF05746;SM00836;SM01016;TIGR00456;PR01038;IPR001412;IPR009080;IPR005148;IPR001278;IPR008909	NA	FALSE	0	Euteleostomi	Vertebrates	TRUE
1_004	EMSMDSQLVWRLLTD	ENST00000533767_181_274	NAV2-AS2	MRPVEELWLGTPPLLREMSMDSQLVWRLLTD	MRPS9	5.24822	0.000120537	20.5671	7	FALSE	FALSE	TRUE	TRUE	PS00360;SSF54211;PF00380;IPR020574;IPR020568;IPR000754	structural constituent of ribosome , translation , ribosome , RNA binding , nucleolus , mitochondrion , protein binding , mitochondrial inner membrane , mitochondrial translational elongation , mitochondrial translational termination , mitochondrial small ribosomal subunit , DNA damage response, detection of DNA damage , small ribosomal subunit ,	FALSE	0	Euteleostomi	Vertebrates	TRUE
1_004	EMSMDSQLVWRLLTD	ENST00000533767_181_274	NAV2-AS2	MRPVEELWLGTPPLLREMSMDSQLVWRLLTD	AQR	3.87769	4.32e-06	20.8006	3	FALSE	FALSE	FALSE	TRUE	SSF52540;PF16399;PF13087;PF13086;PIRSF038901;IPR027417;IPR032174;IPR026300	helicase activity , mRNA splicing, via spliceosome , spliceosomal complex , RNA binding , nucleus , mRNA processing , RNA splicing , membrane , nucleotide binding , ATP binding , nucleoplasm , hydrolase activity , protein binding , RNA helicase activity , ATPase activity , catalytic step 2 spliceosome , mRNA binding , transcription-coupled nucleotide-excision repair , U2-type catalytic step 2 spl…	FALSE	0	Euteleostomi	Vertebrates	TRUE
1_004	EMSMDSQLVWRLLTD	ENST00000533767_181_274	NAV2-AS2	MRPVEELWLGTPPLLREMSMDSQLVWRLLTD	WDR5	5.96881	0.000278617	21.2191	7	FALSE	FALSE	FALSE	TRUE	PS50082;PS50294;PS00678;SSF50978;PF00400;SM00320;PIRSF002394;PR00320;IPR001680;IPR017986;IPR019775;IPR020472	protein binding , nucleoplasm , nucleus , chromatin organization , histone binding , post-translational protein modification , histone H3-K4 methylation , histone methyltransferase complex , MLL1 complex , methylated histone binding , regulation of megakaryocyte differentiation , MLL3/4 complex , histone methyltransferase activity (H3-K4 specific) , Set1C/COMPASS complex , histone H4-K5 acetylati…	FALSE	0	Euteleostomi	Vertebrates	TRUE
1_004	EMSMDSQLVWRLLTD	ENST00000533767_181_274	NAV2-AS2	MRPVEELWLGTPPLLREMSMDSQLVWRLLTD	EIF2S1	6.24187	0.000221765	22.8085	3	FALSE	FALSE	FALSE	TRUE	PS50126;SSF110993;SSF116742;SSF50249;PF00575;PF07541;SM00316;IPR003029;IPR024055;IPR024054;IPR012340;IPR011488;IPR022967	RNA binding , translation initiation factor activity , nucleic acid binding , cytoplasm , membrane , translation , translational initiation , cytosol , regulation of translation , protein binding , cytoplasmic stress granule , ribosome binding , extracellular exosome , transmembrane transport , response to endoplasmic reticulum stress , cellular response to UV , cellular response to amino acid st…	FALSE	0	Euteleostomi	Vertebrates	TRUE
1_004	EMSMDSQLVWRLLTD	ENST00000533767_181_274	NAV2-AS2	MRPVEELWLGTPPLLREMSMDSQLVWRLLTD	MRPS14	4.83647	6.98e-06	24.9369	6	FALSE	FALSE	TRUE	TRUE	SSF57716;PF00253;IPR001209	, structural constituent of ribosome , translation , ribosome , RNA binding , mitochondrion , nuclear membrane , protein binding , mitochondrial translation , mitochondrial inner membrane , mitochondrial translational elongation , mitochondrial translational termination , mitochondrial small ribosomal subunit , mitochondrial ribosome , small ribosomal subunit	FALSE	0	Euteleostomi	Vertebrates	TRUE
1_004	EMSMDSQLVWRLLTD	ENST00000533767_181_274	NAV2-AS2	MRPVEELWLGTPPLLREMSMDSQLVWRLLTD	MTG2	4.17934	7.93e-07	25.4968	1	FALSE	FALSE	TRUE	FALSE	PS51710;SSF82051;SSF52540;PF01018;PF01926;TIGR00231;TIGR02729;PIRSF002401;PR00326;IPR031167;IPR006169;IPR027417;IPR006073;IPR005225;IPR014100	, GTP binding , ribosome biogenesis , magnesium ion binding , GTPase activity , membrane , metal ion binding , nucleotide binding , mitochondrial inner membrane , mitochondrion , mitochondrial matrix , regulation of translation , mitochondrial ribosome , regulation of mitochondrial translation , regulation of respiratory system process	FALSE	0	Euteleostomi	Vertebrates	TRUE
1_004	EMSMDSQLVWRLLTD	ENST00000533767_181_274	NAV2-AS2	MRPVEELWLGTPPLLREMSMDSQLVWRLLTD	HAGH	6.73716	9.73e-05	27.0298	6	FALSE	FALSE	TRUE	FALSE	SSF56281;PF16123;PF00753;SM00849;TIGR03413;PIRSF005457;IPR001279;IPR032282;IPR017782	hydroxyacylglutathione hydrolase activity , methylglyoxal catabolic process to D-lactate via S-lactoyl-glutathione , metal ion binding , hydrolase activity , cytoplasm , mitochondrion , mitochondrial matrix , protein binding , glutathione biosynthetic process , cytosol , pyruvate metabolic process ,	FALSE	0	Euteleostomi	Vertebrates	TRUE
1_004	EMSMDSQLVWRLLTD	ENST00000533767_181_274	NAV2-AS2	MRPVEELWLGTPPLLREMSMDSQLVWRLLTD	TMEM256-PLSCR3	5.10687	2.22e-08	39.087	6	FALSE	FALSE	FALSE	FALSE	PF03803;IPR005552	, membrane , integral component of membrane	FALSE	0	Euteleostomi	Vertebrates	TRUE
1_004	EMSMDSQLVWRLLTD	ENST00000533767_181_274	NAV2-AS2	MRPVEELWLGTPPLLREMSMDSQLVWRLLTD	ACTL6A	5.98156	2.7e-07	39.295	6	FALSE	FALSE	FALSE	TRUE	PS00432;SSF53067;PF00022;SM00268;PR00190;IPR004001;IPR004000	nucleus , nucleoplasm , chromatin organization , positive regulation of transcription, DNA-templated , DNA repair , cellular response to DNA damage stimulus , protein binding , DNA recombination , nervous system development , regulation of growth , ATP-dependent chromatin remodeling , Ino80 complex , regulation of transcription by RNA polymerase II , chromatin binding , protein deubiquitination ,…	FALSE	0	Euteleostomi	Vertebrates	TRUE
1_004	EMSMDSQLVWRLLTD	ENST00000533767_181_274	NAV2-AS2	MRPVEELWLGTPPLLREMSMDSQLVWRLLTD	COPS3	5.7344	7.85e-08	40.7423	2	FALSE	FALSE	FALSE	TRUE	SSF46785;PF01399;SM00088;SM00753;IPR011991;IPR000717	COP9 signalosome , nucleus , cytoplasm , nucleoplasm , cytosol , protein binding , ubiquitin-dependent protein catabolic process , post-translational protein modification , protein deneddylation , signal transduction , transcription-coupled nucleotide-excision repair , nucleotide-excision repair, DNA damage recognition , response to light stimulus , in utero embryonic development ,	FALSE	0	Euteleostomi	Vertebrates	TRUE
1_004	EMSMDSQLVWRLLTD	ENST00000533767_181_274	NAV2-AS2	MRPVEELWLGTPPLLREMSMDSQLVWRLLTD	CDCA7L	6.79306	1.88e-07	45.6901	5	FALSE	FALSE	FALSE	FALSE	PF10497;IPR018866	regulation of transcription, DNA-templated , positive regulation of cell population proliferation , nucleus , cytoplasm , nucleoplasm , nucleolus , cytosol , fibrillar center , protein binding , , cell division , membrane , integral component of membrane	FALSE	0	Euteleostomi	Vertebrates	TRUE
1_004	EMSMDSQLVWRLLTD	ENST00000533767_181_274	NAV2-AS2	MRPVEELWLGTPPLLREMSMDSQLVWRLLTD	ATP6V1A	7.43242	1.23e-08	58.7951	5	TRUE	FALSE	FALSE	TRUE	PS51257;PS00152;SSF50615;SSF47917;SSF52540;PF16886;PF00006;PF02874;TIGR01042;IPR020003;IPR004100;IPR000793;IPR027417;IPR031686;IPR000194;IPR005725	ATP binding , proton transmembrane transport , proton-transporting ATPase activity, rotational mechanism , ATP metabolic process , proton-transporting V-type ATPase, V1 domain , cytoplasm , intracellular membrane-bounded organelle , nucleotide binding , nucleoplasm , cytosol , plasma membrane , ion transport , lysosomal membrane , cellular iron ion homeostasis , extracellular exosome , ion transm…	FALSE	0	Euteleostomi	Vertebrates	TRUE
1_005	MPRRHEPVWEMTGFF	ENST00000533767_433_742	NAV2-AS2_2	MPRRHEPVWEMTGFFLPDVLLSDSSDTSEGFRLHLEPGSIFMPLSEPPSDFLTSSPDHREFLSTCECFSASVCGQRLSELVLPQSQAGKPLTPKAKMPKHWSS	HNRNPA3	5.21559	0.00630556	11.4757	4	FALSE	FALSE	FALSE	FALSE	PS50102;SSF54928;PF00076;SM00360;PF11627;IPR000504;IPR012677;IPR021662	nucleic acid binding , RNA binding , nucleus , spliceosomal complex , mRNA processing , RNA splicing , nucleoplasm , protein binding , mRNA splicing, via spliceosome , catalytic step 2 spliceosome , mRNA binding , RNA transmembrane transporter activity , mRNA transport , cytoplasm , postsynaptic density , ribonucleoprotein granule , neuron projection , messenger ribonucleoprotein complex , RNA me…	FALSE	0	Euteleostomi	Vertebrates	TRUE
1_005	MPRRHEPVWEMTGFF	ENST00000533767_433_742	NAV2-AS2_2	MPRRHEPVWEMTGFFLPDVLLSDSSDTSEGFRLHLEPGSIFMPLSEPPSDFLTSSPDHREFLSTCECFSASVCGQRLSELVLPQSQAGKPLTPKAKMPKHWSS	RTRAF	5.7847	0.00738572	12.3307	4	FALSE	FALSE	FALSE	FALSE		RNA binding , nucleus , cytoplasm , nucleoplasm , cytoskeleton , cytosol , protein binding , perinuclear region of cytoplasm , viral process , microtubule organizing center , centrosome , identical protein binding , positive regulation of transcription by RNA polymerase II , tRNA splicing, via endonucleolytic cleavage and ligation , mitotic spindle , negative regulation of protein kinase activity…	FALSE	0	Euteleostomi	Vertebrates	TRUE
1_005	MPRRHEPVWEMTGFF	ENST00000533767_433_742	NAV2-AS2_2	MPRRHEPVWEMTGFFLPDVLLSDSSDTSEGFRLHLEPGSIFMPLSEPPSDFLTSSPDHREFLSTCECFSASVCGQRLSELVLPQSQAGKPLTPKAKMPKHWSS	PLK1	4.71281	0.00236266	12.3787	7	FALSE	FALSE	FALSE	TRUE	PS50078;PS50011;PS00108;PS00107;SSF82615;SSF56112;PF00659;PF00069;SM00220;IPR000959;IPR000719;IPR008271;IPR017441;IPR011009	, nucleotide binding , protein kinase activity , ATP binding , protein phosphorylation , protein binding , nucleus , cytoplasm , protein serine/threonine kinase activity , kinase activity , transferase activity , protein serine kinase activity , protein threonine kinase activity , phosphorylation , negative regulation of apoptotic process , protein ubiquitination , cytoskeleton , cell division , …	FALSE	0	Euteleostomi	Vertebrates	TRUE
1_005	MPRRHEPVWEMTGFF	ENST00000533767_433_742	NAV2-AS2_2	MPRRHEPVWEMTGFFLPDVLLSDSSDTSEGFRLHLEPGSIFMPLSEPPSDFLTSSPDHREFLSTCECFSASVCGQRLSELVLPQSQAGKPLTPKAKMPKHWSS	AP2A1	4.67874	0.00211807	12.5112	6	FALSE	FALSE	FALSE	FALSE	SSF49348;SSF48371;SSF55711;PF02296;PF01602;PF02883;SM00809;PIRSF037091;IPR013041;IPR016024;IPR009028;IPR003164;IPR002553;IPR008152;IPR017104	intracellular protein transport , vesicle-mediated transport , membrane coat , protein transport , clathrin adaptor complex , clathrin adaptor activity , clathrin-dependent endocytosis , AP-2 adaptor complex , membrane , plasma membrane , endocytosis , clathrin-coated pit , protein binding , cytosol , Wnt signaling pathway, planar cell polarity pathway , antigen processing and presentation of exo…	FALSE	0	Euteleostomi	Vertebrates	TRUE
1_005	MPRRHEPVWEMTGFF	ENST00000533767_433_742	NAV2-AS2_2	MPRRHEPVWEMTGFFLPDVLLSDSSDTSEGFRLHLEPGSIFMPLSEPPSDFLTSSPDHREFLSTCECFSASVCGQRLSELVLPQSQAGKPLTPKAKMPKHWSS	HNRNPA1	4.76019	0.0022275	12.6249	6	FALSE	FALSE	FALSE	TRUE	PS50102;SSF54928;PF00076;PF11627;SM00360;IPR000504;IPR012677;IPR021662	nucleic acid binding , nucleus , RNA binding , spliceosomal complex , mRNA processing , RNA splicing , mRNA transport , cytoplasm , membrane , nucleoplasm , protein binding , viral process , mRNA splicing, via spliceosome , catalytic step 2 spliceosome , identical protein binding , extracellular exosome , ribonucleoprotein complex , protein domain specific binding , positive regulation of telomer…	FALSE	0	Euteleostomi	Vertebrates	TRUE
1_005	MPRRHEPVWEMTGFF	ENST00000533767_433_742	NAV2-AS2_2	MPRRHEPVWEMTGFFLPDVLLSDSSDTSEGFRLHLEPGSIFMPLSEPPSDFLTSSPDHREFLSTCECFSASVCGQRLSELVLPQSQAGKPLTPKAKMPKHWSS	GAR1	4.85564	0.00236266	12.7538	7	FALSE	FALSE	FALSE	TRUE	SSF50447;PF04410;IPR009000;IPR007504	pseudouridine synthesis , ribosome biogenesis , RNA binding , nucleus , nucleoplasm , fibrillar center , nucleolus , Cajal body , rRNA processing , protein binding , chromosome, telomeric region , telomere maintenance via telomerase , telomerase RNA binding , telomerase holoenzyme complex , box H/ACA snoRNA binding , rRNA pseudouridine synthesis , box H/ACA snoRNP complex , box H/ACA scaRNP compl…	FALSE	0	Euteleostomi	Vertebrates	TRUE
1_005	MPRRHEPVWEMTGFF	ENST00000533767_433_742	NAV2-AS2_2	MPRRHEPVWEMTGFFLPDVLLSDSSDTSEGFRLHLEPGSIFMPLSEPPSDFLTSSPDHREFLSTCECFSASVCGQRLSELVLPQSQAGKPLTPKAKMPKHWSS	GABARAPL2	4.67932	0.00166844	12.9977	13	FALSE	FALSE	FALSE	FALSE	SSF54236;PF02991;IPR029071;IPR004241	membrane , autophagy , cytoplasm , protein transport , endoplasmic reticulum , endoplasmic reticulum membrane , Golgi apparatus , cytosol , cytoplasmic vesicle , Golgi membrane , protein binding , autophagosome , autophagosome membrane , microtubule binding , intra-Golgi vesicle-mediated transport , ubiquitin protein ligase binding , SNARE binding , autophagosome assembly , autophagy of mitochond…	FALSE	0	Euteleostomi	Vertebrates	TRUE
1_005	MPRRHEPVWEMTGFF	ENST00000533767_433_742	NAV2-AS2_2	MPRRHEPVWEMTGFFLPDVLLSDSSDTSEGFRLHLEPGSIFMPLSEPPSDFLTSSPDHREFLSTCECFSASVCGQRLSELVLPQSQAGKPLTPKAKMPKHWSS	PYCR1	4.60271	0.00135607	13.1993	5	FALSE	FALSE	TRUE	FALSE	PS00521;SSF48179;SSF51735;PF03807;PF14748;TIGR00112;PIRSF000193;IPR000304;IPR008927;IPR016040;IPR028939;IPR029036	oxidation-reduction process , pyrroline-5-carboxylate reductase activity , proline biosynthetic process , oxidoreductase activity , mitochondrion , protein binding , cellular amino acid biosynthetic process , L-proline biosynthetic process , identical protein binding , mitochondrial matrix , cellular response to oxidative stress , negative regulation of hydrogen peroxide-induced cell death , glut…	FALSE	0	Euteleostomi	Vertebrates	TRUE
1_005	MPRRHEPVWEMTGFF	ENST00000533767_433_742	NAV2-AS2_2	MPRRHEPVWEMTGFFLPDVLLSDSSDTSEGFRLHLEPGSIFMPLSEPPSDFLTSSPDHREFLSTCECFSASVCGQRLSELVLPQSQAGKPLTPKAKMPKHWSS	DNAJA3	4.97384	0.00190677	13.5274	6	FALSE	FALSE	TRUE	TRUE	PS51188;PS50076;PS00636;SSF57938;SSF49493;SSF46565;PF00684;PF01556;PF00226;SM00271;PR00625;IPR001305;IPR001623;IPR018253;IPR008971;IPR002939	ATP binding , protein folding , heat shock protein binding , unfolded protein binding , response to heat , nucleus , cytoplasm , membrane , intracellular membrane-bounded organelle , metal ion binding , plasma membrane , mitochondrion , apoptotic process , mitochondrial matrix , cytosol , cell junction , regulation of catalytic activity , protein binding , synapse , postsynaptic membrane , mitoch…	FALSE	0	Euteleostomi	Vertebrates	TRUE
1_005	MPRRHEPVWEMTGFF	ENST00000533767_433_742	NAV2-AS2_2	MPRRHEPVWEMTGFFLPDVLLSDSSDTSEGFRLHLEPGSIFMPLSEPPSDFLTSSPDHREFLSTCECFSASVCGQRLSELVLPQSQAGKPLTPKAKMPKHWSS	PUSL1	4.33563	0.000515712	14.2538	3	FALSE	FALSE	TRUE	FALSE	SSF55120;PF01416;PIRSF001430;IPR020103;IPR020097;IPR001406	RNA binding , pseudouridine synthase activity , pseudouridine synthesis , RNA modification , intracellular membrane-bounded organelle , isomerase activity , tRNA processing , mitochondrion , tRNA pseudouridine synthesis , , tRNA pseudouridine synthase activity	FALSE	0	Euteleostomi	Vertebrates	TRUE
1_005	MPRRHEPVWEMTGFF	ENST00000533767_433_742	NAV2-AS2_2	MPRRHEPVWEMTGFFLPDVLLSDSSDTSEGFRLHLEPGSIFMPLSEPPSDFLTSSPDHREFLSTCECFSASVCGQRLSELVLPQSQAGKPLTPKAKMPKHWSS	AP2B1	5.19484	0.00170307	14.3833	7	FALSE	FALSE	FALSE	FALSE	SSF48371;PF01602;SSF49348;SSF55711;PF02883;PF09066;SM01020;SM00185;SM00809;PIRSF002291;IPR016024;IPR002553;IPR013041;IPR009028;IPR008152;IPR015151;IPR000225;IPR016342	intracellular protein transport , vesicle-mediated transport , membrane coat , membrane , protein transport , protein binding , clathrin binding , clathrin adaptor complex , plasma membrane , endocytosis , clathrin-coated pit , postsynapse , cytosol , Wnt signaling pathway, planar cell polarity pathway , antigen processing and presentation of exogenous peptide antigen via MHC class II , membrane …	FALSE	1	Tetrapoda	Vertebrates	TRUE
1_005	MPRRHEPVWEMTGFF	ENST00000533767_433_742	NAV2-AS2_2	MPRRHEPVWEMTGFFLPDVLLSDSSDTSEGFRLHLEPGSIFMPLSEPPSDFLTSSPDHREFLSTCECFSASVCGQRLSELVLPQSQAGKPLTPKAKMPKHWSS	SFPQ	5.34452	0.00176526	14.7145	6	FALSE	FALSE	FALSE	TRUE	PS50102;SSF54928;PF00076;PF08075;SM00360;IPR000504;IPR012677;IPR012975	, RNA binding , nucleic acid binding , nucleus , mRNA processing , RNA splicing , cytoplasm , nuclear speck , nucleoplasm , DNA binding , DNA repair , cellular response to DNA damage stimulus , protein homodimerization activity , protein binding , DNA recombination , immune system process , innate immune response , rhythmic process , nuclear matrix , transcription regulatory region sequence-speci…	FALSE	0	Euteleostomi	Vertebrates	TRUE
1_005	MPRRHEPVWEMTGFF	ENST00000533767_433_742	NAV2-AS2_2	MPRRHEPVWEMTGFFLPDVLLSDSSDTSEGFRLHLEPGSIFMPLSEPPSDFLTSSPDHREFLSTCECFSASVCGQRLSELVLPQSQAGKPLTPKAKMPKHWSS	RTCB	5.6423	0.00245352	14.7276	3	FALSE	FALSE	FALSE	FALSE	PS01288;0044267;PF01139;IPR001233	RNA processing , RNA ligase activity , tRNA splicing, via endonucleolytic cleavage and ligation , tRNA-splicing ligase complex , RNA ligase (ATP) activity , RNA binding , nucleus , cytoplasm , intracellular membrane-bounded organelle , metal ion binding , nucleotide binding , nucleoplasm , cytosol , tRNA processing , GTP binding , ligase activity , protein binding , vinculin binding , ligase acti…	FALSE	0	Euteleostomi	Vertebrates	TRUE
1_005	MPRRHEPVWEMTGFF	ENST00000533767_433_742	NAV2-AS2_2	MPRRHEPVWEMTGFFLPDVLLSDSSDTSEGFRLHLEPGSIFMPLSEPPSDFLTSSPDHREFLSTCECFSASVCGQRLSELVLPQSQAGKPLTPKAKMPKHWSS	CSRP2	4.91763	0.000485664	16.2954	10	FALSE	FALSE	FALSE	FALSE	PS50023;PS00478;SSF57716;PF00412;SM00132;IPR001781	nucleus , metal ion binding , focal adhesion , multicellular organism development , cell differentiation , protein binding , cytoplasm , molecular_function , actin cytoskeleton organization , Z disc , structural constituent of muscle , sarcomere organization , actinin binding , muscle tissue development ,	FALSE	0	Euteleostomi	Vertebrates	TRUE
1_005	MPRRHEPVWEMTGFF	ENST00000533767_433_742	NAV2-AS2_2	MPRRHEPVWEMTGFFLPDVLLSDSSDTSEGFRLHLEPGSIFMPLSEPPSDFLTSSPDHREFLSTCECFSASVCGQRLSELVLPQSQAGKPLTPKAKMPKHWSS	FAM168A	4.70382	0.000187717	17.5288	6	FALSE	FALSE	FALSE	FALSE	PF14944;IPR029247	protein binding , positive regulation of base-excision repair ,	FALSE	0	Euteleostomi	Vertebrates	TRUE
1_005	MPRRHEPVWEMTGFF	ENST00000533767_433_742	NAV2-AS2_2	MPRRHEPVWEMTGFFLPDVLLSDSSDTSEGFRLHLEPGSIFMPLSEPPSDFLTSSPDHREFLSTCECFSASVCGQRLSELVLPQSQAGKPLTPKAKMPKHWSS	PPIL2	5.30918	0.000386941	18.1168	5	FALSE	FALSE	FALSE	TRUE	PS51698;PS50072;PS00170;SSF57850;SSF50891;PF00160;SM00504;PR00153;IPR003613;IPR002130;IPR020892;IPR029000	, peptidyl-prolyl cis-trans isomerase activity , ubiquitin-protein transferase activity , protein folding , protein peptidyl-prolyl isomerization , protein ubiquitination , nucleus , isomerase activity , nucleoplasm , cytoplasm , transferase activity , plasma membrane , protein binding , leukocyte migration , protein polyubiquitination , Golgi lumen , protein localization to plasma membrane , ubi…	FALSE	0	Euteleostomi	Vertebrates	TRUE
1_005	MPRRHEPVWEMTGFF	ENST00000533767_433_742	NAV2-AS2_2	MPRRHEPVWEMTGFFLPDVLLSDSSDTSEGFRLHLEPGSIFMPLSEPPSDFLTSSPDHREFLSTCECFSASVCGQRLSELVLPQSQAGKPLTPKAKMPKHWSS	NUDT16L1	5.02798	0.000139542	19.3843	6	FALSE	FALSE	FALSE	FALSE	SSF55811;IPR015797	hydrolase activity , RNA binding , nucleus , dephosphorylation , protein binding , RNA phosphodiester bond hydrolysis, endonucleolytic , snoRNA binding , negative regulation of double-strand break repair via nonhomologous end joining	FALSE	2	Amniota	Vertebrates	TRUE
1_005	MPRRHEPVWEMTGFF	ENST00000533767_433_742	NAV2-AS2_2	MPRRHEPVWEMTGFFLPDVLLSDSSDTSEGFRLHLEPGSIFMPLSEPPSDFLTSSPDHREFLSTCECFSASVCGQRLSELVLPQSQAGKPLTPKAKMPKHWSS	ANXA7	3.83569	5.97e-06	20.0365	4	FALSE	FALSE	FALSE	FALSE	PS00223;SSF47874;PF00191;SM00335;PR01871;PR00196;IPR018252;IPR018502;IPR013286;IPR001464	calcium ion binding , calcium-dependent phospholipid binding , nucleus , RNA binding , membrane , protein binding , autophagy , cytoplasm , extracellular exosome , endoplasmic reticulum membrane , calcium-dependent protein binding , collagen-containing extracellular matrix , negative regulation of gene expression , integrin binding , epithelial cell differentiation , chromaffin granule membrane ,…	FALSE	1	Tetrapoda	Vertebrates	TRUE
1_005	MPRRHEPVWEMTGFF	ENST00000533767_433_742	NAV2-AS2_2	MPRRHEPVWEMTGFFLPDVLLSDSSDTSEGFRLHLEPGSIFMPLSEPPSDFLTSSPDHREFLSTCECFSASVCGQRLSELVLPQSQAGKPLTPKAKMPKHWSS	SRI	4.22588	7.11e-06	21.7546	4	FALSE	FALSE	FALSE	FALSE	PS50222;PS00018;SSF47473;PF13405;PF13833;SM00054;PF13499;IPR002048;IPR018247;IPR011992	calcium ion binding , negative regulation of heart rate , regulation of release of sequestered calcium ion into cytosol by sarcoplasmic reticulum , cytoplasm , membrane , metal ion binding , nucleoplasm , cytosol , protein binding , signal transduction , sarcoplasmic reticulum , identical protein binding , sarcoplasmic reticulum membrane , extracellular exosome , endoplasmic reticulum membrane , …	FALSE	1	Tetrapoda	Vertebrates	TRUE
1_005	MPRRHEPVWEMTGFF	ENST00000533767_433_742	NAV2-AS2_2	MPRRHEPVWEMTGFFLPDVLLSDSSDTSEGFRLHLEPGSIFMPLSEPPSDFLTSSPDHREFLSTCECFSASVCGQRLSELVLPQSQAGKPLTPKAKMPKHWSS	NDUFB7	4.98833	2.64e-05	22.8409	8	FALSE	FALSE	TRUE	FALSE	PF05676;IPR008698	, NADH dehydrogenase (ubiquinone) activity , mitochondrion , NADH dehydrogenase activity , membrane , mitochondrial inner membrane , protein binding , mitochondrial intermembrane space , respirasome , mitochondrial respiratory chain complex I assembly , mitochondrial respiratory chain complex I , mitochondrial electron transport, NADH to ubiquinone	FALSE	0	Euteleostomi	Vertebrates	TRUE
1_005	MPRRHEPVWEMTGFF	ENST00000533767_433_742	NAV2-AS2_2	MPRRHEPVWEMTGFFLPDVLLSDSSDTSEGFRLHLEPGSIFMPLSEPPSDFLTSSPDHREFLSTCECFSASVCGQRLSELVLPQSQAGKPLTPKAKMPKHWSS	PDLIM7	5.08317	2.64e-05	23.2752	4	FALSE	FALSE	FALSE	FALSE	PS50106;SSF50156;PF00595;SM00228;PS50023;PS00478;SSF57716;PF00412;SM00132;IPR001478;IPR001781	protein binding , cytoplasm , metal ion binding , nucleoplasm , cytoskeleton , focal adhesion , multicellular organism development , cell differentiation , actin cytoskeleton , ossification , cytosol , adherens junction , actin cytoskeleton organization , filamentous actin , actin binding , muscle alpha-actinin binding , heart development , muscle structure development , stress fiber , Z disc , a…	FALSE	0	Euteleostomi	Vertebrates	TRUE
1_005	MPRRHEPVWEMTGFF	ENST00000533767_433_742	NAV2-AS2_2	MPRRHEPVWEMTGFFLPDVLLSDSSDTSEGFRLHLEPGSIFMPLSEPPSDFLTSSPDHREFLSTCECFSASVCGQRLSELVLPQSQAGKPLTPKAKMPKHWSS	FAM98A	6.4195	0.000118237	25.211	7	FALSE	FALSE	FALSE	FALSE	PF10239;IPR018797	RNA binding , protein binding , positive regulation of gene expression , protein methylation , positive regulation of cell population proliferation , lysosome localization , positive regulation of ruffle assembly , tRNA-splicing ligase complex , protein methyltransferase activity ,	FALSE	0	Euteleostomi	Vertebrates	TRUE
1_005	MPRRHEPVWEMTGFF	ENST00000533767_433_742	NAV2-AS2_2	MPRRHEPVWEMTGFFLPDVLLSDSSDTSEGFRLHLEPGSIFMPLSEPPSDFLTSSPDHREFLSTCECFSASVCGQRLSELVLPQSQAGKPLTPKAKMPKHWSS	CSTF1	4.22564	9.45e-07	25.4574	4	FALSE	FALSE	FALSE	TRUE	PS50082;PS50294;PS00678;SSF50978;PF00400;PF16699;SM00320;PR00320;IPR001680;IPR017986;IPR019775;IPR032028;IPR020472	, protein binding , mRNA 3'-end processing , mRNA cleavage stimulating factor complex , RNA binding , nucleus , mRNA processing , nucleoplasm , mRNA splicing, via spliceosome , termination of RNA polymerase II transcription	FALSE	0	Euteleostomi	Vertebrates	TRUE
1_005	MPRRHEPVWEMTGFF	ENST00000533767_433_742	NAV2-AS2_2	MPRRHEPVWEMTGFFLPDVLLSDSSDTSEGFRLHLEPGSIFMPLSEPPSDFLTSSPDHREFLSTCECFSASVCGQRLSELVLPQSQAGKPLTPKAKMPKHWSS	RBMXL1	4.43017	9.45e-07	26.6895	4	FALSE	FALSE	FALSE	FALSE	PS50102;SSF54928;PF00076;PF08081;SM00360;SM00361;IPR000504;IPR012677;IPR012604;IPR003954	nucleic acid binding , RNA binding , nucleus , mRNA processing , RNA splicing , positive regulation of mRNA splicing, via spliceosome , spliceosomal complex , single-stranded RNA binding , mRNA splice site selection , positive regulation of transcription, DNA-templated	FALSE	8	Simiiformes	Primates	TRUE
1_005	MPRRHEPVWEMTGFF	ENST00000533767_433_742	NAV2-AS2_2	MPRRHEPVWEMTGFFLPDVLLSDSSDTSEGFRLHLEPGSIFMPLSEPPSDFLTSSPDHREFLSTCECFSASVCGQRLSELVLPQSQAGKPLTPKAKMPKHWSS	HNRNPA2B1	5.18505	5.97e-06	27.0852	6	FALSE	FALSE	FALSE	TRUE	PS50102;SSF54928;PF00076;SM00360;IPR000504;IPR012677	, nucleic acid binding , mRNA processing , mRNA export from nucleus , RNA binding , nucleus , spliceosomal complex , RNA splicing , mRNA transport , cytoplasm , membrane , nucleoplasm , extracellular region , protein binding , viral process , mRNA splicing, via spliceosome , catalytic step 2 spliceosome , identical protein binding , extracellular exosome , chromosome, telomeric region , ribonucle…	FALSE	1	Tetrapoda	Vertebrates	TRUE
1_005	MPRRHEPVWEMTGFF	ENST00000533767_433_742	NAV2-AS2_2	MPRRHEPVWEMTGFFLPDVLLSDSSDTSEGFRLHLEPGSIFMPLSEPPSDFLTSSPDHREFLSTCECFSASVCGQRLSELVLPQSQAGKPLTPKAKMPKHWSS	TAF15	6.11697	2.86e-05	27.7943	9	FALSE	FALSE	FALSE	FALSE	PS50102;PS50199;PS01358;SSF54928;SSF90209;PF00076;PF00641;SM00360;SM00547;IPR000504;IPR001876;IPR012677	regulation of transcription, DNA-templated , RNA binding , nucleic acid binding , nucleus , cytoplasm , metal ion binding , nucleoplasm , DNA binding , protein binding , positive regulation of transcription, DNA-templated , transcription coregulator activity , regulation of signal transduction by p53 class mediator , transcription by RNA polymerase II , transcription initiation from RNA polymeras…	FALSE	NA	NA	NA	TRUE
1_005	MPRRHEPVWEMTGFF	ENST00000533767_433_742	NAV2-AS2_2	MPRRHEPVWEMTGFFLPDVLLSDSSDTSEGFRLHLEPGSIFMPLSEPPSDFLTSSPDHREFLSTCECFSASVCGQRLSELVLPQSQAGKPLTPKAKMPKHWSS	SNX27	5.03034	2.96e-06	27.8098	5	FALSE	FALSE	FALSE	FALSE	PS50195;PS50200;SSF54236;SSF64268;PF00788;PF00787;SM00312;PS50106;SSF50156;PF00595;SM00228;IPR001683;IPR000159;IPR029071;IPR001478	signal transduction , intracellular protein transport , phosphatidylinositol binding , phosphatidylinositol-3-phosphate binding , endosomal transport , membrane , endosome , protein binding , cytoplasm , protein transport , nucleoplasm , cytosol , early endosome , lipid binding , early endosome membrane , endocytic recycling , WASH complex , immunological synapse , retromer complex , establishmen…	FALSE	0	Euteleostomi	Vertebrates	TRUE
1_005	MPRRHEPVWEMTGFF	ENST00000533767_433_742	NAV2-AS2_2	MPRRHEPVWEMTGFFLPDVLLSDSSDTSEGFRLHLEPGSIFMPLSEPPSDFLTSSPDHREFLSTCECFSASVCGQRLSELVLPQSQAGKPLTPKAKMPKHWSS	CKS2	6.02482	1.25e-05	29.538	12	FALSE	FALSE	FALSE	FALSE	PS00945;PS00944;SSF55637;PF01111;SM01084;PR00296;IPR000789	cyclin-dependent protein serine/threonine kinase regulator activity , cell division , protein binding , cell cycle , regulation of cyclin-dependent protein serine/threonine kinase activity , protein kinase binding , histone binding , ubiquitin binding , positive regulation of cyclin-dependent protein serine/threonine kinase activity , SCF ubiquitin ligase complex , cyclin-dependent protein serine…	FALSE	1	Tetrapoda	Vertebrates	TRUE
1_005	MPRRHEPVWEMTGFF	ENST00000533767_433_742	NAV2-AS2_2	MPRRHEPVWEMTGFFLPDVLLSDSSDTSEGFRLHLEPGSIFMPLSEPPSDFLTSSPDHREFLSTCECFSASVCGQRLSELVLPQSQAGKPLTPKAKMPKHWSS	FUS	7.66818	2.33e-05	35.5285	5	FALSE	FALSE	FALSE	TRUE	PS50102;PS50199;PS01358;SSF54928;SSF90209;PF00076;PF00641;SM00360;SM00547;IPR000504;IPR001876;IPR012677	regulation of transcription, DNA-templated , RNA binding , nucleic acid binding , nucleus , RNA splicing , metal ion binding , nucleoplasm , DNA binding , positive regulation of transcription, DNA-templated , protein binding , identical protein binding , transcription coregulator activity , chromatin binding , positive regulation of double-strand break repair via homologous recombination , protei…	FALSE	0	Euteleostomi	Vertebrates	TRUE
1_005	MPRRHEPVWEMTGFF	ENST00000533767_433_742	NAV2-AS2_2	MPRRHEPVWEMTGFFLPDVLLSDSSDTSEGFRLHLEPGSIFMPLSEPPSDFLTSSPDHREFLSTCECFSASVCGQRLSELVLPQSQAGKPLTPKAKMPKHWSS	EWSR1	7.49667	5.97e-06	39.1605	7	FALSE	FALSE	FALSE	TRUE	PS50102;PS50199;PS01358;SSF54928;SSF90209;PF00076;PF00641;SM00360;SM00547;IPR000504;IPR001876;IPR012677	regulation of transcription, DNA-templated , RNA binding , nucleus , nucleic acid binding , metal ion binding , cytoplasm , membrane , nucleoplasm , nucleolus , plasma membrane , protein binding , identical protein binding , calmodulin binding , transcription coregulator activity ,	FALSE	0	Euteleostomi	Vertebrates	TRUE
1_005	MPRRHEPVWEMTGFF	ENST00000533767_433_742	NAV2-AS2_2	MPRRHEPVWEMTGFFLPDVLLSDSSDTSEGFRLHLEPGSIFMPLSEPPSDFLTSSPDHREFLSTCECFSASVCGQRLSELVLPQSQAGKPLTPKAKMPKHWSS	SLC9A3R2	5.15332	3.74e-09	43.4269	1	TRUE	FALSE	FALSE	FALSE	PS50106;SSF50156;PF00595;PF09007;SM00228;PIRSF037866;IPR001478;IPR015098;IPR017300	molecular adaptor activity , protein binding , nucleus , membrane , plasma membrane , focal adhesion , apical plasma membrane , endomembrane system , identical protein binding , signaling receptor binding , cadherin binding , extracellular exosome , phosphatase binding , protein C-terminus binding , protein-containing complex assembly , beta-catenin binding , protein localization to plasma membra…	FALSE	0	Euteleostomi	Vertebrates	TRUE
1_006	VWEMTGFFLPDVLLS	ENST00000533767_433_742	NAV2-AS2_2	MPRRHEPVWEMTGFFLPDVLLSDSSDTSEGFRLHLEPGSIFMPLSEPPSDFLTSSPDHREFLSTCECFSASVCGQRLSELVLPQSQAGKPLTPKAKMPKHWSS	MUC19	6.93611	0.0791877	7.63903	11	FALSE	FALSE	FALSE	FALSE		, protein binding , extracellular region	FALSE	1	Tetrapoda	Vertebrates	TRUE
1_006	VWEMTGFFLPDVLLS	ENST00000533767_433_742	NAV2-AS2_2	MPRRHEPVWEMTGFFLPDVLLSDSSDTSEGFRLHLEPGSIFMPLSEPPSDFLTSSPDHREFLSTCECFSASVCGQRLSELVLPQSQAGKPLTPKAKMPKHWSS	FAM98B	5.13226	0.00966473	10.3405	13	FALSE	FALSE	FALSE	TRUE	PF10239;PR01228;IPR018797	RNA binding , nucleus , cytoplasm , intracellular membrane-bounded organelle , nucleoplasm , identical protein binding , protein binding , positive regulation of gene expression , protein methylation , positive regulation of cell population proliferation , tRNA splicing, via endonucleolytic cleavage and ligation , tRNA-splicing ligase complex , protein methyltransferase activity ,	FALSE	1	Tetrapoda	Vertebrates	TRUE
1_006	VWEMTGFFLPDVLLS	ENST00000533767_433_742	NAV2-AS2_2	MPRRHEPVWEMTGFFLPDVLLSDSSDTSEGFRLHLEPGSIFMPLSEPPSDFLTSSPDHREFLSTCECFSASVCGQRLSELVLPQSQAGKPLTPKAKMPKHWSS	CLTA	4.90035	0.00716203	10.5111	6	FALSE	FALSE	FALSE	FALSE	PS00224;PS00581;PF01086;PR02045;IPR000996	intracellular protein transport , vesicle-mediated transport , structural molecule activity , clathrin coat of trans-Golgi network vesicle , clathrin coat of coated pit , cytoplasm , membrane , cytoskeleton , cell division , cytoplasmic vesicle , protein binding , cell cycle , cytoplasmic vesicle membrane , spindle , clathrin-coated pit , plasma membrane , cytosol , molecular_function , antigen p…	FALSE	0	Euteleostomi	Vertebrates	TRUE
1_006	VWEMTGFFLPDVLLS	ENST00000533767_433_742	NAV2-AS2_2	MPRRHEPVWEMTGFFLPDVLLSDSSDTSEGFRLHLEPGSIFMPLSEPPSDFLTSSPDHREFLSTCECFSASVCGQRLSELVLPQSQAGKPLTPKAKMPKHWSS	PTBP1	4.93196	0.00583609	11.0174	3	FALSE	FALSE	FALSE	FALSE	PS50102;SSF54928;PF00076;PF13893;SM00360;TIGR01649;IPR000504;IPR012677;IPR006536	nucleus , RNA binding , nucleic acid binding , mRNA processing , RNA splicing , , membrane , protein binding , mRNA binding , nucleoplasm , extracellular exosome , regulation of alternative mRNA splicing, via spliceosome , regulation of RNA splicing , regulation of cell differentiation , IRES-dependent viral translational initiation , negative regulation of mRNA splicing, via spliceosome , nucleo…	FALSE	0	Euteleostomi	Vertebrates	TRUE
1_006	VWEMTGFFLPDVLLS	ENST00000533767_433_742	NAV2-AS2_2	MPRRHEPVWEMTGFFLPDVLLSDSSDTSEGFRLHLEPGSIFMPLSEPPSDFLTSSPDHREFLSTCECFSASVCGQRLSELVLPQSQAGKPLTPKAKMPKHWSS	EDF1	4.80942	0.00355056	11.7816	8	FALSE	FALSE	FALSE	FALSE	PS50943;SSF47413;PF01381;PF08523;SM00530;IPR001387;IPR010982;IPR013729	DNA binding , RNA binding , nucleus , cytoplasm , nucleoplasm , nucleolus , cytosol , regulation of lipid metabolic process , multicellular organism development , cell differentiation , protein binding , transcription coactivator activity , positive regulation of transcription, DNA-templated , regulation of transcription, DNA-templated , calmodulin binding , intracellular anatomical structure , T…	FALSE	0	Euteleostomi	Vertebrates	TRUE
1_006	VWEMTGFFLPDVLLS	ENST00000533767_433_742	NAV2-AS2_2	MPRRHEPVWEMTGFFLPDVLLSDSSDTSEGFRLHLEPGSIFMPLSEPPSDFLTSSPDHREFLSTCECFSASVCGQRLSELVLPQSQAGKPLTPKAKMPKHWSS	EIF1	4.55208	0.0020662	12.2215	11	FALSE	FALSE	FALSE	TRUE	PS50296;SSF55159;PF01253;TIGR01160;PIRSF004499;IPR001950;IPR005874	, translation initiation factor activity , translational initiation , RNA binding , nucleus , cytoplasm , translation , protein binding , translation factor activity, RNA binding , eukaryotic 43S preinitiation complex , regulation of translational initiation , ribosomal small subunit binding	FALSE	1	Tetrapoda	Vertebrates	TRUE
1_006	VWEMTGFFLPDVLLS	ENST00000533767_433_742	NAV2-AS2_2	MPRRHEPVWEMTGFFLPDVLLSDSSDTSEGFRLHLEPGSIFMPLSEPPSDFLTSSPDHREFLSTCECFSASVCGQRLSELVLPQSQAGKPLTPKAKMPKHWSS	PPIF	4.49269	0.00151231	12.671	11	FALSE	FALSE	TRUE	FALSE	PS50072;PS00170;SSF50891;PF00160;PR00153;IPR002130;IPR020892;IPR029000	, isomerase activity , peptidyl-prolyl cis-trans isomerase activity , protein peptidyl-prolyl isomerization , protein folding , negative regulation of apoptotic process , mitochondrion , apoptotic process , mitochondrial matrix , cyclosporin A binding , peptide binding , response to ischemia , response to oxidative stress , apoptotic mitochondrial changes , regulation of proton-transporting ATPas…	FALSE	0	Euteleostomi	Vertebrates	TRUE
1_006	VWEMTGFFLPDVLLS	ENST00000533767_433_742	NAV2-AS2_2	MPRRHEPVWEMTGFFLPDVLLSDSSDTSEGFRLHLEPGSIFMPLSEPPSDFLTSSPDHREFLSTCECFSASVCGQRLSELVLPQSQAGKPLTPKAKMPKHWSS	HIST1H1E	5.43038	0.00414755	12.9363	16	FALSE	FALSE	FALSE	FALSE	PS51504;SSF46785;PF00538;SM00526;PR00624;IPR005818;IPR011991;IPR005819	NA	FALSE	0	Euteleostomi	Vertebrates	TRUE
1_006	VWEMTGFFLPDVLLS	ENST00000533767_433_742	NAV2-AS2_2	MPRRHEPVWEMTGFFLPDVLLSDSSDTSEGFRLHLEPGSIFMPLSEPPSDFLTSSPDHREFLSTCECFSASVCGQRLSELVLPQSQAGKPLTPKAKMPKHWSS	CSNK1A1	5.10677	0.00228124	13.4912	9	FALSE	FALSE	FALSE	TRUE	PS50011;PS00107;PS00108;SSF56112;PF00069;SM00220;IPR000719;IPR017441;IPR008271;IPR011009	ATP binding , protein phosphorylation , protein kinase activity , nucleus , cytoplasm , nuclear speck , membrane , nucleotide binding , protein serine/threonine kinase activity , kinase activity , transferase activity , protein serine kinase activity , protein threonine kinase activity , phosphorylation , cytosol , cytoskeleton , cell division , chromosome , cell projection , Wnt signaling pathwa…	FALSE	0	Euteleostomi	Vertebrates	TRUE
1_006	VWEMTGFFLPDVLLS	ENST00000533767_433_742	NAV2-AS2_2	MPRRHEPVWEMTGFFLPDVLLSDSSDTSEGFRLHLEPGSIFMPLSEPPSDFLTSSPDHREFLSTCECFSASVCGQRLSELVLPQSQAGKPLTPKAKMPKHWSS	PSPC1	4.89782	0.00129189	14.1487	4	FALSE	FALSE	FALSE	FALSE	PS50102;SSF54928;PF00076;PF08075;SM00360;IPR000504;IPR012677;IPR012975	, RNA binding , nucleus , nucleic acid binding , cytoplasm , nuclear speck , nucleoplasm , fibrillar center , nucleolus , protein binding , immune system process , innate immune response , rhythmic process , nuclear matrix , transcription regulatory region sequence-specific DNA binding , regulation of transcription, DNA-templated , mRNA splicing, via spliceosome , negative regulation of transcrip…	FALSE	0	Euteleostomi	Vertebrates	TRUE
1_006	VWEMTGFFLPDVLLS	ENST00000533767_433_742	NAV2-AS2_2	MPRRHEPVWEMTGFFLPDVLLSDSSDTSEGFRLHLEPGSIFMPLSEPPSDFLTSSPDHREFLSTCECFSASVCGQRLSELVLPQSQAGKPLTPKAKMPKHWSS	MAZ	4.80454	0.000653066	15.3027	8	FALSE	FALSE	FALSE	FALSE	PS50157;PS00028;SSF57667;PF00096;PF12874;PF13894;SM00355;IPR007087;IPR015880	positive regulation of gene expression , positive regulation of cell migration , positive regulation of protein kinase B signaling , negative regulation of apoptotic signaling pathway , RNA binding , nucleus , metal ion binding , DNA binding , protein binding , transcription initiation from RNA polymerase II promoter , regulation of transcription by RNA polymerase II , DNA-binding transcription f…	FALSE	0	Euteleostomi	Vertebrates	TRUE
1_006	VWEMTGFFLPDVLLS	ENST00000533767_433_742	NAV2-AS2_2	MPRRHEPVWEMTGFFLPDVLLSDSSDTSEGFRLHLEPGSIFMPLSEPPSDFLTSSPDHREFLSTCECFSASVCGQRLSELVLPQSQAGKPLTPKAKMPKHWSS	HNRNPA3	5.54661	0.00171695	15.3377	4	FALSE	FALSE	FALSE	FALSE	PS50102;SSF54928;PF00076;SM00360;PF11627;IPR000504;IPR012677;IPR021662	nucleic acid binding , RNA binding , nucleus , spliceosomal complex , mRNA processing , RNA splicing , nucleoplasm , protein binding , mRNA splicing, via spliceosome , catalytic step 2 spliceosome , mRNA binding , RNA transmembrane transporter activity , mRNA transport , cytoplasm , postsynaptic density , ribonucleoprotein granule , neuron projection , messenger ribonucleoprotein complex , RNA me…	FALSE	0	Euteleostomi	Vertebrates	TRUE
1_006	VWEMTGFFLPDVLLS	ENST00000533767_433_742	NAV2-AS2_2	MPRRHEPVWEMTGFFLPDVLLSDSSDTSEGFRLHLEPGSIFMPLSEPPSDFLTSSPDHREFLSTCECFSASVCGQRLSELVLPQSQAGKPLTPKAKMPKHWSS	NONO	5.37666	0.00139324	15.3556	4	FALSE	FALSE	FALSE	TRUE	PS50102;SSF54928;PF00076;PF08075;SM00360;IPR000504;IPR012677;IPR012975	nucleic acid binding , RNA binding , nuclear speck , nucleoplasm , fibrillar center , rhythmic process , nucleus , mRNA processing , RNA splicing , membrane , DNA binding , nucleolus , DNA repair , cellular response to DNA damage stimulus , protein binding , DNA recombination , immune system process , innate immune response , circadian rhythm , identical protein binding , transcription regulatory…	FALSE	0	Euteleostomi	Vertebrates	TRUE
1_006	VWEMTGFFLPDVLLS	ENST00000533767_433_742	NAV2-AS2_2	MPRRHEPVWEMTGFFLPDVLLSDSSDTSEGFRLHLEPGSIFMPLSEPPSDFLTSSPDHREFLSTCECFSASVCGQRLSELVLPQSQAGKPLTPKAKMPKHWSS	ACAT1	5.56234	0.00156114	15.611	6	FALSE	FALSE	TRUE	FALSE	PS00098;PS00099;PS00737;SSF53901;PF00108;PF02803;TIGR01930;PIRSF000429;IPR020615;IPR020610;IPR020613;IPR016039;IPR020616;IPR020617;IPR002155	transferase activity, transferring acyl groups , transferase activity, transferring acyl groups other than amino-acyl groups , transferase activity , , metal ion binding , mitochondrion , lipid metabolic process , fatty acid metabolic process , fatty acid beta-oxidation , extracellular exosome , mitochondrial matrix , coenzyme A biosynthetic process , branched-chain amino acid catabolic process ,…	FALSE	0	Euteleostomi	Vertebrates	TRUE
1_006	VWEMTGFFLPDVLLS	ENST00000533767_433_742	NAV2-AS2_2	MPRRHEPVWEMTGFFLPDVLLSDSSDTSEGFRLHLEPGSIFMPLSEPPSDFLTSSPDHREFLSTCECFSASVCGQRLSELVLPQSQAGKPLTPKAKMPKHWSS	NIFK	4.44531	0.000289565	15.7287	7	FALSE	FALSE	FALSE	FALSE	PS50102;SSF54928;PF00076;PF12196;SM00360;IPR000504;IPR012677;IPR021043	nucleic acid binding , RNA binding , nucleus , cytoplasm , nucleoplasm , nucleolus , chromosome , protein binding , protein-containing complex assembly , maturation of LSU-rRNA from tricistronic rRNA transcript (SSU-rRNA, 5.8S rRNA, LSU-rRNA) , condensed nuclear chromosome , rRNA transcription , rRNA metabolic process ,	FALSE	0	Euteleostomi	Vertebrates	TRUE
1_006	VWEMTGFFLPDVLLS	ENST00000533767_433_742	NAV2-AS2_2	MPRRHEPVWEMTGFFLPDVLLSDSSDTSEGFRLHLEPGSIFMPLSEPPSDFLTSSPDHREFLSTCECFSASVCGQRLSELVLPQSQAGKPLTPKAKMPKHWSS	RBM3	5.55666	0.00126312	16.1063	6	FALSE	FALSE	FALSE	FALSE	PS51257;PS50102;SSF54928;PF00076;SM00360;IPR000504;IPR012677	, nucleic acid binding , RNA binding , nucleus , cytoplasm , nucleoplasm , regulation of translation , cell projection , dendrite , protein binding , ribosomal large subunit binding , positive regulation of mRNA splicing, via spliceosome , spliceosomal complex , positive regulation of translation , RNA processing , large ribosomal subunit , selenocysteine insertion sequence binding	FALSE	5	Eutheria	Mammals	TRUE
1_006	VWEMTGFFLPDVLLS	ENST00000533767_433_742	NAV2-AS2_2	MPRRHEPVWEMTGFFLPDVLLSDSSDTSEGFRLHLEPGSIFMPLSEPPSDFLTSSPDHREFLSTCECFSASVCGQRLSELVLPQSQAGKPLTPKAKMPKHWSS	PYCR2	4.59351	0.000263901	16.4381	5	FALSE	FALSE	TRUE	FALSE	PS00521;SSF48179;SSF51735;PF03807;PF14748;TIGR00112;PIRSF000193;IPR000304;IPR008927;IPR016040;IPR028939;IPR029036	oxidation-reduction process , pyrroline-5-carboxylate reductase activity , proline biosynthetic process , oxidoreductase activity , mitochondrion , cellular amino acid biosynthetic process , L-proline biosynthetic process , cytoplasm , protein binding , mitochondrial matrix , cellular response to oxidative stress , glutamine family amino acid metabolic process ,	FALSE	4	Theria	Mammals	TRUE
1_006	VWEMTGFFLPDVLLS	ENST00000533767_433_742	NAV2-AS2_2	MPRRHEPVWEMTGFFLPDVLLSDSSDTSEGFRLHLEPGSIFMPLSEPPSDFLTSSPDHREFLSTCECFSASVCGQRLSELVLPQSQAGKPLTPKAKMPKHWSS	NOL7	4.40248	0.000175974	16.5293	8	FALSE	FALSE	FALSE	TRUE	PF08157;IPR012579	nucleus , RNA binding , nucleolus , mitochondrion , chromosome , protein binding ,	FALSE	0	Euteleostomi	Vertebrates	TRUE
1_006	VWEMTGFFLPDVLLS	ENST00000533767_433_742	NAV2-AS2_2	MPRRHEPVWEMTGFFLPDVLLSDSSDTSEGFRLHLEPGSIFMPLSEPPSDFLTSSPDHREFLSTCECFSASVCGQRLSELVLPQSQAGKPLTPKAKMPKHWSS	SFPQ	5.43537	0.000747014	16.9946	6	FALSE	FALSE	FALSE	TRUE	PS50102;SSF54928;PF00076;PF08075;SM00360;IPR000504;IPR012677;IPR012975	, RNA binding , nucleic acid binding , nucleus , mRNA processing , RNA splicing , cytoplasm , nuclear speck , nucleoplasm , DNA binding , DNA repair , cellular response to DNA damage stimulus , protein homodimerization activity , protein binding , DNA recombination , immune system process , innate immune response , rhythmic process , nuclear matrix , transcription regulatory region sequence-speci…	FALSE	0	Euteleostomi	Vertebrates	TRUE
1_006	VWEMTGFFLPDVLLS	ENST00000533767_433_742	NAV2-AS2_2	MPRRHEPVWEMTGFFLPDVLLSDSSDTSEGFRLHLEPGSIFMPLSEPPSDFLTSSPDHREFLSTCECFSASVCGQRLSELVLPQSQAGKPLTPKAKMPKHWSS	RBIS	4.89653	0.000292135	17.3064	6	FALSE	FALSE	FALSE	FALSE		ribosome biogenesis , nucleus , nucleoplasm , nucleolus , cytosol , , protein binding	FALSE	1	Tetrapoda	Vertebrates	TRUE
1_006	VWEMTGFFLPDVLLS	ENST00000533767_433_742	NAV2-AS2_2	MPRRHEPVWEMTGFFLPDVLLSDSSDTSEGFRLHLEPGSIFMPLSEPPSDFLTSSPDHREFLSTCECFSASVCGQRLSELVLPQSQAGKPLTPKAKMPKHWSS	NOSIP	4.31619	6.36e-05	18.1143	4	FALSE	FALSE	FALSE	FALSE	SSF57850;PF15906;PIRSF023577;PS51698;IPR031790;IPR016818;IPR003613	ubiquitin protein ligase activity , RNA binding , nucleus , cytoplasm , transferase activity , nucleoplasm , protein ubiquitination , multicellular organism development , protein binding , cytosol , Golgi membrane , regulation of nitric-oxide synthase activity , negative regulation of catalytic activity , negative regulation of nitric-oxide synthase activity , , ubiquitin-protein transferase acti…	FALSE	0	Euteleostomi	Vertebrates	TRUE
1_006	VWEMTGFFLPDVLLS	ENST00000533767_433_742	NAV2-AS2_2	MPRRHEPVWEMTGFFLPDVLLSDSSDTSEGFRLHLEPGSIFMPLSEPPSDFLTSSPDHREFLSTCECFSASVCGQRLSELVLPQSQAGKPLTPKAKMPKHWSS	NOL12	4.56647	9.15e-05	18.4417	7	FALSE	FALSE	FALSE	TRUE	PF09805;IPR019186	, RNA binding , nucleus , nucleolus , protein binding , rRNA binding , identical protein binding	FALSE	NA	NA	NA	TRUE
1_006	VWEMTGFFLPDVLLS	ENST00000533767_433_742	NAV2-AS2_2	MPRRHEPVWEMTGFFLPDVLLSDSSDTSEGFRLHLEPGSIFMPLSEPPSDFLTSSPDHREFLSTCECFSASVCGQRLSELVLPQSQAGKPLTPKAKMPKHWSS	MORF4L2	5.50806	0.000444745	18.4624	11	FALSE	FALSE	FALSE	FALSE	PS51640;PF05712;IPR026541	regulation of transcription, DNA-templated , nucleus , chromatin organization , NuA4 histone acetyltransferase complex , nucleoplasm , plasma membrane , nucleolus , DNA repair , cellular response to DNA damage stimulus , protein binding , regulation of growth , chromatin silencing , histone acetylation , histone H4 acetylation , histone deacetylation , histone acetyltransferase complex , histone …	FALSE	5	Eutheria	Mammals	TRUE
1_006	VWEMTGFFLPDVLLS	ENST00000533767_433_742	NAV2-AS2_2	MPRRHEPVWEMTGFFLPDVLLSDSSDTSEGFRLHLEPGSIFMPLSEPPSDFLTSSPDHREFLSTCECFSASVCGQRLSELVLPQSQAGKPLTPKAKMPKHWSS	DERPC	4.24944	4.34e-05	18.5387	5	FALSE	FALSE	FALSE	FALSE		nucleus , nucleoplasm , extracellular exosome	FALSE	NA	NA	NA	TRUE
1_006	VWEMTGFFLPDVLLS	ENST00000533767_433_742	NAV2-AS2_2	MPRRHEPVWEMTGFFLPDVLLSDSSDTSEGFRLHLEPGSIFMPLSEPPSDFLTSSPDHREFLSTCECFSASVCGQRLSELVLPQSQAGKPLTPKAKMPKHWSS	CHMP2B	4.12303	2.74e-05	18.8082	5	FALSE	FALSE	FALSE	FALSE	PF03357;IPR005024	vacuolar transport , cytoplasm , membrane , protein transport , cytosol , plasma membrane , endosome , late endosome , protein binding , lysosome , late endosome membrane , cadherin binding , extracellular exosome , endosomal transport , macroautophagy , viral life cycle , multivesicular body assembly , viral budding via host ESCRT complex , late endosome to vacuole transport , protein domain spe…	FALSE	0	Euteleostomi	Vertebrates	TRUE
1_006	VWEMTGFFLPDVLLS	ENST00000533767_433_742	NAV2-AS2_2	MPRRHEPVWEMTGFFLPDVLLSDSSDTSEGFRLHLEPGSIFMPLSEPPSDFLTSSPDHREFLSTCECFSASVCGQRLSELVLPQSQAGKPLTPKAKMPKHWSS	UBE2M	4.24119	2.79e-05	19.3163	4	FALSE	FALSE	FALSE	TRUE	PS50127;PS00183;SSF54495;PF00179;SM00212;IPR000608;IPR023313;IPR016135	nucleotide binding , ATP binding , transferase activity , protein ubiquitination , protein phosphopantetheinylation , protein binding , ubiquitin-protein transferase activity , positive regulation of neuron apoptotic process , nucleus , nucleoplasm , cytosol , post-translational protein modification , protein neddylation , cellular protein modification process , NEDD8 transferase activity ,	FALSE	5	Eutheria	Mammals	TRUE
1_006	VWEMTGFFLPDVLLS	ENST00000533767_433_742	NAV2-AS2_2	MPRRHEPVWEMTGFFLPDVLLSDSSDTSEGFRLHLEPGSIFMPLSEPPSDFLTSSPDHREFLSTCECFSASVCGQRLSELVLPQSQAGKPLTPKAKMPKHWSS	RBMXL1	3.8654	8.93e-06	19.5168	4	FALSE	FALSE	FALSE	FALSE	PS50102;SSF54928;PF00076;PF08081;SM00360;SM00361;IPR000504;IPR012677;IPR012604;IPR003954	nucleic acid binding , RNA binding , nucleus , mRNA processing , RNA splicing , positive regulation of mRNA splicing, via spliceosome , spliceosomal complex , single-stranded RNA binding , mRNA splice site selection , positive regulation of transcription, DNA-templated	FALSE	8	Simiiformes	Primates	TRUE
1_006	VWEMTGFFLPDVLLS	ENST00000533767_433_742	NAV2-AS2_2	MPRRHEPVWEMTGFFLPDVLLSDSSDTSEGFRLHLEPGSIFMPLSEPPSDFLTSSPDHREFLSTCECFSASVCGQRLSELVLPQSQAGKPLTPKAKMPKHWSS	COA7	4.94143	0.000104867	19.6637	6	FALSE	FALSE	TRUE	FALSE	SSF81901;PF08238;SM00671;IPR006597	protein binding , nucleoplasm , mitochondrion , mitochondrial intermembrane space ,	FALSE	0	Euteleostomi	Vertebrates	TRUE
1_006	VWEMTGFFLPDVLLS	ENST00000533767_433_742	NAV2-AS2_2	MPRRHEPVWEMTGFFLPDVLLSDSSDTSEGFRLHLEPGSIFMPLSEPPSDFLTSSPDHREFLSTCECFSASVCGQRLSELVLPQSQAGKPLTPKAKMPKHWSS	YBX3	4.2824	2.34e-05	19.8278	2	FALSE	FALSE	FALSE	FALSE	PS00352;SSF50249;PF00313;SM00357;PR00050;IPR019844;IPR012340;IPR002059;IPR011129	nucleic acid binding , mRNA 3'-UTR binding , perinuclear region of cytoplasm , nucleus , cellular response to tumor necrosis factor , RNA binding , cytoplasm , cytosol , DNA binding , protein binding , regulation of gene expression , small GTPase binding , cellular hyperosmotic response , negative regulation of intrinsic apoptotic signaling pathway in response to osmotic stress , negative regulat…	FALSE	1	Tetrapoda	Vertebrates	TRUE
1_006	VWEMTGFFLPDVLLS	ENST00000533767_433_742	NAV2-AS2_2	MPRRHEPVWEMTGFFLPDVLLSDSSDTSEGFRLHLEPGSIFMPLSEPPSDFLTSSPDHREFLSTCECFSASVCGQRLSELVLPQSQAGKPLTPKAKMPKHWSS	APEX1	4.10409	1.23e-05	20.1568	5	FALSE	FALSE	TRUE	TRUE	PS51435;PS00726;PS00727;PS00728;SSF56219;PF03372;TIGR00195;TIGR00633;IPR004808;IPR020847;IPR020848;IPR005135	DNA binding , DNA repair , endonuclease activity , nuclease activity , RNA binding , nucleus , cytoplasm , nuclear speck , metal ion binding , endoplasmic reticulum , nucleoplasm , oxidoreductase activity , hydrolase activity , mitochondrion , ribosome , chromatin DNA binding , centrosome , nucleolus , cellular response to DNA damage stimulus , nucleic acid phosphodiester bond hydrolysis , protei…	FALSE	0	Euteleostomi	Vertebrates	TRUE
1_006	VWEMTGFFLPDVLLS	ENST00000533767_433_742	NAV2-AS2_2	MPRRHEPVWEMTGFFLPDVLLSDSSDTSEGFRLHLEPGSIFMPLSEPPSDFLTSSPDHREFLSTCECFSASVCGQRLSELVLPQSQAGKPLTPKAKMPKHWSS	PYCR1	5.13244	0.000114783	20.2224	5	FALSE	FALSE	TRUE	FALSE	PS00521;SSF48179;SSF51735;PF03807;PF14748;TIGR00112;PIRSF000193;IPR000304;IPR008927;IPR016040;IPR028939;IPR029036	oxidation-reduction process , pyrroline-5-carboxylate reductase activity , proline biosynthetic process , oxidoreductase activity , mitochondrion , protein binding , cellular amino acid biosynthetic process , L-proline biosynthetic process , identical protein binding , mitochondrial matrix , cellular response to oxidative stress , negative regulation of hydrogen peroxide-induced cell death , glut…	FALSE	0	Euteleostomi	Vertebrates	TRUE
1_006	VWEMTGFFLPDVLLS	ENST00000533767_433_742	NAV2-AS2_2	MPRRHEPVWEMTGFFLPDVLLSDSSDTSEGFRLHLEPGSIFMPLSEPPSDFLTSSPDHREFLSTCECFSASVCGQRLSELVLPQSQAGKPLTPKAKMPKHWSS	BOLA3	4.28094	1.66e-05	20.4634	4	FALSE	FALSE	TRUE	FALSE	SSF82657;PF01722;IPR002634	cytosol , mitochondrion , nuclear body , protein binding , molecular_function , biological_process ,	FALSE	5	Eutheria	Mammals	TRUE
1_006	VWEMTGFFLPDVLLS	ENST00000533767_433_742	NAV2-AS2_2	MPRRHEPVWEMTGFFLPDVLLSDSSDTSEGFRLHLEPGSIFMPLSEPPSDFLTSSPDHREFLSTCECFSASVCGQRLSELVLPQSQAGKPLTPKAKMPKHWSS	ZMAT2	3.93087	5.49e-06	20.6772	5	FALSE	FALSE	FALSE	TRUE	SSF57667;PF12171;SM00451;IPR022755;IPR003604	zinc ion binding , nucleic acid binding , mRNA splicing, via spliceosome , spliceosomal complex , nucleus , metal ion binding , mRNA processing , RNA splicing , DNA binding , protein binding , U4/U6 x U5 tri-snRNP complex , U2-type precatalytic spliceosome	FALSE	0	Euteleostomi	Vertebrates	TRUE
1_006	VWEMTGFFLPDVLLS	ENST00000533767_433_742	NAV2-AS2_2	MPRRHEPVWEMTGFFLPDVLLSDSSDTSEGFRLHLEPGSIFMPLSEPPSDFLTSSPDHREFLSTCECFSASVCGQRLSELVLPQSQAGKPLTPKAKMPKHWSS	PCNP	3.90209	4.77e-06	20.7637	3	FALSE	FALSE	FALSE	TRUE	PF15473;IPR029169	protein ubiquitination , nucleus , nucleoplasm , nuclear body , protein binding , cell cycle , proteasome-mediated ubiquitin-dependent protein catabolic process ,	FALSE	0	Euteleostomi	Vertebrates	TRUE
1_006	VWEMTGFFLPDVLLS	ENST00000533767_433_742	NAV2-AS2_2	MPRRHEPVWEMTGFFLPDVLLSDSSDTSEGFRLHLEPGSIFMPLSEPPSDFLTSSPDHREFLSTCECFSASVCGQRLSELVLPQSQAGKPLTPKAKMPKHWSS	SMNDC1	4.5845	2.84e-05	20.8418	4	FALSE	FALSE	FALSE	TRUE	PS50304;SSF63748;PF06003;SM00333;IPR002999;IPR010304	nucleus , RNA binding , cytoplasm , mRNA processing , spliceosomal complex , RNA splicing , nuclear speck , apoptotic process , protein binding , Cajal body , nucleoplasm , RNA splicing, via transesterification reactions , mRNA splicing, via spliceosome ,	FALSE	0	Euteleostomi	Vertebrates	TRUE
1_006	VWEMTGFFLPDVLLS	ENST00000533767_433_742	NAV2-AS2_2	MPRRHEPVWEMTGFFLPDVLLSDSSDTSEGFRLHLEPGSIFMPLSEPPSDFLTSSPDHREFLSTCECFSASVCGQRLSELVLPQSQAGKPLTPKAKMPKHWSS	GIPC1	3.99469	6.01e-06	20.8561	2	FALSE	FALSE	FALSE	FALSE	PS50106;SSF50156;PF00595;SM00228;PIRSF038083;IPR001478;IPR017379	protein binding , cytoplasm , positive regulation of transforming growth factor beta receptor signaling pathway , membrane , cytosol , cytoplasmic vesicle , cell cortex , G protein-coupled receptor signaling pathway , actin binding , myosin binding , PDZ domain binding , identical protein binding , protein targeting , chemical synaptic transmission , glutamate secretion , regulation of protein st…	FALSE	0	Euteleostomi	Vertebrates	TRUE
1_006	VWEMTGFFLPDVLLS	ENST00000533767_433_742	NAV2-AS2_2	MPRRHEPVWEMTGFFLPDVLLSDSSDTSEGFRLHLEPGSIFMPLSEPPSDFLTSSPDHREFLSTCECFSASVCGQRLSELVLPQSQAGKPLTPKAKMPKHWSS	TUBGCP3	4.08817	7.25e-06	21.0111	4	FALSE	FALSE	FALSE	TRUE	PF04130;IPR007259	microtubule nucleation , microtubule cytoskeleton organization , gamma-tubulin binding , spindle pole , microtubule organizing center , cytoplasm , cytoskeleton , microtubule , , membrane , centriole , spindle , centrosome , protein binding , structural constituent of cytoskeleton , single fertilization , cytosol , mitotic cell cycle , cytoplasmic microtubule organization , spindle assembly , mic…	FALSE	0	Euteleostomi	Vertebrates	TRUE
1_006	VWEMTGFFLPDVLLS	ENST00000533767_433_742	NAV2-AS2_2	MPRRHEPVWEMTGFFLPDVLLSDSSDTSEGFRLHLEPGSIFMPLSEPPSDFLTSSPDHREFLSTCECFSASVCGQRLSELVLPQSQAGKPLTPKAKMPKHWSS	RBMX	4.89552	4.67e-05	21.2031	6	FALSE	FALSE	FALSE	TRUE	PS50102;SSF54928;PF00076;PF08081;SM00360;SM00361;IPR000504;IPR012677;IPR012604;IPR003954	, nucleic acid binding , RNA binding , nucleus , spliceosomal complex , mRNA processing , RNA splicing , membrane , extracellular space , protein binding , identical protein binding , mRNA splicing, via spliceosome , mRNA binding , catalytic step 2 spliceosome , positive regulation of transcription by RNA polymerase II , nucleoplasm , extracellular exosome , transcription by RNA polymerase II , c…	FALSE	0	Euteleostomi	Vertebrates	TRUE
1_006	VWEMTGFFLPDVLLS	ENST00000533767_433_742	NAV2-AS2_2	MPRRHEPVWEMTGFFLPDVLLSDSSDTSEGFRLHLEPGSIFMPLSEPPSDFLTSSPDHREFLSTCECFSASVCGQRLSELVLPQSQAGKPLTPKAKMPKHWSS	HNRNPA0	6.15905	0.000349708	21.2875	4	FALSE	FALSE	FALSE	FALSE	PS50102;SSF54928;PF00076;SM00360;IPR000504;IPR012677	nucleic acid binding , RNA binding , nucleus , nucleoplasm , inflammatory response , mRNA binding , protein kinase binding , response to lipopolysaccharide , mRNA processing , mRNA splicing, via spliceosome , RNA metabolic process , 3'-UTR-mediated mRNA stabilization , mRNA 3'-UTR AU-rich region binding	FALSE	0	Euteleostomi	Vertebrates	TRUE
1_006	VWEMTGFFLPDVLLS	ENST00000533767_433_742	NAV2-AS2_2	MPRRHEPVWEMTGFFLPDVLLSDSSDTSEGFRLHLEPGSIFMPLSEPPSDFLTSSPDHREFLSTCECFSASVCGQRLSELVLPQSQAGKPLTPKAKMPKHWSS	TMA16	4.40791	1.04e-05	21.9577	5	FALSE	FALSE	FALSE	TRUE	PF11176;IPR021346	nucleoplasm , nucleolus , nucleus , protein binding ,	FALSE	0	Euteleostomi	Vertebrates	TRUE
1_006	VWEMTGFFLPDVLLS	ENST00000533767_433_742	NAV2-AS2_2	MPRRHEPVWEMTGFFLPDVLLSDSSDTSEGFRLHLEPGSIFMPLSEPPSDFLTSSPDHREFLSTCECFSASVCGQRLSELVLPQSQAGKPLTPKAKMPKHWSS	UBE2I	4.04082	3.23e-06	22.19	4	FALSE	FALSE	FALSE	TRUE	PS50127;PS00183;SSF54495;PF00179;SM00212;IPR000608;IPR023313;IPR016135	nucleus , RNA binding , cytoplasm , nucleotide binding , ATP binding , transferase activity , cell division , protein binding , cell cycle , viral process , PML body , chromosome segregation , protein sumoylation , nucleoplasm , cytosol , nuclear envelope , enzyme binding , transcription factor binding , negative regulation of transcription by RNA polymerase II , SUMO transferase activity , cellu…	FALSE	0	Euteleostomi	Vertebrates	TRUE
1_006	VWEMTGFFLPDVLLS	ENST00000533767_433_742	NAV2-AS2_2	MPRRHEPVWEMTGFFLPDVLLSDSSDTSEGFRLHLEPGSIFMPLSEPPSDFLTSSPDHREFLSTCECFSASVCGQRLSELVLPQSQAGKPLTPKAKMPKHWSS	NFX1	4.27008	5.49e-06	22.4615	2	FALSE	FALSE	FALSE	FALSE	PS50089;PS50016;PS01359;SSF57850;PF01422;SM00438;SM00184;PS51061;SSF82708;PF01424;SM00393;IPR001841;IPR019787;IPR019786;IPR000967;IPR001374	zinc ion binding , regulation of transcription, DNA-templated , nucleus , DNA-binding transcription factor activity , nucleic acid binding , RNA binding , metal ion binding , transferase activity , nucleoplasm , nucleolus , cytosol , plasma membrane , DNA binding , protein binding , viral process , RNA polymerase II transcription regulatory region sequence-specific DNA binding , DNA-binding trans…	FALSE	0	Euteleostomi	Vertebrates	TRUE
1_006	VWEMTGFFLPDVLLS	ENST00000533767_433_742	NAV2-AS2_2	MPRRHEPVWEMTGFFLPDVLLSDSSDTSEGFRLHLEPGSIFMPLSEPPSDFLTSSPDHREFLSTCECFSASVCGQRLSELVLPQSQAGKPLTPKAKMPKHWSS	RPGRIP1L	3.81715	8.58e-07	23.1574	3	FALSE	FALSE	FALSE	FALSE	PS50004;SSF49562;PF00168;PF11618;SM00239;IPR000008;IPR021656	establishment of planar polarity , developmental process , cytoplasm , nucleoplasm , cytosol , plasma membrane , cilium , cytoskeleton , cell junction , cell projection , protein binding , microtubule organizing center , centrosome , bicellular tight junction , ciliary basal body-plasma membrane docking , ciliary transition zone , cell-cell junction , axoneme , negative regulation of G protein-co…	FALSE	0	Euteleostomi	Vertebrates	TRUE
1_006	VWEMTGFFLPDVLLS	ENST00000533767_433_742	NAV2-AS2_2	MPRRHEPVWEMTGFFLPDVLLSDSSDTSEGFRLHLEPGSIFMPLSEPPSDFLTSSPDHREFLSTCECFSASVCGQRLSELVLPQSQAGKPLTPKAKMPKHWSS	hCG_2014768	4.72287	1.2e-05	23.2354	8	FALSE	FALSE	FALSE	FALSE		NA	FALSE	NA	NA	NA	TRUE
1_006	VWEMTGFFLPDVLLS	ENST00000533767_433_742	NAV2-AS2_2	MPRRHEPVWEMTGFFLPDVLLSDSSDTSEGFRLHLEPGSIFMPLSEPPSDFLTSSPDHREFLSTCECFSASVCGQRLSELVLPQSQAGKPLTPKAKMPKHWSS	EMG1	5.62095	5.35e-05	24.0114	11	FALSE	FALSE	FALSE	FALSE	SSF75217;PF03587;IPR029028;IPR005304	, methyltransferase activity , RNA binding , nucleus , cytoplasm , transferase activity , nucleoplasm , nucleolus , methylation , chromosome , protein binding , rRNA binding , rRNA processing , ribosome biogenesis , identical protein binding , ribosomal small subunit biogenesis , rRNA (pseudouridine) methyltransferase activity , rRNA base methylation , small-subunit processome , blastocyst develo…	FALSE	NA	NA	NA	TRUE
1_006	VWEMTGFFLPDVLLS	ENST00000533767_433_742	NAV2-AS2_2	MPRRHEPVWEMTGFFLPDVLLSDSSDTSEGFRLHLEPGSIFMPLSEPPSDFLTSSPDHREFLSTCECFSASVCGQRLSELVLPQSQAGKPLTPKAKMPKHWSS	HMGB2	4.15104	1.56e-06	24.1061	4	FALSE	FALSE	FALSE	FALSE	PS50118;PS00353;SSF47095;PF00505;PF09011;SM00398;PR00886;IPR009071;IPR017967	DNA binding , nucleus , RNA binding , cytoplasm , nucleoplasm , nucleolus , chromatin organization , extracellular region , nucleosome assembly , chromosome , extracellular space , chemotaxis , protein binding , perinuclear region of cytoplasm , DNA recombination , immune system process , innate immune response , inflammatory response , transcription factor binding , damaged DNA binding , transcr…	FALSE	0	Euteleostomi	Vertebrates	TRUE
1_006	VWEMTGFFLPDVLLS	ENST00000533767_433_742	NAV2-AS2_2	MPRRHEPVWEMTGFFLPDVLLSDSSDTSEGFRLHLEPGSIFMPLSEPPSDFLTSSPDHREFLSTCECFSASVCGQRLSELVLPQSQAGKPLTPKAKMPKHWSS	CDCA5	4.54277	4.77e-06	24.1728	5	FALSE	FALSE	FALSE	TRUE	PF09666;IPR018605	, nucleus , cytoplasm , nucleoplasm , cell division , chromosome , protein binding , cell cycle , double-strand break repair , mitotic cell cycle , mitotic sister chromatid cohesion , chromatin , cytosol , chromatin binding , positive regulation of exit from mitosis , protein-containing complex binding , mitotic metaphase plate congression , chromosome, centromeric region , mitotic chromosome con…	FALSE	NA	NA	NA	TRUE
1_006	VWEMTGFFLPDVLLS	ENST00000533767_433_742	NAV2-AS2_2	MPRRHEPVWEMTGFFLPDVLLSDSSDTSEGFRLHLEPGSIFMPLSEPPSDFLTSSPDHREFLSTCECFSASVCGQRLSELVLPQSQAGKPLTPKAKMPKHWSS	GABARAPL2	5.62577	3.56e-05	25.0268	13	FALSE	FALSE	FALSE	FALSE	SSF54236;PF02991;IPR029071;IPR004241	membrane , autophagy , cytoplasm , protein transport , endoplasmic reticulum , endoplasmic reticulum membrane , Golgi apparatus , cytosol , cytoplasmic vesicle , Golgi membrane , protein binding , autophagosome , autophagosome membrane , microtubule binding , intra-Golgi vesicle-mediated transport , ubiquitin protein ligase binding , SNARE binding , autophagosome assembly , autophagy of mitochond…	FALSE	0	Euteleostomi	Vertebrates	TRUE
1_006	VWEMTGFFLPDVLLS	ENST00000533767_433_742	NAV2-AS2_2	MPRRHEPVWEMTGFFLPDVLLSDSSDTSEGFRLHLEPGSIFMPLSEPPSDFLTSSPDHREFLSTCECFSASVCGQRLSELVLPQSQAGKPLTPKAKMPKHWSS	DNAJC8	5.24772	1.51e-05	25.2922	3	FALSE	FALSE	FALSE	TRUE	PS50076;SSF46565;PF00226;SM00271;PR00625;IPR001623	, nucleus , nucleoplasm , cytosol , intercellular bridge , protein binding , mRNA splicing, via spliceosome , Hsp70 protein binding	FALSE	1	Tetrapoda	Vertebrates	TRUE
1_006	VWEMTGFFLPDVLLS	ENST00000533767_433_742	NAV2-AS2_2	MPRRHEPVWEMTGFFLPDVLLSDSSDTSEGFRLHLEPGSIFMPLSEPPSDFLTSSPDHREFLSTCECFSASVCGQRLSELVLPQSQAGKPLTPKAKMPKHWSS	HBS1L	3.98018	4.08e-07	25.4309	3	FALSE	FALSE	FALSE	TRUE	0049889;PF08938;PS51722;SSF52540;SSF50447;SSF50465;PF00009;PF03143;PF03144;PR00315;IPR015033;IPR000795;IPR027417;IPR009000;IPR009001;IPR004160;IPR004161	GTP binding , GTPase activity , cytoplasm , membrane , translation , nucleotide binding , regulation of translation , protein binding , translation elongation factor activity , translational elongation , cytosol , extracellular exosome , signal transduction , exonucleolytic catabolism of deadenylated mRNA , , integral component of membrane	FALSE	0	Euteleostomi	Vertebrates	TRUE
1_006	VWEMTGFFLPDVLLS	ENST00000533767_433_742	NAV2-AS2_2	MPRRHEPVWEMTGFFLPDVLLSDSSDTSEGFRLHLEPGSIFMPLSEPPSDFLTSSPDHREFLSTCECFSASVCGQRLSELVLPQSQAGKPLTPKAKMPKHWSS	CIRBP	6.31358	9.15e-05	25.4975	6	FALSE	FALSE	FALSE	FALSE	PS50102;SSF54928;PF00076;SM00360;SM00361;IPR000504;IPR012677;IPR003954	nucleic acid binding , RNA binding , nucleus , cytoplasm , nucleoplasm , protein binding , cytoplasmic stress granule , positive regulation of mRNA splicing, via spliceosome , spliceosomal complex , response to UV , mRNA 3'-UTR binding , stress granule assembly , positive regulation of translation , translation repressor activity , mRNA stabilization , small ribosomal subunit rRNA binding , negat…	FALSE	0	Euteleostomi	Vertebrates	TRUE
1_006	VWEMTGFFLPDVLLS	ENST00000533767_433_742	NAV2-AS2_2	MPRRHEPVWEMTGFFLPDVLLSDSSDTSEGFRLHLEPGSIFMPLSEPPSDFLTSSPDHREFLSTCECFSASVCGQRLSELVLPQSQAGKPLTPKAKMPKHWSS	CXorf56	5.74663	3.08e-05	25.9251	9	FALSE	FALSE	FALSE	TRUE		NA	FALSE	1	Tetrapoda	Vertebrates	TRUE
1_006	VWEMTGFFLPDVLLS	ENST00000533767_433_742	NAV2-AS2_2	MPRRHEPVWEMTGFFLPDVLLSDSSDTSEGFRLHLEPGSIFMPLSEPPSDFLTSSPDHREFLSTCECFSASVCGQRLSELVLPQSQAGKPLTPKAKMPKHWSS	FUS	6.74145	0.000127974	26.2436	5	FALSE	FALSE	FALSE	TRUE	PS50102;PS50199;PS01358;SSF54928;SSF90209;PF00076;PF00641;SM00360;SM00547;IPR000504;IPR001876;IPR012677	regulation of transcription, DNA-templated , RNA binding , nucleic acid binding , nucleus , RNA splicing , metal ion binding , nucleoplasm , DNA binding , positive regulation of transcription, DNA-templated , protein binding , identical protein binding , transcription coregulator activity , chromatin binding , positive regulation of double-strand break repair via homologous recombination , protei…	FALSE	0	Euteleostomi	Vertebrates	TRUE
1_006	VWEMTGFFLPDVLLS	ENST00000533767_433_742	NAV2-AS2_2	MPRRHEPVWEMTGFFLPDVLLSDSSDTSEGFRLHLEPGSIFMPLSEPPSDFLTSSPDHREFLSTCECFSASVCGQRLSELVLPQSQAGKPLTPKAKMPKHWSS	G3BP2	6.34005	6.34e-05	26.6161	6	FALSE	FALSE	FALSE	TRUE	PS50102;PS50177;SSF54928;SSF54427;PF00076;PF02136;SM00360;IPR000504;IPR018222;IPR012677;IPR032710;IPR002075	, RNA binding , nucleic acid binding , stress granule assembly , cytoplasm , cytosol , innate immune response , cytoplasmic stress granule , mRNA transport , protein binding , viral process , immune system process , mRNA binding , Ras protein signal transduction , ribonucleoprotein complex , protein homooligomerization , signaling receptor complex adaptor activity , cytoplasmic sequestering of NF…	FALSE	0	Euteleostomi	Vertebrates	TRUE
1_006	VWEMTGFFLPDVLLS	ENST00000533767_433_742	NAV2-AS2_2	MPRRHEPVWEMTGFFLPDVLLSDSSDTSEGFRLHLEPGSIFMPLSEPPSDFLTSSPDHREFLSTCECFSASVCGQRLSELVLPQSQAGKPLTPKAKMPKHWSS	STMN2	4.25787	5.45e-07	26.67	2	FALSE	FALSE	FALSE	FALSE	PS51663;PS01041;PS00563;0043535;PF00836;PIRSF002285;PR00345;IPR000956;IPR030514	regulation of microtubule polymerization or depolymerization , cytoplasm , membrane , Golgi apparatus , endosome , cell projection , protein binding , neuron projection , perinuclear region of cytoplasm , axon , lamellipodium , growth cone , positive regulation of microtubule depolymerization , calcium-dependent protein binding , tubulin binding , microtubule depolymerization , neuron projection …	FALSE	1	Tetrapoda	Vertebrates	TRUE
1_006	VWEMTGFFLPDVLLS	ENST00000533767_433_742	NAV2-AS2_2	MPRRHEPVWEMTGFFLPDVLLSDSSDTSEGFRLHLEPGSIFMPLSEPPSDFLTSSPDHREFLSTCECFSASVCGQRLSELVLPQSQAGKPLTPKAKMPKHWSS	DECR1	5.01632	3.97e-06	27.095	6	FALSE	FALSE	TRUE	FALSE	SSF51735;PF13561;PR00081;PF00106;IPR016040;IPR002347	, oxidation-reduction process , nucleus , nucleoplasm , cytosol , oxidoreductase activity , mitochondrion , lipid metabolic process , fatty acid metabolic process , fatty acid beta-oxidation , identical protein binding , positive regulation of cold-induced thermogenesis , mitochondrial matrix , NADPH binding , catalytic complex , 2,4-dienoyl-CoA reductase (NADPH) activity	FALSE	0	Euteleostomi	Vertebrates	TRUE
1_006	VWEMTGFFLPDVLLS	ENST00000533767_433_742	NAV2-AS2_2	MPRRHEPVWEMTGFFLPDVLLSDSSDTSEGFRLHLEPGSIFMPLSEPPSDFLTSSPDHREFLSTCECFSASVCGQRLSELVLPQSQAGKPLTPKAKMPKHWSS	ALYREF	6.50191	6.66e-05	27.1557	14	FALSE	FALSE	FALSE	TRUE	PS50102;SSF54928;PF13865;PF00076;SM00360;SM01218;IPR000504;IPR012677;IPR025715	nucleic acid binding , RNA binding , nuclear speck ,	FALSE	0	Euteleostomi	Vertebrates	TRUE
1_006	VWEMTGFFLPDVLLS	ENST00000533767_433_742	NAV2-AS2_2	MPRRHEPVWEMTGFFLPDVLLSDSSDTSEGFRLHLEPGSIFMPLSEPPSDFLTSSPDHREFLSTCECFSASVCGQRLSELVLPQSQAGKPLTPKAKMPKHWSS	CHTOP	6.82928	5.35e-05	29.1731	13	FALSE	FALSE	FALSE	TRUE	PF13865;SM01218;IPR025715	RNA binding , nucleus , mRNA transport , nuclear speck , nucleolus , protein binding , cytoplasmic ribonucleoprotein granule , nucleoplasm , mRNA export from nucleus , positive regulation of cell population proliferation , RNA export from nucleus , mRNA 3'-end processing , methyl-CpG binding , positive regulation of ATPase activity , transcription export complex , positive regulation of histone m…	FALSE	0	Euteleostomi	Vertebrates	TRUE
1_006	VWEMTGFFLPDVLLS	ENST00000533767_433_742	NAV2-AS2_2	MPRRHEPVWEMTGFFLPDVLLSDSSDTSEGFRLHLEPGSIFMPLSEPPSDFLTSSPDHREFLSTCECFSASVCGQRLSELVLPQSQAGKPLTPKAKMPKHWSS	UFM1	4.14727	8.37e-08	29.3523	3	FALSE	FALSE	FALSE	FALSE	SSF54236;PF03671;PIRSF038027;IPR029071;IPR005375	, protein ufmylation , nucleus , cytoplasm , protein binding , endoplasmic reticulum , brain development , response to endoplasmic reticulum stress , regulation of intracellular estrogen receptor signaling pathway , reticulophagy , protein K69-linked ufmylation , negative regulation of apoptotic process , negative regulation of protein import into nucleus	FALSE	NA	NA	NA	TRUE
1_006	VWEMTGFFLPDVLLS	ENST00000533767_433_742	NAV2-AS2_2	MPRRHEPVWEMTGFFLPDVLLSDSSDTSEGFRLHLEPGSIFMPLSEPPSDFLTSSPDHREFLSTCECFSASVCGQRLSELVLPQSQAGKPLTPKAKMPKHWSS	C19orf53	7.49607	6.66e-05	31.3079	20	FALSE	FALSE	FALSE	FALSE	PF09495;IPR019034		FALSE	1	Tetrapoda	Vertebrates	TRUE
1_006	VWEMTGFFLPDVLLS	ENST00000533767_433_742	NAV2-AS2_2	MPRRHEPVWEMTGFFLPDVLLSDSSDTSEGFRLHLEPGSIFMPLSEPPSDFLTSSPDHREFLSTCECFSASVCGQRLSELVLPQSQAGKPLTPKAKMPKHWSS	EIF4H	5.70702	3.15e-06	31.3977	9	FALSE	FALSE	FALSE	FALSE	PS50102;SSF54928;PF00076;SM00360;IPR000504;IPR012677	, nucleic acid binding , RNA binding , cytoplasm , membrane , translation initiation factor activity , translation , translational initiation , protein binding , perinuclear region of cytoplasm , viral process , formation of translation preinitiation complex , cytosol , cadherin binding , translation factor activity, RNA binding , regulation of translational initiation , eukaryotic translation in…	FALSE	1	Tetrapoda	Vertebrates	TRUE
1_006	VWEMTGFFLPDVLLS	ENST00000533767_433_742	NAV2-AS2_2	MPRRHEPVWEMTGFFLPDVLLSDSSDTSEGFRLHLEPGSIFMPLSEPPSDFLTSSPDHREFLSTCECFSASVCGQRLSELVLPQSQAGKPLTPKAKMPKHWSS	EWSR1	6.80274	2.03e-05	31.9171	7	FALSE	FALSE	FALSE	TRUE	PS50102;PS50199;PS01358;SSF54928;SSF90209;PF00076;PF00641;SM00360;SM00547;IPR000504;IPR001876;IPR012677	regulation of transcription, DNA-templated , RNA binding , nucleus , nucleic acid binding , metal ion binding , cytoplasm , membrane , nucleoplasm , nucleolus , plasma membrane , protein binding , identical protein binding , calmodulin binding , transcription coregulator activity ,	FALSE	0	Euteleostomi	Vertebrates	TRUE
1_006	VWEMTGFFLPDVLLS	ENST00000533767_433_742	NAV2-AS2_2	MPRRHEPVWEMTGFFLPDVLLSDSSDTSEGFRLHLEPGSIFMPLSEPPSDFLTSSPDHREFLSTCECFSASVCGQRLSELVLPQSQAGKPLTPKAKMPKHWSS	PCLAF	4.97217	3.59e-07	32.0431	7	FALSE	FALSE	FALSE	FALSE		regulation of cell cycle , cellular response to DNA damage stimulus , nucleus , cytoplasm , centrosome , DNA repair , protein binding , perinuclear region of cytoplasm , DNA replication , chromatin binding , nucleoplasm , centrosome cycle , response to UV , translesion synthesis ,	FALSE	0	Euteleostomi	Vertebrates	TRUE
1_006	VWEMTGFFLPDVLLS	ENST00000533767_433_742	NAV2-AS2_2	MPRRHEPVWEMTGFFLPDVLLSDSSDTSEGFRLHLEPGSIFMPLSEPPSDFLTSSPDHREFLSTCECFSASVCGQRLSELVLPQSQAGKPLTPKAKMPKHWSS	PIN1	5.46844	9.53e-07	32.9244	6	FALSE	FALSE	FALSE	FALSE	PS50198;PS50020;PS01159;PS01096;SSF54534;SSF51045;PF00639;PF00397;SM00456;IPR000297;IPR001202;IPR023058	, protein binding , peptidyl-prolyl cis-trans isomerase activity , isomerase activity , nucleoplasm , cytosol , protein peptidyl-prolyl isomerization , negative regulation of ERK1 and ERK2 cascade , cytoplasm , negative regulation of transforming growth factor beta receptor signaling pathway , nucleus , nuclear speck , cell cycle , ciliary basal body , response to hypoxia , regulation of protein …	FALSE	0	Euteleostomi	Vertebrates	TRUE
1_006	VWEMTGFFLPDVLLS	ENST00000533767_433_742	NAV2-AS2_2	MPRRHEPVWEMTGFFLPDVLLSDSSDTSEGFRLHLEPGSIFMPLSEPPSDFLTSSPDHREFLSTCECFSASVCGQRLSELVLPQSQAGKPLTPKAKMPKHWSS	HNRNPA2B1	5.45689	6.91e-07	33.6157	6	FALSE	FALSE	FALSE	TRUE	PS50102;SSF54928;PF00076;SM00360;IPR000504;IPR012677	, nucleic acid binding , mRNA processing , mRNA export from nucleus , RNA binding , nucleus , spliceosomal complex , RNA splicing , mRNA transport , cytoplasm , membrane , nucleoplasm , extracellular region , protein binding , viral process , mRNA splicing, via spliceosome , catalytic step 2 spliceosome , identical protein binding , extracellular exosome , chromosome, telomeric region , ribonucle…	FALSE	1	Tetrapoda	Vertebrates	TRUE
1_006	VWEMTGFFLPDVLLS	ENST00000533767_433_742	NAV2-AS2_2	MPRRHEPVWEMTGFFLPDVLLSDSSDTSEGFRLHLEPGSIFMPLSEPPSDFLTSSPDHREFLSTCECFSASVCGQRLSELVLPQSQAGKPLTPKAKMPKHWSS	CKS2	6.21877	3.04e-06	34.3109	12	FALSE	FALSE	FALSE	FALSE	PS00945;PS00944;SSF55637;PF01111;SM01084;PR00296;IPR000789	cyclin-dependent protein serine/threonine kinase regulator activity , cell division , protein binding , cell cycle , regulation of cyclin-dependent protein serine/threonine kinase activity , protein kinase binding , histone binding , ubiquitin binding , positive regulation of cyclin-dependent protein serine/threonine kinase activity , SCF ubiquitin ligase complex , cyclin-dependent protein serine…	FALSE	1	Tetrapoda	Vertebrates	TRUE
1_006	VWEMTGFFLPDVLLS	ENST00000533767_433_742	NAV2-AS2_2	MPRRHEPVWEMTGFFLPDVLLSDSSDTSEGFRLHLEPGSIFMPLSEPPSDFLTSSPDHREFLSTCECFSASVCGQRLSELVLPQSQAGKPLTPKAKMPKHWSS	SLC9A3R2	4.68185	4.29e-08	34.4932	1	FALSE	FALSE	FALSE	FALSE	PS50106;SSF50156;PF00595;PF09007;SM00228;PIRSF037866;IPR001478;IPR015098;IPR017300	molecular adaptor activity , protein binding , nucleus , membrane , plasma membrane , focal adhesion , apical plasma membrane , endomembrane system , identical protein binding , signaling receptor binding , cadherin binding , extracellular exosome , phosphatase binding , protein C-terminus binding , protein-containing complex assembly , beta-catenin binding , protein localization to plasma membra…	FALSE	0	Euteleostomi	Vertebrates	TRUE
1_006	VWEMTGFFLPDVLLS	ENST00000533767_433_742	NAV2-AS2_2	MPRRHEPVWEMTGFFLPDVLLSDSSDTSEGFRLHLEPGSIFMPLSEPPSDFLTSSPDHREFLSTCECFSASVCGQRLSELVLPQSQAGKPLTPKAKMPKHWSS	LSM12	5.4599	3.27e-07	35.4099	6	FALSE	FALSE	FALSE	FALSE	PF09793;SM00995;PR02045;IPR019181	protein binding ,	FALSE	0	Euteleostomi	Vertebrates	TRUE
1_006	VWEMTGFFLPDVLLS	ENST00000533767_433_742	NAV2-AS2_2	MPRRHEPVWEMTGFFLPDVLLSDSSDTSEGFRLHLEPGSIFMPLSEPPSDFLTSSPDHREFLSTCECFSASVCGQRLSELVLPQSQAGKPLTPKAKMPKHWSS	UTP23	4.88055	8.73e-09	39.3323	3	FALSE	FALSE	FALSE	FALSE	SSF88723;PF04900;IPR029060;IPR006984	small-subunit processome , RNA binding , nucleus , nucleolus , protein binding , rRNA processing , ribosome biogenesis , mRNA 3'-UTR binding , mRNA 5'-UTR binding , small ribosomal subunit rRNA binding , endonucleolytic cleavage in 5'-ETS of tricistronic rRNA transcript (SSU-rRNA, 5.8S rRNA, LSU-rRNA) ,	FALSE	0	Euteleostomi	Vertebrates	TRUE
1_006	VWEMTGFFLPDVLLS	ENST00000533767_433_742	NAV2-AS2_2	MPRRHEPVWEMTGFFLPDVLLSDSSDTSEGFRLHLEPGSIFMPLSEPPSDFLTSSPDHREFLSTCECFSASVCGQRLSELVLPQSQAGKPLTPKAKMPKHWSS	KHDRBS1	6.92969	1.37e-06	40.632	9	FALSE	FALSE	FALSE	FALSE	PS50084;SSF54791;PF00013;PF16274;PF16568;SM00322;IPR004088;IPR032571;IPR032335;IPR004087	RNA binding , nucleic acid binding , nucleus , mRNA processing , cytoplasm , membrane , nucleoplasm , SH3 domain binding , protein binding , cell cycle , identical protein binding , positive regulation of translational initiation , mRNA binding , cytosol , SH2 domain binding , regulation of alternative mRNA splicing, via spliceosome , protein-containing complex , DNA binding , protein domain spec…	FALSE	0	Euteleostomi	Vertebrates	TRUE
1_006	VWEMTGFFLPDVLLS	ENST00000533767_433_742	NAV2-AS2_2	MPRRHEPVWEMTGFFLPDVLLSDSSDTSEGFRLHLEPGSIFMPLSEPPSDFLTSSPDHREFLSTCECFSASVCGQRLSELVLPQSQAGKPLTPKAKMPKHWSS	FKBP2	4.72453	2.36e-09	40.7605	5	FALSE	FALSE	FALSE	FALSE	PS50059;SSF54534;PF00254;IPR001179	, peptidyl-prolyl cis-trans isomerase activity , membrane , isomerase activity , endoplasmic reticulum , endoplasmic reticulum membrane , protein peptidyl-prolyl isomerization , protein binding , chaperone-mediated protein folding , FK506 binding , integral component of membrane	FALSE	0	Euteleostomi	Vertebrates	TRUE
1_006	VWEMTGFFLPDVLLS	ENST00000533767_433_742	NAV2-AS2_2	MPRRHEPVWEMTGFFLPDVLLSDSSDTSEGFRLHLEPGSIFMPLSEPPSDFLTSSPDHREFLSTCECFSASVCGQRLSELVLPQSQAGKPLTPKAKMPKHWSS	CSRP2	6.58681	6.21e-07	40.8849	10	FALSE	FALSE	FALSE	FALSE	PS50023;PS00478;SSF57716;PF00412;SM00132;IPR001781	nucleus , metal ion binding , focal adhesion , multicellular organism development , cell differentiation , protein binding , cytoplasm , molecular_function , actin cytoskeleton organization , Z disc , structural constituent of muscle , sarcomere organization , actinin binding , muscle tissue development ,	FALSE	0	Euteleostomi	Vertebrates	TRUE
1_006	VWEMTGFFLPDVLLS	ENST00000533767_433_742	NAV2-AS2_2	MPRRHEPVWEMTGFFLPDVLLSDSSDTSEGFRLHLEPGSIFMPLSEPPSDFLTSSPDHREFLSTCECFSASVCGQRLSELVLPQSQAGKPLTPKAKMPKHWSS	ZNF593	4.89318	3.17e-09	41.5886	5	FALSE	FALSE	FALSE	FALSE	PS50157;PS00028;SSF57667;PF12171;SM00451;IPR007087;IPR022755;IPR003604	zinc ion binding , nucleic acid binding , nucleus , metal ion binding , nucleoplasm , nucleolus , DNA binding , protein binding , positive regulation of transcription by RNA polymerase II , negative regulation of RNA polymerase II regulatory region sequence-specific DNA binding	FALSE	2	Amniota	Vertebrates	TRUE
1_006	VWEMTGFFLPDVLLS	ENST00000533767_433_742	NAV2-AS2_2	MPRRHEPVWEMTGFFLPDVLLSDSSDTSEGFRLHLEPGSIFMPLSEPPSDFLTSSPDHREFLSTCECFSASVCGQRLSELVLPQSQAGKPLTPKAKMPKHWSS	EIF4E	5.35885	3.17e-09	45.5465	6	FALSE	FALSE	FALSE	TRUE	PS00813;SSF55418;PF01652;IPR019770;IPR023398;IPR001040	RNA binding , cytoplasm , translation initiation factor activity , translational initiation , nucleus , translation , cytosol , regulation of translation , protein binding , viral process , cytoplasmic ribonucleoprotein granule , perinuclear region of cytoplasm , P-body , cytoplasmic stress granule , RNA 7-methylguanosine cap binding , extracellular exosome , mRNA cap binding complex , eukaryotic…	FALSE	0	Euteleostomi	Vertebrates	TRUE
1_006	VWEMTGFFLPDVLLS	ENST00000533767_433_742	NAV2-AS2_2	MPRRHEPVWEMTGFFLPDVLLSDSSDTSEGFRLHLEPGSIFMPLSEPPSDFLTSSPDHREFLSTCECFSASVCGQRLSELVLPQSQAGKPLTPKAKMPKHWSS	HMGB1	6.82021	4.29e-08	50.2474	6	FALSE	FALSE	FALSE	FALSE	PS50118;PS00353;SSF47095;PF00505;PF09011;SM00398;PR00886;IPR009071;IPR017967	DNA binding , nucleus , positive regulation of blood vessel endothelial cell migration , positive regulation of vascular endothelial cell proliferation , cellular response to lipopolysaccharide , RNA binding , cytoplasm , membrane , plasma membrane , endosome , lyase activity , signal transduction , extracellular region , chromosome , extracellular space , chemotaxis , DNA repair , cellular respo…	FALSE	0	Euteleostomi	Vertebrates	TRUE
1_006	VWEMTGFFLPDVLLS	ENST00000533767_433_742	NAV2-AS2_2	MPRRHEPVWEMTGFFLPDVLLSDSSDTSEGFRLHLEPGSIFMPLSEPPSDFLTSSPDHREFLSTCECFSASVCGQRLSELVLPQSQAGKPLTPKAKMPKHWSS	HNRNPA1	7.42795	1.7e-07	50.2776	6	FALSE	FALSE	FALSE	TRUE	PS50102;SSF54928;PF00076;PF11627;SM00360;IPR000504;IPR012677;IPR021662	nucleic acid binding , nucleus , RNA binding , spliceosomal complex , mRNA processing , RNA splicing , mRNA transport , cytoplasm , membrane , nucleoplasm , protein binding , viral process , mRNA splicing, via spliceosome , catalytic step 2 spliceosome , identical protein binding , extracellular exosome , ribonucleoprotein complex , protein domain specific binding , positive regulation of telomer…	FALSE	0	Euteleostomi	Vertebrates	TRUE
1_006	VWEMTGFFLPDVLLS	ENST00000533767_433_742	NAV2-AS2_2	MPRRHEPVWEMTGFFLPDVLLSDSSDTSEGFRLHLEPGSIFMPLSEPPSDFLTSSPDHREFLSTCECFSASVCGQRLSELVLPQSQAGKPLTPKAKMPKHWSS	SERF2	6.82613	3.6e-08	50.8092	10	FALSE	FALSE	FALSE	FALSE	PF04419;IPR007513	, nucleus , cytosol , molecular_function , protein destabilization	FALSE	0	Euteleostomi	Vertebrates	TRUE
1_006	VWEMTGFFLPDVLLS	ENST00000533767_433_742	NAV2-AS2_2	MPRRHEPVWEMTGFFLPDVLLSDSSDTSEGFRLHLEPGSIFMPLSEPPSDFLTSSPDHREFLSTCECFSASVCGQRLSELVLPQSQAGKPLTPKAKMPKHWSS	FBXO5	5.93721	1.08e-12	71.0543	4	FALSE	FALSE	FALSE	TRUE	PF00646;IPR001810	, protein binding , nucleus , cytoplasm , metal ion binding , nucleoplasm , protein ubiquitination , cytoskeleton , cell division , cell cycle , spindle , cytosol , protein kinase binding , anaphase-promoting complex-dependent catabolic process , regulation of mitotic cell cycle phase transition , regulation of mitotic cell cycle , positive regulation of cell population proliferation , positive r…	FALSE	1	Tetrapoda	Vertebrates	TRUE
1_006	VWEMTGFFLPDVLLS	ENST00000533767_433_742	NAV2-AS2_2	MPRRHEPVWEMTGFFLPDVLLSDSSDTSEGFRLHLEPGSIFMPLSEPPSDFLTSSPDHREFLSTCECFSASVCGQRLSELVLPQSQAGKPLTPKAKMPKHWSS	ALYREF	8.29366	4.14e-13	102.699	14	TRUE	FALSE	FALSE	TRUE	PS50102;SSF54928;PF13865;PF00076;SM00360;SM01218;IPR000504;IPR012677;IPR025715	nucleic acid binding , RNA binding , nuclear speck ,	FALSE	0	Euteleostomi	Vertebrates	TRUE
1_007	FLPDVLLSDSSDTSE	ENST00000533767_433_742	NAV2-AS2_2	MPRRHEPVWEMTGFFLPDVLLSDSSDTSEGFRLHLEPGSIFMPLSEPPSDFLTSSPDHREFLSTCECFSASVCGQRLSELVLPQSQAGKPLTPKAKMPKHWSS	SCP2	4.98778	0.00518332	11.399	6	FALSE	FALSE	TRUE	FALSE	PS00737;SSF53901;SSF55718;PF00108;PF02036;PF02803;PS00098;PIRSF000429;IPR020613;IPR016039;IPR003033;IPR020616;IPR020617;IPR020615;IPR002155	transferase activity, transferring acyl groups , transferase activity, transferring acyl groups other than amino-acyl groups , cytoplasm , membrane , intracellular membrane-bounded organelle , transferase activity , endoplasmic reticulum , nucleoplasm , mitochondrion , fatty acid beta-oxidation , peroxisome , lipid transport , protein binding , intermembrane lipid transfer , lipid binding , stero…	FALSE	0	Euteleostomi	Vertebrates	TRUE
1_007	FLPDVLLSDSSDTSE	ENST00000533767_433_742	NAV2-AS2_2	MPRRHEPVWEMTGFFLPDVLLSDSSDTSEGFRLHLEPGSIFMPLSEPPSDFLTSSPDHREFLSTCECFSASVCGQRLSELVLPQSQAGKPLTPKAKMPKHWSS	CXorf56	4.56745	0.00206745	12.2616	9	FALSE	FALSE	FALSE	TRUE		NA	FALSE	1	Tetrapoda	Vertebrates	TRUE
1_007	FLPDVLLSDSSDTSE	ENST00000533767_433_742	NAV2-AS2_2	MPRRHEPVWEMTGFFLPDVLLSDSSDTSEGFRLHLEPGSIFMPLSEPPSDFLTSSPDHREFLSTCECFSASVCGQRLSELVLPQSQAGKPLTPKAKMPKHWSS	RBIS	4.53218	0.0013127	13.061	6	FALSE	FALSE	FALSE	FALSE		ribosome biogenesis , nucleus , nucleoplasm , nucleolus , cytosol , , protein binding	FALSE	1	Tetrapoda	Vertebrates	TRUE
1_007	FLPDVLLSDSSDTSE	ENST00000533767_433_742	NAV2-AS2_2	MPRRHEPVWEMTGFFLPDVLLSDSSDTSEGFRLHLEPGSIFMPLSEPPSDFLTSSPDHREFLSTCECFSASVCGQRLSELVLPQSQAGKPLTPKAKMPKHWSS	CHMP4A	4.44913	0.00111811	13.1317	1	FALSE	FALSE	FALSE	FALSE	PF03357;IPR005024	vacuolar transport , nucleus , cytoplasm , membrane , protein transport , plasma membrane , endosome , cytoplasmic vesicle , protein homodimerization activity , protein binding , late endosome membrane , identical protein binding , cytoplasmic vesicle membrane , lipid binding , cytosol , endosomal transport , macroautophagy , viral life cycle , multivesicular body assembly , viral budding via hos…	FALSE	3	Mammalia	Mammals	TRUE
1_007	FLPDVLLSDSSDTSE	ENST00000533767_433_742	NAV2-AS2_2	MPRRHEPVWEMTGFFLPDVLLSDSSDTSEGFRLHLEPGSIFMPLSEPPSDFLTSSPDHREFLSTCECFSASVCGQRLSELVLPQSQAGKPLTPKAKMPKHWSS	ZNF687	4.29038	0.00071367	13.4997	5	FALSE	FALSE	FALSE	FALSE	PS50157;PS00028;SSF57667;PF16622;PF12874;SM00355;IPR007087;IPR015880	, nucleus , cytoplasm , metal ion binding , nucleoplasm , cytosol , DNA binding , protein binding	FALSE	0	Euteleostomi	Vertebrates	TRUE
1_007	FLPDVLLSDSSDTSE	ENST00000533767_433_742	NAV2-AS2_2	MPRRHEPVWEMTGFFLPDVLLSDSSDTSEGFRLHLEPGSIFMPLSEPPSDFLTSSPDHREFLSTCECFSASVCGQRLSELVLPQSQAGKPLTPKAKMPKHWSS	PLK1	4.82289	0.00142859	13.7216	7	FALSE	FALSE	FALSE	TRUE	PS50078;PS50011;PS00108;PS00107;SSF82615;SSF56112;PF00659;PF00069;SM00220;IPR000959;IPR000719;IPR008271;IPR017441;IPR011009	, nucleotide binding , protein kinase activity , ATP binding , protein phosphorylation , protein binding , nucleus , cytoplasm , protein serine/threonine kinase activity , kinase activity , transferase activity , protein serine kinase activity , protein threonine kinase activity , phosphorylation , negative regulation of apoptotic process , protein ubiquitination , cytoskeleton , cell division , …	FALSE	0	Euteleostomi	Vertebrates	TRUE
1_007	FLPDVLLSDSSDTSE	ENST00000533767_433_742	NAV2-AS2_2	MPRRHEPVWEMTGFFLPDVLLSDSSDTSEGFRLHLEPGSIFMPLSEPPSDFLTSSPDHREFLSTCECFSASVCGQRLSELVLPQSQAGKPLTPKAKMPKHWSS	PPIB	5.47772	0.00286355	13.9304	2	FALSE	FALSE	FALSE	FALSE	PS50072;PS00170;SSF50891;PF00160;PR00153;IPR002130;IPR020892;IPR029000	, peptidyl-prolyl cis-trans isomerase activity , protein folding , protein peptidyl-prolyl isomerization , RNA binding , nucleus , membrane , isomerase activity , endoplasmic reticulum , nucleoplasm , focal adhesion , endoplasmic reticulum lumen , protein binding , melanosome , perinuclear region of cytoplasm , bone development , cytoplasm , cyclosporin A binding , intracellular membrane-bounded …	FALSE	0	Euteleostomi	Vertebrates	TRUE
1_007	FLPDVLLSDSSDTSE	ENST00000533767_433_742	NAV2-AS2_2	MPRRHEPVWEMTGFFLPDVLLSDSSDTSEGFRLHLEPGSIFMPLSEPPSDFLTSSPDHREFLSTCECFSASVCGQRLSELVLPQSQAGKPLTPKAKMPKHWSS	CFAP20	4.35929	0.000383879	14.8905	6	FALSE	FALSE	FALSE	FALSE	PF05018;IPR007714	RNA binding , nucleus , cytoplasm , nucleoplasm , centriole , cilium , cytoskeleton , cell projection , microtubule , protein binding , ciliary basal body , cilium assembly , extracellular exosome , motile cilium , multicellular organism development , positive regulation of cell motility , protein polyglutamylation , regulation of cilium beat frequency involved in ciliary motility , positive regu…	FALSE	0	Euteleostomi	Vertebrates	TRUE
1_007	FLPDVLLSDSSDTSE	ENST00000533767_433_742	NAV2-AS2_2	MPRRHEPVWEMTGFFLPDVLLSDSSDTSEGFRLHLEPGSIFMPLSEPPSDFLTSSPDHREFLSTCECFSASVCGQRLSELVLPQSQAGKPLTPKAKMPKHWSS	OPA1	4.99987	0.000919877	15.181	4	FALSE	FALSE	TRUE	TRUE	PS51718;SSF52540;PF00350;SM00053;PR00195;IPR030381;IPR027417;IPR022812;IPR001401	GTP binding , GTPase activity , mitochondrion , apoptotic process , mitochondrion organization , membrane , integral component of membrane , nucleotide binding , negative regulation of apoptotic process , nucleoplasm , cytosol , hydrolase activity , mitochondrial inner membrane , mitochondrial outer membrane , axon cytoplasm , dendrite , protein binding , mitochondrial membrane , mitochondrial in…	FALSE	0	Euteleostomi	Vertebrates	TRUE
1_007	FLPDVLLSDSSDTSE	ENST00000533767_433_742	NAV2-AS2_2	MPRRHEPVWEMTGFFLPDVLLSDSSDTSEGFRLHLEPGSIFMPLSEPPSDFLTSSPDHREFLSTCECFSASVCGQRLSELVLPQSQAGKPLTPKAKMPKHWSS	NIFK	4.48122	0.000383879	15.307	7	FALSE	FALSE	FALSE	FALSE	PS50102;SSF54928;PF00076;PF12196;SM00360;IPR000504;IPR012677;IPR021043	nucleic acid binding , RNA binding , nucleus , cytoplasm , nucleoplasm , nucleolus , chromosome , protein binding , protein-containing complex assembly , maturation of LSU-rRNA from tricistronic rRNA transcript (SSU-rRNA, 5.8S rRNA, LSU-rRNA) , condensed nuclear chromosome , rRNA transcription , rRNA metabolic process ,	FALSE	0	Euteleostomi	Vertebrates	TRUE
1_007	FLPDVLLSDSSDTSE	ENST00000533767_433_742	NAV2-AS2_2	MPRRHEPVWEMTGFFLPDVLLSDSSDTSEGFRLHLEPGSIFMPLSEPPSDFLTSSPDHREFLSTCECFSASVCGQRLSELVLPQSQAGKPLTPKAKMPKHWSS	SRP14	5.59246	0.00142859	15.9111	3	FALSE	FALSE	FALSE	TRUE	SSF54762;PF02290;IPR009018;IPR003210	SRP-dependent cotranslational protein targeting to membrane , 7S RNA binding , signal recognition particle , endoplasmic reticulum signal peptide binding , signal recognition particle, endoplasmic reticulum targeting , RNA binding , nucleus , cytoplasm , protein binding , extracellular region , cytosol , neutrophil degranulation , protein targeting to ER , secretory granule lumen , ficolin-1-rich…	FALSE	0	Euteleostomi	Vertebrates	TRUE
1_007	FLPDVLLSDSSDTSE	ENST00000533767_433_742	NAV2-AS2_2	MPRRHEPVWEMTGFFLPDVLLSDSSDTSEGFRLHLEPGSIFMPLSEPPSDFLTSSPDHREFLSTCECFSASVCGQRLSELVLPQSQAGKPLTPKAKMPKHWSS	C11orf98	5.34443	0.000859661	16.3843	7	FALSE	FALSE	FALSE	FALSE			FALSE	NA	NA	NA	TRUE
1_007	FLPDVLLSDSSDTSE	ENST00000533767_433_742	NAV2-AS2_2	MPRRHEPVWEMTGFFLPDVLLSDSSDTSEGFRLHLEPGSIFMPLSEPPSDFLTSSPDHREFLSTCECFSASVCGQRLSELVLPQSQAGKPLTPKAKMPKHWSS	MRPL34	4.54339	0.000205862	16.7488	7	FALSE	FALSE	TRUE	TRUE	PF00468;TIGR01030;IPR000271	structural constituent of ribosome , translation , ribosome , mitochondrion , mitochondrial large ribosomal subunit , mitochondrial inner membrane , mitochondrial translational elongation , mitochondrial translational termination , mitochondrial ribosome ,	FALSE	0	Euteleostomi	Vertebrates	TRUE
1_007	FLPDVLLSDSSDTSE	ENST00000533767_433_742	NAV2-AS2_2	MPRRHEPVWEMTGFFLPDVLLSDSSDTSEGFRLHLEPGSIFMPLSEPPSDFLTSSPDHREFLSTCECFSASVCGQRLSELVLPQSQAGKPLTPKAKMPKHWSS	H1FX	5.13605	0.000537713	16.7921	3	FALSE	FALSE	FALSE	FALSE	PS51504;SSF46785;PF00538;SM00526;PR00624;IPR005818;IPR011991;IPR005819	NA	FALSE	1	Tetrapoda	Vertebrates	TRUE
1_007	FLPDVLLSDSSDTSE	ENST00000533767_433_742	NAV2-AS2_2	MPRRHEPVWEMTGFFLPDVLLSDSSDTSEGFRLHLEPGSIFMPLSEPPSDFLTSSPDHREFLSTCECFSASVCGQRLSELVLPQSQAGKPLTPKAKMPKHWSS	CSNK1E	5.59819	0.000859661	17.1622	6	FALSE	FALSE	FALSE	FALSE	PS50011;PS00107;PS00108;SSF56112;PF00069;SM00220;IPR000719;IPR017441;IPR008271;IPR011009	ATP binding , protein phosphorylation , protein kinase activity , RNA binding , nucleus , cytoplasm , nucleotide binding , protein serine/threonine kinase activity , kinase activity , transferase activity , protein serine kinase activity , protein threonine kinase activity , phosphorylation , protein binding , rhythmic process , circadian regulation of gene expression , nucleoplasm , cytosol , G2…	FALSE	0	Euteleostomi	Vertebrates	TRUE
1_007	FLPDVLLSDSSDTSE	ENST00000533767_433_742	NAV2-AS2_2	MPRRHEPVWEMTGFFLPDVLLSDSSDTSEGFRLHLEPGSIFMPLSEPPSDFLTSSPDHREFLSTCECFSASVCGQRLSELVLPQSQAGKPLTPKAKMPKHWSS	AGPS	3.99702	3.05e-05	18.0478	1	FALSE	FALSE	FALSE	FALSE	PS51387;SSF55103;SSF56176;PF02913;PF01565;IPR016166;IPR016164;IPR004113;IPR006094	, flavin adenine dinucleotide binding , oxidation-reduction process , catalytic activity , oxidoreductase activity , FAD binding , lipid biosynthetic process , alkylglycerone-phosphate synthase activity , transferase activity , lipid metabolic process , peroxisome , ether lipid biosynthetic process , membrane , nucleolus , mitochondrion , protein binding , peroxisomal membrane , cytosol , protein…	FALSE	0	Euteleostomi	Vertebrates	TRUE
1_007	FLPDVLLSDSSDTSE	ENST00000533767_433_742	NAV2-AS2_2	MPRRHEPVWEMTGFFLPDVLLSDSSDTSEGFRLHLEPGSIFMPLSEPPSDFLTSSPDHREFLSTCECFSASVCGQRLSELVLPQSQAGKPLTPKAKMPKHWSS	CSNK1A1	5.82642	0.000668208	18.4994	9	FALSE	FALSE	FALSE	TRUE	PS50011;PS00107;PS00108;SSF56112;PF00069;SM00220;IPR000719;IPR017441;IPR008271;IPR011009	ATP binding , protein phosphorylation , protein kinase activity , nucleus , cytoplasm , nuclear speck , membrane , nucleotide binding , protein serine/threonine kinase activity , kinase activity , transferase activity , protein serine kinase activity , protein threonine kinase activity , phosphorylation , cytosol , cytoskeleton , cell division , chromosome , cell projection , Wnt signaling pathwa…	FALSE	0	Euteleostomi	Vertebrates	TRUE
1_007	FLPDVLLSDSSDTSE	ENST00000533767_433_742	NAV2-AS2_2	MPRRHEPVWEMTGFFLPDVLLSDSSDTSEGFRLHLEPGSIFMPLSEPPSDFLTSSPDHREFLSTCECFSASVCGQRLSELVLPQSQAGKPLTPKAKMPKHWSS	DDX49	5.44727	0.000383879	18.6068	9	FALSE	FALSE	FALSE	TRUE	PS51192;PS51195;PS51194;PS00039;SSF52540;PF00271;PF00270;SM00490;SM00487;IPR014001;IPR014014;IPR001650;IPR000629;IPR027417;IPR011545	nucleic acid binding , nucleotide binding , ATP binding , hydrolase activity , RNA helicase activity , helicase activity , , RNA binding , protein binding , ATPase activity , nucleus , nucleoplasm , rRNA processing , positive regulation of cell growth , regulation of rRNA stability	FALSE	0	Euteleostomi	Vertebrates	TRUE
1_007	FLPDVLLSDSSDTSE	ENST00000533767_433_742	NAV2-AS2_2	MPRRHEPVWEMTGFFLPDVLLSDSSDTSEGFRLHLEPGSIFMPLSEPPSDFLTSSPDHREFLSTCECFSASVCGQRLSELVLPQSQAGKPLTPKAKMPKHWSS	ZNF22	4.70572	3.07e-05	21.238	8	FALSE	FALSE	FALSE	FALSE	PS50157;PS00028;SSF57667;PF00096;SM00355;IPR007087;IPR015880	nucleus , metal ion binding , nucleoplasm , DNA binding , regulation of transcription, DNA-templated , regulation of transcription by RNA polymerase II , RNA polymerase II transcription regulatory region sequence-specific DNA binding , DNA-binding transcription factor activity, RNA polymerase II-specific , zinc ion binding , odontogenesis	FALSE	4	Theria	Mammals	TRUE
1_007	FLPDVLLSDSSDTSE	ENST00000533767_433_742	NAV2-AS2_2	MPRRHEPVWEMTGFFLPDVLLSDSSDTSEGFRLHLEPGSIFMPLSEPPSDFLTSSPDHREFLSTCECFSASVCGQRLSELVLPQSQAGKPLTPKAKMPKHWSS	NDUFB7	4.81128	3.4e-05	21.4984	8	FALSE	FALSE	TRUE	FALSE	PF05676;IPR008698	, NADH dehydrogenase (ubiquinone) activity , mitochondrion , NADH dehydrogenase activity , membrane , mitochondrial inner membrane , protein binding , mitochondrial intermembrane space , respirasome , mitochondrial respiratory chain complex I assembly , mitochondrial respiratory chain complex I , mitochondrial electron transport, NADH to ubiquinone	FALSE	0	Euteleostomi	Vertebrates	TRUE
1_007	FLPDVLLSDSSDTSE	ENST00000533767_433_742	NAV2-AS2_2	MPRRHEPVWEMTGFFLPDVLLSDSSDTSEGFRLHLEPGSIFMPLSEPPSDFLTSSPDHREFLSTCECFSASVCGQRLSELVLPQSQAGKPLTPKAKMPKHWSS	PUSL1	5.01856	2.58e-05	23.0311	3	FALSE	FALSE	TRUE	FALSE	SSF55120;PF01416;PIRSF001430;IPR020103;IPR020097;IPR001406	RNA binding , pseudouridine synthase activity , pseudouridine synthesis , RNA modification , intracellular membrane-bounded organelle , isomerase activity , tRNA processing , mitochondrion , tRNA pseudouridine synthesis , , tRNA pseudouridine synthase activity	FALSE	0	Euteleostomi	Vertebrates	TRUE
1_007	FLPDVLLSDSSDTSE	ENST00000533767_433_742	NAV2-AS2_2	MPRRHEPVWEMTGFFLPDVLLSDSSDTSEGFRLHLEPGSIFMPLSEPPSDFLTSSPDHREFLSTCECFSASVCGQRLSELVLPQSQAGKPLTPKAKMPKHWSS	MORF4L2	6.17876	9.07e-05	24.9769	11	FALSE	FALSE	FALSE	FALSE	PS51640;PF05712;IPR026541	regulation of transcription, DNA-templated , nucleus , chromatin organization , NuA4 histone acetyltransferase complex , nucleoplasm , plasma membrane , nucleolus , DNA repair , cellular response to DNA damage stimulus , protein binding , regulation of growth , chromatin silencing , histone acetylation , histone H4 acetylation , histone deacetylation , histone acetyltransferase complex , histone …	FALSE	5	Eutheria	Mammals	TRUE
1_007	FLPDVLLSDSSDTSE	ENST00000533767_433_742	NAV2-AS2_2	MPRRHEPVWEMTGFFLPDVLLSDSSDTSEGFRLHLEPGSIFMPLSEPPSDFLTSSPDHREFLSTCECFSASVCGQRLSELVLPQSQAGKPLTPKAKMPKHWSS	CSNK1D	4.76758	4.57e-06	25.4585	3	FALSE	FALSE	FALSE	FALSE	PS50011;PS00108;SSF56112;PF00069;PS00107;SM00220;IPR000719;IPR008271;IPR011009;IPR017441	, ATP binding , protein phosphorylation , protein kinase activity , nucleotide binding , protein serine/threonine kinase activity , positive regulation of protein phosphorylation , positive regulation of canonical Wnt signaling pathway , nucleus , cytoplasm , membrane , kinase activity , transferase activity , protein serine kinase activity , protein threonine kinase activity , phosphorylation , …	FALSE	0	Euteleostomi	Vertebrates	TRUE
1_007	FLPDVLLSDSSDTSE	ENST00000533767_433_742	NAV2-AS2_2	MPRRHEPVWEMTGFFLPDVLLSDSSDTSEGFRLHLEPGSIFMPLSEPPSDFLTSSPDHREFLSTCECFSASVCGQRLSELVLPQSQAGKPLTPKAKMPKHWSS	hCG_2014768	4.95217	4.07e-06	26.6918	8	FALSE	FALSE	FALSE	FALSE		NA	FALSE	NA	NA	NA	TRUE
1_007	FLPDVLLSDSSDTSE	ENST00000533767_433_742	NAV2-AS2_2	MPRRHEPVWEMTGFFLPDVLLSDSSDTSEGFRLHLEPGSIFMPLSEPPSDFLTSSPDHREFLSTCECFSASVCGQRLSELVLPQSQAGKPLTPKAKMPKHWSS	MORF4L1	4.58199	1.15e-06	27.2123	3	FALSE	FALSE	FALSE	FALSE	PS51640;SSF54160;PF05712;PF11717;PIRSF038133;SM00298;IPR026541;IPR016197;IPR025995;IPR008676;IPR000953	regulation of transcription, DNA-templated , nucleus , chromatin organization , NuA4 histone acetyltransferase complex , Sin3 complex , nuclear speck , , DNA repair , cellular response to DNA damage stimulus , protein binding , DNA recombination , regulation of growth , chromatin silencing , nucleoplasm , histone acetylation , protein N-terminus binding , histone H4 acetylation , double-strand br…	FALSE	0	Euteleostomi	Vertebrates	TRUE
1_007	FLPDVLLSDSSDTSE	ENST00000533767_433_742	NAV2-AS2_2	MPRRHEPVWEMTGFFLPDVLLSDSSDTSEGFRLHLEPGSIFMPLSEPPSDFLTSSPDHREFLSTCECFSASVCGQRLSELVLPQSQAGKPLTPKAKMPKHWSS	AURKAIP1	4.65878	8.81e-07	28.2093	5	FALSE	FALSE	TRUE	FALSE	PF08213;SM01155;IPR013177	nucleus , intracellular membrane-bounded organelle , nucleoplasm , mitochondrion , ribosome , protein binding , mRNA processing , mitochondrial inner membrane , negative regulation of mitotic nuclear division , mitochondrial translational elongation , mitochondrial translational termination , positive regulation of proteolysis ,	FALSE	0	Euteleostomi	Vertebrates	TRUE
1_007	FLPDVLLSDSSDTSE	ENST00000533767_433_742	NAV2-AS2_2	MPRRHEPVWEMTGFFLPDVLLSDSSDTSEGFRLHLEPGSIFMPLSEPPSDFLTSSPDHREFLSTCECFSASVCGQRLSELVLPQSQAGKPLTPKAKMPKHWSS	MRRF	4.85416	1.2e-06	28.744	4	FALSE	FALSE	TRUE	FALSE	SSF55194;PF01765;IPR023584	translation , mitochondrion , protein binding , ribosome disassembly , ribosomal large subunit binding , mitochondrial matrix , mitochondrial translational termination ,	FALSE	0	Euteleostomi	Vertebrates	TRUE
1_007	FLPDVLLSDSSDTSE	ENST00000533767_433_742	NAV2-AS2_2	MPRRHEPVWEMTGFFLPDVLLSDSSDTSEGFRLHLEPGSIFMPLSEPPSDFLTSSPDHREFLSTCECFSASVCGQRLSELVLPQSQAGKPLTPKAKMPKHWSS	ALYREF	5.46503	3.29e-06	29.9602	14	FALSE	FALSE	FALSE	TRUE	PS50102;SSF54928;PF13865;PF00076;SM00360;SM01218;IPR000504;IPR012677;IPR025715	nucleic acid binding , RNA binding , nuclear speck ,	FALSE	0	Euteleostomi	Vertebrates	TRUE
1_007	FLPDVLLSDSSDTSE	ENST00000533767_433_742	NAV2-AS2_2	MPRRHEPVWEMTGFFLPDVLLSDSSDTSEGFRLHLEPGSIFMPLSEPPSDFLTSSPDHREFLSTCECFSASVCGQRLSELVLPQSQAGKPLTPKAKMPKHWSS	PIN4	4.82083	1.48e-07	32.9181	4	FALSE	FALSE	FALSE	FALSE	SSF54534;PS50198;PF13616;IPR000297	, DNA binding , rRNA processing , peptidyl-prolyl cis-trans isomerase activity , nucleoplasm , nucleolus , chromosome , protein peptidyl-prolyl isomerization , RNA binding , nucleus , cytoplasm , isomerase activity , mitochondrion , mitochondrial matrix , cytoskeleton , protein binding , spindle , double-stranded DNA binding , bent DNA binding , preribosome	FALSE	0	Euteleostomi	Vertebrates	TRUE
1_007	FLPDVLLSDSSDTSE	ENST00000533767_433_742	NAV2-AS2_2	MPRRHEPVWEMTGFFLPDVLLSDSSDTSEGFRLHLEPGSIFMPLSEPPSDFLTSSPDHREFLSTCECFSASVCGQRLSELVLPQSQAGKPLTPKAKMPKHWSS	HIST1H1T	4.62909	3.15e-08	34.7276	1	FALSE	FALSE	FALSE	FALSE	PS51504;SSF46785;PF00538;SM00526;PR00624;IPR005818;IPR011991;IPR005819	NA	FALSE	NA	NA	NA	TRUE
1_007	FLPDVLLSDSSDTSE	ENST00000533767_433_742	NAV2-AS2_2	MPRRHEPVWEMTGFFLPDVLLSDSSDTSEGFRLHLEPGSIFMPLSEPPSDFLTSSPDHREFLSTCECFSASVCGQRLSELVLPQSQAGKPLTPKAKMPKHWSS	HIST1H1D	7.6928	4.07e-06	41.4636	6	FALSE	FALSE	FALSE	FALSE	PS51504;SSF46785;PF00538;SM00526;PR00624;IPR005818;IPR011991;IPR005819	NA	FALSE	0	Euteleostomi	Vertebrates	TRUE
1_007	FLPDVLLSDSSDTSE	ENST00000533767_433_742	NAV2-AS2_2	MPRRHEPVWEMTGFFLPDVLLSDSSDTSEGFRLHLEPGSIFMPLSEPPSDFLTSSPDHREFLSTCECFSASVCGQRLSELVLPQSQAGKPLTPKAKMPKHWSS	HIST1H1C	6.50484	3.63e-07	41.8932	4	FALSE	FALSE	FALSE	FALSE	PS51504;SSF46785;PF00538;SM00526;PR00624;IPR005818;IPR011991;IPR005819	NA	FALSE	1	Tetrapoda	Vertebrates	TRUE
1_007	FLPDVLLSDSSDTSE	ENST00000533767_433_742	NAV2-AS2_2	MPRRHEPVWEMTGFFLPDVLLSDSSDTSEGFRLHLEPGSIFMPLSEPPSDFLTSSPDHREFLSTCECFSASVCGQRLSELVLPQSQAGKPLTPKAKMPKHWSS	SERF2	6.67736	5.51e-08	48.4688	10	FALSE	FALSE	FALSE	FALSE	PF04419;IPR007513	, nucleus , cytosol , molecular_function , protein destabilization	FALSE	0	Euteleostomi	Vertebrates	TRUE
1_007	FLPDVLLSDSSDTSE	ENST00000533767_433_742	NAV2-AS2_2	MPRRHEPVWEMTGFFLPDVLLSDSSDTSEGFRLHLEPGSIFMPLSEPPSDFLTSSPDHREFLSTCECFSASVCGQRLSELVLPQSQAGKPLTPKAKMPKHWSS	PPIF	7.31742	5.88e-08	52.9101	11	FALSE	FALSE	TRUE	FALSE	PS50072;PS00170;SSF50891;PF00160;PR00153;IPR002130;IPR020892;IPR029000	, isomerase activity , peptidyl-prolyl cis-trans isomerase activity , protein peptidyl-prolyl isomerization , protein folding , negative regulation of apoptotic process , mitochondrion , apoptotic process , mitochondrial matrix , cyclosporin A binding , peptide binding , response to ischemia , response to oxidative stress , apoptotic mitochondrial changes , regulation of proton-transporting ATPas…	FALSE	0	Euteleostomi	Vertebrates	TRUE
1_007	FLPDVLLSDSSDTSE	ENST00000533767_433_742	NAV2-AS2_2	MPRRHEPVWEMTGFFLPDVLLSDSSDTSEGFRLHLEPGSIFMPLSEPPSDFLTSSPDHREFLSTCECFSASVCGQRLSELVLPQSQAGKPLTPKAKMPKHWSS	C19orf53	9.04664	1.2e-06	53.57	20	FALSE	FALSE	FALSE	FALSE	PF09495;IPR019034		FALSE	1	Tetrapoda	Vertebrates	TRUE
1_007	FLPDVLLSDSSDTSE	ENST00000533767_433_742	NAV2-AS2_2	MPRRHEPVWEMTGFFLPDVLLSDSSDTSEGFRLHLEPGSIFMPLSEPPSDFLTSSPDHREFLSTCECFSASVCGQRLSELVLPQSQAGKPLTPKAKMPKHWSS	EMG1	7.67068	3.02e-08	57.6852	11	FALSE	FALSE	FALSE	FALSE	SSF75217;PF03587;IPR029028;IPR005304	, methyltransferase activity , RNA binding , nucleus , cytoplasm , transferase activity , nucleoplasm , nucleolus , methylation , chromosome , protein binding , rRNA binding , rRNA processing , ribosome biogenesis , identical protein binding , ribosomal small subunit biogenesis , rRNA (pseudouridine) methyltransferase activity , rRNA base methylation , small-subunit processome , blastocyst develo…	FALSE	NA	NA	NA	TRUE
1_007	FLPDVLLSDSSDTSE	ENST00000533767_433_742	NAV2-AS2_2	MPRRHEPVWEMTGFFLPDVLLSDSSDTSEGFRLHLEPGSIFMPLSEPPSDFLTSSPDHREFLSTCECFSASVCGQRLSELVLPQSQAGKPLTPKAKMPKHWSS	CTNND1	7.33208	9.85e-10	66.0373	6	FALSE	FALSE	FALSE	FALSE	PS50176;SSF48371;PF00514;SM00185;IPR000225;IPR016024	protein binding , cadherin binding , cell-cell adhesion , negative regulation of canonical Wnt signaling pathway , nucleus , cytoplasm , membrane , plasma membrane , cell adhesion , adherens junction , cell junction , Wnt signaling pathway , midbody , extracellular exosome , protein stabilization , cytosol , signaling receptor binding , cell-cell junction assembly , cell-cell junction , adherens …	FALSE	0	Euteleostomi	Vertebrates	TRUE
1_007	FLPDVLLSDSSDTSE	ENST00000533767_433_742	NAV2-AS2_2	MPRRHEPVWEMTGFFLPDVLLSDSSDTSEGFRLHLEPGSIFMPLSEPPSDFLTSSPDHREFLSTCECFSASVCGQRLSELVLPQSQAGKPLTPKAKMPKHWSS	NDUFV1	11.1903	2.17e-33	365.524	3	TRUE	TRUE	TRUE	FALSE	PS00645;PS00644;0052769;0052768;0052767;PF01512;PF10589;PF10531;SM00928;TIGR01959;IPR001949;IPR011538;IPR019575;IPR019554;IPR011537	oxidation-reduction process , NADH dehydrogenase (ubiquinone) activity , 4 iron, 4 sulfur cluster binding , FMN binding , oxidoreductase activity, acting on NAD(P)H , NAD binding , membrane , metal ion binding , cytosol , oxidoreductase activity , mitochondrion , mitochondrial inner membrane , iron-sulfur cluster binding , protein binding , respirasome , electron transport chain , mitochondrial r…	FALSE	0	Euteleostomi	Vertebrates	TRUE
1_008	SDSSDTSEGFRLHLE	ENST00000533767_433_742	NAV2-AS2_2	MPRRHEPVWEMTGFFLPDVLLSDSSDTSEGFRLHLEPGSIFMPLSEPPSDFLTSSPDHREFLSTCECFSASVCGQRLSELVLPQSQAGKPLTPKAKMPKHWSS	TRAP1	5.29492	0.00259414	13.6927	2	FALSE	FALSE	TRUE	FALSE	0043579;SSF54211;SSF55874;PF00183;PF13589;SM00387;PIRSF002583;PR00775;IPR020568;IPR003594;IPR001404;IPR020575	ATP binding , protein folding , ATPase activity , unfolded protein binding , RNA binding , membrane , nucleotide binding , nucleoplasm , mitochondrion , mitochondrial inner membrane , tumor necrosis factor receptor binding , mitochondrial matrix , protein binding , protein kinase binding , negative regulation of intrinsic apoptotic signaling pathway in response to hydrogen peroxide , mitochondria…	FALSE	0	Euteleostomi	Vertebrates	TRUE
1_008	SDSSDTSEGFRLHLE	ENST00000533767_433_742	NAV2-AS2_2	MPRRHEPVWEMTGFFLPDVLLSDSSDTSEGFRLHLEPGSIFMPLSEPPSDFLTSSPDHREFLSTCECFSASVCGQRLSELVLPQSQAGKPLTPKAKMPKHWSS	HAGH	5.70815	0.00246068	14.8923	6	FALSE	FALSE	TRUE	FALSE	SSF56281;PF16123;PF00753;SM00849;TIGR03413;PIRSF005457;IPR001279;IPR032282;IPR017782	hydroxyacylglutathione hydrolase activity , methylglyoxal catabolic process to D-lactate via S-lactoyl-glutathione , metal ion binding , hydrolase activity , cytoplasm , mitochondrion , mitochondrial matrix , protein binding , glutathione biosynthetic process , cytosol , pyruvate metabolic process ,	FALSE	0	Euteleostomi	Vertebrates	TRUE
1_008	SDSSDTSEGFRLHLE	ENST00000533767_433_742	NAV2-AS2_2	MPRRHEPVWEMTGFFLPDVLLSDSSDTSEGFRLHLEPGSIFMPLSEPPSDFLTSSPDHREFLSTCECFSASVCGQRLSELVLPQSQAGKPLTPKAKMPKHWSS	SRP14	5.6027	0.00176765	15.422	3	FALSE	FALSE	FALSE	TRUE	SSF54762;PF02290;IPR009018;IPR003210	SRP-dependent cotranslational protein targeting to membrane , 7S RNA binding , signal recognition particle , endoplasmic reticulum signal peptide binding , signal recognition particle, endoplasmic reticulum targeting , RNA binding , nucleus , cytoplasm , protein binding , extracellular region , cytosol , neutrophil degranulation , protein targeting to ER , secretory granule lumen , ficolin-1-rich…	FALSE	0	Euteleostomi	Vertebrates	TRUE
1_008	SDSSDTSEGFRLHLE	ENST00000533767_433_742	NAV2-AS2_2	MPRRHEPVWEMTGFFLPDVLLSDSSDTSEGFRLHLEPGSIFMPLSEPPSDFLTSSPDHREFLSTCECFSASVCGQRLSELVLPQSQAGKPLTPKAKMPKHWSS	DBR1	3.93839	4.36e-05	17.1733	6	FALSE	FALSE	FALSE	TRUE	SSF56300;PF00149;PF05011;SM01124;IPR029052;IPR004843;IPR007708	hydrolase activity , hydrolase activity, acting on ester bonds , mRNA processing , RNA binding , nucleus , metal ion binding , nucleoplasm , RNA phosphodiester bond hydrolysis, endonucleolytic , mRNA splicing, via spliceosome , RNA splicing, via transesterification reactions , RNA lariat debranching enzyme activity ,	FALSE	0	Euteleostomi	Vertebrates	TRUE
1_008	SDSSDTSEGFRLHLE	ENST00000533767_433_742	NAV2-AS2_2	MPRRHEPVWEMTGFFLPDVLLSDSSDTSEGFRLHLEPGSIFMPLSEPPSDFLTSSPDHREFLSTCECFSASVCGQRLSELVLPQSQAGKPLTPKAKMPKHWSS	ZNF22	4.56146	7.53e-05	18.8068	8	FALSE	FALSE	FALSE	FALSE	PS50157;PS00028;SSF57667;PF00096;SM00355;IPR007087;IPR015880	nucleus , metal ion binding , nucleoplasm , DNA binding , regulation of transcription, DNA-templated , regulation of transcription by RNA polymerase II , RNA polymerase II transcription regulatory region sequence-specific DNA binding , DNA-binding transcription factor activity, RNA polymerase II-specific , zinc ion binding , odontogenesis	FALSE	4	Theria	Mammals	TRUE
1_008	SDSSDTSEGFRLHLE	ENST00000533767_433_742	NAV2-AS2_2	MPRRHEPVWEMTGFFLPDVLLSDSSDTSEGFRLHLEPGSIFMPLSEPPSDFLTSSPDHREFLSTCECFSASVCGQRLSELVLPQSQAGKPLTPKAKMPKHWSS	LYZ	3.77138	4.82e-06	20.0506	3	FALSE	FALSE	FALSE	FALSE	PS51348;PS00128;SSF53955;PF00062;SM00263;PR00135;PR00137;IPR001916;IPR019799;IPR023346;IPR000974	lysozyme activity , defense response to bacterium , hydrolase activity , extracellular region , extracellular space , catalytic activity , metabolic process , hydrolase activity, acting on glycosyl bonds , inflammatory response , defense response to Gram-positive bacterium , identical protein binding , cytolysis , extracellular exosome , amyloid fibril formation , retina homeostasis , neutrophil …	FALSE	0	Euteleostomi	Vertebrates	TRUE
1_008	SDSSDTSEGFRLHLE	ENST00000533767_433_742	NAV2-AS2_2	MPRRHEPVWEMTGFFLPDVLLSDSSDTSEGFRLHLEPGSIFMPLSEPPSDFLTSSPDHREFLSTCECFSASVCGQRLSELVLPQSQAGKPLTPKAKMPKHWSS	ATXN2L	6.07542	0.000195051	22.5389	3	FALSE	FALSE	FALSE	FALSE	PF06741;PF14438;PF07145;SM01272;IPR009604;IPR025852;IPR009818	, RNA binding , nucleus , cytoplasm , nuclear speck , membrane , cytosol , protein binding , cytoplasmic stress granule , cadherin binding , stress granule assembly , regulation of cytoplasmic mRNA processing body assembly , integral component of membrane	FALSE	0	Euteleostomi	Vertebrates	TRUE
1_008	SDSSDTSEGFRLHLE	ENST00000533767_433_742	NAV2-AS2_2	MPRRHEPVWEMTGFFLPDVLLSDSSDTSEGFRLHLEPGSIFMPLSEPPSDFLTSSPDHREFLSTCECFSASVCGQRLSELVLPQSQAGKPLTPKAKMPKHWSS	MRPS18B	4.3342	5.96e-06	22.6451	3	FALSE	FALSE	TRUE	TRUE	SSF46911;PF01084;IPR001648	structural constituent of ribosome , translation , ribosome , mitochondrial translation , nucleoplasm , mitochondrion , cell junction , protein binding , mitochondrial inner membrane , mitochondrial translational elongation , mitochondrial translational termination , mitochondrial small ribosomal subunit ,	FALSE	3	Mammalia	Mammals	TRUE
1_008	SDSSDTSEGFRLHLE	ENST00000533767_433_742	NAV2-AS2_2	MPRRHEPVWEMTGFFLPDVLLSDSSDTSEGFRLHLEPGSIFMPLSEPPSDFLTSSPDHREFLSTCECFSASVCGQRLSELVLPQSQAGKPLTPKAKMPKHWSS	PUSL1	5.28932	9.59e-06	26.5416	3	FALSE	FALSE	TRUE	FALSE	SSF55120;PF01416;PIRSF001430;IPR020103;IPR020097;IPR001406	RNA binding , pseudouridine synthase activity , pseudouridine synthesis , RNA modification , intracellular membrane-bounded organelle , isomerase activity , tRNA processing , mitochondrion , tRNA pseudouridine synthesis , , tRNA pseudouridine synthase activity	FALSE	0	Euteleostomi	Vertebrates	TRUE
1_008	SDSSDTSEGFRLHLE	ENST00000533767_433_742	NAV2-AS2_2	MPRRHEPVWEMTGFFLPDVLLSDSSDTSEGFRLHLEPGSIFMPLSEPPSDFLTSSPDHREFLSTCECFSASVCGQRLSELVLPQSQAGKPLTPKAKMPKHWSS	NELFE	5.13303	4.63e-06	27.3805	5	FALSE	FALSE	FALSE	TRUE	PS50102;SSF54928;PF00076;SM00360;IPR000504;IPR012677	regulation of transcription, DNA-templated , nucleic acid binding , NELF complex , RNA binding , nucleus , nucleoplasm , plasma membrane , nuclear body , protein binding , transcription by RNA polymerase II , transcription elongation from RNA polymerase II promoter , positive regulation of viral transcription , negative regulation of mRNA polyadenylation , negative regulation of transcription elo…	FALSE	0	Euteleostomi	Vertebrates	TRUE
1_008	SDSSDTSEGFRLHLE	ENST00000533767_433_742	NAV2-AS2_2	MPRRHEPVWEMTGFFLPDVLLSDSSDTSEGFRLHLEPGSIFMPLSEPPSDFLTSSPDHREFLSTCECFSASVCGQRLSELVLPQSQAGKPLTPKAKMPKHWSS	C19orf53	7.51001	0.000120139	29.4416	20	FALSE	FALSE	FALSE	FALSE	PF09495;IPR019034		FALSE	1	Tetrapoda	Vertebrates	TRUE
1_008	SDSSDTSEGFRLHLE	ENST00000533767_433_742	NAV2-AS2_2	MPRRHEPVWEMTGFFLPDVLLSDSSDTSEGFRLHLEPGSIFMPLSEPPSDFLTSSPDHREFLSTCECFSASVCGQRLSELVLPQSQAGKPLTPKAKMPKHWSS	CHD3	4.82836	4.46e-14	64.4602	1	FALSE	FALSE	FALSE	FALSE	PS50013;PS50016;PS51192;PS51194;PS00598;PS00690;PS01359;SSF47095;SSF52540;SSF54160;SSF57903;PF00176;PF00271;PF00385;PF00628;PF06461;PF06465;PF08073;PF08074;SM00249;SM00298;SM00487;SM00490;SM01146;SM01147;IPR000953;IPR019787;IPR014001;IPR001650;IPR023779;IPR002464;IPR019786;IPR009071;IPR027417;IPR016197;IPR011011;IPR000330;IPR023780;IPR009462;IPR009463;IPR012958;IPR012957;IPR001965	ATP binding , RNA binding , nucleus , cytoplasm , metal ion binding , nucleotide binding , nucleoplasm , nucleolus , hydrolase activity , zinc ion binding , DNA binding , chromatin organization , cytoskeleton , protein binding , helicase activity , DNA duplex unwinding , ATPase activity , centriolar satellite , PML body , microtubule organizing center , DNA helicase activity , nucleosome-dependen…	FALSE	0	Euteleostomi	Vertebrates	TRUE
1_008	SDSSDTSEGFRLHLE	ENST00000533767_433_742	NAV2-AS2_2	MPRRHEPVWEMTGFFLPDVLLSDSSDTSEGFRLHLEPGSIFMPLSEPPSDFLTSSPDHREFLSTCECFSASVCGQRLSELVLPQSQAGKPLTPKAKMPKHWSS	GATAD2A	7.75148	6.33e-13	94.5587	6	TRUE	FALSE	FALSE	FALSE	PS50114;PS00344;PF00320;PF16563;IPR000679;IPR032346	negative regulation of transcription by RNA polymerase II , nucleus , nucleoplasm , zinc ion binding , regulation of transcription, DNA-templated , sequence-specific DNA binding , , nuclear speck , metal ion binding , protein binding , protein-macromolecule adaptor activity , negative regulation of transcription, DNA-templated , DNA methylation , NuRD complex	FALSE	0	Euteleostomi	Vertebrates	TRUE
1_009	EGFRLHLEPGSIFMP	ENST00000533767_433_742	NAV2-AS2_2	MPRRHEPVWEMTGFFLPDVLLSDSSDTSEGFRLHLEPGSIFMPLSEPPSDFLTSSPDHREFLSTCECFSASVCGQRLSELVLPQSQAGKPLTPKAKMPKHWSS	CLTA	5.23586	0.0142624	9.66438	6	FALSE	FALSE	FALSE	FALSE	PS00224;PS00581;PF01086;PR02045;IPR000996	intracellular protein transport , vesicle-mediated transport , structural molecule activity , clathrin coat of trans-Golgi network vesicle , clathrin coat of coated pit , cytoplasm , membrane , cytoskeleton , cell division , cytoplasmic vesicle , protein binding , cell cycle , cytoplasmic vesicle membrane , spindle , clathrin-coated pit , plasma membrane , cytosol , molecular_function , antigen p…	FALSE	0	Euteleostomi	Vertebrates	TRUE
1_009	EGFRLHLEPGSIFMP	ENST00000533767_433_742	NAV2-AS2_2	MPRRHEPVWEMTGFFLPDVLLSDSSDTSEGFRLHLEPGSIFMPLSEPPSDFLTSSPDHREFLSTCECFSASVCGQRLSELVLPQSQAGKPLTPKAKMPKHWSS	VCP	4.9753	0.00299464	12.556	6	FALSE	FALSE	FALSE	TRUE	PS00674;SSF50692;SSF52540;SSF54585;PF00004;PF02359;PF02933;PF09336;SM00382;SM01072;SM01073;TIGR01243;IPR003960;IPR009010;IPR027417;IPR029067;IPR003959;IPR003338;IPR004201;IPR015415;IPR003593;IPR005938	ATP binding , hydrolase activity , ATPase activity , , RNA binding , nucleus , cytoplasm , nucleotide binding , endoplasmic reticulum , endoplasmic reticulum membrane , nucleoplasm , cytosol , intracellular membrane-bounded organelle , protein ubiquitination , DNA repair , cellular response to DNA damage stimulus , protein binding , autophagy , double-strand break repair , lipid binding , proteas…	FALSE	0	Euteleostomi	Vertebrates	TRUE
1_009	EGFRLHLEPGSIFMP	ENST00000533767_433_742	NAV2-AS2_2	MPRRHEPVWEMTGFFLPDVLLSDSSDTSEGFRLHLEPGSIFMPLSEPPSDFLTSSPDHREFLSTCECFSASVCGQRLSELVLPQSQAGKPLTPKAKMPKHWSS	DDX49	5.08265	0.00299464	12.8269	9	FALSE	FALSE	FALSE	TRUE	PS51192;PS51195;PS51194;PS00039;SSF52540;PF00271;PF00270;SM00490;SM00487;IPR014001;IPR014014;IPR001650;IPR000629;IPR027417;IPR011545	nucleic acid binding , nucleotide binding , ATP binding , hydrolase activity , RNA helicase activity , helicase activity , , RNA binding , protein binding , ATPase activity , nucleus , nucleoplasm , rRNA processing , positive regulation of cell growth , regulation of rRNA stability	FALSE	0	Euteleostomi	Vertebrates	TRUE
1_009	EGFRLHLEPGSIFMP	ENST00000533767_433_742	NAV2-AS2_2	MPRRHEPVWEMTGFFLPDVLLSDSSDTSEGFRLHLEPGSIFMPLSEPPSDFLTSSPDHREFLSTCECFSASVCGQRLSELVLPQSQAGKPLTPKAKMPKHWSS	HSPA9	4.26904	0.000151255	16.309	2	FALSE	FALSE	TRUE	TRUE	PS00297;PS00329;PS01036;SSF53067;SSF100920;PF00012;TIGR02350;PR00301;IPR018181;IPR029047;IPR013126;IPR012725	ATP binding , protein folding , unfolded protein binding , , RNA binding , nucleus , nucleotide binding , negative regulation of apoptotic process , mitochondrion , focal adhesion , nucleolus , protein binding , ATPase activity , cytoplasm , iron-sulfur cluster assembly , erythrocyte differentiation , enzyme binding , protein export from nucleus , negative regulation of hematopoietic stem cell di…	FALSE	0	Euteleostomi	Vertebrates	TRUE
1_009	EGFRLHLEPGSIFMP	ENST00000533767_433_742	NAV2-AS2_2	MPRRHEPVWEMTGFFLPDVLLSDSSDTSEGFRLHLEPGSIFMPLSEPPSDFLTSSPDHREFLSTCECFSASVCGQRLSELVLPQSQAGKPLTPKAKMPKHWSS	ATIC	4.251	5.88e-05	17.9859	2	FALSE	FALSE	FALSE	TRUE	SSF53927;SSF52335;PF01808;PF02142;SM00851;SM00798;TIGR00355;PIRSF000414;IPR016193;IPR011607;IPR002695	purine nucleotide biosynthetic process , IMP cyclohydrolase activity , phosphoribosylaminoimidazolecarboxamide formyltransferase activity , , catalytic activity , membrane , transferase activity , cytosol , plasma membrane , hydrolase activity , protein homodimerization activity , metabolic process , 'de novo' IMP biosynthetic process , cadherin binding , extracellular exosome , nucleobase-contai…	FALSE	0	Euteleostomi	Vertebrates	TRUE
1_009	EGFRLHLEPGSIFMP	ENST00000533767_433_742	NAV2-AS2_2	MPRRHEPVWEMTGFFLPDVLLSDSSDTSEGFRLHLEPGSIFMPLSEPPSDFLTSSPDHREFLSTCECFSASVCGQRLSELVLPQSQAGKPLTPKAKMPKHWSS	MARCKSL1	4.99846	0.000240446	18.0893	4	FALSE	FALSE	FALSE	FALSE	PS00826;PS00827;PF02063;PR00963;IPR002101	calmodulin binding , cytoplasm , membrane , plasma membrane , actin binding , cytoskeleton , protein binding , actin filament binding , extracellular exosome , central nervous system development , actin filament organization , positive regulation of cell population proliferation	FALSE	1	Tetrapoda	Vertebrates	TRUE
1_009	EGFRLHLEPGSIFMP	ENST00000533767_433_742	NAV2-AS2_2	MPRRHEPVWEMTGFFLPDVLLSDSSDTSEGFRLHLEPGSIFMPLSEPPSDFLTSSPDHREFLSTCECFSASVCGQRLSELVLPQSQAGKPLTPKAKMPKHWSS	PDIA3	5.83457	0.000177655	21.8821	5	FALSE	FALSE	FALSE	FALSE	PS51352;PS00194;SSF52833;PF13848;PF00085;TIGR01130;TIGR01126;PR00421;IPR012336;IPR017937;IPR013766;IPR005792;IPR005788	, protein disulfide isomerase activity , RNA binding , nucleus , isomerase activity , endoplasmic reticulum , focal adhesion , extracellular space , protein phosphopantetheinylation , endoplasmic reticulum lumen , protein binding , proteolysis , melanosome , protein folding , identical protein binding , extracellular exosome , antigen processing and presentation of exogenous peptide antigen via M…	FALSE	0	Euteleostomi	Vertebrates	TRUE
1_009	EGFRLHLEPGSIFMP	ENST00000533767_433_742	NAV2-AS2_2	MPRRHEPVWEMTGFFLPDVLLSDSSDTSEGFRLHLEPGSIFMPLSEPPSDFLTSSPDHREFLSTCECFSASVCGQRLSELVLPQSQAGKPLTPKAKMPKHWSS	PUSL1	5.18696	5.88e-05	21.946	3	FALSE	FALSE	TRUE	FALSE	SSF55120;PF01416;PIRSF001430;IPR020103;IPR020097;IPR001406	RNA binding , pseudouridine synthase activity , pseudouridine synthesis , RNA modification , intracellular membrane-bounded organelle , isomerase activity , tRNA processing , mitochondrion , tRNA pseudouridine synthesis , , tRNA pseudouridine synthase activity	FALSE	0	Euteleostomi	Vertebrates	TRUE
1_009	EGFRLHLEPGSIFMP	ENST00000533767_433_742	NAV2-AS2_2	MPRRHEPVWEMTGFFLPDVLLSDSSDTSEGFRLHLEPGSIFMPLSEPPSDFLTSSPDHREFLSTCECFSASVCGQRLSELVLPQSQAGKPLTPKAKMPKHWSS	DCAF16	3.97618	3.94e-07	25.4669	2	TRUE	FALSE	FALSE	FALSE	PF15349;IPR028216	nucleus , protein ubiquitination , protein binding , nucleoplasm , post-translational protein modification , Cul4-RING E3 ubiquitin ligase complex ,	FALSE	5	Eutheria	Mammals	TRUE
1_010	EPGSIFMPLSEPPSD	ENST00000533767_433_742	NAV2-AS2_2	MPRRHEPVWEMTGFFLPDVLLSDSSDTSEGFRLHLEPGSIFMPLSEPPSDFLTSSPDHREFLSTCECFSASVCGQRLSELVLPQSQAGKPLTPKAKMPKHWSS	SCP2	5.48084	0.00483745	12.6902	6	FALSE	FALSE	TRUE	FALSE	PS00737;SSF53901;SSF55718;PF00108;PF02036;PF02803;PS00098;PIRSF000429;IPR020613;IPR016039;IPR003033;IPR020616;IPR020617;IPR020615;IPR002155	transferase activity, transferring acyl groups , transferase activity, transferring acyl groups other than amino-acyl groups , cytoplasm , membrane , intracellular membrane-bounded organelle , transferase activity , endoplasmic reticulum , nucleoplasm , mitochondrion , fatty acid beta-oxidation , peroxisome , lipid transport , protein binding , intermembrane lipid transfer , lipid binding , stero…	FALSE	0	Euteleostomi	Vertebrates	TRUE
1_010	EPGSIFMPLSEPPSD	ENST00000533767_433_742	NAV2-AS2_2	MPRRHEPVWEMTGFFLPDVLLSDSSDTSEGFRLHLEPGSIFMPLSEPPSDFLTSSPDHREFLSTCECFSASVCGQRLSELVLPQSQAGKPLTPKAKMPKHWSS	ATP6V0D1	6.1435	0.00483745	14.2246	13	FALSE	FALSE	FALSE	TRUE	0044678;PF01992;PIRSF018497;IPR002843;IPR016727	, proton transmembrane transporter activity , proton transmembrane transport , proton-transporting V-type ATPase, V0 domain , membrane , ion transport , lysosomal membrane , protein binding , lysosome , cell projection organization , cellular iron ion homeostasis , centrosome , cilium assembly , extracellular exosome , ion transmembrane transport , endosome membrane , cellular response to amino a…	FALSE	0	Euteleostomi	Vertebrates	TRUE
1_010	EPGSIFMPLSEPPSD	ENST00000533767_433_742	NAV2-AS2_2	MPRRHEPVWEMTGFFLPDVLLSDSSDTSEGFRLHLEPGSIFMPLSEPPSDFLTSSPDHREFLSTCECFSASVCGQRLSELVLPQSQAGKPLTPKAKMPKHWSS	TSR1	5.50741	0.00051614	18.1041	5	FALSE	FALSE	FALSE	TRUE	PS51714;PF04950;PF08142;SM00785;SM01362;IPR030387;IPR007034;IPR012948	nucleus , ribosome biogenesis , RNA binding , nucleolus , protein binding , maturation of SSU-rRNA from tricistronic rRNA transcript (SSU-rRNA, 5.8S rRNA, LSU-rRNA) , GTP binding , nucleoplasm , cytosol , GTPase activity , preribosome, small subunit precursor , U3 snoRNA binding , endonucleolytic cleavage of tricistronic rRNA transcript (SSU-rRNA, 5.8S rRNA, LSU-rRNA) ,	FALSE	0	Euteleostomi	Vertebrates	TRUE
1_010	EPGSIFMPLSEPPSD	ENST00000533767_433_742	NAV2-AS2_2	MPRRHEPVWEMTGFFLPDVLLSDSSDTSEGFRLHLEPGSIFMPLSEPPSDFLTSSPDHREFLSTCECFSASVCGQRLSELVLPQSQAGKPLTPKAKMPKHWSS	FLNB	4.35523	5.73e-05	18.4744	3	FALSE	FALSE	FALSE	FALSE	PS50021;PS50194;PS00019;PS00020;SSF47576;SSF81296;PF00307;PF00630;SM00033;SM00557;IPR001715;IPR017868;IPR001589;IPR014756;IPR001298	, protein binding , actin binding , actin cytoskeleton organization , cell differentiation , RNA binding , cytoplasm , integral component of membrane , cytosol , plasma membrane , cytoskeleton , focal adhesion , multicellular organism development , muscle organ development , cell cortex , identical protein binding , Z disc , cadherin binding , extracellular exosome , signal transduction , actin c…	FALSE	0	Euteleostomi	Vertebrates	TRUE
1_010	EPGSIFMPLSEPPSD	ENST00000533767_433_742	NAV2-AS2_2	MPRRHEPVWEMTGFFLPDVLLSDSSDTSEGFRLHLEPGSIFMPLSEPPSDFLTSSPDHREFLSTCECFSASVCGQRLSELVLPQSQAGKPLTPKAKMPKHWSS	DDX49	5.65174	0.00051614	18.5786	9	FALSE	FALSE	FALSE	TRUE	PS51192;PS51195;PS51194;PS00039;SSF52540;PF00271;PF00270;SM00490;SM00487;IPR014001;IPR014014;IPR001650;IPR000629;IPR027417;IPR011545	nucleic acid binding , nucleotide binding , ATP binding , hydrolase activity , RNA helicase activity , helicase activity , , RNA binding , protein binding , ATPase activity , nucleus , nucleoplasm , rRNA processing , positive regulation of cell growth , regulation of rRNA stability	FALSE	0	Euteleostomi	Vertebrates	TRUE
1_010	EPGSIFMPLSEPPSD	ENST00000533767_433_742	NAV2-AS2_2	MPRRHEPVWEMTGFFLPDVLLSDSSDTSEGFRLHLEPGSIFMPLSEPPSDFLTSSPDHREFLSTCECFSASVCGQRLSELVLPQSQAGKPLTPKAKMPKHWSS	ALKBH2	4.45131	5.73e-05	18.8819	3	FALSE	FALSE	FALSE	FALSE	PS51471;SSF51197;PF13532;IPR005123;IPR027450	oxidation-reduction process , oxidoreductase activity , DNA repair , nucleus , metal ion binding , nucleoplasm , cellular response to DNA damage stimulus , dioxygenase activity , protein binding , ferrous iron binding , oxidative demethylation , DNA dealkylation involved in DNA repair , 1-ethyladenine demethylase activity , DNA-N1-methyladenine dioxygenase activity , cytosine C-5 DNA demethylase …	FALSE	0	Euteleostomi	Vertebrates	TRUE
1_010	EPGSIFMPLSEPPSD	ENST00000533767_433_742	NAV2-AS2_2	MPRRHEPVWEMTGFFLPDVLLSDSSDTSEGFRLHLEPGSIFMPLSEPPSDFLTSSPDHREFLSTCECFSASVCGQRLSELVLPQSQAGKPLTPKAKMPKHWSS	OPA1	5.94616	0.000146574	22.7972	4	FALSE	FALSE	TRUE	TRUE	PS51718;SSF52540;PF00350;SM00053;PR00195;IPR030381;IPR027417;IPR022812;IPR001401	GTP binding , GTPase activity , mitochondrion , apoptotic process , mitochondrion organization , membrane , integral component of membrane , nucleotide binding , negative regulation of apoptotic process , nucleoplasm , cytosol , hydrolase activity , mitochondrial inner membrane , mitochondrial outer membrane , axon cytoplasm , dendrite , protein binding , mitochondrial membrane , mitochondrial in…	FALSE	0	Euteleostomi	Vertebrates	TRUE
1_010	EPGSIFMPLSEPPSD	ENST00000533767_433_742	NAV2-AS2_2	MPRRHEPVWEMTGFFLPDVLLSDSSDTSEGFRLHLEPGSIFMPLSEPPSDFLTSSPDHREFLSTCECFSASVCGQRLSELVLPQSQAGKPLTPKAKMPKHWSS	ORC4	5.53573	5.73e-05	23.4819	5	TRUE	FALSE	FALSE	TRUE	SSF52540;PF13191;PF14629;SM00382;PIRSF007858;PF00004;IPR027417;IPR032705;IPR003593;IPR016527;IPR003959	DNA binding , nucleus , DNA replication , origin recognition complex , nucleotide binding , ATP binding , nucleoplasm , nucleolus , cytosol , protein binding , DNA replication initiation , pre-replicative complex assembly , chromosome, telomeric region , DNA replication origin binding , nuclear origin of replication recognition complex , ATPase activity ,	FALSE	0	Euteleostomi	Vertebrates	TRUE
1_011	PLSEPPSDFLTSSPD	ENST00000533767_433_742	NAV2-AS2_2	MPRRHEPVWEMTGFFLPDVLLSDSSDTSEGFRLHLEPGSIFMPLSEPPSDFLTSSPDHREFLSTCECFSASVCGQRLSELVLPQSQAGKPLTPKAKMPKHWSS	MUC19	7.9475	0.111266	7.57902	11	FALSE	FALSE	FALSE	FALSE		, protein binding , extracellular region	FALSE	1	Tetrapoda	Vertebrates	TRUE
1_011	PLSEPPSDFLTSSPD	ENST00000533767_433_742	NAV2-AS2_2	MPRRHEPVWEMTGFFLPDVLLSDSSDTSEGFRLHLEPGSIFMPLSEPPSDFLTSSPDHREFLSTCECFSASVCGQRLSELVLPQSQAGKPLTPKAKMPKHWSS	SCP2	5.43894	0.00784579	11.4509	6	FALSE	FALSE	TRUE	FALSE	PS00737;SSF53901;SSF55718;PF00108;PF02036;PF02803;PS00098;PIRSF000429;IPR020613;IPR016039;IPR003033;IPR020616;IPR020617;IPR020615;IPR002155	transferase activity, transferring acyl groups , transferase activity, transferring acyl groups other than amino-acyl groups , cytoplasm , membrane , intracellular membrane-bounded organelle , transferase activity , endoplasmic reticulum , nucleoplasm , mitochondrion , fatty acid beta-oxidation , peroxisome , lipid transport , protein binding , intermembrane lipid transfer , lipid binding , stero…	FALSE	0	Euteleostomi	Vertebrates	TRUE
1_011	PLSEPPSDFLTSSPD	ENST00000533767_433_742	NAV2-AS2_2	MPRRHEPVWEMTGFFLPDVLLSDSSDTSEGFRLHLEPGSIFMPLSEPPSDFLTSSPDHREFLSTCECFSASVCGQRLSELVLPQSQAGKPLTPKAKMPKHWSS	C19orf53	6.52266	0.00524069	14.8756	20	FALSE	FALSE	FALSE	FALSE	PF09495;IPR019034		FALSE	1	Tetrapoda	Vertebrates	TRUE
1_011	PLSEPPSDFLTSSPD	ENST00000533767_433_742	NAV2-AS2_2	MPRRHEPVWEMTGFFLPDVLLSDSSDTSEGFRLHLEPGSIFMPLSEPPSDFLTSSPDHREFLSTCECFSASVCGQRLSELVLPQSQAGKPLTPKAKMPKHWSS	CHMP2A	4.34521	1.83e-06	24.934	3	TRUE	FALSE	FALSE	TRUE	PF03357;IPR005024	vacuolar transport , membrane , protein transport , endosome , protein binding , viral process , late endosome membrane , cytosol , phosphatidylcholine binding , extracellular exosome , nuclear envelope , endosomal transport , macroautophagy , viral life cycle , multivesicular body assembly , viral budding via host ESCRT complex , protein homooligomerization , late endosome to vacuole transport ,…	FALSE	0	Euteleostomi	Vertebrates	TRUE
1_012	DFLTSSPDHREFLST	ENST00000533767_433_742	NAV2-AS2_2	MPRRHEPVWEMTGFFLPDVLLSDSSDTSEGFRLHLEPGSIFMPLSEPPSDFLTSSPDHREFLSTCECFSASVCGQRLSELVLPQSQAGKPLTPKAKMPKHWSS	DSP	4.6855	0.00274066	12.0049	2	FALSE	FALSE	FALSE	FALSE	SSF75399;SSF46966;PF00681;SM00250;SM00150;IPR001101;IPR018159	protein binding , cytoskeleton , cell-cell adhesion , cell junction , intermediate filament cytoskeleton organization , cell adhesion molecule binding , RNA binding , nucleus , cytoplasm , membrane , plasma membrane , desmosome , extracellular exosome , keratinization , intermediate filament , structural molecule activity , wound healing , neutrophil degranulation , intercalated disc , structural…	FALSE	0	Euteleostomi	Vertebrates	TRUE
1_012	DFLTSSPDHREFLST	ENST00000533767_433_742	NAV2-AS2_2	MPRRHEPVWEMTGFFLPDVLLSDSSDTSEGFRLHLEPGSIFMPLSEPPSDFLTSSPDHREFLSTCECFSASVCGQRLSELVLPQSQAGKPLTPKAKMPKHWSS	PPM1G	5.05662	0.00252329	13.1373	3	FALSE	FALSE	FALSE	FALSE	PS51746;PS01032;SSF81606;PF00481;SM00332;IPR001932;IPR000222	, phosphatase activity , cation binding , protein dephosphorylation , protein serine/threonine phosphatase activity , cytoplasm , membrane , metal ion binding , nucleoplasm , hydrolase activity , phosphoprotein phosphatase activity , protein serine phosphatase activity , protein threonine phosphatase activity , protein binding , nucleus , peptidyl-threonine dephosphorylation , cell cycle arrest	FALSE	0	Euteleostomi	Vertebrates	TRUE
1_012	DFLTSSPDHREFLST	ENST00000533767_433_742	NAV2-AS2_2	MPRRHEPVWEMTGFFLPDVLLSDSSDTSEGFRLHLEPGSIFMPLSEPPSDFLTSSPDHREFLSTCECFSASVCGQRLSELVLPQSQAGKPLTPKAKMPKHWSS	CLTA	5.59383	0.00383041	13.5189	6	FALSE	FALSE	FALSE	FALSE	PS00224;PS00581;PF01086;PR02045;IPR000996	intracellular protein transport , vesicle-mediated transport , structural molecule activity , clathrin coat of trans-Golgi network vesicle , clathrin coat of coated pit , cytoplasm , membrane , cytoskeleton , cell division , cytoplasmic vesicle , protein binding , cell cycle , cytoplasmic vesicle membrane , spindle , clathrin-coated pit , plasma membrane , cytosol , molecular_function , antigen p…	FALSE	0	Euteleostomi	Vertebrates	TRUE
1_012	DFLTSSPDHREFLST	ENST00000533767_433_742	NAV2-AS2_2	MPRRHEPVWEMTGFFLPDVLLSDSSDTSEGFRLHLEPGSIFMPLSEPPSDFLTSSPDHREFLSTCECFSASVCGQRLSELVLPQSQAGKPLTPKAKMPKHWSS	P4HB	4.58981	0.000833413	14.1327	6	FALSE	FALSE	FALSE	FALSE	PS51352;PS00194;SSF52833;PF00085;PF13848;TIGR01126;TIGR01130;PR00421;IPR012336;IPR017937;IPR013766;IPR005788;IPR005792	, protein disulfide isomerase activity , endoplasmic reticulum , protein phosphopantetheinylation , endoplasmic reticulum lumen , cellular response to hypoxia , positive regulation of cell adhesion , RNA binding , membrane , isomerase activity , plasma membrane , extracellular region , focal adhesion , dioxygenase activity , protein binding , melanosome , integrin binding , enzyme binding , prote…	FALSE	0	Euteleostomi	Vertebrates	TRUE
1_012	DFLTSSPDHREFLST	ENST00000533767_433_742	NAV2-AS2_2	MPRRHEPVWEMTGFFLPDVLLSDSSDTSEGFRLHLEPGSIFMPLSEPPSDFLTSSPDHREFLSTCECFSASVCGQRLSELVLPQSQAGKPLTPKAKMPKHWSS	ZC3H15	4.72967	0.000524228	15.5156	6	FALSE	FALSE	FALSE	FALSE	PS50103;SSF90229;PF16543;PF00642;SM00356;IPR000571;IPR032378	metal ion binding , RNA binding , nucleus , cytoplasm , cytosol , protein binding , cytoplasmic translation , positive regulation of GTPase activity , cadherin binding , cytokine-mediated signaling pathway ,	FALSE	0	Euteleostomi	Vertebrates	TRUE
1_012	DFLTSSPDHREFLST	ENST00000533767_433_742	NAV2-AS2_2	MPRRHEPVWEMTGFFLPDVLLSDSSDTSEGFRLHLEPGSIFMPLSEPPSDFLTSSPDHREFLSTCECFSASVCGQRLSELVLPQSQAGKPLTPKAKMPKHWSS	DDX49	5.26653	0.000886515	16.0751	9	FALSE	FALSE	FALSE	TRUE	PS51192;PS51195;PS51194;PS00039;SSF52540;PF00271;PF00270;SM00490;SM00487;IPR014001;IPR014014;IPR001650;IPR000629;IPR027417;IPR011545	nucleic acid binding , nucleotide binding , ATP binding , hydrolase activity , RNA helicase activity , helicase activity , , RNA binding , protein binding , ATPase activity , nucleus , nucleoplasm , rRNA processing , positive regulation of cell growth , regulation of rRNA stability	FALSE	0	Euteleostomi	Vertebrates	TRUE
1_012	DFLTSSPDHREFLST	ENST00000533767_433_742	NAV2-AS2_2	MPRRHEPVWEMTGFFLPDVLLSDSSDTSEGFRLHLEPGSIFMPLSEPPSDFLTSSPDHREFLSTCECFSASVCGQRLSELVLPQSQAGKPLTPKAKMPKHWSS	EMG1	5.20919	0.000499314	17.1988	11	FALSE	FALSE	FALSE	FALSE	SSF75217;PF03587;IPR029028;IPR005304	, methyltransferase activity , RNA binding , nucleus , cytoplasm , transferase activity , nucleoplasm , nucleolus , methylation , chromosome , protein binding , rRNA binding , rRNA processing , ribosome biogenesis , identical protein binding , ribosomal small subunit biogenesis , rRNA (pseudouridine) methyltransferase activity , rRNA base methylation , small-subunit processome , blastocyst develo…	FALSE	NA	NA	NA	TRUE
1_012	DFLTSSPDHREFLST	ENST00000533767_433_742	NAV2-AS2_2	MPRRHEPVWEMTGFFLPDVLLSDSSDTSEGFRLHLEPGSIFMPLSEPPSDFLTSSPDHREFLSTCECFSASVCGQRLSELVLPQSQAGKPLTPKAKMPKHWSS	MTCH2	4.88024	0.000156958	18.5655	5	FALSE	FALSE	TRUE	FALSE	PS50920;0048588;PF00153;IPR018108;IPR023395	, nucleus , membrane , integral component of membrane , mitochondrial inner membrane , mitochondrion , protein binding , positive regulation of apoptotic process , protein localization to mitochondrion	FALSE	0	Euteleostomi	Vertebrates	TRUE
1_012	DFLTSSPDHREFLST	ENST00000533767_433_742	NAV2-AS2_2	MPRRHEPVWEMTGFFLPDVLLSDSSDTSEGFRLHLEPGSIFMPLSEPPSDFLTSSPDHREFLSTCECFSASVCGQRLSELVLPQSQAGKPLTPKAKMPKHWSS	ABCF3	3.89446	1.02e-05	19.4314	3	FALSE	FALSE	FALSE	FALSE	PS50893;PS00211;SSF52540;PF12848;PF00005;SM00382;IPR003439;IPR017871;IPR027417;IPR032781;IPR003593	ATP binding , ATPase activity , membrane , nucleotide binding , transmembrane transport , protein binding , defense response to virus , ATPase-coupled transmembrane transporter activity , cadherin binding ,	FALSE	0	Euteleostomi	Vertebrates	TRUE
1_012	DFLTSSPDHREFLST	ENST00000533767_433_742	NAV2-AS2_2	MPRRHEPVWEMTGFFLPDVLLSDSSDTSEGFRLHLEPGSIFMPLSEPPSDFLTSSPDHREFLSTCECFSASVCGQRLSELVLPQSQAGKPLTPKAKMPKHWSS	BCKDK	4.69789	1.2e-05	23.1229	6	FALSE	FALSE	TRUE	FALSE	PS50109;SSF69012;SSF55874;PF10436;PF02518;SM00387;PR00344;IPR005467;IPR018955;IPR003594;IPR004358	transferase activity, transferring phosphorus-containing groups , protein kinase activity , phosphorylation , nucleotide binding , ATP binding , kinase activity , transferase activity , mitochondrion , protein phosphorylation , mitochondrial matrix , protein binding , protein serine/threonine kinase activity , pyruvate dehydrogenase (acetyl-transferring) kinase activity , [3-methyl-2-oxobutanoate…	FALSE	0	Euteleostomi	Vertebrates	TRUE
1_012	DFLTSSPDHREFLST	ENST00000533767_433_742	NAV2-AS2_2	MPRRHEPVWEMTGFFLPDVLLSDSSDTSEGFRLHLEPGSIFMPLSEPPSDFLTSSPDHREFLSTCECFSASVCGQRLSELVLPQSQAGKPLTPKAKMPKHWSS	NCOA5	4.23881	1.61e-06	24.5565	4	FALSE	FALSE	FALSE	FALSE	SSF52954;IPR004154	RNA binding , nucleus , nucleoplasm , extracellular space , actin cytoskeleton , protein binding , negative regulation of transcription by RNA polymerase II , transcription corepressor activity , chromatin binding , glucose homeostasis , negative regulation of insulin receptor signaling pathway ,	FALSE	0	Euteleostomi	Vertebrates	TRUE
1_012	DFLTSSPDHREFLST	ENST00000533767_433_742	NAV2-AS2_2	MPRRHEPVWEMTGFFLPDVLLSDSSDTSEGFRLHLEPGSIFMPLSEPPSDFLTSSPDHREFLSTCECFSASVCGQRLSELVLPQSQAGKPLTPKAKMPKHWSS	PRKAR2A	4.22286	2.46e-07	27.9099	1	FALSE	FALSE	FALSE	FALSE	PS50042;PS00889;PS00888;SSF51206;SSF47391;PF00027;PF02197;SM00394;SM00100;PIRSF000548;PR00103;IPR000595;IPR018488;IPR018490;IPR003117;IPR012198	, cAMP-dependent protein kinase regulator activity , regulation of protein phosphorylation , cAMP-dependent protein kinase complex , negative regulation of cAMP-dependent protein kinase activity , cytoplasm , membrane , nucleotide binding , kinase activity , phosphorylation , plasma membrane , focal adhesion , protein binding , synapse , cAMP binding , regulation of cAMP-dependent protein kinase …	FALSE	0	Euteleostomi	Vertebrates	TRUE
1_012	DFLTSSPDHREFLST	ENST00000533767_433_742	NAV2-AS2_2	MPRRHEPVWEMTGFFLPDVLLSDSSDTSEGFRLHLEPGSIFMPLSEPPSDFLTSSPDHREFLSTCECFSASVCGQRLSELVLPQSQAGKPLTPKAKMPKHWSS	GSPT2	4.86123	1.62e-06	28.1441	3	FALSE	FALSE	FALSE	FALSE	PS51722;PS00301;SSF50447;SSF52540;SSF50465;PF00009;PF03143;PF07145;PF03144;PR00315;IPR000795;IPR031157;IPR009000;IPR027417;IPR009001;IPR004160;IPR009818;IPR004161	GTP binding , GTPase activity , RNA binding , nuclear-transcribed mRNA catabolic process, nonsense-mediated decay , cytoplasm , translation , nucleotide binding , protein binding , cell cycle , cytosol , translation release factor activity , cytoplasmic translational termination , translation release factor complex	FALSE	5	Eutheria	Mammals	TRUE
1_012	DFLTSSPDHREFLST	ENST00000533767_433_742	NAV2-AS2_2	MPRRHEPVWEMTGFFLPDVLLSDSSDTSEGFRLHLEPGSIFMPLSEPPSDFLTSSPDHREFLSTCECFSASVCGQRLSELVLPQSQAGKPLTPKAKMPKHWSS	SREK1	4.63296	1.84e-08	35.837	3	FALSE	FALSE	FALSE	TRUE	PS50102;SSF54928;PF00076;SM00360;IPR000504;IPR012677	nuclear speck , nucleoplasm , nucleic acid binding , RNA binding , nucleus , spliceosomal complex , mRNA processing , RNA splicing , protein binding ,	FALSE	0	Euteleostomi	Vertebrates	TRUE
1_012	DFLTSSPDHREFLST	ENST00000533767_433_742	NAV2-AS2_2	MPRRHEPVWEMTGFFLPDVLLSDSSDTSEGFRLHLEPGSIFMPLSEPPSDFLTSSPDHREFLSTCECFSASVCGQRLSELVLPQSQAGKPLTPKAKMPKHWSS	FOXO3	4.5221	1.07e-12	54.1391	1	FALSE	FALSE	FALSE	FALSE	PS50039;PS00658;SSF46785;PF16676;PF16675;PF00250;SM00339;PR00053;IPR001766;IPR030456;IPR011991;IPR032067;IPR032068	regulation of transcription, DNA-templated , DNA-binding transcription factor activity , sequence-specific DNA binding , positive regulation of apoptotic process , negative regulation of cell migration , cytoplasm , transcription regulatory region sequence-specific DNA binding , nucleus , membrane , nucleoplasm , apoptotic process , DNA binding , mitochondrion , mitochondrial matrix , mitochondri…	FALSE	0	Euteleostomi	Vertebrates	TRUE
1_012	DFLTSSPDHREFLST	ENST00000533767_433_742	NAV2-AS2_2	MPRRHEPVWEMTGFFLPDVLLSDSSDTSEGFRLHLEPGSIFMPLSEPPSDFLTSSPDHREFLSTCECFSASVCGQRLSELVLPQSQAGKPLTPKAKMPKHWSS	FAM168A	6.81131	9.01e-09	54.7974	6	FALSE	FALSE	FALSE	FALSE	PF14944;IPR029247	protein binding , positive regulation of base-excision repair ,	FALSE	0	Euteleostomi	Vertebrates	TRUE
1_012	DFLTSSPDHREFLST	ENST00000533767_433_742	NAV2-AS2_2	MPRRHEPVWEMTGFFLPDVLLSDSSDTSEGFRLHLEPGSIFMPLSEPPSDFLTSSPDHREFLSTCECFSASVCGQRLSELVLPQSQAGKPLTPKAKMPKHWSS	CMC2	6.82072	1.07e-12	81.6584	2	FALSE	FALSE	TRUE	FALSE	PF08583;IPR013892	mitochondrion , protein binding ,	FALSE	3	Mammalia	Mammals	TRUE
1_012	DFLTSSPDHREFLST	ENST00000533767_433_742	NAV2-AS2_2	MPRRHEPVWEMTGFFLPDVLLSDSSDTSEGFRLHLEPGSIFMPLSEPPSDFLTSSPDHREFLSTCECFSASVCGQRLSELVLPQSQAGKPLTPKAKMPKHWSS	PHAX	9.47064	2.55e-23	213.968	8	TRUE	FALSE	FALSE	FALSE	PF10258;IPR019385	snRNA export from nucleus , RNA binding , nucleus , cytoplasm , protein transport , nucleoplasm , centrosome , Cajal body , protein binding , cytosol , snRNA transcription by RNA polymerase II , nuclear export , ribonucleoprotein complex , mRNA cap binding complex binding , toxic substance binding , RNA stabilization , neuronal cell body ,	FALSE	1	Tetrapoda	Vertebrates	TRUE
1_013	DHREFLSTCECFSAS	ENST00000533767_433_742	NAV2-AS2_2	MPRRHEPVWEMTGFFLPDVLLSDSSDTSEGFRLHLEPGSIFMPLSEPPSDFLTSSPDHREFLSTCECFSASVCGQRLSELVLPQSQAGKPLTPKAKMPKHWSS	SRP14	4.99238	0.00642762	10.943	3	FALSE	FALSE	FALSE	TRUE	SSF54762;PF02290;IPR009018;IPR003210	SRP-dependent cotranslational protein targeting to membrane , 7S RNA binding , signal recognition particle , endoplasmic reticulum signal peptide binding , signal recognition particle, endoplasmic reticulum targeting , RNA binding , nucleus , cytoplasm , protein binding , extracellular region , cytosol , neutrophil degranulation , protein targeting to ER , secretory granule lumen , ficolin-1-rich…	FALSE	0	Euteleostomi	Vertebrates	TRUE
1_013	DHREFLSTCECFSAS	ENST00000533767_433_742	NAV2-AS2_2	MPRRHEPVWEMTGFFLPDVLLSDSSDTSEGFRLHLEPGSIFMPLSEPPSDFLTSSPDHREFLSTCECFSASVCGQRLSELVLPQSQAGKPLTPKAKMPKHWSS	FAM98B	5.54623	0.00833251	11.5319	13	FALSE	FALSE	FALSE	TRUE	PF10239;PR01228;IPR018797	RNA binding , nucleus , cytoplasm , intracellular membrane-bounded organelle , nucleoplasm , identical protein binding , protein binding , positive regulation of gene expression , protein methylation , positive regulation of cell population proliferation , tRNA splicing, via endonucleolytic cleavage and ligation , tRNA-splicing ligase complex , protein methyltransferase activity ,	FALSE	1	Tetrapoda	Vertebrates	TRUE
1_013	DHREFLSTCECFSAS	ENST00000533767_433_742	NAV2-AS2_2	MPRRHEPVWEMTGFFLPDVLLSDSSDTSEGFRLHLEPGSIFMPLSEPPSDFLTSSPDHREFLSTCECFSASVCGQRLSELVLPQSQAGKPLTPKAKMPKHWSS	ATP6V0D1	5.5801	0.00642762	12.2313	13	FALSE	FALSE	FALSE	TRUE	0044678;PF01992;PIRSF018497;IPR002843;IPR016727	, proton transmembrane transporter activity , proton transmembrane transport , proton-transporting V-type ATPase, V0 domain , membrane , ion transport , lysosomal membrane , protein binding , lysosome , cell projection organization , cellular iron ion homeostasis , centrosome , cilium assembly , extracellular exosome , ion transmembrane transport , endosome membrane , cellular response to amino a…	FALSE	0	Euteleostomi	Vertebrates	TRUE
1_013	DHREFLSTCECFSAS	ENST00000533767_433_742	NAV2-AS2_2	MPRRHEPVWEMTGFFLPDVLLSDSSDTSEGFRLHLEPGSIFMPLSEPPSDFLTSSPDHREFLSTCECFSASVCGQRLSELVLPQSQAGKPLTPKAKMPKHWSS	GABARAPL2	4.56222	0.00175639	12.5706	13	FALSE	FALSE	FALSE	FALSE	SSF54236;PF02991;IPR029071;IPR004241	membrane , autophagy , cytoplasm , protein transport , endoplasmic reticulum , endoplasmic reticulum membrane , Golgi apparatus , cytosol , cytoplasmic vesicle , Golgi membrane , protein binding , autophagosome , autophagosome membrane , microtubule binding , intra-Golgi vesicle-mediated transport , ubiquitin protein ligase binding , SNARE binding , autophagosome assembly , autophagy of mitochond…	FALSE	0	Euteleostomi	Vertebrates	TRUE
1_013	DHREFLSTCECFSAS	ENST00000533767_433_742	NAV2-AS2_2	MPRRHEPVWEMTGFFLPDVLLSDSSDTSEGFRLHLEPGSIFMPLSEPPSDFLTSSPDHREFLSTCECFSASVCGQRLSELVLPQSQAGKPLTPKAKMPKHWSS	CSNK1E	5.21472	0.00230001	13.7578	6	FALSE	FALSE	FALSE	FALSE	PS50011;PS00107;PS00108;SSF56112;PF00069;SM00220;IPR000719;IPR017441;IPR008271;IPR011009	ATP binding , protein phosphorylation , protein kinase activity , RNA binding , nucleus , cytoplasm , nucleotide binding , protein serine/threonine kinase activity , kinase activity , transferase activity , protein serine kinase activity , protein threonine kinase activity , phosphorylation , protein binding , rhythmic process , circadian regulation of gene expression , nucleoplasm , cytosol , G2…	FALSE	0	Euteleostomi	Vertebrates	TRUE
1_013	DHREFLSTCECFSAS	ENST00000533767_433_742	NAV2-AS2_2	MPRRHEPVWEMTGFFLPDVLLSDSSDTSEGFRLHLEPGSIFMPLSEPPSDFLTSSPDHREFLSTCECFSASVCGQRLSELVLPQSQAGKPLTPKAKMPKHWSS	STRAP	4.45101	0.000461853	14.8463	2	FALSE	FALSE	FALSE	TRUE	PS50082;PS50294;PS00678;SSF50978;PF00400;SM00320;PR00320;SSF50998;PS51257;IPR001680;IPR017986;IPR019775;IPR020472;IPR011047	, protein binding , RNA binding , nucleus , mRNA processing , RNA splicing , cytoplasm , cytosol , spliceosomal snRNP assembly , SMN complex , SMN-Sm protein complex , negative regulation of epithelial cell proliferation , negative regulation of transforming growth factor beta receptor signaling pathway , negative regulation of epithelial to mesenchymal transition , negative regulation of pathway…	FALSE	0	Euteleostomi	Vertebrates	TRUE
1_013	DHREFLSTCECFSAS	ENST00000533767_433_742	NAV2-AS2_2	MPRRHEPVWEMTGFFLPDVLLSDSSDTSEGFRLHLEPGSIFMPLSEPPSDFLTSSPDHREFLSTCECFSASVCGQRLSELVLPQSQAGKPLTPKAKMPKHWSS	CFAP20	4.35746	0.000385728	14.8752	6	FALSE	FALSE	FALSE	FALSE	PF05018;IPR007714	RNA binding , nucleus , cytoplasm , nucleoplasm , centriole , cilium , cytoskeleton , cell projection , microtubule , protein binding , ciliary basal body , cilium assembly , extracellular exosome , motile cilium , multicellular organism development , positive regulation of cell motility , protein polyglutamylation , regulation of cilium beat frequency involved in ciliary motility , positive regu…	FALSE	0	Euteleostomi	Vertebrates	TRUE
1_013	DHREFLSTCECFSAS	ENST00000533767_433_742	NAV2-AS2_2	MPRRHEPVWEMTGFFLPDVLLSDSSDTSEGFRLHLEPGSIFMPLSEPPSDFLTSSPDHREFLSTCECFSASVCGQRLSELVLPQSQAGKPLTPKAKMPKHWSS	SHMT1	4.08053	0.000184678	15.235	6	FALSE	FALSE	FALSE	FALSE	PS00096;SSF53383;PF00464;PIRSF000412;PS50957;IPR019798;IPR015424;IPR001085;IPR006155	catalytic activity , pyridoxal phosphate binding , glycine hydroxymethyltransferase activity , glycine biosynthetic process from serine , tetrahydrofolate interconversion , cytoplasm , transferase activity , nucleoplasm , cytosol , protein homodimerization activity , one-carbon metabolic process , protein binding , nucleus , identical protein binding , translation repressor activity, mRNA regulat…	FALSE	0	Euteleostomi	Vertebrates	TRUE
1_013	DHREFLSTCECFSAS	ENST00000533767_433_742	NAV2-AS2_2	MPRRHEPVWEMTGFFLPDVLLSDSSDTSEGFRLHLEPGSIFMPLSEPPSDFLTSSPDHREFLSTCECFSASVCGQRLSELVLPQSQAGKPLTPKAKMPKHWSS	ALYREF	5.51094	0.00150503	15.5544	14	FALSE	FALSE	FALSE	TRUE	PS50102;SSF54928;PF13865;PF00076;SM00360;SM01218;IPR000504;IPR012677;IPR025715	nucleic acid binding , RNA binding , nuclear speck ,	FALSE	0	Euteleostomi	Vertebrates	TRUE
1_013	DHREFLSTCECFSAS	ENST00000533767_433_742	NAV2-AS2_2	MPRRHEPVWEMTGFFLPDVLLSDSSDTSEGFRLHLEPGSIFMPLSEPPSDFLTSSPDHREFLSTCECFSASVCGQRLSELVLPQSQAGKPLTPKAKMPKHWSS	EIF1	5.10407	0.000687803	16.1418	11	FALSE	FALSE	FALSE	TRUE	PS50296;SSF55159;PF01253;TIGR01160;PIRSF004499;IPR001950;IPR005874	, translation initiation factor activity , translational initiation , RNA binding , nucleus , cytoplasm , translation , protein binding , translation factor activity, RNA binding , eukaryotic 43S preinitiation complex , regulation of translational initiation , ribosomal small subunit binding	FALSE	1	Tetrapoda	Vertebrates	TRUE
1_013	DHREFLSTCECFSAS	ENST00000533767_433_742	NAV2-AS2_2	MPRRHEPVWEMTGFFLPDVLLSDSSDTSEGFRLHLEPGSIFMPLSEPPSDFLTSSPDHREFLSTCECFSASVCGQRLSELVLPQSQAGKPLTPKAKMPKHWSS	ZNF22	4.37014	0.000173737	16.4322	8	FALSE	FALSE	FALSE	FALSE	PS50157;PS00028;SSF57667;PF00096;SM00355;IPR007087;IPR015880	nucleus , metal ion binding , nucleoplasm , DNA binding , regulation of transcription, DNA-templated , regulation of transcription by RNA polymerase II , RNA polymerase II transcription regulatory region sequence-specific DNA binding , DNA-binding transcription factor activity, RNA polymerase II-specific , zinc ion binding , odontogenesis	FALSE	4	Theria	Mammals	TRUE
1_013	DHREFLSTCECFSAS	ENST00000533767_433_742	NAV2-AS2_2	MPRRHEPVWEMTGFFLPDVLLSDSSDTSEGFRLHLEPGSIFMPLSEPPSDFLTSSPDHREFLSTCECFSASVCGQRLSELVLPQSQAGKPLTPKAKMPKHWSS	PLK1	5.14341	0.000616014	16.5124	7	FALSE	FALSE	FALSE	TRUE	PS50078;PS50011;PS00108;PS00107;SSF82615;SSF56112;PF00659;PF00069;SM00220;IPR000959;IPR000719;IPR008271;IPR017441;IPR011009	, nucleotide binding , protein kinase activity , ATP binding , protein phosphorylation , protein binding , nucleus , cytoplasm , protein serine/threonine kinase activity , kinase activity , transferase activity , protein serine kinase activity , protein threonine kinase activity , phosphorylation , negative regulation of apoptotic process , protein ubiquitination , cytoskeleton , cell division , …	FALSE	0	Euteleostomi	Vertebrates	TRUE
1_013	DHREFLSTCECFSAS	ENST00000533767_433_742	NAV2-AS2_2	MPRRHEPVWEMTGFFLPDVLLSDSSDTSEGFRLHLEPGSIFMPLSEPPSDFLTSSPDHREFLSTCECFSASVCGQRLSELVLPQSQAGKPLTPKAKMPKHWSS	CSNK1A1	5.8176	0.000643806	18.5654	9	FALSE	FALSE	FALSE	TRUE	PS50011;PS00107;PS00108;SSF56112;PF00069;SM00220;IPR000719;IPR017441;IPR008271;IPR011009	ATP binding , protein phosphorylation , protein kinase activity , nucleus , cytoplasm , nuclear speck , membrane , nucleotide binding , protein serine/threonine kinase activity , kinase activity , transferase activity , protein serine kinase activity , protein threonine kinase activity , phosphorylation , cytosol , cytoskeleton , cell division , chromosome , cell projection , Wnt signaling pathwa…	FALSE	0	Euteleostomi	Vertebrates	TRUE
1_013	DHREFLSTCECFSAS	ENST00000533767_433_742	NAV2-AS2_2	MPRRHEPVWEMTGFFLPDVLLSDSSDTSEGFRLHLEPGSIFMPLSEPPSDFLTSSPDHREFLSTCECFSASVCGQRLSELVLPQSQAGKPLTPKAKMPKHWSS	HDDC2	4.22061	2.93e-05	19.1326	3	FALSE	FALSE	FALSE	FALSE	SSF109604;PF13023;SM00471;IPR006674;IPR003607	, metal ion binding , hydrolase activity , dephosphorylation , protein binding , cytoplasm , 5'-deoxynucleotidase activity	FALSE	0	Euteleostomi	Vertebrates	TRUE
1_013	DHREFLSTCECFSAS	ENST00000533767_433_742	NAV2-AS2_2	MPRRHEPVWEMTGFFLPDVLLSDSSDTSEGFRLHLEPGSIFMPLSEPPSDFLTSSPDHREFLSTCECFSASVCGQRLSELVLPQSQAGKPLTPKAKMPKHWSS	PPIB	6.20193	0.000520423	20.3649	2	FALSE	FALSE	FALSE	FALSE	PS50072;PS00170;SSF50891;PF00160;PR00153;IPR002130;IPR020892;IPR029000	, peptidyl-prolyl cis-trans isomerase activity , protein folding , protein peptidyl-prolyl isomerization , RNA binding , nucleus , membrane , isomerase activity , endoplasmic reticulum , nucleoplasm , focal adhesion , endoplasmic reticulum lumen , protein binding , melanosome , perinuclear region of cytoplasm , bone development , cytoplasm , cyclosporin A binding , intracellular membrane-bounded …	FALSE	0	Euteleostomi	Vertebrates	TRUE
1_013	DHREFLSTCECFSAS	ENST00000533767_433_742	NAV2-AS2_2	MPRRHEPVWEMTGFFLPDVLLSDSSDTSEGFRLHLEPGSIFMPLSEPPSDFLTSSPDHREFLSTCECFSASVCGQRLSELVLPQSQAGKPLTPKAKMPKHWSS	CXorf56	5.45358	0.000173737	20.5061	9	FALSE	FALSE	FALSE	TRUE		NA	FALSE	1	Tetrapoda	Vertebrates	TRUE
1_013	DHREFLSTCECFSAS	ENST00000533767_433_742	NAV2-AS2_2	MPRRHEPVWEMTGFFLPDVLLSDSSDTSEGFRLHLEPGSIFMPLSEPPSDFLTSSPDHREFLSTCECFSASVCGQRLSELVLPQSQAGKPLTPKAKMPKHWSS	NDUFB7	4.8169	5.52e-05	20.511	8	FALSE	FALSE	TRUE	FALSE	PF05676;IPR008698	, NADH dehydrogenase (ubiquinone) activity , mitochondrion , NADH dehydrogenase activity , membrane , mitochondrial inner membrane , protein binding , mitochondrial intermembrane space , respirasome , mitochondrial respiratory chain complex I assembly , mitochondrial respiratory chain complex I , mitochondrial electron transport, NADH to ubiquinone	FALSE	0	Euteleostomi	Vertebrates	TRUE
1_013	DHREFLSTCECFSAS	ENST00000533767_433_742	NAV2-AS2_2	MPRRHEPVWEMTGFFLPDVLLSDSSDTSEGFRLHLEPGSIFMPLSEPPSDFLTSSPDHREFLSTCECFSASVCGQRLSELVLPQSQAGKPLTPKAKMPKHWSS	CASC3	4.1548	9.39e-06	20.8869	6	FALSE	FALSE	FALSE	TRUE	PF09405;SM01044;IPR018545	, RNA binding , mRNA processing , exon-exon junction complex , nucleus , spliceosomal complex , nuclear-transcribed mRNA catabolic process, nonsense-mediated decay , RNA splicing , mRNA transport , cytoplasm , nuclear speck , nuclear membrane , regulation of translation , cell projection , dendrite , protein binding , perinuclear region of cytoplasm , mRNA splicing, via spliceosome , cytoplasmic …	FALSE	0	Euteleostomi	Vertebrates	TRUE
1_013	DHREFLSTCECFSAS	ENST00000533767_433_742	NAV2-AS2_2	MPRRHEPVWEMTGFFLPDVLLSDSSDTSEGFRLHLEPGSIFMPLSEPPSDFLTSSPDHREFLSTCECFSASVCGQRLSELVLPQSQAGKPLTPKAKMPKHWSS	DDX49	5.69766	0.000184678	21.2727	9	FALSE	FALSE	FALSE	TRUE	PS51192;PS51195;PS51194;PS00039;SSF52540;PF00271;PF00270;SM00490;SM00487;IPR014001;IPR014014;IPR001650;IPR000629;IPR027417;IPR011545	nucleic acid binding , nucleotide binding , ATP binding , hydrolase activity , RNA helicase activity , helicase activity , , RNA binding , protein binding , ATPase activity , nucleus , nucleoplasm , rRNA processing , positive regulation of cell growth , regulation of rRNA stability	FALSE	0	Euteleostomi	Vertebrates	TRUE
1_013	DHREFLSTCECFSAS	ENST00000533767_433_742	NAV2-AS2_2	MPRRHEPVWEMTGFFLPDVLLSDSSDTSEGFRLHLEPGSIFMPLSEPPSDFLTSSPDHREFLSTCECFSASVCGQRLSELVLPQSQAGKPLTPKAKMPKHWSS	MORF4L2	5.96822	0.000184678	22.2829	11	FALSE	FALSE	FALSE	FALSE	PS51640;PF05712;IPR026541	regulation of transcription, DNA-templated , nucleus , chromatin organization , NuA4 histone acetyltransferase complex , nucleoplasm , plasma membrane , nucleolus , DNA repair , cellular response to DNA damage stimulus , protein binding , regulation of growth , chromatin silencing , histone acetylation , histone H4 acetylation , histone deacetylation , histone acetyltransferase complex , histone …	FALSE	5	Eutheria	Mammals	TRUE
1_013	DHREFLSTCECFSAS	ENST00000533767_433_742	NAV2-AS2_2	MPRRHEPVWEMTGFFLPDVLLSDSSDTSEGFRLHLEPGSIFMPLSEPPSDFLTSSPDHREFLSTCECFSASVCGQRLSELVLPQSQAGKPLTPKAKMPKHWSS	CSNK1D	4.68473	1.48e-05	22.6256	3	FALSE	FALSE	FALSE	FALSE	PS50011;PS00108;SSF56112;PF00069;PS00107;SM00220;IPR000719;IPR008271;IPR011009;IPR017441	, ATP binding , protein phosphorylation , protein kinase activity , nucleotide binding , protein serine/threonine kinase activity , positive regulation of protein phosphorylation , positive regulation of canonical Wnt signaling pathway , nucleus , cytoplasm , membrane , kinase activity , transferase activity , protein serine kinase activity , protein threonine kinase activity , phosphorylation , …	FALSE	0	Euteleostomi	Vertebrates	TRUE
1_013	DHREFLSTCECFSAS	ENST00000533767_433_742	NAV2-AS2_2	MPRRHEPVWEMTGFFLPDVLLSDSSDTSEGFRLHLEPGSIFMPLSEPPSDFLTSSPDHREFLSTCECFSASVCGQRLSELVLPQSQAGKPLTPKAKMPKHWSS	FHL1	3.95035	1.46e-06	23.0574	3	FALSE	FALSE	FALSE	FALSE	PS50023;PS00478;SSF57716;PF00412;SM00132;IPR001781	muscle organ development , nucleus , cytoplasm , metal ion binding , cytosol , plasma membrane , focal adhesion , multicellular organism development , cell differentiation , protein binding , ion channel binding , molecular_function , negative regulation of cell growth , negative regulation of G1/S transition of mitotic cell cycle , regulation of potassium ion transmembrane transporter activity ,…	FALSE	0	Euteleostomi	Vertebrates	TRUE
1_013	DHREFLSTCECFSAS	ENST00000533767_433_742	NAV2-AS2_2	MPRRHEPVWEMTGFFLPDVLLSDSSDTSEGFRLHLEPGSIFMPLSEPPSDFLTSSPDHREFLSTCECFSASVCGQRLSELVLPQSQAGKPLTPKAKMPKHWSS	DDX42	7.03624	0.000385731	24.0197	14	FALSE	FALSE	FALSE	FALSE	PS51192;PS51194;PS51195;PS00039;SSF52540;PF00270;PF00271;SM00487;SM00490;IPR014001;IPR001650;IPR014014;IPR000629;IPR027417;IPR011545	, ATP binding , nucleic acid binding , helicase activity , RNA binding , nucleus , cytoplasm , nuclear speck , membrane , nucleotide binding , cytosol , hydrolase activity , RNA helicase activity , ATPase activity , Cajal body , protein binding , nucleoplasm , regulation of apoptotic process , protein localization , mRNA splicing, via spliceosome	FALSE	0	Euteleostomi	Vertebrates	TRUE
1_013	DHREFLSTCECFSAS	ENST00000533767_433_742	NAV2-AS2_2	MPRRHEPVWEMTGFFLPDVLLSDSSDTSEGFRLHLEPGSIFMPLSEPPSDFLTSSPDHREFLSTCECFSASVCGQRLSELVLPQSQAGKPLTPKAKMPKHWSS	RBMX	5.23043	2.52e-05	24.0557	6	FALSE	FALSE	FALSE	TRUE	PS50102;SSF54928;PF00076;PF08081;SM00360;SM00361;IPR000504;IPR012677;IPR012604;IPR003954	, nucleic acid binding , RNA binding , nucleus , spliceosomal complex , mRNA processing , RNA splicing , membrane , extracellular space , protein binding , identical protein binding , mRNA splicing, via spliceosome , mRNA binding , catalytic step 2 spliceosome , positive regulation of transcription by RNA polymerase II , nucleoplasm , extracellular exosome , transcription by RNA polymerase II , c…	FALSE	0	Euteleostomi	Vertebrates	TRUE
1_013	DHREFLSTCECFSAS	ENST00000533767_433_742	NAV2-AS2_2	MPRRHEPVWEMTGFFLPDVLLSDSSDTSEGFRLHLEPGSIFMPLSEPPSDFLTSSPDHREFLSTCECFSASVCGQRLSELVLPQSQAGKPLTPKAKMPKHWSS	SERF2	5.52344	1.7e-05	26.3489	10	FALSE	FALSE	FALSE	FALSE	PF04419;IPR007513	, nucleus , cytosol , molecular_function , protein destabilization	FALSE	0	Euteleostomi	Vertebrates	TRUE
1_013	DHREFLSTCECFSAS	ENST00000533767_433_742	NAV2-AS2_2	MPRRHEPVWEMTGFFLPDVLLSDSSDTSEGFRLHLEPGSIFMPLSEPPSDFLTSSPDHREFLSTCECFSASVCGQRLSELVLPQSQAGKPLTPKAKMPKHWSS	MORF4L1	4.67804	1.63e-06	27.0733	3	FALSE	FALSE	FALSE	FALSE	PS51640;SSF54160;PF05712;PF11717;PIRSF038133;SM00298;IPR026541;IPR016197;IPR025995;IPR008676;IPR000953	regulation of transcription, DNA-templated , nucleus , chromatin organization , NuA4 histone acetyltransferase complex , Sin3 complex , nuclear speck , , DNA repair , cellular response to DNA damage stimulus , protein binding , DNA recombination , regulation of growth , chromatin silencing , nucleoplasm , histone acetylation , protein N-terminus binding , histone H4 acetylation , double-strand br…	FALSE	0	Euteleostomi	Vertebrates	TRUE
1_013	DHREFLSTCECFSAS	ENST00000533767_433_742	NAV2-AS2_2	MPRRHEPVWEMTGFFLPDVLLSDSSDTSEGFRLHLEPGSIFMPLSEPPSDFLTSSPDHREFLSTCECFSASVCGQRLSELVLPQSQAGKPLTPKAKMPKHWSS	PPIF	6.27206	9.39e-06	31.5306	11	FALSE	FALSE	TRUE	FALSE	PS50072;PS00170;SSF50891;PF00160;PR00153;IPR002130;IPR020892;IPR029000	, isomerase activity , peptidyl-prolyl cis-trans isomerase activity , protein peptidyl-prolyl isomerization , protein folding , negative regulation of apoptotic process , mitochondrion , apoptotic process , mitochondrial matrix , cyclosporin A binding , peptide binding , response to ischemia , response to oxidative stress , apoptotic mitochondrial changes , regulation of proton-transporting ATPas…	FALSE	0	Euteleostomi	Vertebrates	TRUE
1_013	DHREFLSTCECFSAS	ENST00000533767_433_742	NAV2-AS2_2	MPRRHEPVWEMTGFFLPDVLLSDSSDTSEGFRLHLEPGSIFMPLSEPPSDFLTSSPDHREFLSTCECFSASVCGQRLSELVLPQSQAGKPLTPKAKMPKHWSS	ALYREF	5.70894	2.35e-06	32.1309	14	FALSE	FALSE	FALSE	TRUE	PS50102;SSF54928;PF13865;PF00076;SM00360;SM01218;IPR000504;IPR012677;IPR025715	nucleic acid binding , RNA binding , nuclear speck ,	FALSE	0	Euteleostomi	Vertebrates	TRUE
1_013	DHREFLSTCECFSAS	ENST00000533767_433_742	NAV2-AS2_2	MPRRHEPVWEMTGFFLPDVLLSDSSDTSEGFRLHLEPGSIFMPLSEPPSDFLTSSPDHREFLSTCECFSASVCGQRLSELVLPQSQAGKPLTPKAKMPKHWSS	C19orf53	7.83913	6.36e-05	32.8956	20	FALSE	FALSE	FALSE	FALSE	PF09495;IPR019034		FALSE	1	Tetrapoda	Vertebrates	TRUE
1_013	DHREFLSTCECFSAS	ENST00000533767_433_742	NAV2-AS2_2	MPRRHEPVWEMTGFFLPDVLLSDSSDTSEGFRLHLEPGSIFMPLSEPPSDFLTSSPDHREFLSTCECFSASVCGQRLSELVLPQSQAGKPLTPKAKMPKHWSS	EMG1	7.34438	5.67e-07	45.876	11	TRUE	FALSE	FALSE	FALSE	SSF75217;PF03587;IPR029028;IPR005304	, methyltransferase activity , RNA binding , nucleus , cytoplasm , transferase activity , nucleoplasm , nucleolus , methylation , chromosome , protein binding , rRNA binding , rRNA processing , ribosome biogenesis , identical protein binding , ribosomal small subunit biogenesis , rRNA (pseudouridine) methyltransferase activity , rRNA base methylation , small-subunit processome , blastocyst develo…	FALSE	NA	NA	NA	TRUE
1_014	TCECFSASVCGQRLS	ENST00000533767_433_742	NAV2-AS2_2	MPRRHEPVWEMTGFFLPDVLLSDSSDTSEGFRLHLEPGSIFMPLSEPPSDFLTSSPDHREFLSTCECFSASVCGQRLSELVLPQSQAGKPLTPKAKMPKHWSS	ATP2A2	4.33603	0.000587036	14.0112	4	FALSE	FALSE	FALSE	TRUE	PS00154;0049471;SSF56784;0049473;SSF81660;PF08282;PF00690;PF13246;PF00689;PF00122;SM00831;TIGR01116;TIGR01494;PR00119;PR00120;IPR018303;IPR023214;IPR023299;IPR004014;IPR006068;IPR008250;IPR005782;IPR001757	, integral component of membrane , calcium ion transport , nucleotide binding , calcium transmembrane transporter activity, phosphorylative mechanism , positive regulation of heart rate , membrane , metal ion binding , ATP binding , endoplasmic reticulum , endoplasmic reticulum membrane , ion transport , protein binding , ATPase activity , proton transmembrane transport , autophagosome assembly ,…	FALSE	0	Euteleostomi	Vertebrates	TRUE
1_014	TCECFSASVCGQRLS	ENST00000533767_433_742	NAV2-AS2_2	MPRRHEPVWEMTGFFLPDVLLSDSSDTSEGFRLHLEPGSIFMPLSEPPSDFLTSSPDHREFLSTCECFSASVCGQRLSELVLPQSQAGKPLTPKAKMPKHWSS	HLA-B	4.16518	0.000243327	15.0522	5	FALSE	FALSE	FALSE	FALSE	PS50835;PS00290;SSF54452;SSF48726;PF06623;PF00129;PF07654;SM00407;PR01638;IPR007110;IPR003006;IPR011162;IPR010579;IPR001039;IPR003597;IPR027648	, immune response , antigen processing and presentation , membrane , integral component of membrane , plasma membrane , endoplasmic reticulum , endoplasmic reticulum membrane , Golgi apparatus , protein binding , viral process , immune system process , innate immune response , adaptive immune response , cell surface , regulation of immune response , integral component of plasma membrane , defense…	FALSE	5	Eutheria	Mammals	TRUE
1_014	TCECFSASVCGQRLS	ENST00000533767_433_742	NAV2-AS2_2	MPRRHEPVWEMTGFFLPDVLLSDSSDTSEGFRLHLEPGSIFMPLSEPPSDFLTSSPDHREFLSTCECFSASVCGQRLSELVLPQSQAGKPLTPKAKMPKHWSS	CHMP1A	4.36628	0.000310182	15.3186	5	FALSE	FALSE	FALSE	FALSE	PF03357;IPR005024	, vesicle-mediated transport , vacuolar transport , mitotic chromosome condensation , ESCRT III complex , nuclear matrix , cytoplasm , membrane , endosome membrane , nucleus , protein transport , endosome , cell division , protein homodimerization activity , endomembrane system , protein binding , cell cycle , proteolysis , early endosome , microtubule organizing center , identical protein bindin…	FALSE	0	Euteleostomi	Vertebrates	TRUE
1_014	TCECFSASVCGQRLS	ENST00000533767_433_742	NAV2-AS2_2	MPRRHEPVWEMTGFFLPDVLLSDSSDTSEGFRLHLEPGSIFMPLSEPPSDFLTSSPDHREFLSTCECFSASVCGQRLSELVLPQSQAGKPLTPKAKMPKHWSS	EIF3H	4.13628	0.000183768	15.452	4	FALSE	FALSE	FALSE	FALSE	PF01398;SM00232;IPR000555	protein binding , cytoplasm , translation initiation factor activity , metallopeptidase activity , isopeptidase activity , eukaryotic translation initiation factor 3 complex , RNA binding , membrane , formation of cytoplasmic translation initiation complex , cytoplasmic translational initiation , translation , translational initiation , eukaryotic 43S preinitiation complex , eukaryotic 48S preini…	FALSE	0	Euteleostomi	Vertebrates	TRUE
1_014	TCECFSASVCGQRLS	ENST00000533767_433_742	NAV2-AS2_2	MPRRHEPVWEMTGFFLPDVLLSDSSDTSEGFRLHLEPGSIFMPLSEPPSDFLTSSPDHREFLSTCECFSASVCGQRLSELVLPQSQAGKPLTPKAKMPKHWSS	MAP7D3	4.28473	7.89e-05	17.58	4	FALSE	FALSE	FALSE	FALSE	PF05672;IPR008604	microtubule cytoskeleton organization , microtubule cytoskeleton , cytoplasm , membrane , cytoskeleton , spindle , microtubule binding , tubulin binding , microtubule polymerization ,	FALSE	1	Tetrapoda	Vertebrates	TRUE
1_014	TCECFSASVCGQRLS	ENST00000533767_433_742	NAV2-AS2_2	MPRRHEPVWEMTGFFLPDVLLSDSSDTSEGFRLHLEPGSIFMPLSEPPSDFLTSSPDHREFLSTCECFSASVCGQRLSELVLPQSQAGKPLTPKAKMPKHWSS	CTNND1	4.71063	0.000109182	18.6628	6	FALSE	FALSE	FALSE	FALSE	PS50176;SSF48371;PF00514;SM00185;IPR000225;IPR016024	protein binding , cadherin binding , cell-cell adhesion , negative regulation of canonical Wnt signaling pathway , nucleus , cytoplasm , membrane , plasma membrane , cell adhesion , adherens junction , cell junction , Wnt signaling pathway , midbody , extracellular exosome , protein stabilization , cytosol , signaling receptor binding , cell-cell junction assembly , cell-cell junction , adherens …	FALSE	0	Euteleostomi	Vertebrates	TRUE
1_014	TCECFSASVCGQRLS	ENST00000533767_433_742	NAV2-AS2_2	MPRRHEPVWEMTGFFLPDVLLSDSSDTSEGFRLHLEPGSIFMPLSEPPSDFLTSSPDHREFLSTCECFSASVCGQRLSELVLPQSQAGKPLTPKAKMPKHWSS	BTF3L4	4.31089	4.03e-06	23.256	3	FALSE	FALSE	FALSE	FALSE	PS51151;PF01849;SM01407;IPR002715	protein binding ,	FALSE	0	Euteleostomi	Vertebrates	TRUE
1_014	TCECFSASVCGQRLS	ENST00000533767_433_742	NAV2-AS2_2	MPRRHEPVWEMTGFFLPDVLLSDSSDTSEGFRLHLEPGSIFMPLSEPPSDFLTSSPDHREFLSTCECFSASVCGQRLSELVLPQSQAGKPLTPKAKMPKHWSS	RER1	4.87891	1.57e-05	23.4411	9	FALSE	FALSE	FALSE	FALSE	PF03248;PIRSF016013;IPR004932	integral component of membrane , membrane , Golgi apparatus , Golgi membrane , protein binding , retrograde vesicle-mediated transport, Golgi to endoplasmic reticulum , plasma membrane , molecular_function , integral component of Golgi membrane , acetylcholine receptor binding , protein retention in ER lumen , neuromuscular junction development , skeletal muscle acetylcholine-gated channel cluste…	FALSE	0	Euteleostomi	Vertebrates	TRUE
1_014	TCECFSASVCGQRLS	ENST00000533767_433_742	NAV2-AS2_2	MPRRHEPVWEMTGFFLPDVLLSDSSDTSEGFRLHLEPGSIFMPLSEPPSDFLTSSPDHREFLSTCECFSASVCGQRLSELVLPQSQAGKPLTPKAKMPKHWSS	UQCRB	4.49886	3.71e-06	24.433	1	FALSE	FALSE	TRUE	FALSE	SSF81524;PF02271;PIRSF000022;IPR003197	mitochondrial electron transport, ubiquinol to cytochrome c , mitochondrial respiratory chain complex III , membrane , mitochondrial inner membrane , mitochondrion , protein binding , respirasome , aerobic respiration , oxidative phosphorylation , mitochondrial respirasome ,	FALSE	0	Euteleostomi	Vertebrates	TRUE
1_014	TCECFSASVCGQRLS	ENST00000533767_433_742	NAV2-AS2_2	MPRRHEPVWEMTGFFLPDVLLSDSSDTSEGFRLHLEPGSIFMPLSEPPSDFLTSSPDHREFLSTCECFSASVCGQRLSELVLPQSQAGKPLTPKAKMPKHWSS	AEBP2	3.62635	1.37e-07	24.8839	1	FALSE	FALSE	FALSE	FALSE	PS50157;PS00028;SSF57667;SM00355;IPR007087;IPR015880	nucleoplasm , nucleus , metal ion binding , DNA binding , chromatin organization , protein binding , regulation of transcription by RNA polymerase II , chromatin , ESC/E(Z) complex , negative regulation of gene expression, epigenetic , DNA-binding transcription repressor activity, RNA polymerase II-specific , negative regulation of transcription by RNA polymerase II , regulation of transcription,…	FALSE	0	Euteleostomi	Vertebrates	TRUE
1_014	TCECFSASVCGQRLS	ENST00000533767_433_742	NAV2-AS2_2	MPRRHEPVWEMTGFFLPDVLLSDSSDTSEGFRLHLEPGSIFMPLSEPPSDFLTSSPDHREFLSTCECFSASVCGQRLSELVLPQSQAGKPLTPKAKMPKHWSS	CGGBP1	4.8746	4.21e-06	26.2062	5	FALSE	FALSE	FALSE	FALSE		nucleus , regulation of transcription by RNA polymerase II , double-stranded DNA binding , nucleoplasm , DNA binding , protein binding , identical protein binding , regulation of gene expression , negative regulation of transcription by RNA polymerase II , DNA-binding transcription factor binding , regulation of gene expression, epigenetic ,	FALSE	2	Amniota	Vertebrates	TRUE
1_014	TCECFSASVCGQRLS	ENST00000533767_433_742	NAV2-AS2_2	MPRRHEPVWEMTGFFLPDVLLSDSSDTSEGFRLHLEPGSIFMPLSEPPSDFLTSSPDHREFLSTCECFSASVCGQRLSELVLPQSQAGKPLTPKAKMPKHWSS	HTATSF1	6.9784	1.98e-05	32.8292	7	FALSE	FALSE	FALSE	TRUE	PS50102;SSF54928;PF00076;SM00360;IPR000504;IPR012677	nucleic acid binding , mRNA splicing, via spliceosome , RNA binding , nucleoplasm , nucleus , regulation of transcription by RNA polymerase II , viral genome replication , U2-type spliceosomal complex , regulation of DNA-templated transcription, elongation , U2 snRNP	FALSE	0	Euteleostomi	Vertebrates	TRUE
1_014	TCECFSASVCGQRLS	ENST00000533767_433_742	NAV2-AS2_2	MPRRHEPVWEMTGFFLPDVLLSDSSDTSEGFRLHLEPGSIFMPLSEPPSDFLTSSPDHREFLSTCECFSASVCGQRLSELVLPQSQAGKPLTPKAKMPKHWSS	COPA	6.17277	4.12e-06	33.2384	2	FALSE	FALSE	FALSE	TRUE	PS50082;PS50294;PS00678;SSF50978;SSF51004;PF00400;PF04053;PF06957;PF12894;SM00320;PIRSF003354;PR00320;0049172;IPR001680;IPR017986;IPR019775;IPR011048;IPR006692;IPR010714;IPR024977;IPR016391;IPR020472	protein binding , intracellular protein transport , vesicle-mediated transport , structural molecule activity , membrane coat , COPI vesicle coat , cytoplasm , membrane , protein transport , Golgi apparatus , signal transduction , extracellular region , cytoplasmic vesicle , Golgi membrane , COPI-coated vesicle membrane , hormone activity , intra-Golgi vesicle-mediated transport , endoplasmic ret…	FALSE	0	Euteleostomi	Vertebrates	TRUE
1_014	TCECFSASVCGQRLS	ENST00000533767_433_742	NAV2-AS2_2	MPRRHEPVWEMTGFFLPDVLLSDSSDTSEGFRLHLEPGSIFMPLSEPPSDFLTSSPDHREFLSTCECFSASVCGQRLSELVLPQSQAGKPLTPKAKMPKHWSS	PC	6.82655	1e-10	68.2632	4	TRUE	FALSE	TRUE	FALSE	PS50968;PS50991;PS50975;PS50979;PS00188;SSF51569;SSF52440;SSF89000;SSF51246;SSF56059;SSF51230;PF00682;PF02786;PF02436;PF00289;PF00364;PF02785;SM00878;TIGR01235;PIRSF001594;IPR000089;IPR000891;IPR011761;IPR011764;IPR001882;IPR016185;IPR011054;IPR011053;IPR005479;IPR003379;IPR005481;IPR005482;IPR005930	metal ion binding , ATP binding , catalytic activity , gluconeogenesis , pyruvate carboxylase activity , biotin binding , pyruvate metabolic process , nucleotide binding , mitochondrion , mitochondrial matrix , lipid metabolic process , ligase activity , metabolic process , protein binding , cytoplasm , identical protein binding , cytosol , negative regulation of gene expression , positive regula…	FALSE	0	Euteleostomi	Vertebrates	TRUE
1_015	SVCGQRLSELVLPQS	ENST00000533767_433_742	NAV2-AS2_2	MPRRHEPVWEMTGFFLPDVLLSDSSDTSEGFRLHLEPGSIFMPLSEPPSDFLTSSPDHREFLSTCECFSASVCGQRLSELVLPQSQAGKPLTPKAKMPKHWSS	ANKRD28	4.16757	2.67e-06	23.2255	2	FALSE	FALSE	FALSE	FALSE	PS50088;PS50297;SSF48403;PF12796;PF13637;PF00023;SM00248;PR01415;IPR002110;IPR020683	protein binding , nucleus , nucleoplasm , cytosol , telomere maintenance via telomerase , COPII vesicle coating ,	FALSE	0	Euteleostomi	Vertebrates	TRUE
1_015	SVCGQRLSELVLPQS	ENST00000533767_433_742	NAV2-AS2_2	MPRRHEPVWEMTGFFLPDVLLSDSSDTSEGFRLHLEPGSIFMPLSEPPSDFLTSSPDHREFLSTCECFSASVCGQRLSELVLPQSQAGKPLTPKAKMPKHWSS	SCAF11	4.69129	9.81e-07	28.1858	3	FALSE	FALSE	FALSE	TRUE	PS50089;PS00518;SSF57850;PF13639;SM00184;PF00097;PS51257;IPR001841;IPR017907;IPR018957	, RNA binding , nucleus , mRNA processing , RNA splicing , metal ion binding , nucleoplasm , nucleolus , nuclear body , protein binding , spliceosomal complex assembly , RNA splicing, via transesterification reactions	FALSE	0	Euteleostomi	Vertebrates	TRUE
1_015	SVCGQRLSELVLPQS	ENST00000533767_433_742	NAV2-AS2_2	MPRRHEPVWEMTGFFLPDVLLSDSSDTSEGFRLHLEPGSIFMPLSEPPSDFLTSSPDHREFLSTCECFSASVCGQRLSELVLPQSQAGKPLTPKAKMPKHWSS	TPX2	6.13987	2.67e-06	34.2169	6	FALSE	FALSE	FALSE	TRUE	PF06886;PF09041;PF12214;IPR027329;IPR015128;IPR027330	microtubule , activation of protein kinase activity , regulation of mitotic spindle organization , spindle , nucleus , cytoplasm , nucleoplasm , apoptotic process , intercellular bridge , cytoskeleton , cell division , protein binding , cell cycle , mitotic spindle , spindle pole , cytosol , protein kinase binding , microtubule binding , regulation of G2/M transition of mitotic cell cycle , mitot…	FALSE	0	Euteleostomi	Vertebrates	TRUE
1_015	SVCGQRLSELVLPQS	ENST00000533767_433_742	NAV2-AS2_2	MPRRHEPVWEMTGFFLPDVLLSDSSDTSEGFRLHLEPGSIFMPLSEPPSDFLTSSPDHREFLSTCECFSASVCGQRLSELVLPQSQAGKPLTPKAKMPKHWSS	PSMD2	8.40526	7.69e-11	85.0135	1	FALSE	FALSE	FALSE	TRUE	SSF48371;PF01851;PIRSF015965;IPR016024;IPR002015;IPR016643	enzyme regulator activity , regulation of protein catabolic process , proteasome complex , regulation of catalytic activity , , membrane , protein binding , nucleus , Fc-epsilon receptor signaling pathway , extracellular region , proteasome accessory complex , T cell receptor signaling pathway , nucleoplasm , cytosol , extracellular exosome , endopeptidase activity , MAPK cascade , protein polyub…	FALSE	0	Euteleostomi	Vertebrates	TRUE
1_015	SVCGQRLSELVLPQS	ENST00000533767_433_742	NAV2-AS2_2	MPRRHEPVWEMTGFFLPDVLLSDSSDTSEGFRLHLEPGSIFMPLSEPPSDFLTSSPDHREFLSTCECFSASVCGQRLSELVLPQSQAGKPLTPKAKMPKHWSS	CUL4B	9.72941	9.38e-32	301.881	3	TRUE	FALSE	FALSE	FALSE	PS50069;PS01256;SSF74788;SSF46785;SSF75632;PF10557;PF00888;SM00182;SM00884;IPR016158;IPR016157;IPR016159;IPR011991;IPR019559;IPR001373	ubiquitin-dependent protein catabolic process , ubiquitin protein ligase binding , cullin-RING ubiquitin ligase complex , , nucleus , nucleoplasm , cytosol , protein ubiquitination , DNA repair , cellular response to DNA damage stimulus , protein binding , cell cycle , damaged DNA binding , ribosome biogenesis , ubiquitin-protein transferase activity , extracellular exosome , post-translational p…	FALSE	0	Euteleostomi	Vertebrates	TRUE
1_016	SELVLPQSQAGKPLT	ENST00000533767_433_742	NAV2-AS2_2	MPRRHEPVWEMTGFFLPDVLLSDSSDTSEGFRLHLEPGSIFMPLSEPPSDFLTSSPDHREFLSTCECFSASVCGQRLSELVLPQSQAGKPLTPKAKMPKHWSS	POLR2A	5.11658	0.00818194	10.679	5	FALSE	FALSE	FALSE	TRUE	SSF64484;PF00623;PF04983;PF04997;SM00663;PS00115;PF04992;PF04998;PF05001;PF04990;PF05000;PR01217;IPR000722;IPR007066;IPR007080;IPR006592;IPR000684;IPR007075;IPR007081;IPR007073;IPR007083	DNA binding , DNA-directed 5'-3' RNA polymerase activity , transcription, DNA-templated , transcription by RNA polymerase II , nucleus , metal ion binding , transferase activity , nucleotidyltransferase activity , core promoter sequence-specific DNA binding , response to organic cyclic compound , cellular response to oxygen levels , euchromatin ,	FALSE	0	Euteleostomi	Vertebrates	TRUE
1_016	SELVLPQSQAGKPLT	ENST00000533767_433_742	NAV2-AS2_2	MPRRHEPVWEMTGFFLPDVLLSDSSDTSEGFRLHLEPGSIFMPLSEPPSDFLTSSPDHREFLSTCECFSASVCGQRLSELVLPQSQAGKPLTPKAKMPKHWSS	SBDS	4.6119	0.00258271	11.9352	5	FALSE	FALSE	FALSE	TRUE	PS01267;SSF89895;SSF109728;PF01172;PF09377;TIGR00291;IPR018023;IPR019783;IPR018978;IPR002140	ribosome biogenesis , mature ribosome assembly , RNA binding , nucleus , cytoplasm , nucleoplasm , cytosol , cytoskeleton , nucleolus , protein binding , rRNA binding , spindle , rRNA processing , microtubule binding , spindle pole , inner cell mass cell proliferation , bone mineralization , ribosome binding , mitotic spindle organization , hematopoietic progenitor cell differentiation , leukocyt…	FALSE	7	Euarchontoglires	Mammals	TRUE
1_016	SELVLPQSQAGKPLT	ENST00000533767_433_742	NAV2-AS2_2	MPRRHEPVWEMTGFFLPDVLLSDSSDTSEGFRLHLEPGSIFMPLSEPPSDFLTSSPDHREFLSTCECFSASVCGQRLSELVLPQSQAGKPLTPKAKMPKHWSS	TXLNG	4.81999	0.00120369	14.0719	5	FALSE	FALSE	FALSE	FALSE	PF09728;IPR026183	syntaxin binding , nucleus , cytoplasm , membrane , cytosol , nuclear membrane , cell cycle , regulation of cell cycle , regulation of bone mineralization , transcription factor binding , activating transcription factor binding , regulation of cell cycle process ,	FALSE	0	Euteleostomi	Vertebrates	TRUE
1_016	SELVLPQSQAGKPLT	ENST00000533767_433_742	NAV2-AS2_2	MPRRHEPVWEMTGFFLPDVLLSDSSDTSEGFRLHLEPGSIFMPLSEPPSDFLTSSPDHREFLSTCECFSASVCGQRLSELVLPQSQAGKPLTPKAKMPKHWSS	KTN1	4.18416	0.000418765	14.1342	5	FALSE	FALSE	FALSE	FALSE	PF00435;PF05104;IPR002017;IPR007794	protein transport , microtubule-based movement , integral component of endoplasmic reticulum membrane , kinesin binding , membrane , integral component of membrane , , RNA binding , endoplasmic reticulum , endoplasmic reticulum membrane , protein binding , cadherin binding , post-translational protein modification , integral component of plasma membrane , cellular protein metabolic process , endo…	FALSE	0	Euteleostomi	Vertebrates	TRUE
1_016	SELVLPQSQAGKPLT	ENST00000533767_433_742	NAV2-AS2_2	MPRRHEPVWEMTGFFLPDVLLSDSSDTSEGFRLHLEPGSIFMPLSEPPSDFLTSSPDHREFLSTCECFSASVCGQRLSELVLPQSQAGKPLTPKAKMPKHWSS	TNPO3	4.87324	0.000788287	15.1232	5	FALSE	FALSE	FALSE	TRUE	SSF48371;PF08389;IPR016024;IPR013598	nucleus , cytoplasm , protein transport , intracellular membrane-bounded organelle , protein binding , identical protein binding , nuclear envelope , protein import into nucleus , nuclear import signal receptor activity , small GTPase binding , annulate lamellae	FALSE	0	Euteleostomi	Vertebrates	TRUE
1_016	SELVLPQSQAGKPLT	ENST00000533767_433_742	NAV2-AS2_2	MPRRHEPVWEMTGFFLPDVLLSDSSDTSEGFRLHLEPGSIFMPLSEPPSDFLTSSPDHREFLSTCECFSASVCGQRLSELVLPQSQAGKPLTPKAKMPKHWSS	PPAN-P2RY11	4.60156	0.000515679	15.1282	7	FALSE	FALSE	FALSE	FALSE	PS50262;PS50833;PS00237;SSF81321;PF00001;PF04427;SM00879;PR00237;PR01157;IPR017452;IPR007109;IPR000276	nucleolus , rRNA binding , rRNA processing , G protein-coupled receptor signaling pathway , integral component of membrane , plasma membrane , G protein-coupled receptor activity , neuronal signal transduction , neurotransmitter receptor activity , G protein-coupled ATP receptor activity , membrane , signal transduction , G protein-coupled purinergic nucleotide receptor signaling pathway	FALSE	0	Euteleostomi	Vertebrates	TRUE
1_016	SELVLPQSQAGKPLT	ENST00000533767_433_742	NAV2-AS2_2	MPRRHEPVWEMTGFFLPDVLLSDSSDTSEGFRLHLEPGSIFMPLSEPPSDFLTSSPDHREFLSTCECFSASVCGQRLSELVLPQSQAGKPLTPKAKMPKHWSS	URB2	4.58826	0.000422151	15.4832	2	FALSE	FALSE	FALSE	TRUE	PF10441;IPR018849	nucleus , nucleolus , aggresome , ribosome biogenesis , midbody ,	FALSE	0	Euteleostomi	Vertebrates	TRUE
1_016	SELVLPQSQAGKPLT	ENST00000533767_433_742	NAV2-AS2_2	MPRRHEPVWEMTGFFLPDVLLSDSSDTSEGFRLHLEPGSIFMPLSEPPSDFLTSSPDHREFLSTCECFSASVCGQRLSELVLPQSQAGKPLTPKAKMPKHWSS	GPATCH4	4.82252	0.000600218	15.5367	2	FALSE	FALSE	FALSE	FALSE	PS50174;PF01585;SM00443;IPR000467	nucleic acid binding ,	FALSE	1	Tetrapoda	Vertebrates	TRUE
1_016	SELVLPQSQAGKPLT	ENST00000533767_433_742	NAV2-AS2_2	MPRRHEPVWEMTGFFLPDVLLSDSSDTSEGFRLHLEPGSIFMPLSEPPSDFLTSSPDHREFLSTCECFSASVCGQRLSELVLPQSQAGKPLTPKAKMPKHWSS	SNRPD1	4.88387	0.000548921	15.9238	1	FALSE	FALSE	FALSE	TRUE	SSF50182;PF01423;SM00651;IPR010920;IPR001163	RNA processing , nucleus , spliceosomal snRNP assembly , RNA binding , spliceosomal complex , mRNA processing , RNA splicing , cytoplasm , cytosol , protein binding , mRNA splicing, via spliceosome , catalytic step 2 spliceosome , U1 snRNP , nucleoplasm , U4/U6 x U5 tri-snRNP complex , U4 snRNP , U5 snRNP , methylosome , spliceosomal complex assembly , import into nucleus , SMN-Sm protein complex…	FALSE	0	Euteleostomi	Vertebrates	TRUE
1_016	SELVLPQSQAGKPLT	ENST00000533767_433_742	NAV2-AS2_2	MPRRHEPVWEMTGFFLPDVLLSDSSDTSEGFRLHLEPGSIFMPLSEPPSDFLTSSPDHREFLSTCECFSASVCGQRLSELVLPQSQAGKPLTPKAKMPKHWSS	RPL7L1	4.06619	0.000109339	16.1071	2	FALSE	FALSE	FALSE	TRUE	PS00634;SSF55129;PF08079;PF00327;TIGR01310;IPR018038;IPR016082;IPR012988;IPR005998	structural constituent of ribosome , cytosolic large ribosomal subunit , maturation of LSU-rRNA from tricistronic rRNA transcript (SSU-rRNA, 5.8S rRNA, LSU-rRNA) , RNA binding , ribosome , protein binding , blastocyst formation , nucleolus ,	FALSE	2	Amniota	Vertebrates	TRUE
1_016	SELVLPQSQAGKPLT	ENST00000533767_433_742	NAV2-AS2_2	MPRRHEPVWEMTGFFLPDVLLSDSSDTSEGFRLHLEPGSIFMPLSEPPSDFLTSSPDHREFLSTCECFSASVCGQRLSELVLPQSQAGKPLTPKAKMPKHWSS	NCAPD2	5.08156	0.000670211	16.1278	4	FALSE	FALSE	FALSE	TRUE	SSF48371;PF12717;PF12922;PIRSF017127;IPR016024;IPR032682;IPR024324;IPR007673	, nucleus , mitotic cell cycle , chromosome condensation , mitotic chromosome condensation , nucleoplasm , cytosol , cytoplasm , membrane , cell division , chromosome , protein binding , cell cycle , chromatin binding , histone binding , nuclear chromosome , condensin complex , meiotic chromosome condensation , condensed chromosome, centromeric region , condensed chromosome	FALSE	0	Euteleostomi	Vertebrates	TRUE
1_016	SELVLPQSQAGKPLT	ENST00000533767_433_742	NAV2-AS2_2	MPRRHEPVWEMTGFFLPDVLLSDSSDTSEGFRLHLEPGSIFMPLSEPPSDFLTSSPDHREFLSTCECFSASVCGQRLSELVLPQSQAGKPLTPKAKMPKHWSS	CSNK2A1	5.10424	0.000616968	16.3833	7	FALSE	FALSE	FALSE	FALSE	PS50011;PS00107;PS00108;SSF56112;PF00069;SM00220;IPR000719;IPR017441;IPR008271;IPR011009	ATP binding , protein phosphorylation , protein kinase activity , negative regulation of apoptotic signaling pathway , nucleus , nucleotide binding , protein serine/threonine kinase activity , kinase activity , transferase activity , protein serine kinase activity , protein threonine kinase activity , phosphorylation , nucleoplasm , apoptotic process , Wnt signaling pathway , protein binding , ce…	FALSE	0	Euteleostomi	Vertebrates	TRUE
1_016	SELVLPQSQAGKPLT	ENST00000533767_433_742	NAV2-AS2_2	MPRRHEPVWEMTGFFLPDVLLSDSSDTSEGFRLHLEPGSIFMPLSEPPSDFLTSSPDHREFLSTCECFSASVCGQRLSELVLPQSQAGKPLTPKAKMPKHWSS	ACOT9	4.30686	0.000152733	16.4353	4	FALSE	FALSE	TRUE	FALSE	PS51770;SSF54637;PF03061;IPR033120;IPR029069;IPR006683	hydrolase activity , mitochondrion , carboxylic ester hydrolase activity , mitochondrial matrix , acyl-CoA hydrolase activity , acyl-CoA metabolic process , acetyl-CoA hydrolase activity ,	FALSE	0	Euteleostomi	Vertebrates	TRUE
1_016	SELVLPQSQAGKPLT	ENST00000533767_433_742	NAV2-AS2_2	MPRRHEPVWEMTGFFLPDVLLSDSSDTSEGFRLHLEPGSIFMPLSEPPSDFLTSSPDHREFLSTCECFSASVCGQRLSELVLPQSQAGKPLTPKAKMPKHWSS	REPIN1	4.23851	8.35e-05	17.2862	2	FALSE	FALSE	FALSE	FALSE	PS50157;PS00028;SSF57667;PF00096;SM00355;IPR007087;IPR015880	DNA binding , nucleoplasm , , RNA binding , nucleus , metal ion binding , DNA replication , regulation of transcription by RNA polymerase II , chromosome , chromatin insulator sequence binding , nuclear origin of replication recognition complex , protein binding	FALSE	4	Theria	Mammals	TRUE
1_016	SELVLPQSQAGKPLT	ENST00000533767_433_742	NAV2-AS2_2	MPRRHEPVWEMTGFFLPDVLLSDSSDTSEGFRLHLEPGSIFMPLSEPPSDFLTSSPDHREFLSTCECFSASVCGQRLSELVLPQSQAGKPLTPKAKMPKHWSS	CCNB1	4.19284	6.28e-05	17.6192	3	FALSE	FALSE	FALSE	FALSE	PS00292;SSF47954;PF00134;PF02984;SM01332;SM00385;PIRSF001771;IPR006671;IPR013763;IPR004367	cytoplasm , nucleus , cytosol , cytoskeleton , cell division , protein binding , cell cycle , microtubule organizing center , centrosome , mitochondrial matrix , DNA damage response, signal transduction by p53 class mediator resulting in cell cycle arrest , nucleoplasm , protein kinase binding , anaphase-promoting complex-dependent catabolic process , regulation of mitotic cell cycle phase transi…	FALSE	0	Euteleostomi	Vertebrates	TRUE
1_016	SELVLPQSQAGKPLT	ENST00000533767_433_742	NAV2-AS2_2	MPRRHEPVWEMTGFFLPDVLLSDSSDTSEGFRLHLEPGSIFMPLSEPPSDFLTSSPDHREFLSTCECFSASVCGQRLSELVLPQSQAGKPLTPKAKMPKHWSS	TFB2M	4.79395	0.000106006	19.0544	7	FALSE	FALSE	TRUE	TRUE	PS51689;SSF53335;PF00398;SM00650;PIRSF027833;IPR001737;IPR029063;IPR020598;IPR016861	regulation of transcription, DNA-templated , mitochondrion , transcription coregulator activity , rRNA (adenine-N6,N6-)-dimethyltransferase activity , transcription initiation from mitochondrial promoter , rRNA methylation , rRNA methyltransferase activity , rRNA modification , RNA binding , transferase activity , methyltransferase activity , methylation , mitochondrial matrix , rRNA processing ,…	FALSE	1	Tetrapoda	Vertebrates	TRUE
1_016	SELVLPQSQAGKPLT	ENST00000533767_433_742	NAV2-AS2_2	MPRRHEPVWEMTGFFLPDVLLSDSSDTSEGFRLHLEPGSIFMPLSEPPSDFLTSSPDHREFLSTCECFSASVCGQRLSELVLPQSQAGKPLTPKAKMPKHWSS	DSG2	4.60963	5.86e-05	19.5079	5	FALSE	FALSE	FALSE	FALSE	PS50268;PS00232;SSF49313;PF00028;SM00112;PR00205;PR01818;PR01819;IPR002126;IPR020894;IPR015919;IPR009122;IPR009123	plasma membrane , membrane , calcium ion binding , homophilic cell adhesion via plasma membrane adhesion molecules , cell adhesion , integral component of membrane , intracellular membrane-bounded organelle , metal ion binding , cell junction , cell surface , desmosome , extracellular exosome , keratinization , cell-cell adhesion , cell-cell junction , regulation of heart rate by cardiac conducti…	FALSE	0	Euteleostomi	Vertebrates	TRUE
1_016	SELVLPQSQAGKPLT	ENST00000533767_433_742	NAV2-AS2_2	MPRRHEPVWEMTGFFLPDVLLSDSSDTSEGFRLHLEPGSIFMPLSEPPSDFLTSSPDHREFLSTCECFSASVCGQRLSELVLPQSQAGKPLTPKAKMPKHWSS	SMC3	5.16972	0.000152733	19.728	5	FALSE	FALSE	FALSE	TRUE	0038317;SSF52540;PF02463;PF06470;SM00968;PIRSF005719;IPR010935;IPR027417;IPR003395;IPR024704	ATP binding , protein binding , chromosome , chromosome organization , nucleus , nucleotide binding , nucleoplasm , cell division , DNA repair , cellular response to DNA damage stimulus , ATPase activity , cell cycle , chromosome, centromeric region , meiotic cell cycle , nuclear matrix , dynein complex binding , cytosol , mitotic spindle assembly , chromatin , protein heterodimerization activity…	FALSE	0	Euteleostomi	Vertebrates	TRUE
1_016	SELVLPQSQAGKPLT	ENST00000533767_433_742	NAV2-AS2_2	MPRRHEPVWEMTGFFLPDVLLSDSSDTSEGFRLHLEPGSIFMPLSEPPSDFLTSSPDHREFLSTCECFSASVCGQRLSELVLPQSQAGKPLTPKAKMPKHWSS	NFS1	4.47778	1.5e-05	21.6063	6	FALSE	FALSE	TRUE	TRUE	SSF53383;PF00266;PS00595;TIGR02006;PIRSF005572;IPR015424;IPR000192;IPR020578;IPR010240;IPR016454	catalytic activity , pyridoxal phosphate binding , cysteine desulfurase activity , [2Fe-2S] cluster assembly , nucleus , cytoplasm , metal ion binding , transferase activity , nucleoplasm , cytosol , mitochondrion , iron-sulfur cluster binding , Mo-molybdopterin cofactor biosynthetic process , protein binding , mitochondrial matrix , iron-sulfur cluster assembly , molybdopterin cofactor biosynthe…	FALSE	0	Euteleostomi	Vertebrates	TRUE
1_016	SELVLPQSQAGKPLT	ENST00000533767_433_742	NAV2-AS2_2	MPRRHEPVWEMTGFFLPDVLLSDSSDTSEGFRLHLEPGSIFMPLSEPPSDFLTSSPDHREFLSTCECFSASVCGQRLSELVLPQSQAGKPLTPKAKMPKHWSS	ATP5PF	4.46304	1.29e-05	21.8291	2	FALSE	FALSE	TRUE	FALSE		ATP synthesis coupled proton transport , proton transmembrane transporter activity , mitochondrial proton-transporting ATP synthase complex, coupling factor F(o) , membrane , ion transport , mitochondrion , mitochondrial inner membrane , protein binding , proton-transporting ATP synthase complex, coupling factor F(o) , substantia nigra development , proton-transporting ATP synthase activity, rota…	FALSE	1	Tetrapoda	Vertebrates	TRUE
1_016	SELVLPQSQAGKPLT	ENST00000533767_433_742	NAV2-AS2_2	MPRRHEPVWEMTGFFLPDVLLSDSSDTSEGFRLHLEPGSIFMPLSEPPSDFLTSSPDHREFLSTCECFSASVCGQRLSELVLPQSQAGKPLTPKAKMPKHWSS	TPM4	4.19971	3.93e-06	22.7024	4	FALSE	FALSE	FALSE	FALSE	PS00326;SSF57997;PF00261;PR00194;PF12718;IPR000533	actin binding , cytoskeleton , cytoplasm , membrane , metal ion binding , calcium ion binding , focal adhesion , protein homodimerization activity , protein binding , identical protein binding , actin filament binding , cytosol , extracellular exosome , actin filament , actin filament organization , protein heterodimerization activity , stress fiber , muscle contraction , structural constituent o…	FALSE	0	Euteleostomi	Vertebrates	TRUE
1_016	SELVLPQSQAGKPLT	ENST00000533767_433_742	NAV2-AS2_2	MPRRHEPVWEMTGFFLPDVLLSDSSDTSEGFRLHLEPGSIFMPLSEPPSDFLTSSPDHREFLSTCECFSASVCGQRLSELVLPQSQAGKPLTPKAKMPKHWSS	SAMHD1	3.92435	1.08e-06	23.4129	2	FALSE	FALSE	FALSE	FALSE	PS50105;SSF109604;SSF47769;PF07647;PF01966;SM00454;SM00471;IPR001660;IPR013761;IPR006674;IPR003607	protein binding , RNA binding , nucleus , metal ion binding , nucleotide binding , nucleoplasm , plasma membrane , hydrolase activity , zinc ion binding , GTP binding , chromosome , DNA repair , cellular response to DNA damage stimulus , catalytic activity , metabolic process , viral process , DNA replication , defense response to virus , immune system process , innate immune response , immune re…	FALSE	0	Euteleostomi	Vertebrates	TRUE
1_016	SELVLPQSQAGKPLT	ENST00000533767_433_742	NAV2-AS2_2	MPRRHEPVWEMTGFFLPDVLLSDSSDTSEGFRLHLEPGSIFMPLSEPPSDFLTSSPDHREFLSTCECFSASVCGQRLSELVLPQSQAGKPLTPKAKMPKHWSS	MRPS33	4.2937	2.99e-06	23.7188	4	FALSE	FALSE	TRUE	TRUE	PF08293;IPR013219	translation , mitochondrion , ribosome , structural constituent of ribosome , mitochondrial inner membrane , mitochondrial translational elongation , mitochondrial translational termination , mitochondrial small ribosomal subunit ,	FALSE	0	Euteleostomi	Vertebrates	TRUE
1_016	SELVLPQSQAGKPLT	ENST00000533767_433_742	NAV2-AS2_2	MPRRHEPVWEMTGFFLPDVLLSDSSDTSEGFRLHLEPGSIFMPLSEPPSDFLTSSPDHREFLSTCECFSASVCGQRLSELVLPQSQAGKPLTPKAKMPKHWSS	CSNK2B	4.45984	3.03e-06	24.6113	3	FALSE	FALSE	FALSE	TRUE	PS01101;0047698;PF01214;SM01085;PR00472;IPR000704	protein kinase regulator activity , protein kinase CK2 complex , kinase activity , phosphorylation , Wnt signaling pathway , regulation of protein kinase activity , negative regulation of blood vessel endothelial cell migration , negative regulation of cell population proliferation , cytoplasm , endothelial tube morphogenesis , nucleus , metal ion binding , protein binding , signal transduction ,…	FALSE	0	Euteleostomi	Vertebrates	TRUE
1_016	SELVLPQSQAGKPLT	ENST00000533767_433_742	NAV2-AS2_2	MPRRHEPVWEMTGFFLPDVLLSDSSDTSEGFRLHLEPGSIFMPLSEPPSDFLTSSPDHREFLSTCECFSASVCGQRLSELVLPQSQAGKPLTPKAKMPKHWSS	LLPH	4.64267	3.98e-06	25.0686	4	FALSE	FALSE	FALSE	FALSE	PF10169;IPR018784	RNA binding , nucleus , nucleolus , chromosome , protein binding , basal RNA polymerase II transcription machinery binding , positive regulation of dendritic spine development , dendrite extension	FALSE	1	Tetrapoda	Vertebrates	TRUE
1_016	SELVLPQSQAGKPLT	ENST00000533767_433_742	NAV2-AS2_2	MPRRHEPVWEMTGFFLPDVLLSDSSDTSEGFRLHLEPGSIFMPLSEPPSDFLTSSPDHREFLSTCECFSASVCGQRLSELVLPQSQAGKPLTPKAKMPKHWSS	USP7	4.70239	4.58e-06	25.1046	3	FALSE	FALSE	FALSE	FALSE	PS50144;PS50235;PS00973;PS00972;SSF54001;SSF49599;PF14533;PF00917;PF12436;PF00443;SM00061;IPR002083;IPR028889;IPR018200;IPR008974;IPR029346;IPR024729;IPR001394	protein binding , ubiquitin-dependent protein catabolic process , thiol-dependent ubiquitin-specific protease activity , protein deubiquitination , protein stabilization , nucleus , cytoplasm , peptidase activity , cysteine-type peptidase activity , proteolysis , hydrolase activity , cytosol , chromosome , multicellular organism development , DNA repair , cellular response to DNA damage stimulus …	FALSE	0	Euteleostomi	Vertebrates	TRUE
1_016	SELVLPQSQAGKPLT	ENST00000533767_433_742	NAV2-AS2_2	MPRRHEPVWEMTGFFLPDVLLSDSSDTSEGFRLHLEPGSIFMPLSEPPSDFLTSSPDHREFLSTCECFSASVCGQRLSELVLPQSQAGKPLTPKAKMPKHWSS	BAZ1A	5.21149	1.29e-05	25.4898	3	FALSE	FALSE	FALSE	FALSE	PS50014;PS50016;PS50827;PS51136;PS00633;PS01359;SSF47370;SSF57903;PF00439;PF00628;PF02791;PF10537;PF15612;PF15613;SM00249;SM00297;SM00571;PR00503;IPR001487;IPR019787;IPR018501;IPR013136;IPR018359;IPR019786;IPR011011;IPR028942;IPR028941;IPR001965	protein binding , chromatin remodeling , nucleus , metal ion binding , histone acetylation , regulation of transcription by RNA polymerase II , DNA-dependent DNA replication , CHRAC , ACF complex , , nuclear chromosome	FALSE	0	Euteleostomi	Vertebrates	TRUE
1_016	SELVLPQSQAGKPLT	ENST00000533767_433_742	NAV2-AS2_2	MPRRHEPVWEMTGFFLPDVLLSDSSDTSEGFRLHLEPGSIFMPLSEPPSDFLTSSPDHREFLSTCECFSASVCGQRLSELVLPQSQAGKPLTPKAKMPKHWSS	MRPS14	4.97156	3.52e-06	27.1101	6	FALSE	FALSE	TRUE	TRUE	SSF57716;PF00253;IPR001209	, structural constituent of ribosome , translation , ribosome , RNA binding , mitochondrion , nuclear membrane , protein binding , mitochondrial translation , mitochondrial inner membrane , mitochondrial translational elongation , mitochondrial translational termination , mitochondrial small ribosomal subunit , mitochondrial ribosome , small ribosomal subunit	FALSE	0	Euteleostomi	Vertebrates	TRUE
1_016	SELVLPQSQAGKPLT	ENST00000533767_433_742	NAV2-AS2_2	MPRRHEPVWEMTGFFLPDVLLSDSSDTSEGFRLHLEPGSIFMPLSEPPSDFLTSSPDHREFLSTCECFSASVCGQRLSELVLPQSQAGKPLTPKAKMPKHWSS	ARMC6	6.6962	8.35e-05	27.3096	10	FALSE	FALSE	FALSE	FALSE	PS50176;SSF48371;PF00514;SM00185;IPR000225;IPR016024	protein binding , cytosol , hematopoietic progenitor cell differentiation ,	FALSE	0	Euteleostomi	Vertebrates	TRUE
1_016	SELVLPQSQAGKPLT	ENST00000533767_433_742	NAV2-AS2_2	MPRRHEPVWEMTGFFLPDVLLSDSSDTSEGFRLHLEPGSIFMPLSEPPSDFLTSSPDHREFLSTCECFSASVCGQRLSELVLPQSQAGKPLTPKAKMPKHWSS	TIMM8B	5.48379	1.02e-05	27.3748	6	FALSE	FALSE	TRUE	FALSE	SSF144122;PF02953;IPR004217	mitochondrial intermembrane space , chaperone-mediated protein transport , membrane , protein transport , metal ion binding , mitochondrial inner membrane , mitochondrion , extracellular space , protein targeting to mitochondrion , zinc ion binding , sensory perception of sound , protein insertion into mitochondrial inner membrane , mitochondrial intermembrane space protein transporter complex , …	FALSE	0	Euteleostomi	Vertebrates	TRUE
1_016	SELVLPQSQAGKPLT	ENST00000533767_433_742	NAV2-AS2_2	MPRRHEPVWEMTGFFLPDVLLSDSSDTSEGFRLHLEPGSIFMPLSEPPSDFLTSSPDHREFLSTCECFSASVCGQRLSELVLPQSQAGKPLTPKAKMPKHWSS	DCUN1D5	5.07024	3.98e-06	27.3773	7	FALSE	FALSE	FALSE	FALSE	PS51229;PF03556;IPR005176	nucleus , cytoplasm , cytoskeleton , cellular response to DNA damage stimulus , protein binding , spindle , ubiquitin ligase complex , cullin family protein binding , regulation of cell growth , ubiquitin conjugating enzyme binding , protein neddylation , regulation of protein neddylation , ubiquitin-like protein binding , positive regulation of ubiquitin-protein transferase activity , positive r…	FALSE	0	Euteleostomi	Vertebrates	TRUE
1_016	SELVLPQSQAGKPLT	ENST00000533767_433_742	NAV2-AS2_2	MPRRHEPVWEMTGFFLPDVLLSDSSDTSEGFRLHLEPGSIFMPLSEPPSDFLTSSPDHREFLSTCECFSASVCGQRLSELVLPQSQAGKPLTPKAKMPKHWSS	LPCAT3	4.36473	4.53e-07	27.6882	2	FALSE	FALSE	FALSE	FALSE	PF03062;IPR004299	membrane , integral component of membrane , transferase activity , endoplasmic reticulum , endoplasmic reticulum membrane , transferase activity, transferring acyl groups , lipid metabolic process , phospholipid metabolic process , phospholipid biosynthetic process , negative regulation of inflammatory response , phosphatidylserine acyl-chain remodeling , phosphatidylcholine acyl-chain remodeling…	FALSE	0	Euteleostomi	Vertebrates	TRUE
1_016	SELVLPQSQAGKPLT	ENST00000533767_433_742	NAV2-AS2_2	MPRRHEPVWEMTGFFLPDVLLSDSSDTSEGFRLHLEPGSIFMPLSEPPSDFLTSSPDHREFLSTCECFSASVCGQRLSELVLPQSQAGKPLTPKAKMPKHWSS	CMPK1	4.52091	7.63e-08	32.1776	2	FALSE	FALSE	FALSE	TRUE	PS00113;SSF52540;PF00406;PR00094;TIGR01359;IPR000850;IPR027417;IPR006266	ATP binding , nucleobase-containing compound kinase activity , nucleobase-containing compound metabolic process , 'de novo' pyrimidine nucleobase biosynthetic process , pyrimidine nucleotide biosynthetic process , cytidylate kinase activity , uridylate kinase activity , nucleus , cytoplasm , nucleotide binding , kinase activity , transferase activity , phosphorylation , nucleoplasm , nucleolus , …	FALSE	0	Euteleostomi	Vertebrates	TRUE
1_016	SELVLPQSQAGKPLT	ENST00000533767_433_742	NAV2-AS2_2	MPRRHEPVWEMTGFFLPDVLLSDSSDTSEGFRLHLEPGSIFMPLSEPPSDFLTSSPDHREFLSTCECFSASVCGQRLSELVLPQSQAGKPLTPKAKMPKHWSS	ENSA	4.62673	4.44e-08	34.0205	3	FALSE	FALSE	FALSE	FALSE	PF04667;IPR006760	cell division , cell cycle , negative regulation of phosphoprotein phosphatase activity , protein phosphatase inhibitor activity , cytoplasm , regulation of catalytic activity , protein binding , protein phosphatase regulator activity , regulation of phosphoprotein phosphatase activity , nucleoplasm , signaling receptor binding , mitotic cell cycle , response to nutrient , ion channel inhibitor a…	FALSE	0	Euteleostomi	Vertebrates	TRUE
1_016	SELVLPQSQAGKPLT	ENST00000533767_433_742	NAV2-AS2_2	MPRRHEPVWEMTGFFLPDVLLSDSSDTSEGFRLHLEPGSIFMPLSEPPSDFLTSSPDHREFLSTCECFSASVCGQRLSELVLPQSQAGKPLTPKAKMPKHWSS	PRPF40A	6.08174	4.52e-07	38.5867	4	FALSE	FALSE	FALSE	TRUE	PS50020;PS51676;PS01159;SSF51045;SSF81698;PF00397;PF01846;SM00441;SM00456;IPR001202;IPR002713	protein binding , mRNA cis splicing, via spliceosome , RNA binding , nucleus , mRNA processing , RNA splicing , nuclear speck , membrane , cell division , cell cycle , nuclear matrix , nucleoplasm , cell migration , cytoskeleton organization , mRNA splicing, via spliceosome , regulation of cell shape , regulation of cytokinesis , U1 snRNP , U2-type prespliceosome ,	FALSE	0	Euteleostomi	Vertebrates	TRUE
1_016	SELVLPQSQAGKPLT	ENST00000533767_433_742	NAV2-AS2_2	MPRRHEPVWEMTGFFLPDVLLSDSSDTSEGFRLHLEPGSIFMPLSEPPSDFLTSSPDHREFLSTCECFSASVCGQRLSELVLPQSQAGKPLTPKAKMPKHWSS	MAP1B	4.77879	2.32e-09	41.2615	4	FALSE	FALSE	FALSE	FALSE	PS00230;PF00414;IPR000102	microtubule , microtubule binding , microtubule cytoskeleton organization , nervous system development , neuronal cell body , cytoplasm , cytosol , cytoskeleton , cell junction , cell projection , protein binding , synapse , dendritic spine , dendrite , actin binding , microtubule associated complex , dendrite development , axon , structural molecule activity , axonogenesis , cellular process , a…	FALSE	0	Euteleostomi	Vertebrates	TRUE
1_016	SELVLPQSQAGKPLT	ENST00000533767_433_742	NAV2-AS2_2	MPRRHEPVWEMTGFFLPDVLLSDSSDTSEGFRLHLEPGSIFMPLSEPPSDFLTSSPDHREFLSTCECFSASVCGQRLSELVLPQSQAGKPLTPKAKMPKHWSS	NUP43	5.22584	3.35e-10	49.5147	3	FALSE	FALSE	FALSE	TRUE	PS50082;PS50294;PS00678;SSF50978;PF00400;SM00320;IPR001680;IPR017986;IPR019775	protein binding , nucleus , mRNA transport , nuclear speck , protein transport , nucleoplasm , cytosol , cell division , chromosome , nuclear pore , cell cycle , chromosome, centromeric region , chromosome segregation , kinetochore , condensed chromosome kinetochore , viral life cycle , intracellular transport of virus , host cell , regulation of glycolytic process , mRNA export from nucleus , tR…	FALSE	0	Euteleostomi	Vertebrates	TRUE
1_016	SELVLPQSQAGKPLT	ENST00000533767_433_742	NAV2-AS2_2	MPRRHEPVWEMTGFFLPDVLLSDSSDTSEGFRLHLEPGSIFMPLSEPPSDFLTSSPDHREFLSTCECFSASVCGQRLSELVLPQSQAGKPLTPKAKMPKHWSS	SMIM12	4.69801	3.38e-13	58.5919	1	FALSE	FALSE	FALSE	FALSE	PF15990;IPR031933	membrane , integral component of membrane , protein binding	FALSE	0	Euteleostomi	Vertebrates	TRUE
1_016	SELVLPQSQAGKPLT	ENST00000533767_433_742	NAV2-AS2_2	MPRRHEPVWEMTGFFLPDVLLSDSSDTSEGFRLHLEPGSIFMPLSEPPSDFLTSSPDHREFLSTCECFSASVCGQRLSELVLPQSQAGKPLTPKAKMPKHWSS	METAP1	5.3497	1.09e-12	64.0021	2	FALSE	FALSE	FALSE	TRUE	PS00680;SSF55920;PF15801;PF00557;TIGR00500;PR00599;IPR002467;IPR000994;IPR031615;IPR001714	proteolysis , metalloaminopeptidase activity , cytoplasm , metal ion binding , peptidase activity , hydrolase activity , protein binding , aminopeptidase activity , protein initiator methionine removal , cytosol , platelet aggregation , regulation of rhodopsin mediated signaling pathway , metalloexopeptidase activity , peptidyl-methionine modification , N-terminal protein amino acid modification …	FALSE	0	Euteleostomi	Vertebrates	TRUE
1_016	SELVLPQSQAGKPLT	ENST00000533767_433_742	NAV2-AS2_2	MPRRHEPVWEMTGFFLPDVLLSDSSDTSEGFRLHLEPGSIFMPLSEPPSDFLTSSPDHREFLSTCECFSASVCGQRLSELVLPQSQAGKPLTPKAKMPKHWSS	IK	5.85098	4.04e-12	66.6663	4	FALSE	FALSE	FALSE	TRUE	PF07808;PF07807;IPR012916;IPR012492	nucleus , , spliceosomal complex , mRNA processing , RNA splicing , cytoplasm , nuclear speck , cytoskeleton , chromosome , protein binding , viral process , mRNA splicing, via spliceosome , nucleoplasm , spindle pole , identical protein binding , mitotic spindle pole , mitotic cell cycle , nuclear chromosome , U2-type precatalytic spliceosome , mitotic spindle assembly checkpoint , protein local…	FALSE	0	Euteleostomi	Vertebrates	TRUE
1_016	SELVLPQSQAGKPLT	ENST00000533767_433_742	NAV2-AS2_2	MPRRHEPVWEMTGFFLPDVLLSDSSDTSEGFRLHLEPGSIFMPLSEPPSDFLTSSPDHREFLSTCECFSASVCGQRLSELVLPQSQAGKPLTPKAKMPKHWSS	SLC35B2	6.26796	1.69e-11	67.516	3	FALSE	FALSE	FALSE	FALSE	0043518;PF08449;IPR013657	, membrane , integral component of membrane , transmembrane transport , Golgi apparatus , Golgi membrane , protein binding , integral component of endoplasmic reticulum membrane , integral component of Golgi membrane , positive regulation of I-kappaB kinase/NF-kappaB signaling , transmembrane transporter activity , 3'-phosphoadenosine 5'-phosphosulfate biosynthetic process , 3'-phosphoadenosine 5…	FALSE	0	Euteleostomi	Vertebrates	TRUE
1_016	SELVLPQSQAGKPLT	ENST00000533767_433_742	NAV2-AS2_2	MPRRHEPVWEMTGFFLPDVLLSDSSDTSEGFRLHLEPGSIFMPLSEPPSDFLTSSPDHREFLSTCECFSASVCGQRLSELVLPQSQAGKPLTPKAKMPKHWSS	DDX47	10.7581	4.21e-27	283.75	3	TRUE	FALSE	FALSE	TRUE	PS51195;PS51192;PS00039;SSF52540;PF00271;PF00270;SM00487;SM00490;PS51194;IPR014014;IPR014001;IPR000629;IPR027417;IPR001650;IPR011545	, ATP binding , nucleic acid binding , helicase activity , RNA binding , nucleus , mRNA processing , RNA splicing , membrane , nucleotide binding , nucleolus , hydrolase activity , apoptotic process , protein binding , RNA helicase activity , ATPase activity , rRNA processing , nucleoplasm , extrinsic apoptotic signaling pathway via death domain receptors	FALSE	0	Euteleostomi	Vertebrates	TRUE
1_017	SQAGKPLTPKAKMPK	ENST00000533767_433_742	NAV2-AS2_2	MPRRHEPVWEMTGFFLPDVLLSDSSDTSEGFRLHLEPGSIFMPLSEPPSDFLTSSPDHREFLSTCECFSASVCGQRLSELVLPQSQAGKPLTPKAKMPKHWSS	HNRNPC	5.1404	0.00783527	10.8254	1	FALSE	FALSE	FALSE	TRUE	PS50102;SSF54928;PF00076;SM00360;PIRSF037992;IPR000504;IPR012677;IPR017347	nucleic acid binding , RNA binding , nucleus , spliceosomal complex , mRNA processing , RNA splicing , membrane , nucleoplasm , cytosol , protein binding , mRNA splicing, via spliceosome , catalytic step 2 spliceosome , ATP-dependent chromatin remodeling , identical protein binding , extracellular exosome , protein-containing complex , chromatin , mRNA 3'-UTR binding , telomerase RNA binding , te…	FALSE	1	Tetrapoda	Vertebrates	TRUE
1_017	SQAGKPLTPKAKMPK	ENST00000533767_433_742	NAV2-AS2_2	MPRRHEPVWEMTGFFLPDVLLSDSSDTSEGFRLHLEPGSIFMPLSEPPSDFLTSSPDHREFLSTCECFSASVCGQRLSELVLPQSQAGKPLTPKAKMPKHWSS	NCL	4.95991	0.00120954	14.4699	5	FALSE	FALSE	FALSE	TRUE	PS50102;SSF54928;PF00076;SM00360;SM00361;IPR000504;IPR012677;IPR003954	nucleic acid binding , RNA binding , nucleus , cytoplasm , membrane , nucleoplasm , nucleolus , DNA binding , chromosome , protein binding , cell cortex , cytoplasmic ribonucleoprotein granule , angiogenesis , identical protein binding , extracellular exosome , positive regulation of mRNA splicing, via spliceosome , spliceosomal complex , protein C-terminus binding , ribonucleoprotein complex , m…	FALSE	0	Euteleostomi	Vertebrates	TRUE
1_017	SQAGKPLTPKAKMPK	ENST00000533767_433_742	NAV2-AS2_2	MPRRHEPVWEMTGFFLPDVLLSDSSDTSEGFRLHLEPGSIFMPLSEPPSDFLTSSPDHREFLSTCECFSASVCGQRLSELVLPQSQAGKPLTPKAKMPKHWSS	ATG3	4.65068	0.000437789	15.6204	5	FALSE	FALSE	FALSE	FALSE	PF03986;PF03987;PF10381;IPR007134;IPR007135;IPR019461	cytoplasm , protein transport , transferase activity , protein ubiquitination , cytosol , protein phosphopantetheinylation , protein binding , autophagy , autophagosome assembly , regulation of cilium assembly , autophagy of mitochondrion , enzyme binding , protein targeting to membrane , mitochondrial fragmentation involved in apoptotic process , macroautophagy , autophagy of nucleus , Atg12 tra…	FALSE	0	Euteleostomi	Vertebrates	TRUE
1_017	SQAGKPLTPKAKMPK	ENST00000533767_433_742	NAV2-AS2_2	MPRRHEPVWEMTGFFLPDVLLSDSSDTSEGFRLHLEPGSIFMPLSEPPSDFLTSSPDHREFLSTCECFSASVCGQRLSELVLPQSQAGKPLTPKAKMPKHWSS	SYMPK	4.31277	0.000192709	16.0223	2	FALSE	FALSE	FALSE	TRUE	SSF48371;PF11935;PF12295;PF12765;IPR016024;IPR032460;IPR022075;IPR026003	, nucleus , mRNA processing , cytoplasm , membrane , nucleoplasm , cytosol , plasma membrane , cell adhesion , cytoskeleton , cell junction , nuclear body , protein binding , mRNA polyadenylation , bicellular tight junction , mRNA cleavage and polyadenylation specificity factor complex , mRNA export from nucleus , mRNA 3'-end processing , negative regulation of protein binding , mRNA splicing, vi…	FALSE	0	Euteleostomi	Vertebrates	TRUE
1_017	SQAGKPLTPKAKMPK	ENST00000533767_433_742	NAV2-AS2_2	MPRRHEPVWEMTGFFLPDVLLSDSSDTSEGFRLHLEPGSIFMPLSEPPSDFLTSSPDHREFLSTCECFSASVCGQRLSELVLPQSQAGKPLTPKAKMPKHWSS	SUGT1	5.17357	0.000231758	18.8057	5	FALSE	FALSE	FALSE	TRUE	PS50005;PS50293;PS51048;PS51203;SSF48452;SSF49764;PF04969;PF05002;SM00028;PR02045;IPR019734;IPR013026;IPR007699;IPR007052;IPR011990;IPR008978	, protein binding , nucleus , cytoplasm , chaperone binding , cytosol , protein-containing complex , ubiquitin ligase complex , mitotic cell cycle , purinergic nucleotide receptor signaling pathway , protein stabilization , kinetochore , regulation of protein stability , positive regulation by host of symbiont catalytic activity	FALSE	0	Euteleostomi	Vertebrates	TRUE
1_017	SQAGKPLTPKAKMPK	ENST00000533767_433_742	NAV2-AS2_2	MPRRHEPVWEMTGFFLPDVLLSDSSDTSEGFRLHLEPGSIFMPLSEPPSDFLTSSPDHREFLSTCECFSASVCGQRLSELVLPQSQAGKPLTPKAKMPKHWSS	EIF1AD	4.12352	2.39e-05	19.058	5	FALSE	FALSE	FALSE	TRUE	PS50832;SSF50249;PF01176;SM00652;IPR006196;IPR012340;IPR001253	RNA binding , translation initiation factor activity , translational initiation , nucleus , intracellular membrane-bounded organelle , translation , nucleoplasm , intermediate filament cytoskeleton , protein binding ,	FALSE	0	Euteleostomi	Vertebrates	TRUE
1_017	SQAGKPLTPKAKMPK	ENST00000533767_433_742	NAV2-AS2_2	MPRRHEPVWEMTGFFLPDVLLSDSSDTSEGFRLHLEPGSIFMPLSEPPSDFLTSSPDHREFLSTCECFSASVCGQRLSELVLPQSQAGKPLTPKAKMPKHWSS	RNASEH1	4.08669	1.05e-06	24.4296	3	FALSE	FALSE	TRUE	FALSE	PS50879;SSF53098;SSF55658;PF00075;PF01693;PIRSF036852;IPR002156;IPR012337;IPR009027;IPR011320;IPR017067	, magnesium ion binding , nucleic acid binding , RNA-DNA hybrid ribonuclease activity , cytoplasm , metal ion binding , hydrolase activity , nuclease activity , protein binding , endonuclease activity , RNA phosphodiester bond hydrolysis, endonucleolytic , RNA binding , ribonuclease activity , RNA catabolic process , DNA replication, removal of RNA primer	FALSE	1	Tetrapoda	Vertebrates	TRUE
1_017	SQAGKPLTPKAKMPK	ENST00000533767_433_742	NAV2-AS2_2	MPRRHEPVWEMTGFFLPDVLLSDSSDTSEGFRLHLEPGSIFMPLSEPPSDFLTSSPDHREFLSTCECFSASVCGQRLSELVLPQSQAGKPLTPKAKMPKHWSS	SMIM12	3.6081	1.2e-07	24.9722	1	FALSE	FALSE	FALSE	FALSE	PF15990;IPR031933	membrane , integral component of membrane , protein binding	FALSE	0	Euteleostomi	Vertebrates	TRUE
1_017	SQAGKPLTPKAKMPK	ENST00000533767_433_742	NAV2-AS2_2	MPRRHEPVWEMTGFFLPDVLLSDSSDTSEGFRLHLEPGSIFMPLSEPPSDFLTSSPDHREFLSTCECFSASVCGQRLSELVLPQSQAGKPLTPKAKMPKHWSS	PUS1	5.58555	7.66e-06	28.5741	8	FALSE	FALSE	TRUE	FALSE	SSF55120;PF01416;TIGR00071;IPR020103;IPR020097;IPR001406	RNA binding , pseudouridine synthase activity , pseudouridine synthesis , RNA modification , tRNA pseudouridine synthesis , nucleus , isomerase activity , nucleoplasm , tRNA processing , mitochondrion , tRNA binding , tRNA pseudouridine synthase activity , mitochondrial matrix , mRNA pseudouridine synthesis , steroid receptor RNA activator RNA binding , mitochondrial tRNA pseudouridine synthesis ,	FALSE	0	Euteleostomi	Vertebrates	TRUE
1_017	SQAGKPLTPKAKMPK	ENST00000533767_433_742	NAV2-AS2_2	MPRRHEPVWEMTGFFLPDVLLSDSSDTSEGFRLHLEPGSIFMPLSEPPSDFLTSSPDHREFLSTCECFSASVCGQRLSELVLPQSQAGKPLTPKAKMPKHWSS	ZNF771	4.46176	2.78e-07	29.2528	3	FALSE	FALSE	FALSE	FALSE	PS50157;PS00028;SSF57667;PF00096;PF13912;SM00355;IPR007087;IPR015880	nucleus , metal ion binding , nucleoplasm , nucleolus , DNA binding , regulation of transcription by RNA polymerase II , DNA-binding transcription factor activity, RNA polymerase II-specific , RNA polymerase II cis-regulatory region sequence-specific DNA binding , sequence-specific double-stranded DNA binding	FALSE	1	Tetrapoda	Vertebrates	TRUE
1_017	SQAGKPLTPKAKMPK	ENST00000533767_433_742	NAV2-AS2_2	MPRRHEPVWEMTGFFLPDVLLSDSSDTSEGFRLHLEPGSIFMPLSEPPSDFLTSSPDHREFLSTCECFSASVCGQRLSELVLPQSQAGKPLTPKAKMPKHWSS	DNM1L	6.43262	2.14e-05	30.0403	6	FALSE	FALSE	TRUE	TRUE	PS51388;PS51718;PS00410;SSF52540;PF00350;PF01031;PF02212;SM00053;SM00302;PR00195;IPR020850;IPR030381;IPR019762;IPR027417;IPR022812;IPR000375;IPR003130;IPR001401	GTP binding , GTPase activity , peroxisome fission , mitochondrial fission , cytoplasm , membrane , intracellular membrane-bounded organelle , nucleotide binding , cytosol , Golgi apparatus , hydrolase activity , mitochondrion , mitochondrial outer membrane , cytoplasmic vesicle , cell junction , programmed cell death , positive regulation of GTPase activity , protein homodimerization activity , …	FALSE	0	Euteleostomi	Vertebrates	TRUE
1_017	SQAGKPLTPKAKMPK	ENST00000533767_433_742	NAV2-AS2_2	MPRRHEPVWEMTGFFLPDVLLSDSSDTSEGFRLHLEPGSIFMPLSEPPSDFLTSSPDHREFLSTCECFSASVCGQRLSELVLPQSQAGKPLTPKAKMPKHWSS	ANP32A	8.25421	3.78e-05	36.5064	14	FALSE	FALSE	FALSE	FALSE	PS51450;SSF52058;PF14580;SM00446;IPR001611;IPR032675;IPR003603	protein binding , RNA binding , nucleus , cytoplasm , endoplasmic reticulum , perinuclear region of cytoplasm , viral process , histone binding , nucleoplasm , regulation of mRNA stability , regulation of apoptotic process , intracellular signal transduction , nucleocytoplasmic transport ,	FALSE	0	Euteleostomi	Vertebrates	TRUE
1_017	SQAGKPLTPKAKMPK	ENST00000533767_433_742	NAV2-AS2_2	MPRRHEPVWEMTGFFLPDVLLSDSSDTSEGFRLHLEPGSIFMPLSEPPSDFLTSSPDHREFLSTCECFSASVCGQRLSELVLPQSQAGKPLTPKAKMPKHWSS	YIF1B	4.41176	2.08e-09	38.3022	3	FALSE	FALSE	FALSE	FALSE	PF03878	endoplasmic reticulum membrane , endoplasmic reticulum to Golgi vesicle-mediated transport , membrane , integral component of membrane , protein transport , endoplasmic reticulum , Golgi apparatus , Golgi membrane , protein binding , endoplasmic reticulum-Golgi intermediate compartment membrane , endoplasmic reticulum-Golgi intermediate compartment , integral component of Golgi membrane , COPII-c…	FALSE	0	Euteleostomi	Vertebrates	TRUE
1_017	SQAGKPLTPKAKMPK	ENST00000533767_433_742	NAV2-AS2_2	MPRRHEPVWEMTGFFLPDVLLSDSSDTSEGFRLHLEPGSIFMPLSEPPSDFLTSSPDHREFLSTCECFSASVCGQRLSELVLPQSQAGKPLTPKAKMPKHWSS	PTMA	8.13288	1.51e-05	39.2141	6	FALSE	FALSE	FALSE	TRUE	PF03247;IPR004931	, nucleoplasm , cytosol , nucleus , negative regulation of apoptotic process , protein binding , transcription, DNA-templated , activating transcription factor binding	FALSE	0	Euteleostomi	Vertebrates	TRUE
1_017	SQAGKPLTPKAKMPK	ENST00000533767_433_742	NAV2-AS2_2	MPRRHEPVWEMTGFFLPDVLLSDSSDTSEGFRLHLEPGSIFMPLSEPPSDFLTSSPDHREFLSTCECFSASVCGQRLSELVLPQSQAGKPLTPKAKMPKHWSS	PELP1	5.44059	7.88e-09	44.0879	5	FALSE	FALSE	FALSE	FALSE	SSF48371;PF08166;PF08167;PR01217;IPR016024;IPR012980;IPR012583	RNA binding , nucleus , cytoplasm , nucleoplasm , nucleolus , protein binding , positive regulation of transcription by RNA polymerase II , chromatin binding , transcription factor binding , MLL1 complex , rRNA processing , cellular response to estrogen stimulus , transcriptionally active chromatin ,	FALSE	0	Euteleostomi	Vertebrates	TRUE
1_017	SQAGKPLTPKAKMPK	ENST00000533767_433_742	NAV2-AS2_2	MPRRHEPVWEMTGFFLPDVLLSDSSDTSEGFRLHLEPGSIFMPLSEPPSDFLTSSPDHREFLSTCECFSASVCGQRLSELVLPQSQAGKPLTPKAKMPKHWSS	SUPT4H1	5.82084	9.01e-09	46.8293	5	FALSE	FALSE	FALSE	TRUE	SSF63393;PF06093;SM01389;PIRSF025023;IPR029040;IPR022800;IPR009287	, zinc ion binding , regulation of transcription, DNA-templated , nucleus , positive regulation of DNA-templated transcription, elongation , metal ion binding , nucleoplasm , protein binding , transcription elongation from RNA polymerase II promoter , negative regulation of transcription by RNA polymerase II , positive regulation of transcription by RNA polymerase II , mRNA processing , protein h…	FALSE	4	Theria	Mammals	TRUE
1_017	SQAGKPLTPKAKMPK	ENST00000533767_433_742	NAV2-AS2_2	MPRRHEPVWEMTGFFLPDVLLSDSSDTSEGFRLHLEPGSIFMPLSEPPSDFLTSSPDHREFLSTCECFSASVCGQRLSELVLPQSQAGKPLTPKAKMPKHWSS	PTMS	5.53426	2.67e-10	52.9813	4	FALSE	FALSE	FALSE	FALSE	PF03247;IPR004931	, immune system process , nucleus , DNA replication	FALSE	4	Theria	Mammals	TRUE
1_017	SQAGKPLTPKAKMPK	ENST00000533767_433_742	NAV2-AS2_2	MPRRHEPVWEMTGFFLPDVLLSDSSDTSEGFRLHLEPGSIFMPLSEPPSDFLTSSPDHREFLSTCECFSASVCGQRLSELVLPQSQAGKPLTPKAKMPKHWSS	BHMT	7.67732	1.51e-18	136.819	3	TRUE	FALSE	FALSE	FALSE	PS50970;SSF82282;PF02574;PIRSF037505;IPR003726;IPR017226	zinc ion binding , methionine biosynthetic process , betaine-homocysteine S-methyltransferase activity , cytoplasm , metal ion binding , transferase activity , cytosol , methyltransferase activity , methylation , extracellular exosome , protein methylation , sulfur amino acid metabolic process , choline catabolic process , amino-acid betaine metabolic process , amino-acid betaine catabolic proces…	FALSE	0	Euteleostomi	Vertebrates	TRUE
1_018	KPLTPKAKMPKHWSS	ENST00000533767_433_742	NAV2-AS2_2	MPRRHEPVWEMTGFFLPDVLLSDSSDTSEGFRLHLEPGSIFMPLSEPPSDFLTSSPDHREFLSTCECFSASVCGQRLSELVLPQSQAGKPLTPKAKMPKHWSS	COX6C	5.55993	5.4e-05	23.7272	6	FALSE	FALSE	TRUE	FALSE	0041784;PF02937	membrane , integral component of membrane , mitochondrion , mitochondrial inner membrane , protein binding , proton transmembrane transport , cytochrome-c oxidase activity , oxidative phosphorylation , electron transport chain , mitochondrial electron transport, cytochrome c to oxygen , generation of precursor metabolites and energy ,	FALSE	3	Mammalia	Mammals	TRUE
1_018	KPLTPKAKMPKHWSS	ENST00000533767_433_742	NAV2-AS2_2	MPRRHEPVWEMTGFFLPDVLLSDSSDTSEGFRLHLEPGSIFMPLSEPPSDFLTSSPDHREFLSTCECFSASVCGQRLSELVLPQSQAGKPLTPKAKMPKHWSS	GNL3L	7.13686	4.36e-05	31.1203	6	TRUE	FALSE	FALSE	TRUE	PS51721;SSF52540;PF01926;PR00326;IPR030378;IPR027417;IPR006073	, GTP binding , negative regulation of protein ubiquitination , RNA binding , nucleus , membrane , nucleotide binding , nucleoplasm , nucleolus , cytosol , protein binding , ribosome biogenesis , positive regulation of protein-containing complex assembly , negative regulation of protein binding , regulation of protein stability , telomerase holoenzyme complex , negative regulation of telomere mai…	FALSE	0	Euteleostomi	Vertebrates	TRUE
1_019	MAPWSREAVLSLYRA	MIEF-MP	MIEF-MP	MAPWSREAVLSLYRALLRQGRQLRYTDRDFYFASIRREFRKNQKLEDAEARERQLEKGLVFLNGKLGRII	CHCHD3	4.52417	0.00173241	12.4928	4	FALSE	FALSE	TRUE	FALSE	PF05300;IPR007964	nucleus , cytoplasm , membrane , mitochondrion , mitochondrial inner membrane , protein binding , MICOS complex , extracellular exosome , inner mitochondrial membrane organization , molecular adaptor activity , phosphatase binding , mitochondrial fusion , SAM complex , MIB complex , cristae formation , , integral component of membrane	FALSE	0	Euteleostomi	Vertebrates	TRUE
1_019	MAPWSREAVLSLYRA	MIEF-MP	MIEF-MP	MAPWSREAVLSLYRALLRQGRQLRYTDRDFYFASIRREFRKNQKLEDAEARERQLEKGLVFLNGKLGRII	DDX6	5.27915	0.0038198	12.7648	5	FALSE	FALSE	FALSE	TRUE	PS51195;PS51194;PS51192;PS00039;SSF52540;PF00270;PF00271;SM00490;SM00487;IPR014014;IPR001650;IPR014001;IPR000629;IPR027417;IPR011545	ATP binding , nucleic acid binding , helicase activity , RNA binding , nucleus , cytoplasm , membrane , nucleotide binding , cytosol , hydrolase activity , negative regulation of translation , protein binding , RNA helicase activity , ATPase activity , cytoplasmic ribonucleoprotein granule , P-body , cytoplasmic stress granule , mRNA binding , cadherin binding , protein domain specific binding , …	FALSE	0	Euteleostomi	Vertebrates	TRUE
1_019	MAPWSREAVLSLYRA	MIEF-MP	MIEF-MP	MAPWSREAVLSLYRALLRQGRQLRYTDRDFYFASIRREFRKNQKLEDAEARERQLEKGLVFLNGKLGRII	URB1	6.23473	0.00654296	13.6181	6	FALSE	FALSE	FALSE	TRUE	SSF48371;PF11707;PF16201;IPR016024;IPR021714;IPR032436	RNA binding , nucleus , fibrillar center , nucleolus , biological_process , maturation of LSU-rRNA from tricistronic rRNA transcript (SSU-rRNA, 5.8S rRNA, LSU-rRNA) , maturation of 5.8S rRNA from tricistronic rRNA transcript (SSU-rRNA, 5.8S rRNA, LSU-rRNA) ,	FALSE	0	Euteleostomi	Vertebrates	TRUE
1_019	MAPWSREAVLSLYRA	MIEF-MP	MIEF-MP	MAPWSREAVLSLYRALLRQGRQLRYTDRDFYFASIRREFRKNQKLEDAEARERQLEKGLVFLNGKLGRII	UPF1	4.19407	0.000401744	14.2433	4	FALSE	FALSE	FALSE	TRUE	SSF52540;PF13245;PF13087;PF13086;PF09416;IPR027417;IPR018999	DNA binding , zinc ion binding , ATP binding , hydrolase activity , cytoplasm , helicase activity , nuclear-transcribed mRNA catabolic process, nonsense-mediated decay , RNA binding , nucleus , metal ion binding , nucleotide binding , nucleoplasm , protein binding , RNA helicase activity , viral process , dosage compensation by inactivation of X chromosome , P-body , nuclear-transcribed mRNA cata…	FALSE	0	Euteleostomi	Vertebrates	TRUE
1_019	MAPWSREAVLSLYRA	MIEF-MP	MIEF-MP	MAPWSREAVLSLYRALLRQGRQLRYTDRDFYFASIRREFRKNQKLEDAEARERQLEKGLVFLNGKLGRII	DTYMK	4.78129	0.000995591	14.353	5	FALSE	FALSE	TRUE	TRUE	PS01331;SSF52540;PF02223;TIGR00041;IPR018095;IPR027417;IPR018094	ATP binding , thymidylate kinase activity , dTDP biosynthetic process , nucleotide binding , kinase activity , transferase activity , phosphorylation , nucleotide biosynthetic process , nucleus , cytoplasm , nucleoside monophosphate phosphorylation , nucleoside diphosphate phosphorylation , mitochondrion , cytosol , nucleoside diphosphate kinase activity , nucleobase-containing small molecule int…	FALSE	0	Euteleostomi	Vertebrates	TRUE
1_019	MAPWSREAVLSLYRA	MIEF-MP	MIEF-MP	MAPWSREAVLSLYRALLRQGRQLRYTDRDFYFASIRREFRKNQKLEDAEARERQLEKGLVFLNGKLGRII	hCG_1984214	4.16139	0.000305574	14.6268	7	FALSE	FALSE	FALSE	FALSE		NA	FALSE	0	Euteleostomi	Vertebrates	TRUE
1_019	MAPWSREAVLSLYRA	MIEF-MP	MIEF-MP	MAPWSREAVLSLYRALLRQGRQLRYTDRDFYFASIRREFRKNQKLEDAEARERQLEKGLVFLNGKLGRII	GEMIN5	4.45488	0.000382037	15.2263	2	FALSE	FALSE	FALSE	TRUE	PS50082;PS50294;PS00678;SSF50978;SSF50998;PF00400;PF12894;SM00320;PR00320;IPR001680;IPR017986;IPR019775;IPR011047;IPR024977;IPR020472	protein binding , RNA binding , nucleus , mRNA processing , RNA splicing , cytoplasm , membrane , translation , cytosol , regulation of translation , nuclear body , mRNA splicing, via spliceosome , spliceosomal snRNP assembly , nucleoplasm , U1 snRNA binding , RNA 7-methylguanosine cap binding , SMN complex , ribosome binding , mRNA 3'-UTR binding , protein-containing complex assembly , import in…	FALSE	0	Euteleostomi	Vertebrates	TRUE
1_019	MAPWSREAVLSLYRA	MIEF-MP	MIEF-MP	MAPWSREAVLSLYRALLRQGRQLRYTDRDFYFASIRREFRKNQKLEDAEARERQLEKGLVFLNGKLGRII	HUWE1	4.5727	0.000430957	15.3897	7	FALSE	FALSE	FALSE	FALSE	PS50030;PS50237;PS50918;SSF117839;SSF46934;SSF48371;SSF56204;PF00627;PF00632;PF02825;PF06012;PF06025;PF14377;SM00119;SM00165;IPR015940;IPR000569;IPR004170;IPR009060;IPR016024;IPR010309;IPR010314;IPR025527	ubiquitin-protein transferase activity , protein ubiquitination , protein binding , RNA binding , nucleus , cytoplasm , membrane , transferase activity , nucleoplasm , cytosol , DNA binding , cell differentiation , DNA repair , cellular response to DNA damage stimulus , rhythmic process , ubiquitin protein ligase activity , circadian regulation of gene expression , extracellular region , Golgi me…	FALSE	0	Euteleostomi	Vertebrates	TRUE
1_019	MAPWSREAVLSLYRA	MIEF-MP	MIEF-MP	MAPWSREAVLSLYRALLRQGRQLRYTDRDFYFASIRREFRKNQKLEDAEARERQLEKGLVFLNGKLGRII	EIF3F	4.89755	0.00048674	16.2241	4	FALSE	FALSE	FALSE	FALSE	PF01398;PF13012;SM00232;IPR000555;IPR024969	protein binding , translation initiation factor activity , translational initiation , metallopeptidase activity , isopeptidase activity , eukaryotic translation initiation factor 3 complex , translation initiation factor binding , cytoplasm , membrane , formation of cytoplasmic translation initiation complex , cytoplasmic translational initiation , translation , eukaryotic 43S preinitiation compl…	FALSE	0	Euteleostomi	Vertebrates	TRUE
1_019	MAPWSREAVLSLYRA	MIEF-MP	MIEF-MP	MAPWSREAVLSLYRALLRQGRQLRYTDRDFYFASIRREFRKNQKLEDAEARERQLEKGLVFLNGKLGRII	C7orf50	3.99875	7.09e-05	16.5932	6	FALSE	FALSE	FALSE	FALSE	PF10180;IPR019327	RNA binding , protein binding ,	FALSE	1	Tetrapoda	Vertebrates	TRUE
1_019	MAPWSREAVLSLYRA	MIEF-MP	MIEF-MP	MAPWSREAVLSLYRALLRQGRQLRYTDRDFYFASIRREFRKNQKLEDAEARERQLEKGLVFLNGKLGRII	GNL3	5.04594	0.000485242	16.7225	1	FALSE	FALSE	FALSE	TRUE	PS51721;SSF52540;PF08701;PF01926;IPR030378;IPR027417;IPR014813;IPR006073	, GTP binding , RNA binding , nucleus , membrane , nucleotide binding , nucleolus , extracellular space , chromosome , nuclear body , midbody , protein binding , regulation of cell population proliferation , positive regulation of pri-miRNA transcription by RNA polymerase II , stem cell population maintenance , positive regulation of telomere maintenance , mRNA 5'-UTR binding , stem cell division…	FALSE	0	Euteleostomi	Vertebrates	TRUE
1_019	MAPWSREAVLSLYRA	MIEF-MP	MIEF-MP	MAPWSREAVLSLYRALLRQGRQLRYTDRDFYFASIRREFRKNQKLEDAEARERQLEKGLVFLNGKLGRII	TFB2M	4.58756	0.00020543	16.9159	7	FALSE	FALSE	TRUE	TRUE	PS51689;SSF53335;PF00398;SM00650;PIRSF027833;IPR001737;IPR029063;IPR020598;IPR016861	regulation of transcription, DNA-templated , mitochondrion , transcription coregulator activity , rRNA (adenine-N6,N6-)-dimethyltransferase activity , transcription initiation from mitochondrial promoter , rRNA methylation , rRNA methyltransferase activity , rRNA modification , RNA binding , transferase activity , methyltransferase activity , methylation , mitochondrial matrix , rRNA processing ,…	TRUE	1	Tetrapoda	Vertebrates	TRUE
1_019	MAPWSREAVLSLYRA	MIEF-MP	MIEF-MP	MAPWSREAVLSLYRALLRQGRQLRYTDRDFYFASIRREFRKNQKLEDAEARERQLEKGLVFLNGKLGRII	FBXO45	4.22926	5.81e-05	17.9155	6	FALSE	FALSE	FALSE	FALSE	PS50188;PS50181;SSF49899;SSF81383;PF12937;PF00622;SM00449;SM00256;IPR001870;IPR001810;IPR013320;IPR003877	protein binding , membrane , plasma membrane , protein ubiquitination , cell junction , multicellular organism development , cell projection , cellular response to DNA damage stimulus , synapse , nervous system development , ubiquitin-dependent protein catabolic process , postsynaptic membrane , proteasome-mediated ubiquitin-dependent protein catabolic process , SCF ubiquitin ligase complex , pre…	FALSE	0	Euteleostomi	Vertebrates	TRUE
1_019	MAPWSREAVLSLYRA	MIEF-MP	MIEF-MP	MAPWSREAVLSLYRALLRQGRQLRYTDRDFYFASIRREFRKNQKLEDAEARERQLEKGLVFLNGKLGRII	SDE2	3.87167	2.07e-05	18.1352	4	FALSE	FALSE	FALSE	TRUE	PF13019;PF13297;IPR024974	nucleus , nuclear speck , Golgi apparatus , nucleoplasm , cytosol , plasma membrane , protein ubiquitination , DNA binding , cell division , protein binding , cell cycle , DNA replication , damaged DNA binding , cellular response to UV , protein processing , regulation of cell cycle arrest	FALSE	0	Euteleostomi	Vertebrates	TRUE
1_019	MAPWSREAVLSLYRA	MIEF-MP	MIEF-MP	MAPWSREAVLSLYRALLRQGRQLRYTDRDFYFASIRREFRKNQKLEDAEARERQLEKGLVFLNGKLGRII	EIF2B5	4.49179	8.73e-05	18.2328	4	FALSE	FALSE	FALSE	TRUE	PS51363;SSF53448;SSF51161;SSF48371;PF02020;PF00132;SM00515;IPR003307;IPR029044;IPR011004;IPR016024;IPR001451	, protein binding , guanyl-nucleotide exchange factor activity , translation initiation factor binding , nucleus , cytoplasm , translation initiation factor activity , translation , translational initiation , cytosol , regulation of catalytic activity , positive regulation of translational initiation , T cell receptor signaling pathway , response to endoplasmic reticulum stress , astrocyte develo…	FALSE	0	Euteleostomi	Vertebrates	TRUE
1_019	MAPWSREAVLSLYRA	MIEF-MP	MIEF-MP	MAPWSREAVLSLYRALLRQGRQLRYTDRDFYFASIRREFRKNQKLEDAEARERQLEKGLVFLNGKLGRII	DLGAP5	4.44626	7.74e-05	18.2801	4	FALSE	FALSE	FALSE	FALSE	PF03359;IPR005026	signaling , nucleus , cytoplasm , cytosol , mitochondrion , cytoskeleton , protein binding , cell cycle , centriolar satellite , spindle , microtubule binding , mitotic spindle organization , spindle pole centrosome , chromosome segregation , regulation of mitotic cell cycle , positive regulation of transcription of Notch receptor target , mitotic chromosome movement towards spindle pole , kineto…	FALSE	0	Euteleostomi	Vertebrates	TRUE
1_019	MAPWSREAVLSLYRA	MIEF-MP	MIEF-MP	MAPWSREAVLSLYRALLRQGRQLRYTDRDFYFASIRREFRKNQKLEDAEARERQLEKGLVFLNGKLGRII	RAB3GAP2	4.25743	4.02e-05	18.7127	6	FALSE	FALSE	FALSE	FALSE	PF14655;PF14656;IPR032839;IPR029257	regulation of GTPase activity , cytoplasm , cytosol , plasma membrane , GTPase activator activity , positive regulation of GTPase activity , guanyl-nucleotide exchange factor activity , protein binding , enzyme regulator activity , endoplasmic reticulum membrane , protein-containing complex , small GTPase binding , intracellular protein transport , enzyme activator activity , establishment of pro…	FALSE	0	Euteleostomi	Vertebrates	TRUE
1_019	MAPWSREAVLSLYRA	MIEF-MP	MIEF-MP	MAPWSREAVLSLYRALLRQGRQLRYTDRDFYFASIRREFRKNQKLEDAEARERQLEKGLVFLNGKLGRII	SMARCA4	4.79938	0.000125829	18.7186	5	FALSE	FALSE	FALSE	FALSE	PS50014;PS51192;PS51194;PS51204;PS51666;PS00633;SSF160481;SSF47370;SSF52540;PF00176;PF00271;PF00439;PF07529;PF07533;PF08880;PF14619;SM00297;SM00487;SM00490;SM00573;SM00592;SM00951;SM01314;PR00503;IPR001487;IPR014001;IPR001650;IPR014012;IPR014978;IPR018359;IPR027417;IPR000330;IPR006576;IPR029295	regulation of transcription, DNA-templated , nucleus , ATP binding , protein binding , ATPase activity , histone binding , ATP-dependent chromatin remodeling , SWI/SNF complex , nucleotide binding , hydrolase activity , helicase activity , nucleosome-dependent ATPase activity , positive regulation of DNA-binding transcription factor activity , positive regulation of transcription by RNA polymeras…	FALSE	0	Euteleostomi	Vertebrates	TRUE
1_019	MAPWSREAVLSLYRA	MIEF-MP	MIEF-MP	MAPWSREAVLSLYRALLRQGRQLRYTDRDFYFASIRREFRKNQKLEDAEARERQLEKGLVFLNGKLGRII	DYNC1H1	4.73671	2.07e-05	22.1871	2	FALSE	FALSE	FALSE	TRUE	SSF52540;PF03028;PF07728;PF08385;PF08393;PF12774;PF12775;PF12777;PF12780;PF12781;SM00382;IPR027417;IPR004273;IPR011704;IPR013594;IPR013602;IPR024743;IPR024317;IPR003593	, ATP binding , cytoplasm , nucleotide binding , cytoskeleton , microtubule , dynein complex , microtubule-based movement , ATP-dependent microtubule motor activity, minus-end-directed , RNA binding , membrane , cell division , axon cytoplasm , protein binding , cell cycle , cytoplasmic dynein complex , centrosome , extracellular region , cytosol , extracellular exosome , mitotic cell cycle , vir…	FALSE	0	Euteleostomi	Vertebrates	TRUE
1_019	MAPWSREAVLSLYRA	MIEF-MP	MIEF-MP	MAPWSREAVLSLYRALLRQGRQLRYTDRDFYFASIRREFRKNQKLEDAEARERQLEKGLVFLNGKLGRII	NUP88	4.84828	2.07e-05	22.7097	7	FALSE	FALSE	FALSE	TRUE	PF10168;IPR019321	, nucleus , mRNA transport , protein transport , structural constituent of nuclear pore , nucleocytoplasmic transport , nuclear pore , ribosomal large subunit export from nucleus , ribosomal small subunit export from nucleus , nucleoplasm , protein binding , cytosol , viral life cycle , intracellular transport of virus , host cell , regulation of glycolytic process , mRNA export from nucleus , tR…	FALSE	0	Euteleostomi	Vertebrates	TRUE
1_019	MAPWSREAVLSLYRA	MIEF-MP	MIEF-MP	MAPWSREAVLSLYRALLRQGRQLRYTDRDFYFASIRREFRKNQKLEDAEARERQLEKGLVFLNGKLGRII	NPM3	3.84242	9.43e-07	23.1527	2	FALSE	FALSE	FALSE	FALSE	SSF69203;PF03066;IPR024057	RNA binding , nucleus , nucleolus , cytosol , actin cytoskeleton , protein binding , cytoplasm , chromatin binding , histone binding , nucleoplasm , chromatin remodeling , rRNA processing , rRNA transcription ,	FALSE	0	Euteleostomi	Vertebrates	TRUE
1_019	MAPWSREAVLSLYRA	MIEF-MP	MIEF-MP	MAPWSREAVLSLYRALLRQGRQLRYTDRDFYFASIRREFRKNQKLEDAEARERQLEKGLVFLNGKLGRII	MRPL39	5.30762	3.73e-05	23.5057	7	FALSE	FALSE	TRUE	TRUE	SSF55186;SSF81271;IPR018163;IPR012676	nucleotide binding , RNA binding , mitochondrion , ribosome , mitochondrial large ribosomal subunit , mitochondrial inner membrane , mitochondrial translational elongation , mitochondrial translational termination , mitochondrial ribosome	TRUE	1	Tetrapoda	Vertebrates	TRUE
1_019	MAPWSREAVLSLYRA	MIEF-MP	MIEF-MP	MAPWSREAVLSLYRALLRQGRQLRYTDRDFYFASIRREFRKNQKLEDAEARERQLEKGLVFLNGKLGRII	DYNLRB1	5.41886	4.46e-05	23.5741	5	FALSE	FALSE	FALSE	TRUE	SSF103196;PF03259;SM00960;PIRSF009998;IPR004942;IPR016561	microtubule-based movement , cytoplasmic dynein complex , cytoplasm , membrane , cytoskeleton , microtubule , protein binding , dynein complex , centrosome , intraciliary transport involved in cilium assembly , cilium , ciliary tip , visual behavior , microtubule motor activity , dynein intermediate chain binding , response to light stimulus ,	FALSE	0	Euteleostomi	Vertebrates	TRUE
1_019	MAPWSREAVLSLYRA	MIEF-MP	MIEF-MP	MAPWSREAVLSLYRALLRQGRQLRYTDRDFYFASIRREFRKNQKLEDAEARERQLEKGLVFLNGKLGRII	UMPS	5.68592	7.09e-05	23.5943	5	FALSE	FALSE	FALSE	TRUE	PS00156;SSF51366;SSF53271;PF00215;PF00156;SM00934;TIGR00336;TIGR01740;IPR018089;IPR011060;IPR029057;IPR001754;IPR000836;IPR004467;IPR014732	, nucleoside metabolic process , catalytic activity , lyase activity , metabolic process , carboxy-lyase activity , 'de novo' pyrimidine nucleobase biosynthetic process , pyrimidine nucleotide biosynthetic process , orotate phosphoribosyltransferase activity , orotidine-5'-phosphate decarboxylase activity , 'de novo' UMP biosynthetic process , nucleus , cytoplasm , transferase activity , transfer…	FALSE	0	Euteleostomi	Vertebrates	TRUE
1_019	MAPWSREAVLSLYRA	MIEF-MP	MIEF-MP	MAPWSREAVLSLYRALLRQGRQLRYTDRDFYFASIRREFRKNQKLEDAEARERQLEKGLVFLNGKLGRII	CDK9	4.44308	4.72e-06	23.6657	4	FALSE	FALSE	FALSE	TRUE	PS50011;PS00108;PS00107;SSF56112;PF00069;SM00220;IPR000719;IPR008271;IPR017441;IPR011009	ATP binding , protein phosphorylation , protein kinase activity , nucleotide binding , nucleus , cytoplasm , membrane , protein serine/threonine kinase activity , kinase activity , transferase activity , protein serine kinase activity , protein threonine kinase activity , phosphorylation , nucleoplasm , DNA repair , cellular response to DNA damage stimulus , protein binding , cytoplasmic ribonucl…	FALSE	0	Euteleostomi	Vertebrates	TRUE
1_019	MAPWSREAVLSLYRA	MIEF-MP	MIEF-MP	MAPWSREAVLSLYRALLRQGRQLRYTDRDFYFASIRREFRKNQKLEDAEARERQLEKGLVFLNGKLGRII	PGK1	3.99358	1.05e-06	23.8746	2	FALSE	FALSE	FALSE	TRUE	PS00111;SSF53748;PF00162;PIRSF000724;PR00477;IPR015911;IPR001576	glycolytic process , phosphoglycerate kinase activity , cytoplasm , membrane , nucleotide binding , ATP binding , kinase activity , transferase activity , phosphorylation , membrane raft , protein binding , cytosol , extracellular exosome , epithelial cell differentiation , gluconeogenesis , canonical glycolysis , modulation by symbiont of host process , ADP binding , protein-disulfide reductase …	FALSE	0	Euteleostomi	Vertebrates	TRUE
1_019	MAPWSREAVLSLYRA	MIEF-MP	MIEF-MP	MAPWSREAVLSLYRALLRQGRQLRYTDRDFYFASIRREFRKNQKLEDAEARERQLEKGLVFLNGKLGRII	SASS6	4.52552	4.72e-06	24.1048	2	FALSE	FALSE	FALSE	TRUE	PF16531;IPR032396	, cytoplasm , cytosol , centriole , cytoskeleton , protein binding , cell cycle , centriolar satellite , microtubule organizing center , centrosome , deuterosome , centriole replication , centrosome duplication	FALSE	0	Euteleostomi	Vertebrates	TRUE
1_019	MAPWSREAVLSLYRA	MIEF-MP	MIEF-MP	MAPWSREAVLSLYRALLRQGRQLRYTDRDFYFASIRREFRKNQKLEDAEARERQLEKGLVFLNGKLGRII	MRPL58	4.45267	2.95e-06	24.6226	6	FALSE	FALSE	TRUE	FALSE	0039326;PF00472;IPR000352	translation release factor activity , translational termination , mitochondrion , translation , hydrolase activity , ribosome , mitochondrial matrix , aminoacyl-tRNA hydrolase activity , mitochondrial large ribosomal subunit , mitochondrial inner membrane , mitochondrial translational elongation , mitochondrial translational termination , translation release factor activity, codon nonspecific ,	FALSE	2	Amniota	Vertebrates	TRUE
1_019	MAPWSREAVLSLYRA	MIEF-MP	MIEF-MP	MAPWSREAVLSLYRALLRQGRQLRYTDRDFYFASIRREFRKNQKLEDAEARERQLEKGLVFLNGKLGRII	NDUFB5	4.72408	3.08e-06	26.0361	3	FALSE	FALSE	TRUE	FALSE	PF09781;IPR019173	, membrane , integral component of membrane , mitochondrial inner membrane , nucleoplasm , mitochondrion , protein binding , respirasome , NADH dehydrogenase (ubiquinone) activity , mitochondrial respiratory chain complex I assembly , mitochondrial respiratory chain complex I , mitochondrial electron transport, NADH to ubiquinone	FALSE	1	Tetrapoda	Vertebrates	TRUE
1_019	MAPWSREAVLSLYRA	MIEF-MP	MIEF-MP	MAPWSREAVLSLYRALLRQGRQLRYTDRDFYFASIRREFRKNQKLEDAEARERQLEKGLVFLNGKLGRII	PRDX5	4.40949	9.43e-07	26.5696	1	FALSE	FALSE	TRUE	FALSE	PS51352;SSF52833;PF08534;IPR012336;IPR013740	oxidoreductase activity , nucleus , cytoplasm , negative regulation of apoptotic process , intracellular membrane-bounded organelle , mitochondrion , cytosol , cytoplasmic vesicle , extracellular space , peroxisome , protein binding , perinuclear region of cytoplasm , inflammatory response , cellular oxidant detoxification , peroxidase activity , antioxidant activity , apoptotic process , negativ…	FALSE	0	Euteleostomi	Vertebrates	TRUE
1_019	MAPWSREAVLSLYRA	MIEF-MP	MIEF-MP	MAPWSREAVLSLYRALLRQGRQLRYTDRDFYFASIRREFRKNQKLEDAEARERQLEKGLVFLNGKLGRII	AAAS	4.99847	2.36e-06	28.1252	2	FALSE	FALSE	FALSE	FALSE	PS50082;PS50294;PS00678;SSF82171;SM00320;SSF50978;PF00400;0049172;IPR001680;IPR017986;IPR019775	protein binding , , nucleus , mRNA transport , cytoplasm , membrane , protein transport , nucleoplasm , cytosol , cytoskeleton , nuclear membrane , centrosome , nuclear pore , spindle pole , molecular_function , nuclear envelope , microtubule bundle formation , viral life cycle , intracellular transport of virus , host cell , regulation of glycolytic process , mRNA export from nucleus , tRNA expo…	FALSE	0	Euteleostomi	Vertebrates	TRUE
1_019	MAPWSREAVLSLYRA	MIEF-MP	MIEF-MP	MAPWSREAVLSLYRALLRQGRQLRYTDRDFYFASIRREFRKNQKLEDAEARERQLEKGLVFLNGKLGRII	ELP2	3.96928	1.98e-08	30.5784	1	FALSE	FALSE	FALSE	TRUE	PS50082;PS50294;SSF50978;PF00400;SM00320;SSF50998;0047741;IPR001680;IPR017986;IPR011047;IPR011043	tRNA wobble uridine modification , Elongator holoenzyme complex , nucleus , protein binding , RNA polymerase II complex binding , cytoplasm , nucleoplasm , cytosol , tRNA processing , transcription elongation factor complex , regulation of transcription by RNA polymerase II , protein kinase binding , transcription elongation from RNA polymerase II promoter , regulation of receptor signaling pathw…	FALSE	0	Euteleostomi	Vertebrates	TRUE
1_019	MAPWSREAVLSLYRA	MIEF-MP	MIEF-MP	MAPWSREAVLSLYRALLRQGRQLRYTDRDFYFASIRREFRKNQKLEDAEARERQLEKGLVFLNGKLGRII	NCAPD3	4.57882	7.87e-08	32.5289	2	FALSE	FALSE	FALSE	FALSE	SSF48371;PF12717;PIRSF036508;IPR016024;IPR032682;IPR012371	, nucleus , cell division , cell cycle , chromosome condensation , condensed chromosome, centromeric region , mitotic chromosome condensation , chromatin binding , condensin complex , meiotic chromosome condensation , chromosome separation , membrane , nucleoplasm , protein binding , histone binding , methylated histone binding , pericentric heterochromatin	FALSE	0	Euteleostomi	Vertebrates	TRUE
1_019	MAPWSREAVLSLYRA	MIEF-MP	MIEF-MP	MAPWSREAVLSLYRALLRQGRQLRYTDRDFYFASIRREFRKNQKLEDAEARERQLEKGLVFLNGKLGRII	RRP9	5.38767	7.27e-07	33.0704	6	FALSE	FALSE	FALSE	TRUE	PS50082;PS50294;PS00678;SSF50978;PF00400;SM00320;PR00320;IPR001680;IPR017986;IPR019775;IPR020472	protein binding , rRNA processing , U3 snoRNA binding , RNA binding , nucleus , nucleolus , small-subunit processome , nucleoplasm , snoRNA binding , box C/D snoRNP complex	FALSE	0	Euteleostomi	Vertebrates	TRUE
1_019	MAPWSREAVLSLYRA	MIEF-MP	MIEF-MP	MAPWSREAVLSLYRALLRQGRQLRYTDRDFYFASIRREFRKNQKLEDAEARERQLEKGLVFLNGKLGRII	ODF2	7.22003	2.07e-05	33.8192	13	FALSE	FALSE	FALSE	FALSE	SSF90257	cytoplasm , cell projection , microtubule organizing center , nucleus , centriole , cilium , motile cilium , cytoskeleton , multicellular organism development , cell differentiation , centrosome , microtubule , protein binding , spermatogenesis , spindle pole , cytosol , G2/M transition of mitotic cell cycle , regulation of G2/M transition of mitotic cell cycle , ciliary basal body-plasma membran…	FALSE	0	Euteleostomi	Vertebrates	TRUE
1_019	MAPWSREAVLSLYRA	MIEF-MP	MIEF-MP	MAPWSREAVLSLYRALLRQGRQLRYTDRDFYFASIRREFRKNQKLEDAEARERQLEKGLVFLNGKLGRII	ZNF771	4.91932	2.89e-09	42.0083	3	FALSE	FALSE	FALSE	FALSE	PS50157;PS00028;SSF57667;PF00096;PF13912;SM00355;IPR007087;IPR015880	nucleus , metal ion binding , nucleoplasm , nucleolus , DNA binding , regulation of transcription by RNA polymerase II , DNA-binding transcription factor activity, RNA polymerase II-specific , RNA polymerase II cis-regulatory region sequence-specific DNA binding , sequence-specific double-stranded DNA binding	FALSE	1	Tetrapoda	Vertebrates	TRUE
1_019	MAPWSREAVLSLYRA	MIEF-MP	MIEF-MP	MAPWSREAVLSLYRALLRQGRQLRYTDRDFYFASIRREFRKNQKLEDAEARERQLEKGLVFLNGKLGRII	PDS5B	4.89761	1.17e-09	43.7511	4	FALSE	FALSE	FALSE	FALSE	SSF48371;IPR016024	mitotic sister chromatid cohesion , nucleus , nucleoplasm , cell division , protein binding , cell cycle , cytosol , negative regulation of cell population proliferation , chromatin , DNA binding , chromosome, centromeric region , chromosome , DNA repair , cell population proliferation , regulation of cell population proliferation ,	FALSE	0	Euteleostomi	Vertebrates	TRUE
1_019	MAPWSREAVLSLYRA	MIEF-MP	MIEF-MP	MAPWSREAVLSLYRALLRQGRQLRYTDRDFYFASIRREFRKNQKLEDAEARERQLEKGLVFLNGKLGRII	ATG4B	5.05634	1.34e-09	44.8588	4	FALSE	FALSE	FALSE	FALSE	SSF54001;PF03416;IPR005078	proteolysis , cysteine-type endopeptidase activity , autophagy , cytoplasm , protein transport , peptidase activity , cysteine-type peptidase activity , hydrolase activity , protein binding , cytosol , endopeptidase activity , macroautophagy , protein delipidation , , positive regulation of protein catabolic process	FALSE	0	Euteleostomi	Vertebrates	TRUE
1_019	MAPWSREAVLSLYRA	MIEF-MP	MIEF-MP	MAPWSREAVLSLYRALLRQGRQLRYTDRDFYFASIRREFRKNQKLEDAEARERQLEKGLVFLNGKLGRII	CHCHD2	5.11908	4.27e-10	47.9657	3	FALSE	FALSE	TRUE	FALSE	PF06747;IPR010625	nucleus , mitochondrion , protein binding , mitochondrial intermembrane space , sequence-specific DNA binding , positive regulation of transcription by RNA polymerase II , transcription factor binding , mitochondrion organization , regulation of cellular response to hypoxia , cellular response to oxidative stress , positive regulation of mitochondrial ATP synthesis coupled electron transport ,	FALSE	0	Euteleostomi	Vertebrates	TRUE
1_019	MAPWSREAVLSLYRA	MIEF-MP	MIEF-MP	MAPWSREAVLSLYRALLRQGRQLRYTDRDFYFASIRREFRKNQKLEDAEARERQLEKGLVFLNGKLGRII	AARS2	5.67731	5.53e-11	58.2334	2	FALSE	FALSE	TRUE	FALSE	PS50860;0049182;SSF50447;SSF55681;SSF55186;PF01411;PF07973;SM00863;TIGR00344;PR00980;IPR018165;IPR018162;IPR009000;IPR018163;IPR018164;IPR012947;IPR002318	ATP binding , cytoplasm , nucleic acid binding , aminoacyl-tRNA ligase activity , nucleotide binding , tRNA aminoacylation , alanine-tRNA ligase activity , alanyl-tRNA aminoacylation , RNA binding , translation , metal ion binding , mitochondrion , zinc ion binding , ligase activity , protein binding , tRNA binding , aminoacyl-tRNA metabolism involved in translational fidelity , amino acid bindin…	TRUE	0	Euteleostomi	Vertebrates	TRUE
1_019	MAPWSREAVLSLYRA	MIEF-MP	MIEF-MP	MAPWSREAVLSLYRALLRQGRQLRYTDRDFYFASIRREFRKNQKLEDAEARERQLEKGLVFLNGKLGRII	AQR	5.61831	1.63e-12	66.2284	3	FALSE	FALSE	FALSE	TRUE	SSF52540;PF16399;PF13087;PF13086;PIRSF038901;IPR027417;IPR032174;IPR026300	helicase activity , mRNA splicing, via spliceosome , spliceosomal complex , RNA binding , nucleus , mRNA processing , RNA splicing , membrane , nucleotide binding , ATP binding , nucleoplasm , hydrolase activity , protein binding , RNA helicase activity , ATPase activity , catalytic step 2 spliceosome , mRNA binding , transcription-coupled nucleotide-excision repair , U2-type catalytic step 2 spl…	FALSE	0	Euteleostomi	Vertebrates	TRUE
1_019	MAPWSREAVLSLYRA	MIEF-MP	MIEF-MP	MAPWSREAVLSLYRALLRQGRQLRYTDRDFYFASIRREFRKNQKLEDAEARERQLEKGLVFLNGKLGRII	COPS2	7.15993	3.29e-10	67.8931	5	FALSE	FALSE	FALSE	TRUE	SSF46785;SSF48452;PF01399;SM00753;SM00088;IPR011991;IPR011990;IPR000717	, protein binding , COP9 signalosome , nucleus , cytoplasm , signal transduction , nucleoplasm , cytosol , transcription by RNA polymerase II , post-translational protein modification , protein deneddylation , protein phosphorylation , transcription-coupled nucleotide-excision repair , nucleotide-excision repair, DNA damage recognition , NEDD8-specific protease activity , transcription corepresso…	FALSE	0	Euteleostomi	Vertebrates	TRUE
1_019	MAPWSREAVLSLYRA	MIEF-MP	MIEF-MP	MAPWSREAVLSLYRALLRQGRQLRYTDRDFYFASIRREFRKNQKLEDAEARERQLEKGLVFLNGKLGRII	YY1	6.62266	5.53e-11	67.9301	5	FALSE	FALSE	FALSE	TRUE	PS50157;PS00028;SSF57667;PF00096;SM00355;PIRSF037113;IPR007087;IPR015880;IPR017114	, positive regulation of transcription by RNA polymerase II , nucleus , metal ion binding , DNA binding , cell differentiation , DNA repair , cellular response to DNA damage stimulus , protein binding , DNA recombination , Ino80 complex , spermatogenesis , regulation of transcription by RNA polymerase II , DNA-binding transcription factor activity, RNA polymerase II-specific , DNA-binding transcr…	FALSE	0	Euteleostomi	Vertebrates	TRUE
1_019	MAPWSREAVLSLYRA	MIEF-MP	MIEF-MP	MAPWSREAVLSLYRALLRQGRQLRYTDRDFYFASIRREFRKNQKLEDAEARERQLEKGLVFLNGKLGRII	PC	6.81573	5.4e-11	69.9837	4	FALSE	FALSE	TRUE	FALSE	PS50968;PS50991;PS50975;PS50979;PS00188;SSF51569;SSF52440;SSF89000;SSF51246;SSF56059;SSF51230;PF00682;PF02786;PF02436;PF00289;PF00364;PF02785;SM00878;TIGR01235;PIRSF001594;IPR000089;IPR000891;IPR011761;IPR011764;IPR001882;IPR016185;IPR011054;IPR011053;IPR005479;IPR003379;IPR005481;IPR005482;IPR005930	metal ion binding , ATP binding , catalytic activity , gluconeogenesis , pyruvate carboxylase activity , biotin binding , pyruvate metabolic process , nucleotide binding , mitochondrion , mitochondrial matrix , lipid metabolic process , ligase activity , metabolic process , protein binding , cytoplasm , identical protein binding , cytosol , negative regulation of gene expression , positive regula…	FALSE	0	Euteleostomi	Vertebrates	TRUE
1_019	MAPWSREAVLSLYRA	MIEF-MP	MIEF-MP	MAPWSREAVLSLYRALLRQGRQLRYTDRDFYFASIRREFRKNQKLEDAEARERQLEKGLVFLNGKLGRII	PSMD8	9.58546	7.16e-22	202.686	3	TRUE	FALSE	FALSE	TRUE	PF10075;IPR033464	proteolysis , proteasome regulatory particle , nucleus , protein binding , proteasome complex , Fc-epsilon receptor signaling pathway , proteasome accessory complex , cytosol , T cell receptor signaling pathway , nucleoplasm , MAPK cascade , protein polyubiquitination , stimulatory C-type lectin receptor signaling pathway , antigen processing and presentation of exogenous peptide antigen via MHC …	FALSE	0	Euteleostomi	Vertebrates	TRUE
1_020	AVLSLYRALLRQGRQ	MIEF-MP	MIEF-MP	MAPWSREAVLSLYRALLRQGRQLRYTDRDFYFASIRREFRKNQKLEDAEARERQLEKGLVFLNGKLGRII	ATP5F1D	5.29546	0.00739104	11.2862	4	FALSE	FALSE	TRUE	FALSE		proton-transporting ATP synthase activity, rotational mechanism , ATP synthesis coupled proton transport , proton-transporting ATP synthase complex, catalytic core F(1) , membrane , ATP binding , ion transport , mitochondrial inner membrane , mitochondrion , protein binding , oxidative phosphorylation , ATP biosynthetic process , ATPase activity , mitochondrial matrix , cristae formation , mitoch…	FALSE	0	Euteleostomi	Vertebrates	TRUE
1_020	AVLSLYRALLRQGRQ	MIEF-MP	MIEF-MP	MAPWSREAVLSLYRALLRQGRQLRYTDRDFYFASIRREFRKNQKLEDAEARERQLEKGLVFLNGKLGRII	UBE3C	4.73238	0.0019846	12.7884	2	FALSE	FALSE	FALSE	FALSE	PS50096;PS50237;SSF56204;PF00632;SM00015;SM00119;IPR000048;IPR000569	protein binding , ubiquitin-protein transferase activity , nucleus , transferase activity , protein ubiquitination , proteasome complex , ubiquitin protein ligase activity , protein polyubiquitination , ubiquitin-dependent protein catabolic process ,	FALSE	0	Euteleostomi	Vertebrates	TRUE
1_020	AVLSLYRALLRQGRQ	MIEF-MP	MIEF-MP	MAPWSREAVLSLYRALLRQGRQLRYTDRDFYFASIRREFRKNQKLEDAEARERQLEKGLVFLNGKLGRII	SURF4	4.70886	0.00137053	13.482	4	FALSE	FALSE	FALSE	FALSE	PS01339;PF02077;IPR002995	integral component of membrane , membrane , endoplasmic reticulum , endoplasmic reticulum membrane , Golgi apparatus , Golgi membrane , protein binding , cytosol , endoplasmic reticulum-Golgi intermediate compartment membrane , endoplasmic reticulum-Golgi intermediate compartment , plasma membrane , retrograde vesicle-mediated transport, Golgi to endoplasmic reticulum , neutrophil degranulation ,…	FALSE	0	Euteleostomi	Vertebrates	TRUE
1_020	AVLSLYRALLRQGRQ	MIEF-MP	MIEF-MP	MAPWSREAVLSLYRALLRQGRQLRYTDRDFYFASIRREFRKNQKLEDAEARERQLEKGLVFLNGKLGRII	MT-ATP6	4.47742	0.000340749	15.5258	7	FALSE	FALSE	TRUE	FALSE	PS00449;0035809;PF00119;TIGR01131;PR00123;IPR023011;IPR000568	ATP synthesis coupled proton transport , proton transmembrane transporter activity , proton-transporting ATP synthase complex, coupling factor F(o) , membrane , integral component of membrane , ion transport , mitochondrial inner membrane , mitochondrion , protein binding , ATP biosynthetic process , proton-transporting ATP synthase activity, rotational mechanism , cristae formation , mitochondri…	FALSE	NA	NA	NA	TRUE
1_020	AVLSLYRALLRQGRQ	MIEF-MP	MIEF-MP	MAPWSREAVLSLYRALLRQGRQLRYTDRDFYFASIRREFRKNQKLEDAEARERQLEKGLVFLNGKLGRII	RPS6KA3	4.16372	4.52e-05	18.0899	2	FALSE	FALSE	FALSE	FALSE	PS51285;PS50011;PS00107;PS00108;SSF56112;PF00069;PF00433;SM00133;SM00220;PIRSF000606;PIRSF000654;IPR000961;IPR000719;IPR017441;IPR008271;IPR011009;IPR017892;IPR016239	ATP binding , magnesium ion binding , protein phosphorylation , intracellular signal transduction , protein serine/threonine kinase activity , protein kinase activity , positive regulation of transcription by RNA polymerase II , nucleus , cytoplasm , metal ion binding , nucleotide binding , kinase activity , transferase activity , protein serine kinase activity , protein threonine kinase activity…	FALSE	1	Tetrapoda	Vertebrates	TRUE
1_020	AVLSLYRALLRQGRQ	MIEF-MP	MIEF-MP	MAPWSREAVLSLYRALLRQGRQLRYTDRDFYFASIRREFRKNQKLEDAEARERQLEKGLVFLNGKLGRII	ARHGEF2	5.17476	2.09e-05	24.2152	6	FALSE	FALSE	FALSE	FALSE	PS50003;PS50010;PS50081;PS00479;SSF48065;SSF50729;SSF57889;PF00621;SM00109;SM00233;SM00325;PF00130;IPR001849;IPR000219;IPR002219;IPR011993	guanyl-nucleotide exchange factor activity , intracellular signal transduction , cellular response to tumor necrosis factor , cytoplasm , membrane , intracellular protein transport , metal ion binding , plasma membrane , Golgi apparatus , zinc ion binding , cytoskeleton , focal adhesion , cell division , cytoplasmic vesicle , cell junction , multicellular organism development , cell differentiati…	FALSE	0	Euteleostomi	Vertebrates	TRUE
1_020	AVLSLYRALLRQGRQ	MIEF-MP	MIEF-MP	MAPWSREAVLSLYRALLRQGRQLRYTDRDFYFASIRREFRKNQKLEDAEARERQLEKGLVFLNGKLGRII	TARBP1	4.38344	3.04e-07	28.5681	2	FALSE	FALSE	FALSE	FALSE	PS51624;SSF48371;SSF75217;PF00588;IPR025806;IPR016024;IPR029028;IPR001537	RNA binding , RNA processing , RNA methyltransferase activity , transferase activity , methyltransferase activity , methylation , nucleus , regulation of transcription by RNA polymerase II , tRNA methylation , tRNA (guanine) methyltransferase activity ,	FALSE	0	Euteleostomi	Vertebrates	TRUE
1_020	AVLSLYRALLRQGRQ	MIEF-MP	MIEF-MP	MAPWSREAVLSLYRALLRQGRQLRYTDRDFYFASIRREFRKNQKLEDAEARERQLEKGLVFLNGKLGRII	ANKRD17	5.76339	4.93e-06	30.5887	4	FALSE	FALSE	FALSE	TRUE	PS50088;PS50297;PS50084;SSF48403;SSF54791;PF12796;PF00013;SM00322;SM00248;PR01415;IPR002110;IPR020683;IPR004088;IPR004087	protein binding , RNA binding , nucleic acid binding , nucleus , cytoplasm , membrane , nucleoplasm , nuclear membrane , viral process , immune system process , innate immune response , defense response to bacterium , chromatin binding , positive regulation of I-kappaB kinase/NF-kappaB signaling , chromatin , positive regulation of G1/S transition of mitotic cell cycle , positive regulation of ce…	FALSE	1	Tetrapoda	Vertebrates	TRUE
1_020	AVLSLYRALLRQGRQ	MIEF-MP	MIEF-MP	MAPWSREAVLSLYRALLRQGRQLRYTDRDFYFASIRREFRKNQKLEDAEARERQLEKGLVFLNGKLGRII	DEF8	4.85515	1.1e-07	33.7925	3	FALSE	FALSE	FALSE	FALSE	PS50081;PS00479;SSF57889;PF13901;PF00130;SM00109;SM01175;SSF48695;IPR002219;IPR025258;IPR011031	intracellular signal transduction , metal ion binding , positive regulation of bone resorption , lysosome localization , positive regulation of ruffle assembly , , protein binding	FALSE	0	Euteleostomi	Vertebrates	TRUE
1_020	AVLSLYRALLRQGRQ	MIEF-MP	MIEF-MP	MAPWSREAVLSLYRALLRQGRQLRYTDRDFYFASIRREFRKNQKLEDAEARERQLEKGLVFLNGKLGRII	HADHB	7.27727	2.23e-05	33.8532	3	FALSE	FALSE	TRUE	FALSE	PS00098;PS00099;PS00737;SSF53901;PF00108;PF02803;TIGR01930;PIRSF000429;IPR020615;IPR020610;IPR020613;IPR016039;IPR020616;IPR020617;IPR002155	transferase activity, transferring acyl groups , transferase activity, transferring acyl groups other than amino-acyl groups , mitochondrion , RNA binding , membrane , transferase activity , endoplasmic reticulum , mitochondrial inner membrane , lipid metabolic process , fatty acid metabolic process , fatty acid beta-oxidation , mitochondrial outer membrane , protein binding , acetyl-CoA C-acyltr…	TRUE	0	Euteleostomi	Vertebrates	TRUE
1_020	AVLSLYRALLRQGRQ	MIEF-MP	MIEF-MP	MAPWSREAVLSLYRALLRQGRQLRYTDRDFYFASIRREFRKNQKLEDAEARERQLEKGLVFLNGKLGRII	HSD17B4	4.16254	2.34e-10	40.0859	1	FALSE	FALSE	TRUE	FALSE	PS00061;SSF51735;SSF54637;SSF55718;PF00106;PF01575;PF02036;PF13452;SM00822;PR00080;PR00081;IPR020904;IPR016040;IPR029069;IPR003033;IPR002347;IPR002539	, oxidation-reduction process , oxidoreductase activity , membrane , isomerase activity , lyase activity , lipid metabolic process , fatty acid metabolic process , fatty acid beta-oxidation , protein homodimerization activity , peroxisome , peroxisomal membrane , enoyl-CoA hydratase activity , cytosol , protein localization , peroxisomal matrix , bile acid biosynthetic process , fatty acid beta-o…	FALSE	0	Euteleostomi	Vertebrates	TRUE
1_020	AVLSLYRALLRQGRQ	MIEF-MP	MIEF-MP	MAPWSREAVLSLYRALLRQGRQLRYTDRDFYFASIRREFRKNQKLEDAEARERQLEKGLVFLNGKLGRII	CHERP	7.26104	2.36e-08	55.3811	5	FALSE	FALSE	FALSE	TRUE	PS50128;PS50174;PS51391;SSF109905;SSF48464;PF01585;PF01805;PF04818;SM00443;SM00648;IPR000061;IPR000467;IPR006569;IPR008942;IPR006903	RNA binding , RNA processing , nucleic acid binding , cellular calcium ion homeostasis , cytoplasm , membrane , endoplasmic reticulum , protein binding , perinuclear region of cytoplasm , sarcoplasmic reticulum membrane , nucleoplasm , ion channel binding , nervous system development , mRNA splicing, via spliceosome , positive regulation of calcineurin-NFAT signaling cascade , release of sequeste…	FALSE	0	Euteleostomi	Vertebrates	TRUE
1_020	AVLSLYRALLRQGRQ	MIEF-MP	MIEF-MP	MAPWSREAVLSLYRALLRQGRQLRYTDRDFYFASIRREFRKNQKLEDAEARERQLEKGLVFLNGKLGRII	ESYT1	6.59641	1.68e-14	90.8568	3	FALSE	FALSE	FALSE	FALSE	PS50004;SSF49562;PF17047;PF00168;SM00239;PR00360;IPR000008;IPR031468	lipid binding , lipid transport , endoplasmic reticulum-plasma membrane tethering , membrane , integral component of membrane , metal ion binding , endoplasmic reticulum , endoplasmic reticulum membrane , plasma membrane , protein binding , integral component of endoplasmic reticulum membrane , identical protein binding , calcium ion binding , calcium-dependent phospholipid binding , phosphatidyl…	FALSE	0	Euteleostomi	Vertebrates	TRUE
1_020	AVLSLYRALLRQGRQ	MIEF-MP	MIEF-MP	MAPWSREAVLSLYRALLRQGRQLRYTDRDFYFASIRREFRKNQKLEDAEARERQLEKGLVFLNGKLGRII	PDCL3	7.668	1.02e-14	107.278	10	FALSE	FALSE	FALSE	FALSE	SSF52833;PF02114;TIGR01552;IPR012336;IPR024253;IPR006442	cytoplasm , endoplasmic reticulum , nucleoplasm , cytosol , apoptotic process , perinuclear region of cytoplasm , angiogenesis , protein binding , actin cytoskeleton organization , protein stabilization , positive regulation of gene expression , chaperone-mediated protein folding , negative regulation of chaperone-mediated protein folding , positive regulation of angiogenesis , protein folding ch…	FALSE	1	Tetrapoda	Vertebrates	TRUE
1_020	AVLSLYRALLRQGRQ	MIEF-MP	MIEF-MP	MAPWSREAVLSLYRALLRQGRQLRYTDRDFYFASIRREFRKNQKLEDAEARERQLEKGLVFLNGKLGRII	RBM38	8.32762	1.22e-13	107.526	9	TRUE	FALSE	FALSE	FALSE	PS50102;SSF54928;PF00076;SM00360;IPR000504;IPR012677	nucleic acid binding , RNA binding , nucleus , mRNA processing , RNA splicing , cytoplasm , cytosol , cell differentiation , protein binding , cell cycle , viral process , cell cycle arrest , negative regulation of cell population proliferation , regulation of RNA splicing , mRNA 3'-UTR binding , DNA damage response, signal transduction by p53 class mediator resulting in transcription of p21 clas…	FALSE	0	Euteleostomi	Vertebrates	TRUE
1_021	ALLRQGRQLRYTDRD	MIEF-MP	MIEF-MP	MAPWSREAVLSLYRALLRQGRQLRYTDRDFYFASIRREFRKNQKLEDAEARERQLEKGLVFLNGKLGRII	MPST	4.0239	6.32e-05	16.8981	3	FALSE	FALSE	TRUE	FALSE	PS50206;PS00380;PS00683;SSF52821;PF00581;SM00450;IPR001763;IPR001307	thiosulfate sulfurtransferase activity , cytoplasm , transferase activity , mitochondrion , cell junction , protein binding , synapse , neuron projection , extracellular exosome , mitochondrial matrix , transsulfuration , response to toxic substance , 3-mercaptopyruvate sulfurtransferase activity , sulfur amino acid catabolic process , cyanate catabolic process , hydrogen sulfide biosynthetic pro…	FALSE	0	Euteleostomi	Vertebrates	TRUE
1_021	ALLRQGRQLRYTDRD	MIEF-MP	MIEF-MP	MAPWSREAVLSLYRALLRQGRQLRYTDRDFYFASIRREFRKNQKLEDAEARERQLEKGLVFLNGKLGRII	USP34	4.92799	4.35e-07	31.3495	4	FALSE	FALSE	FALSE	FALSE	PS50235;PS00973;PS00972;SSF54001;SSF48371;PF00443;IPR028889;IPR018200;IPR016024;IPR001394	thiol-dependent ubiquitin-specific protease activity , cysteine-type peptidase activity , proteolysis , ubiquitin-dependent protein catabolic process , protein deubiquitination , peptidase activity , hydrolase activity , Wnt signaling pathway , cysteine-type endopeptidase activity , nucleus , protein binding , cytosol , protein K48-linked deubiquitination , positive regulation of canonical Wnt si…	FALSE	0	Euteleostomi	Vertebrates	TRUE
1_021	ALLRQGRQLRYTDRD	MIEF-MP	MIEF-MP	MAPWSREAVLSLYRALLRQGRQLRYTDRDFYFASIRREFRKNQKLEDAEARERQLEKGLVFLNGKLGRII	CHAMP1	5.5202	7.84e-08	39.2238	5	FALSE	FALSE	FALSE	FALSE	PS50157;PS00028;SSF57667;SM00355;PR01217;IPR007087;IPR015880	attachment of mitotic spindle microtubules to kinetochore , nucleus , cytoplasm , metal ion binding , nucleoplasm , cytoskeleton , chromosome , nuclear body , protein binding , chromosome, centromeric region , spindle , kinetochore , condensed chromosome kinetochore , Flemming body , protein localization to microtubule , protein localization to kinetochore , condensed chromosome , sister chromati…	FALSE	1	Tetrapoda	Vertebrates	TRUE
1_021	ALLRQGRQLRYTDRD	MIEF-MP	MIEF-MP	MAPWSREAVLSLYRALLRQGRQLRYTDRDFYFASIRREFRKNQKLEDAEARERQLEKGLVFLNGKLGRII	DLAT	4.86156	2.15e-11	51.8591	2	TRUE	FALSE	TRUE	FALSE	PS50968;PS00189;SSF47005;SSF51230;SSF52777;PF00198;PF00364;PF02817;TIGR01349;IPR000089;IPR003016;IPR004167;IPR011053;IPR001078;IPR006257	, transferase activity, transferring acyl groups , pyruvate metabolic process , dihydrolipoyllysine-residue acetyltransferase activity , pyruvate dehydrogenase complex , intracellular membrane-bounded organelle , transferase activity , tricarboxylic acid cycle , mitochondrion , mitochondrial matrix , protein phosphopantetheinylation , carbohydrate metabolic process , protein binding , identical p…	TRUE	0	Euteleostomi	Vertebrates	TRUE
1_022	QLRYTDRDFYFASIR	MIEF-MP	MIEF-MP	MAPWSREAVLSLYRALLRQGRQLRYTDRDFYFASIRREFRKNQKLEDAEARERQLEKGLVFLNGKLGRII	NFS1	4.98772	3.73e-06	27.0749	6	FALSE	FALSE	TRUE	TRUE	SSF53383;PF00266;PS00595;TIGR02006;PIRSF005572;IPR015424;IPR000192;IPR020578;IPR010240;IPR016454	catalytic activity , pyridoxal phosphate binding , cysteine desulfurase activity , [2Fe-2S] cluster assembly , nucleus , cytoplasm , metal ion binding , transferase activity , nucleoplasm , cytosol , mitochondrion , iron-sulfur cluster binding , Mo-molybdopterin cofactor biosynthetic process , protein binding , mitochondrial matrix , iron-sulfur cluster assembly , molybdopterin cofactor biosynthe…	FALSE	0	Euteleostomi	Vertebrates	TRUE
1_022	QLRYTDRDFYFASIR	MIEF-MP	MIEF-MP	MAPWSREAVLSLYRALLRQGRQLRYTDRDFYFASIRREFRKNQKLEDAEARERQLEKGLVFLNGKLGRII	AURKAIP1	5.07652	1.79e-07	34.247	5	FALSE	FALSE	TRUE	FALSE	PF08213;SM01155;IPR013177	nucleus , intracellular membrane-bounded organelle , nucleoplasm , mitochondrion , ribosome , protein binding , mRNA processing , mitochondrial inner membrane , negative regulation of mitotic nuclear division , mitochondrial translational elongation , mitochondrial translational termination , positive regulation of proteolysis ,	FALSE	0	Euteleostomi	Vertebrates	TRUE
1_022	QLRYTDRDFYFASIR	MIEF-MP	MIEF-MP	MAPWSREAVLSLYRALLRQGRQLRYTDRDFYFASIRREFRKNQKLEDAEARERQLEKGLVFLNGKLGRII	POLD2	5.10547	3.72e-09	43.0384	4	FALSE	FALSE	FALSE	TRUE	PF04042;IPR007185	DNA binding , DNA replication , nucleus , nucleoplasm , DNA repair , DNA-dependent DNA replication , DNA biosynthetic process , delta DNA polymerase complex , cellular response to DNA damage stimulus , protein binding , translesion synthesis , transcription-coupled nucleotide-excision repair , base-excision repair, gap-filling , zeta DNA polymerase complex , DNA damage response, detection of DNA …	FALSE	0	Euteleostomi	Vertebrates	TRUE
[truncated: 7,587 more rows]

## Sheet: Enrich. essent. prot. per MP 
Experiment sORF ID (transcriptID_ORFstart_ORFstop)	Candidate name	Percent of essential proteins in interactome	Enrichment p-value	Significant enrichment of essential proteins
ENST00000544583_149_308	ABR	45.0331	0.000356752	TRUE
human-lv-merged.32313.2_111_222	BANCR	18.1818	0.969952	FALSE
ENST00000378953_292_502	C5orf56	39.2405	0.0229615	TRUE
ENST00000501177_136_388	CRNDE	27.9221	0.833294	FALSE
ENST00000614138_189_339	CTC-471J1.11	28.5714	0.754444	FALSE
ENST00000502171_89_344	CTD-2366F13.1	31.3725	0.529313	FALSE
ENST00000393094_309_414	CUL5	44.2857	0.015925	TRUE
ENST00000425653_360_537	DANCR	24.6914	0.919582	FALSE
[truncated: 62 more rows]

## Sheet: Enrich. essent. prot. per tile
PRISMA Tile ID	Percent of essential proteins in interactome	Enrichment p-value	Significant enrichment of essential proteins
[truncated: 481 more rows]

[truncated: 8 more sheets: List essent. prot. Blomen et al, Summary SLiMs per microprotein, SLiMs per tile, disordered, Domain-SLiM-matches, shared interac. in ov. tiles, >3 shared interac. in ov. tiles, Phosphorylated microproteins, Tabelle1]
