# Supplementary material for: Evolutionary origins and interactomes of human, young microproteins and small peptides translated from short open reading frames
Source: Mol Cell. 2023 Mar 16;83(6):994–1011.e18. doi: 10.1016/j.molcel.2023.01.023 (PMC10032668; doi:10.1016/j.molcel.2023.01.023)
Supplement: Table S4. Identification of peptides3-15aa and PRISMA results, related to Figures 4, 5, and 6 — Table with information on all identified peptides3-15aa, including Ribo-seq evidence, MS evidence, level of conservation, and information on PRISMA setup and results. [file mmc5.xlsx]

## Sheet: Candidate sORFs3-15
ORF ID (transcriptID_ORFstart_ORFstop)	PRISMA ID	Ensembl Gene ID	Gene symbol	Transcript ID	Transcript biotype	ORF category	ORF coordinates (chr:start-stop) in hg38	Strand	ORF peptide sequence	ORF length in aa	ORF P-sites	ORF P-sites in frame (%)	Hydrophobicity	Conservation ORF	Evolutionary age - details	Mode of Evolution	MHCpan-4.1 prediction: presented peptides	Detected in MS (shotgun)	Detected in MS (HLA)	Detected in PRM	Cluster number	Mouse Heart P-sites	Mouse Brain P-sites	Mouse Liver P-sites	Mouse Testis P-sites	Mouse ORF length (aa)	Rat Heart P-sites	Rat Liver P-sites	Rat ORF length (aa)	Mean CPM in HEK293T	Expressed in HEK293T	TIS transformer - relative rank position	Chen 2020 (CRISPR)	human/hominoid-specific de novo genes based on An et al., Nature Ecology & Evolution 2023
ENST00000013807_77_110	1	ENSG00000012061	ERCC1	ENST00000013807	protein_coding	uORF	19_45423457_45423489	-	MELSEFCGGRL	11	594	0.814815	29.58	mammalia	placentalia	unknown	MELSEFCGGRL,SEFCGGRL	0	0	not assessed	9	0	0	0	0	12	0	1.26491	10	27.5508	TRUE	85.7143	-1	0
ENST00000169298_415_427	2	ENSG00000073849	ST6GAL1	ENST00000169298	protein_coding	uORF	3_186963849_186963862	+	MEPS	4	2996	0.906542	3.87994	mammalia	placentalia	unknown	NA	0	0	not assessed	10	0	0	3.1473051524077702	0.56308014143891505	5	12.6491	6.32456	5	24.0186	TRUE	97.561	-1	0
ENST00000169551_31_46	3	ENSG00000075336	TIMM21	ENST00000169551	protein_coding	uORF	18_74148541_74148557	+	MAGTL	5	1177	0.829227	11.5131	mammalia	placentalia	de_novo_ORF	NA	0	0	not assessed	10	17.320508075688799	1.6755595745412499	1.57365257620388	5.6308014143891496	6	4661.2	977.776	6	25.9829	TRUE	93.6508	-1	0
ENST00000186436_25_43	4	ENSG00000075568	TMEM131	ENST00000186436	protein_coding	uORF	2_97995849_97995866	-	MPRQRP	6	782	0.794118	1.48964	mammalia	mammalia	unknown	NA	0	0	not assessed	5	0	11.7289170217887	6.2946103048155297	2.8154007071945699	7	169.182	173.293	7	46.1202	TRUE	89.011	-1	0
ENST00000205214_107_137	5	ENSG00000157426	AASDH	ENST00000205214	protein_coding	uORF	4_56387364_56387393	-	MRSNLIRETC	10	311	0.810289	18.5	mammalia	boreoeutheria	de_novo_ORF	NA	0	0	no	10	NA	NA	NA	NA	0	0	0	0	18.2391	TRUE	89.1892	-1	0
ENST00000219400_673_709	6	ENSG00000103121	CMC2	ENST00000219400	protein_coding	dORF	16_80976040_80976075	-	MPWLREDLKTLG	12	725	0.874483	39.97	primatomorpha	primatomorpha	de_novo_ORF	MPWLREDLKTL,PWLREDLKTL,WLREDLKTL,MPWLREDL,LREDLKTL	Mills2017	0	yes	excluded (QC)	NA	NA	NA	NA	10	2.37171	5.05964	10	14.6126	TRUE	83.9779	-1	0
ENST00000219473_47_71	7	ENSG00000103194	USP10	ENST00000219473	protein_coding	uORF	16_84700024_84700049	+	MAAAGEAA	8	927	0.903991	5.85101	vertebrata	vertebrata	de_novo_ORF	NA	0	0	not assessed	10	51.961524227066299	82.102419152521193	456.35924709912598	45.609491456552099	9	857.768	1772.14	9	78.714	TRUE	98.2759	-1	0
ENST00000222803_119_149	8	ENSG00000106080	FKBP14	ENST00000222803	protein_coding	uORF	7_30026536_30026565	-	MKSRDLSLLL	10	322	0.813665	37.852	mammalia	mammalia	de_novo_ORF	MKSRDLSLLL,MKSRDLSLL,KSRDLSLLL,MKSRDLSL,SRDLSLLL	0	0	no	6	0	0	0	1.1261602828778301	10	7.90569	2.52982	10	17.5353	TRUE	93.8144	-1	0
ENST00000223136_29_47	9	ENSG00000214253	FIS1	ENST00000223136	protein_coding	uORF	7_101245039_101245056	-	METVAQ	6	17543	0.897509	9.43736	mammalia	mammalia	unknown	NA	0	0	not assessed	10	308.30504374726002	302.43850320469602	236.04788643058299	163.856321158724	7	268.794	231.479	7	40.8585	TRUE	20	-1	0
ENST00000235329_145_169	10	ENSG00000116688	MFN2	ENST00000235329	protein_coding	uORF	1_11980456_11980481	+	MAAARPGR	8	4824	0.827114	2.06701	mammalia	mammalia	unknown	NA	0	0	no	5	6.9282032302755097	6.7022382981649997	6.2946103048155297	3.3784808486334899	9	2302.14	1154.86	9	180.864	TRUE	70.5263	-1	0
ENST00000240285_325_346	11	ENSG00000121039	RDH10	ENST00000240285	protein_coding	uORF	8_73294936_73294958	+	MRAVRVV	7	394	0.916244	16.8866	mammalia	placentalia	unknown	NA	0	0	no	8	0	0.83777978727062496	0	0	8	97.24	1047.35	8	19.5882	TRUE	95.7746	-1	0
ENST00000244519_89_128	12	ENSG00000111801	BTN3A3	ENST00000244519	protein_coding	uORF	6_26440560_26440600	+	MRDSTIIERMENY	13	604	0.889073	27.6	old world monkeys	hominoid	unknown	DSTIIERMENY,MRDSTIIERM,STIIERMENY,MRDSTIIER,RDSTIIERM,TIIERMENY	0	PeptideAtlas	no	9	NA	NA	NA	NA	0	0	0	0	3.90494	TRUE	71.1538	-1	0
ENST00000245787_54_78	13	ENSG00000125629	INSIG2	ENST00000245787	protein_coding	uORF	2_118088527_118096429	+	MAEAGDFW	8	387	0.953488	23.8487	mammalia	mammalia	unknown	MAEAGDFW	0	0	no	1	0	2.51333936181187	47.209577286116499	5.6308014143891496	9	510.708	175.823	9	13.8716	TRUE	75	-1	0
ENST00000246672_607_625	14	ENSG00000126368	NR1D1	ENST00000246672	protein_coding	uORF	17_40100101_40100118	-	MTALSW	6	457	0.864333	22.7594	mammalia	mammalia	unknown	NA	0	0	no	10	12.1243556529821	18.431155319953699	14.162873185835	1.1261602828778301	7	151.789	26.5631	7	3.0113	TRUE	48.7179	-1	0
ENST00000253699_17_41	15	ENSG00000131381	RBSN	ENST00000253699	protein_coding	uORF	3_15099108_15099131	-	MEMAAAAE	8	600	0.916667	13.0122	mammalia	mammalia	unknown	NA	0	0	not assessed	10	1.7320508075688801	3.3511191490824999	0	0	9	19.7642	17.7088	9	71.4328	TRUE	97.0874	-1	0
ENST00000254958_228_240	16	ENSG00000101384	JAG1	ENST00000254958	protein_coding	uORF	20_10673868_10673879	-	MQLI	4	422	0.838863	17.0617	mammalia	euarchontoglires	de_novo_ORF	NA	0	0	not assessed	10	0	0.83777978727062496	0	1.68924042431674	5	23.7171	3.79473	5	33.0018	TRUE	82.5243	-1	0
ENST00000256261_373_415	17	ENSG00000133878	DUSP26	ENST00000256261	protein_coding	uORF	8_33599692_33599733	-	MAVALSAPAIRLSD	14	579	0.856649	35.485	mammalia	mammalia	de_novo_ORF	AVALSAPAIR,ALSAPAIRL	0	0	no	9	0	17.593375532683101	0	0	15	1.58114	0	15	1.87261	TRUE	92.3077	-1	0
ENST00000257290_279_303	18	ENSG00000134853	PDGFRA	ENST00000257290	protein_coding	uORF	4_54229375_54229400	+	MCGTFIAE	8	1143	0.791776	21.7769	mammalia	placentalia	de_novo_ORF	NA	0	0	no	10	6.9282032302755097	10.0533574472475	3.1473051524077702	34.910968769212701	9	304.369	98.6631	9	1.3273	TRUE	84.2105	-1	0
ENST00000260061_88_127	19	ENSG00000137507	LRRC32	ENST00000260061	protein_coding	uORF	11_76670621_76670659	-	MCRDCPGEELRPR	13	911	0.795829	7.87	mammalia	placentalia	unknown	MCRDCPGEEL,CRDCPGEEL	0	0	no	9	0	0	0	0	12	169.972	234.009	12	0.0340002	FALSE	84.0909	-1	0
ENST00000261211_339_366	20	ENSG00000059758	CDK17	ENST00000261211	protein_coding	uORF	12_96400195_96400221	-	MLTEGLGNA	9	617	0.86872	18.6427	mammalia	mammalia	unknown	MLTEGLGNA	0	0	not assessed	10	12.1243556529821	6.7022382981649997	6.2946103048155297	2.2523205657556602	10	94.0778	64.5105	10	36.6533	TRUE	97.2222	-1	0
ENST00000261388_85_103	21	ENSG00000011638	TMEM159	ENST00000261388	protein_coding	uORF	16_21160994_21161013	+	MPTIKV	6	1021	0.737512	14.9142	mammalia	boreoeutheria	de_novo_ORF	NA	0	0	not assessed	10	0	0	0	0	7	0	0	7	5.44652	TRUE	73.3333	-1	0
ENST00000261558_82_121	22	ENSG00000053770	AP5M1	ENST00000261558	protein_coding	uORF	14_57268990_57269030	+	MRNFDPCGPPFRK	13	350	0.791429	19.2	mammalia	mammalia	de_novo_ORF	MRNFDPCGPPFRK,RNFDPCGPPFRK,RNFDPCGPPF,NFDPCGPPF	0	0	no	8	0	0	1.57365257620388	0	14	7.11512	8.85438	14	37.0555	TRUE	95.614	-1	0
ENST00000261658_174_207	23	ENSG00000103429	BFAR	ENST00000261658	protein_coding	uORF	16_14632988_14644277	+	MARLARDEWND	11	1323	0.89418	20.96	primatomorpha	primatomorpha	de_novo_ORF	MARLARDEW	0	0	no	2	NA	NA	NA	NA	12	173.925	141.67	11	75.3396	TRUE	75	1	0
ENST00000261749_245_284	24	ENSG00000086666	ZFAND6	ENST00000261749	protein_coding	uORF	15_80098418_80098458	+	MNLKSAAVKHRRL	13	457	0.886214	20.24	mammalia	mammalia	de_novo_ORF	KSAAVKHRRL,KSAAVKHRR,SAAVKHRRL,AAVKHRRL	0	0	not assessed	8	1.7320508075688801	6.7022382981649997	0	2.8154007071945699	14	78.2664	94.8683	14	47.0761	TRUE	92.3077	-1	0
ENST00000261798_38_56	25	ENSG00000113712	CSNK1A1	ENST00000261798	protein_coding	uORF	5_149551342_149551359	-	MASSAE	6	4782	0.916562	3.04172	vertebrata	vertebrata	unknown	NA	0	0	not assessed	10	88.334591186012702	93.831336174309996	100.713764877049	68.695777255547597	7	2987.56	2417.25	7	104.83	TRUE	96	-1	0
ENST00000264110_237_282	26	ENSG00000115966	ATF2	ENST00000264110	protein_coding	uORF	2_175136461_175151078	-	MAHQLESILAMRKRM	15	373	0.863271	36.66	mammalia	placentalia	unknown	MAHQLESILAM,HQLESILAMRK,AHQLESILAM,QLESILAMRK,MAHQLESIL,AHQLESILA,HQLESILAM,ESILAMRKR,AHQLESIL,ILAMRKRM	0	Chong2020, PeptideAtlas	yes	9	0	20.106714894494999	15.7365257620388	6.7569616972669699	16	30.0416	54.3912	16	38.3604	TRUE	80.8989	0	0
ENST00000265012_68_104	27	ENSG00000111846	GCNT2	ENST00000265012	protein_coding	uORF	6_10585813_10585850	+	MDETPKQRIQED	12	373	0.839142	8.82	mammalia	placentalia	de_novo_ORF	TPKQRIQE	0	0	no	10	6.9282032302755097	14.2422563836006	0	0	13	25.2982	6.32456	12	3.25123	TRUE	89.2857	-1	0
ENST00000265343_137_170	28	ENSG00000072364	AFF4	ENST00000265343	protein_coding	uORF	5_132963465_132963497	-	MERCGAYACSV	11	339	0.887906	11.43	vertebrata	vertebrata	de_novo_ORF	NA	0	0	no	10	20.7846096908265	40.213429788989998	37.767661828893203	16.892404243167402	12	106.727	259.307	12	168.385	TRUE	89.3401	1	0
ENST00000265388_27_63	29	ENSG00000064419	TNPO3	ENST00000265388	protein_coding	uORF	7_129054852_129054887	-	MAPVRERPWPRQ	12	634	0.821767	15.96	mammalia	mammalia	de_novo_ORF	MAPVRERPW	0	0	no	8	20.7846096908265	6.7022382981649997	12.5892206096311	6.7569616972669699	13	91.7061	77.1596	13	135.562	TRUE	96.25	-1	0
ENST00000268603_478_523	30	ENSG00000140937	CDH11	ENST00000268603	protein_coding	uORF	16_65004963_65005007	-	MSSTSRDIPSQERSA	15	492	0.815041	6.64	vertebrata	vertebrata	unknown	STSRDIPSQER,TSRDIPSQER,SRDIPSQER	0	0	yes	10	0	2.51333936181187	0	0	16	179.459	45.5368	16	0.0275858	FALSE	91.0345	-1	0
ENST00000269216_221_245	31	ENSG00000141448	GATA6	ENST00000269216	protein_coding	uORF	18_22169663_22171113	+	MRSARPRS	8	1344	0.834077	0.946	mammalia	mammalia	unknown	NA	0	0	not assessed	5	0	0	0	0	8	8.69626	3.79473	9	19.7518	TRUE	91.1111	-1	0
ENST00000272233_38_74	32	ENSG00000143878	RHOB	ENST00000272233	protein_coding	uORF	2_20447111_20447148	+	MLSEARRDPGES	12	2566	0.867498	6.76	old world monkeys	old world monkeys	de_novo_ORF	NA	0	0	no	10	NA	NA	NA	NA	11	49.8059	15.1789	11	27.3968	TRUE	94.1176	-1	0
ENST00000273075_112_139	33	ENSG00000123992	DNPEP	ENST00000273075	protein_coding	uORF	2_219387877_219387903	-	MKAYECGAA	9	373	0.855228	7.03187	primatomorpha	primatomorpha	de_novo_ORF	NA	0	0	not assessed	10	NA	NA	NA	NA	9	0	0	9	18.7529	TRUE	91.4286	-1	0
ENST00000274311_829_874	34	ENSG00000152684	PELO	ENST00000274311	protein_coding	uORF	5_52800238_52800284	+	MSRSKRVSFPPGKCP	15	761	0.770039	10.59	primatomorpha	primatomorpha	de_novo_ORF	SRSKRVSFPPGK,RSKRVSFPPGK,SKRVSFPPGK,KRVSFPPGKC,MSRSKRVSF,KRVSFPPGK,SRSKRVSF,RVSFPPGK	0	0	no	5	NA	NA	NA	NA	14	55.3399	21.5035	11	18.9371	TRUE	95.4545	0	0
ENST00000276569_172_196	35	ENSG00000104442	ARMC1	ENST00000276569	protein_coding	uORF	8_65634012_65634035	-	MVWQALDS	8	740	0.863514	24.8609	mammalia	placentalia	unknown	NA	0	0	no	2	25.980762113533199	0	0	0.56308014143891505	9	112.261	154.319	9	39.56	TRUE	81.8182	-1	0
ENST00000278616_362_380	36	ENSG00000149311	ATM	ENST00000278616	protein_coding	uORF	11_108227601_108227620	+	MCVLKL	6	981	0.863405	22.8307	mammalia	placentalia	de_novo_ORF	NA	0	0	not assessed	9	0	0	0	1.1261602828778301	7	56.921	73.3648	7	91.7458	TRUE	67.658	-1	0
ENST00000278903_366_408	37	ENSG00000149547	EI24	ENST00000278903	protein_coding	uORF	11_125572465_125572508	+	MMRDLGTLLSPVCS	14	385	0.711688	37.78	vertebrata	vertebrata	unknown	MMRDLGTLL,MMRDLGTL,MRDLGTLL	0	0	no	10	24.248711305964299	7.5400180854356202	44.062272133708703	5.6308014143891496	14	607.948	6186.68	14	106.876	TRUE	92.3077	-1	0
ENST00000279146_13_43	38	ENSG00000110711	AIP	ENST00000279146	protein_coding	uORF	11_67483053_67483084	+	MALARKLPRC	10	656	0.932927	18.41	mammalia	mammalia	unknown	ALARKLPRC	0	Chong2020, PeptideAtlas	no	8	0	2.51333936181187	1.57365257620388	2.8154007071945699	11	258.516	266.896	11	35.5243	TRUE	88.8889	-1	0
ENST00000283296_121_154	39	ENSG00000069122	ADGRF5	ENST00000283296	protein_coding	uORF	6_46921824_46921856	-	MSLAWFSLHWA	11	780	0.879487	54.54	mammalia	mammalia	unknown	MSLAWFSLHW,SLAWFSLHW,LAWFSLHW	0	PeptideAtlas	not assessed	6	13.856406460551	10.8911372345181	12.5892206096311	1.68924042431674	12	257.726	78.4245	12	0.123172	FALSE	96.4602	-1	0
ENST00000283474_63_75	40	ENSG00000153443	UBALD1	ENST00000283474	protein_coding	uORF	16_4614852_4614863	-	MVDA	4	1157	0.885912	6.72914	vertebrata	vertebrata	de_novo_ORF	NA	0	0	not assessed	excluded (QC)	10.3923048454133	19.268935107224401	7.8682628810194197	3.3784808486334899	5	158.904	170.763	5	29.9045	TRUE	75	-1	0
ENST00000288840_656_677	41	ENSG00000137834	SMAD6	ENST00000288840	protein_coding	uORF	15_66702883_66702905	+	MDQPHNF	7	372	0.956989	11.3221	mammalia	placentalia	de_novo_ORF	NA	0	0	not assessed	10	6.9282032302755097	0	1.57365257620388	0	8	15.0208	6.32456	8	12.2235	TRUE	77.2727	-1	0
ENST00000290277_120_147	42	ENSG00000078061	ARAF	ENST00000290277	protein_coding	uORF	X_47561219_47561247	+	METAAAVAA	9	1409	0.941093	14.2836	mammalia	mammalia	unknown	METAAAVAA	0	PeptideAtlas	not assessed	10	50.229473419497403	156.66482021960701	173.10178338242699	43.357170890796397	10	2393.84	3425.38	10	51.656	TRUE	71.7391	-1	0
ENST00000290419_200_224	43	ENSG00000077157	PPP1R12B	ENST00000290419	protein_coding	uORF	1_202462942_202462967	+	MEIRGTGS	8	6274	0.789767	9.01538	mammalia	placentalia	de_novo_ORF	NA	0	0	no	10	NA	NA	NA	NA	0	0	0	0	32.4051	TRUE	25	-1	0
ENST00000291270_24_69	44	ENSG00000104936	DMPK	ENST00000291270	protein_coding	uORF	19_45782410_45782454	-	MQPGLQGLDRGCQAL	15	889	0.839145	25.71	mammalia	boreoeutheria	de_novo_ORF	GLDRGCQAL	Human Proteome Map	0	no	9	479.77807369657899	1.6755595745412499	9.4419154572233008	5.0677212729502301	16	5194.04	178.352	16	32.1627	TRUE	96.875	1	0
ENST00000295851_268_292	45	ENSG00000138443	ABI2	ENST00000295851	protein_coding	uORF	2_203328486_203328511	+	MRRRRRRM	8	720	0.9	3.4529	mammalia	euarchontoglires	de_novo_ORF	NA	0	0	not assessed	5	0	15.0800361708712	0	2.2523205657556602	9	0	0	0	71.146	TRUE	63.4211	-1	0
ENST00000296582_242_275	46	ENSG00000164168	TMEM184C	ENST00000296582	protein_coding	uORF	4_147617624_147617658	+	MVQAELRAIPR	11	629	0.883943	23.63	mammalia	mammalia	unknown	NA	0	0	no	9	3.4641016151377499	9.2155776599768693	0	0	12	677.518	192.266	12	29.7371	TRUE	85.0575	1	0
ENST00000299853_32_44	47	ENSG00000058600	POLR3E	ENST00000299853	protein_coding	uORF	16_22297440_22297453	+	MAAA	4	360	0.908333	4.59643	mammalia	mammalia	unknown	NA	0	0	not assessed	10	1.7320508075688801	21.782274469036199	33.046704100281602	37.163289334968397	5	377.892	323.817	5	87.0307	TRUE	74.6479	-1	0
ENST00000300134_250_271	48	ENSG00000166888	STAT6	ENST00000300134	protein_coding	uORF	12_57111163_57111183	-	MGPGSAR	7	601	0.830283	1.73691	mammalia	mammalia	unknown	NA	0	0	no	8	10.3923048454133	4.1888989363531204	11.015568033427201	1.68924042431674	8	15.8114	32.8877	7	2.8753	TRUE	64.6154	-1	0
ENST00000300452_92_119	49	ENSG00000167113	COQ4	ENST00000300452	protein_coding	uORF	9_128322627_128322655	+	MARVLDRWT	9	598	0.891304	26.524	mammalia	boreoeutheria	de_novo_ORF	MARVLDRW	0	0	no	9	0	0	0	1.68924042431674	10	0	0	0	27.8459	TRUE	#N/A	-1	0
ENST00000302085_281_320	50	ENSG00000170365	SMAD1	ENST00000302085	protein_coding	uORF	4_145514471_145514511	+	MVISTLLDFKLRS	13	326	0.825153	49.68	mammalia	mammalia	unknown	MVISTLLDFK,MVISTLLDF,VISTLLDFK,ISTLLDFKL	0	0	no	7	0	0	0	0	14	4.74342	2.52982	14	18.9287	TRUE	98.2456	0	0
ENST00000302251_295_325	51	ENSG00000170962	PDGFD	ENST00000302251	protein_coding	uORF	11_104164055_104164084	-	MQEVWGELGD	10	1397	0.85111	26.46	mammalia	mammalia	unknown	NA	0	0	no	1	6.9282032302755097	0.83777978727062496	0	0.56308014143891505	11	27.6699	7.58947	11	1.41006	TRUE	97.3333	-1	0
ENST00000302475_203_224	52	ENSG00000171444	MCC	ENST00000302475	protein_coding	uORF	5_113294726_113294746	-	MGGGEAP	7	603	0.872305	2.88566	mammalia	placentalia	de_novo_ORF	NA	0	0	not assessed	10	0	3.3511191490824999	0	0	8	130.444	20.2386	8	74.3638	TRUE	84.9206	-1	0
ENST00000302516_48_84	53	ENSG00000189091	SF3B3	ENST00000302516	protein_coding	uORF	16_70523835_70523872	+	MADASMLELVVA	12	1042	0.913628	39.71	mammalia	mammalia	de_novo_ORF	MADASMLEL	0	Chong2020	no	2	0	6.7022382981649997	0	2.8154007071945699	13	181.831	518.614	13	266.498	TRUE	92	-1	0
ENST00000305386_90_129	54	ENSG00000168282	MGAT2	ENST00000305386	protein_coding	uORF	14_49620884_49620924	+	MRAQRTQGRWRRR	13	586	0.827645	6.875	mammalia	mammalia	unknown	RAQRTQGRWRR,MRAQRTQGRW,AQRTQGRWRR,QRTQGRWRRR,MRAQRTQGR,RAQRTQGRW,QRTQGRWRR,RTQGRWRRR	0	0	not assessed	5	27.712812921102	38.537870214448702	220.31136066854401	52.929533295257997	14	289.348	1416.7	14	0.53503	FALSE	89.4737	1	0
ENST00000309170_82_124	55	ENSG00000174944	P2RY14	ENST00000309170	protein_coding	uORF	3_151278344_151278385	-	MSKNSVTVLPWSLQ	14	368	0.736413	39.22	mammalia	euarchontoglires	de_novo_ORF	MSKNSVTVLPW,SKNSVTVLPW,MSKNSVTVL,KNSVTVLPW,SVTVLPWSL,SKNSVTVL,NSVTVLPW	0	0	no	6	0	0	0	0	14	9.48683	3.79473	14	0	FALSE	91.3043	-1	0
ENST00000311565_89_131	56	ENSG00000112033	PPARD	ENST00000311565	protein_coding	uORF	6_35347087_35347130	+	MHVILTQWLLLTNR	14	503	0.71173	62.995	mammalia	mammalia	unknown	MHVILTQWLLL,MHVILTQWLL,MHVILTQWL,HVILTQWLL,MHVILTQW	0	PeptideAtlas	not assessed	7	207.846096908265	76.237960641626898	47.209577286116499	45.046411315113197	15	1776.41	580.594	15	14.943	TRUE	90	0	0
ENST00000313349_118_154	57	ENSG00000179833	SERTAD2	ENST00000313349	protein_coding	uORF	2_64653760_64653795	-	MLGARRQRTAES	12	455	0.881319	6.86	vertebrata	vertebrata	de_novo_ORF	NA	0	0	not assessed	8	41.569219381653099	25.133393618118699	62.946103048155301	18.581644667484198	13	0	0	0	24.2187	TRUE	97.6378	1	0
ENST00000316836_499_514	58	ENSG00000176903	PNMA1	ENST00000316836	protein_coding	uORF	14_73713859_73713873	-	MATAA	5	794	0.913098	5.37165	mammalia	placentalia	unknown	NA	0	0	not assessed	10	0	0	0	7.8831219801448	6	0	0	6	57.699	TRUE	74.4186	-1	0
ENST00000317147_165_204	59	ENSG00000125107	CNOT1	ENST00000317147	protein_coding	uORF	16_58599467_58599505	-	MFQNRVRPLVKKN	13	1328	0.85241	22.6	vertebrata	vertebrata	de_novo_ORF	MFQNRVRPLVKK,FQNRVRPLVKK,FQNRVRPLVK,QNRVRPLVKK,MFQNRVRPL,FQNRVRPLV,NRVRPLVKK,FQNRVRPL,QNRVRPLV,RVRPLVKK	0	Chong2020	yes	8	29.444863728670899	20.106714894494999	48.783229862320397	66.443456689791901	14	1880.76	2036.51	14	509.747	TRUE	97.9058	-1	0
ENST00000318006_23_47	60	ENSG00000166887	VPS39	ENST00000318006	protein_coding	uORF	15_42208270_42208293	-	MAVLLKGL	8	980	0.935714	32.812	mammalia	mammalia	unknown	NA	0	PeptideAtlas	yes	9	1.7320508075688801	0	0	3.3784808486334899	9	46.6436	18.9737	9	61.647	TRUE	97.6471	-1	0
ENST00000318130_215_236	61	ENSG00000116406	EDEM3	ENST00000318130	protein_coding	uORF	1_184754678_184754698	-	MCLTGRA	7	993	0.705942	10.7707	mammalia	mammalia	unknown	NA	0	0	yes	9	25.980762113533199	2.51333936181187	3.1473051524077702	2.8154007071945699	8	137.559	560.356	8	63.6357	TRUE	79.3103	-1	0
ENST00000318579_110_155	62	ENSG00000005102	MEOX1	ENST00000318579	protein_coding	uORF	17_43661800_43661844	-	MFSVIGDKYTYRGSQ	15	465	0.741935	26.5	mammalia	mammalia	unknown	MFSVIGDKYTY,FSVIGDKYTY,SVIGDKYTYR,MFSVIGDKY,SVIGDKYTY,VIGDKYTYR,FSVIGDKY	0	Chong2020	no	6	0	0.83777978727062496	0	0	13	0.790569	0	16	0.0955861	FALSE	82.0513	-1	0
ENST00000318579_232_259	63	ENSG00000005102	MEOX1	ENST00000318579	protein_coding	uORF	17_43661696_43661722	-	MCVYFKERL	9	355	0.783099	28.4067	mammalia	placentalia	de_novo_ORF	NA	0	0	not assessed	9	0	0	0	0	8	0	0	8	0.0955861	FALSE	#N/A	-1	0
ENST00000319172_81_102	64	ENSG00000176142	TMEM39A	ENST00000319172	protein_coding	uORF	3_119463581_119463601	-	MEARDGC	7	384	0.791667	2.07234	mammalia	placentalia	de_novo_ORF	NA	0	0	not assessed	10	12.1243556529821	3.3511191490824999	22.031136066854401	10.6985226873394	8	25.2982	54.3912	8	34.4773	TRUE	89.4737	-1	0
ENST00000322507_284_293	65	ENSG00000111799	COL12A1	ENST00000322507	protein_coding	uORF	6_75202810_75202818	-	MPL	3	1373	0.769847	11.1269	vertebrata	vertebrata	unknown	NA	0	0	not assessed	10	0	7.5400180854356202	0	27.027846789067901	4	6.32456	8.85438	4	1.70902	TRUE	63.0631	-1	0
ENST00000323578_682_718	66	ENSG00000177830	CHID1	ENST00000323578	protein_coding	uORF	11_904829_910779	-	MQPSGPRGWTLL	12	606	0.79538	30.11	mammalia	boreoeutheria	de_novo_ORF	MQPSGPRGWTL,QPSGPRGWTLL,QPSGPRGWTL,MQPSGPRGW,QPSGPRGWT,SGPRGWTL,GPRGWTLL	0	PeptideAtlas	no	9	3.4641016151377499	0	4.7209577286116504	0	13	21.3454	11.3842	13	35.0245	TRUE	84.3137	0	0
ENST00000325083_165_195	67	ENSG00000078674	PCM1	ENST00000325083	protein_coding	uORF	8_17923004_17923035	+	MAVAAAVGAA	10	530	0.771698	16.785	mammalia	placentalia	de_novo_ORF	NA	0	0	no	10	6.9282032302755097	4.1888989363531204	1.57365257620388	2.2523205657556602	11	118.585	56.921	11	294.413	TRUE	75.1479	-1	0
ENST00000330794_109_130	68	ENSG00000184584	TMEM173	ENST00000330794	protein_coding	uORF	5_139482661_139482681	-	MRRGIIV	7	3215	0.753033	22.01	primatomorpha	primatomorpha	de_novo_ORF	NA	0	0	no	8	NA	NA	NA	NA	8	0	0	8	15.4478	TRUE	76	-1	0
ENST00000332896_14_38	69	ENSG00000169372	CRADD	ENST00000332896	protein_coding	uORF	12_93677388_93677413	+	MVLMGQVP	8	1100	0.915455	24.246	vertebrata	vertebrata	de_novo_ORF	NA	0	0	not assessed	10	12.1243556529821	0.83777978727062496	4.7209577286116504	0	9	173.925	127.756	9	6.51465	TRUE	77.2727	-1	0
ENST00000333027_28_43	70	ENSG00000100330	MTMR3	ENST00000333027	protein_coding	uORF	22_29883196_29883212	+	MLLWL	5	367	0.929155	35.3439	mammalia	boreoeutheria	de_novo_ORF	NA	0	0	not assessed	6	0	0.83777978727062496	0	0	6	1098.89	580.594	6	5.65115	TRUE	90.1408	-1	0
ENST00000333256_236_257	71	ENSG00000184281	TSSC4	ENST00000333256	protein_coding	uORF	11_2400771_2400793	+	METAEQP	7	1399	0.945675	5.31182	mammalia	placentalia	unknown	NA	0	0	not assessed	10	NA	NA	NA	NA	0	0	0	0	16.3652	TRUE	46.1538	-1	0
ENST00000335135_380_407	72	ENSG00000136574	GATA4	ENST00000335135	protein_coding	uORF	8_11708134_11708162	+	MLDLIRIYF	9	553	0.871609	49.2922	mammalia	mammalia	unknown	MLDLIRIYF,MLDLIRIY	0	0	yes	7	25.980762113533199	0.83777978727062496	17.3101783382427	16.892404243167402	10	3994.75	1278.83	10	14.7524	TRUE	58.0645	-1	0
ENST00000340001_143_173	73	ENSG00000154258	ABCA9	ENST00000340001	protein_coding	uORF	17_69060892_69060921	-	MQRPMDELCF	10	504	0.845238	26.71	primatomorpha	primatomorpha	de_novo_ORF	MQRPMDELCF,MQRPMDEL,RPMDELCF	0	0	no	2	NA	NA	NA	NA	8	7.90569	1.26491	9	0	FALSE	93.5484	-1	0
ENST00000340258_41_80	74	ENSG00000107551	RASSF4	ENST00000340258	protein_coding	uORF	10_44959832_44970170	+	MQWLLDCAMTGRK	13	3593	0.846925	34.41	primatomorpha	primatomorpha	de_novo_ORF	MQWLLDCAM	0	0	no	8	NA	NA	NA	NA	14	474.342	452.838	14	0.739031	FALSE	93.1034	0	0
ENST00000342058_316_355	75	ENSG00000140092	FBLN5	ENST00000342058	protein_coding	uORF	14_91947469_91947507	-	MKCSFLTFLLQLV	13	298	0.711409	65.102	vertebrata	vertebrata	de_novo_ORF	MKCSFLTFL,KCSFLTFLL,SFLTFLLQL,FLTFLLQLV,FLTFLLQL	0	0	not assessed	6	13.856406460551	1.6755595745412499	1.57365257620388	4.5046411315113204	14	3.16228	1.26491	14	7.11127	TRUE	75	-1	0
ENST00000342160_409_439	76	ENSG00000086758	HUWE1	ENST00000342160	protein_coding	uORF	X_53654127_53680073	-	MSMIGCDFRS	10	866	0.796767	23.915	mammalia	placentalia	de_novo_ORF	NA	0	0	no	9	150.68842025849199	247.982817032105	286.40476886910699	96.286704186054394	11	464.855	631.191	11	769.944	TRUE	62.1795	-1	0
ENST00000344532_267_294	77	ENSG00000136161	RCBTB2	ENST00000344532	protein_coding	uORF	13_48524670_48524696	-	MTEYWVPEI	9	405	0.844444	33.0236	mammalia	mammalia	unknown	TEYWVPEI	0	0	no	1	0	0	3.1473051524077702	2.2523205657556602	8	5.53399	13.914	8	8.72982	TRUE	87.0968	-1	0
ENST00000345429_57_90	78	ENSG00000139793	MBNL2	ENST00000345429	protein_coding	uORF	13_97222411_97222445	+	MRTIYMEVSFS	11	1756	0.828588	36.7	mammalia	mammalia	de_novo_ORF	MRTIYMEVSF,RTIYMEVSF	0	0	no	2	32.908965343808703	15.917815958141899	9.4419154572233008	20.833965233239802	12	335.992	246.658	12	28.3392	TRUE	94.1176	-1	0
ENST00000353442_184_229	79	ENSG00000105983	LMBR1	ENST00000353442	protein_coding	uORF	7_156893002_156893046	-	MVWRSTRTRAARRRA	15	299	0.705686	12.68	mammalia	mammalia	unknown	MVWRSTRTR,STRTRAARR,TRTRAARRR	0	0	not assessed	5	1.7320508075688801	0.83777978727062496	1.57365257620388	9.0092822630226301	16	51.387	131.551	16	73.7717	TRUE	98.6577	-1	0
ENST00000355693_149_194	80	ENSG00000181924	COA4	ENST00000355693	protein_coding	uORF	11_73876795_73876839	-	MYRGSPTACETQAAA	15	553	0.936709	6.73	primatomorpha	primatomorpha	de_novo_ORF	NA	0	0	no	10	NA	NA	NA	NA	14	69.5701	155.584	16	21.0226	TRUE	95	0	0
ENST00000356663_70_94	81	ENSG00000182087	TMEM259	ENST00000356663	protein_coding	uORF	19_1021086_1021109	-	MAAAAGRP	8	1468	0.891008	4.05361	mammalia	placentalia	de_novo_ORF	NA	0	0	no	10	NA	NA	NA	NA	6	3.16228	15.1789	9	118.603	TRUE	89.7436	-1	0
ENST00000356805_253_268	82	ENSG00000115306	SPTBN1	ENST00000356805	protein_coding	uORF	2_54526390_54526406	+	MWRSS	5	3683	0.843334	9.61015	vertebrata	vertebrata	de_novo_ORF	NA	0	0	not assessed	10	6.9282032302755097	48.591227661696202	0	0.56308014143891505	6	2317.95	246.658	6	227.309	TRUE	0.485437	-1	0
ENST00000356838_81_123	83	ENSG00000165071	TMEM71	ENST00000356838	protein_coding	uORF	8_132758900_132760501	-	MCVGICEKKRICEV	14	2184	0.723443	22.495	vertebrata	vertebrata	de_novo_ORF	CEKKRICEV,EKKRICEV	0	0	no	9	6.9282032302755097	0	1.57365257620388	0.56308014143891505	15	30.8322	0	15	0	FALSE	94.4444	-1	0
ENST00000357849_192_210	84	ENSG00000121022	COPS5	ENST00000357849	protein_coding	uORF	8_67062108_67062125	-	MAAPRV	6	2915	0.830189	7.65782	mammalia	mammalia	unknown	NA	0	0	no	10	34.641016151377499	19.268935107224401	11.015568033427201	15.7662439602896	7	3016.81	1993.5	7	36.9959	TRUE	50	-1	0
ENST00000358015_12_33	85	ENSG00000119318	RAD23B	ENST00000358015	protein_coding	uORF	9_107283290_107283312	+	MAATILW	7	2715	0.922652	31.3241	mammalia	placentalia	de_novo_ORF	NA	0	0	no	10	268.46787517317603	163.36705851777199	321.025125545592	91.782063054543102	8	2876.88	10949.1	8	181.66	TRUE	72.6027	-1	0
ENST00000358273_68_110	86	ENSG00000196712	NF1	ENST00000358273	protein_coding	uORF	17_31094994_31095037	+	MAASRTVMAVGRRR	14	1138	0.891916	14.785	mammalia	mammalia	unknown	SRTVMAVGRRR,ASRTVMAVGR,SRTVMAVGRR,RTVMAVGRRR,MAASRTVMA,SRTVMAVGR,RTVMAVGRR,TVMAVGRRR,MAASRTVM	0	Chong2020, PeptideAtlas	yes	5	36.373066958946403	186.824892561349	67.667060776767002	43.920251032235299	15	774.758	688.112	15	168.778	TRUE	99.2032	-1	0
ENST00000359337_30_51	87	ENSG00000196576	PLXNB2	ENST00000359337	protein_coding	uORF	22_50294748_50294768	-	MLAWSRN	7	438	0.860731	17.9527	mammalia	euarchontoglires	de_novo_ORF	NA	0	0	no	9	1.7320508075688801	15.917815958141899	165.23352050140801	30.406327637701398	8	39.5285	127.756	8	99.8836	TRUE	54.2857	-1	0
ENST00000361099_251_272	88	ENSG00000115415	STAT1	ENST00000361099	protein_coding	uORF	2_191013640_191013660	-	MPSSRAV	7	1193	0.870914	7.09468	primatomorpha	primatomorpha	de_novo_ORF	NA	0	0	yes	8	NA	NA	NA	NA	3	117.795	110.047	4	49.7268	TRUE	69.0476	-1	0
ENST00000361488_699_729	89	ENSG00000169122	FAM110B	ENST00000361488	protein_coding	uORF	8_58146049_58146080	+	MKATVAVNEL	10	1372	0.810496	22.927	primatomorpha	primatomorpha	de_novo_ORF	MKATVAVNEL,KATVAVNEL	0	0	no	10	NA	NA	NA	NA	11	120.167	10.1193	11	5.08342	TRUE	80.4348	-1	0
ENST00000361786_276_312	90	ENSG00000198894	CIPC	ENST00000361786	protein_coding	uORF	14_77105667_77105704	+	MKRVPMNLPPAE	12	1604	0.897756	22.302	vertebrata	vertebrata	de_novo_ORF	KRVPMNLPP	0	0	no	8	62.353829072479598	82.940198939791898	31.4730515240777	10.6985226873394	13	318.599	101.193	13	19.3246	TRUE	97.2973	-1	0
ENST00000366544_91_112	91	ENSG00000143702	CEP170	ENST00000366544	protein_coding	uORF	1_243255210_243255230	-	MCGACVE	7	381	0.847769	7.27848	mammalia	mammalia	unknown	NA	0	0	not assessed	10	5.1961524227066302	5.8644585108943703	0	1.1261602828778301	8	41.1096	26.5631	8	66.7105	TRUE	80	-1	0
ENST00000367434_407_446	92	ENSG00000162630	B3GALT2	ENST00000367434	protein_coding	uORF	1_193186209_193186247	-	MKERENFRRLGPI	13	4139	0.907707	25.652	vertebrata	vertebrata	de_novo_ORF	MKERENFRRL,KERENFRRL	0	0	not assessed	8	1.7320508075688801	413.02543512441798	0	3.9415609900724	14	193.69	1.26491	14	0.0275858	FALSE	87.6712	-1	0
ENST00000367603_506_539	93	ENSG00000010818	HIVEP2	ENST00000367603	protein_coding	uORF	6_142774943_142774975	-	MDVSTMERTVL	11	327	0.908257	28.795	mammalia	mammalia	de_novo_ORF	STMERTVL	0	0	no	10	31.176914536239799	674.41272875285301	12.5892206096311	12.950843253095	12	73.523	29.093	11	26.9304	TRUE	63.9423	-1	0
ENST00000368494_5_23	94	ENSG00000153989	NUS1	ENST00000368494	protein_coding	uORF	6_117675506_117675525	+	MAAGAR	6	363	0.873278	2.93022	vertebrata	vertebrata	unknown	NA	0	0	no	8	10.3923048454133	24.295613830848101	56.651492743339801	26.464766647628998	7	356.547	850.02	7	55.1503	TRUE	96.7742	-1	0
ENST00000369183_23_59	95	ENSG00000165669	FAM204A	ENST00000369183	protein_coding	uORF	10_118341920_118342297	-	MAAGRPLPDSSS	12	487	0.843943	9.585	mammalia	placentalia	unknown	NA	0	0	no	10	39.837168574084203	2.51333936181187	0	3.9415609900724	12	8.69626	6.32456	13	66.3205	TRUE	98.2456	0	0
ENST00000369239_116_152	96	ENSG00000132424	PNISR	ENST00000369239	protein_coding	uORF	6_99416371_99416406	-	MLRSCSLNQPKF	12	488	0.877049	24.11	mammalia	placentalia	de_novo_ORF	MLRSCSLNQPK,LRSCSLNQPK,RSCSLNQPKF,RSCSLNQPK,SCSLNQPKF	Chothani2022	PeptideAtlas	no	9	NA	NA	NA	NA	0	0	0	0	183.068	TRUE	75.7895	0	0
ENST00000369301_116_143	97	ENSG00000196865	NHLRC2	ENST00000369301	protein_coding	uORF	10_113854776_113854804	+	MRRLETTGQ	9	549	0.730419	11.3354	mammalia	placentalia	de_novo_ORF	NA	0	0	no	10	0	0	0	0	10	7.90569	8.85438	9	106.373	TRUE	95.8549	-1	0
ENST00000369356_237_249	98	ENSG00000178104	PDE4DIP	ENST00000369356	protein_coding	uORF	1_148889699_148889712	+	MFLG	4	2780	0.892086	17.3466	mammalia	mammalia	unknown	NA	0	0	not assessed	10	0	0	0	0	5	1086.24	2.52982	5	49.4997	TRUE	62.963	-1	0
ENST00000369367_125_149	99	ENSG00000139218	SCAF11	ENST00000369367	protein_coding	uORF	12_45990417_45990440	-	MLGNLAAE	8	431	0.900232	19.3552	primatomorpha	primatomorpha	unknown	NA	0	0	not assessed	10	NA	NA	NA	NA	9	11.068	8.85438	9	134.052	TRUE	92.517	-1	0
ENST00000369889_72_90	100	ENSG00000166272	WBP1L	ENST00000369889	protein_coding	uORF	10_102776320_102776339	+	MLIPRP	6	1087	0.894204	16.2433	vertebrata	vertebrata	de_novo_ORF	NA	0	0	not assessed	9	95.262794416288301	0	0	1.68924042431674	7	117.795	11.3842	7	22.2171	TRUE	96.2963	-1	0
ENST00000370521_185_200	101	ENSG00000065243	PKN2	ENST00000370521	protein_coding	uORF	1_88684406_88684422	+	MNRTE	5	345	0.901449	2.49985	vertebrata	vertebrata	de_novo_ORF	NA	0	0	not assessed	10	NA	NA	NA	NA	2	22.1359	32.8877	6	132.717	TRUE	66.6667	-1	0
ENST00000370801_151_187	102	ENSG00000036549	ZZZ3	ENST00000370801	protein_coding	uORF	1_77641543_77641578	-	MTDKYRRMGIKY	12	308	0.788961	19.84	mammalia	mammalia	unknown	MTDKYRRMGIKY,KYRRMGIKY,MTDKYRRM,YRRMGIKY	0	0	not assessed	8	10.3923048454133	12.566696809059399	12.5892206096311	13.513923394533901	13	458.53	338.996	13	85.4821	TRUE	98.5612	-1	0
ENST00000371247_117_144	103	ENSG00000095637	SORBS1	ENST00000371247	protein_coding	uORF	10_95491036_95491062	-	MHLPTTLNH	9	829	0.720145	19.7714	mammalia	mammalia	unknown	MHLPTTLNH	0	0	no	10	8.6602540378443909	3.3511191490824999	0	1.1261602828778301	11	26.0888	3.79473	11	22.2197	TRUE	#N/A	-1	0
ENST00000371591_44_83	104	ENSG00000157077	ZFYVE9	ENST00000371591	protein_coding	uORF	1_52216423_52216463	+	MSKHREVCSLSRV	13	540	0.777778	15.42	vertebrata	vertebrata	unknown	MSKHREVCSL,SKHREVCSL,HREVCSLSR,REVCSLSRV,KHREVCSL	0	0	not assessed	9	NA	NA	NA	NA	9	168.391	122.696	8	48.4271	TRUE	48.9051	-1	0
ENST00000372025_1067_1106	105	ENSG00000159596	TMEM69	ENST00000372025	protein_coding	uORF	1_45690978_45691018	+	MPLIQCLCLAVTC	13	802	0.716958	44.22	mammalia	placentalia	unknown	MPLIQCLCL	0	0	not assessed	10	10.3923048454133	5.0266787236237498	3.1473051524077702	1.1261602828778301	14	27.6699	10.1193	14	33.8377	TRUE	89.4737	-1	0
ENST00000372156_388_427	106	ENSG00000108219	TSPAN14	ENST00000372156	protein_coding	uORF	10_80468590_80468630	+	MGSMSITWELAAL	13	393	0.928753	48.74	mammalia	placentalia	unknown	MGSMSITWEL,GSMSITWEL,MGSMSITW,SMSITWEL	0	0	no	2	0	0	0	0	13	0	0	14	23.5932	TRUE	84.6154	-1	0
ENST00000372889_259_280	107	ENSG00000168734	PKIG	ENST00000372889	protein_coding	uORF	20_44589838_44589860	+	MQAGKRN	7	12243	0.861309	-1.62203	vertebrata	vertebrata	unknown	NA	0	0	not assessed	5	53.693575034635202	31.835631916283699	18.883830914446602	9.0092822630226301	8	1257.01	743.768	8	15.1098	TRUE	47.0588	-1	0
ENST00000374492_50_89	108	ENSG00000088298	EDEM2	ENST00000374492	protein_coding	uORF	20_35147276_35147314	-	MNWLQWLLLLRGR	13	424	0.886792	68.79	vertebrata	vertebrata	de_novo_ORF	NWLQWLLLL	0	0	no	7	0	0.83777978727062496	14.162873185835	1.1261602828778301	14	23.7171	202.386	14	10.2303	TRUE	87.8788	-1	0
ENST00000374677_121_154	109	ENSG00000112473	SLC39A7	ENST00000374677	protein_coding	uORF	6_33200993_33201027	+	MSRRDEGPESL	11	1209	0.871795	9.19	primatomorpha	primatomorpha	de_novo_ORF	MSRRDEGPESL,SRRDEGPESL,RRDEGPESL,RDEGPESL	0	0	no	10	NA	NA	NA	NA	12	74.3135	50.5964	12	86.4738	TRUE	75	0	0
ENST00000375401_227_266	110	ENSG00000126012	KDM5C	ENST00000375401	protein_coding	uORF	X_53225157_53225195	-	MAAAALKAAAFGR	13	357	0.879552	24.685	mammalia	mammalia	de_novo_ORF	AAALKAAAF,ALKAAAFGR	Chothani2022	Chen2020, Chong2020, PeptideAtlas	no	9	55.425625842204099	29.3222925544719	121.17124836769899	28.717087213384598	14	1414.33	3422.85	14	207.556	TRUE	60.9756	-1	0
ENST00000375543_169_190	111	ENSG00000106819	ASPN	ENST00000375543	protein_coding	ncORFS	9_92482317_92482337	-	MVDNFYF	7	1064	0.807331	28.5166	mammalia	boreoeutheria	de_novo_ORF	NA	0	0	no	4	13.856406460551	0.83777978727062496	0	5.0677212729502301	8	17.3925	0	8	0.102	FALSE	83.6364	-1	0
ENST00000377126_1043_1073	112	ENSG00000119138	KLF9	ENST00000377126	protein_coding	uORF	9_70413552_70413581	-	MLRAEALPVT	10	979	0.724208	27.01	mammalia	mammalia	de_novo_ORF	NA	0	0	no	10	10.3923048454133	7.5400180854356202	18.883830914446602	2.8154007071945699	11	151.789	110.047	11	46.221	TRUE	87.3418	-1	0
ENST00000377126_341_371	113	ENSG00000119138	KLF9	ENST00000377126	protein_coding	uORF	9_70414254_70414283	-	MCPKAPQAGT	10	1399	0.8406	2.47	mammalia	mammalia	de_novo_ORF	CPKAPQAGT	0	0	not assessed	10	0	0	0	0	11	8.69626	3.79473	11	46.221	TRUE	#N/A	-1	0
ENST00000378119_194_209	114	ENSG00000112308	C6orf62	ENST00000378119	protein_coding	uORF	6_24720628_24720642	-	MLELK	5	1115	0.878924	16.5734	mammalia	mammalia	unknown	NA	0	0	not assessed	10	32.908965343808703	3.3511191490824999	22.031136066854401	39.415609900724	6	33.2039	15.1789	6	101.512	TRUE	#N/A	-1	0
ENST00000378119_758_773	115	ENSG00000112308	C6orf62	ENST00000378119	protein_coding	uORF	6_24720064_24720078	-	MVCST	5	888	0.904279	5.4322	vertebrata	vertebrata	de_novo_ORF	NA	0	0	not assessed	10	15.5884572681199	55.293465959861201	26.752093795465999	30.969407779140301	6	20.5548	21.5035	6	101.512	TRUE	#N/A	-1	0
ENST00000378609_248_278	116	ENSG00000078369	GNB1	ENST00000378609	protein_coding	uORF	1_1839198_1839227	-	MYWRPDQKPF	10	2351	0.758826	23.93	mammalia	mammalia	unknown	MYWRPDQKPF,YWRPDQKPF	0	0	no	9	36.373066958946403	173.420415965019	17.3101783382427	27.5909269305068	11	305.95	227.684	11	283.803	TRUE	48.2759	-1	0
ENST00000379287_9_21	117	ENSG00000145990	GFOD1	ENST00000379287	protein_coding	uORF	6_13487535_13487546	-	MAAE	4	756	0.829365	3.92603	mammalia	mammalia	unknown	NA	0	0	not assessed	10	0	10.0533574472475	0	0	5	306.741	11.3842	5	26.6764	TRUE	98.4127	-1	0
ENST00000379419_119_137	118	ENSG00000205268	PDE7A	ENST00000379419	protein_coding	uORF	8_65788948_65788965	-	MQRAFD	6	1154	0.785095	11.3373	vertebrata	vertebrata	de_novo_ORF	NA	0	0	not assessed	10	0	0	0	0	7	0	0	7	33.7395	TRUE	83.6735	-1	0
ENST00000380036_151_163	119	ENSG00000120156	TEK	ENST00000380036	protein_coding	uORF	9_27109299_27109312	+	MDRA	4	328	0.795732	4.08106	vertebrata	vertebrata	de_novo_ORF	NA	0	0	not assessed	10	5.1961524227066302	0	0	0	5	18.1831	3.79473	5	0	FALSE	76.0684	-1	0
ENST00000380680_125_155	120	ENSG00000122042	UBL3	ENST00000380680	protein_coding	uORF	13_29850530_29850559	-	MTGGGRGVWD	10	442	0.778281	15.84	mammalia	mammalia	unknown	MTGGGRGVW	0	0	yes	10	1.7320508075688801	9.2155776599768693	9.4419154572233008	10.135442545900499	11	59.2927	665.343	11	37.9748	TRUE	96.1039	-1	0
ENST00000381116_149_185	121	ENSG00000122033	MTIF3	ENST00000381116	protein_coding	uORF	13_27441066_27445111	-	MITVLPKKAYLM	12	1604	0.836658	41.98	mammalia	boreoeutheria	unknown	MITVLPKKAY,ITVLPKKAY,TVLPKKAYL,VLPKKAYLM,VLPKKAYL,LPKKAYLM	0	0	no	9	NA	NA	NA	NA	0	0	0	0	14.4554	TRUE	68.9655	-1	0
ENST00000381334_99_117	122	ENSG00000134851	TMEM165	ENST00000381334	protein_coding	uORF	4_55396055_55396074	+	MVLTAP	6	653	0.875957	15.9044	mammalia	mammalia	unknown	NA	0	0	not assessed	10	0	0	0	0	7	35.5756	31.6228	7	37.9306	TRUE	70.5882	-1	0
ENST00000381897_57_75	123	ENSG00000035928	RFC1	ENST00000381897	protein_coding	uORF	4_39366301_39366318	-	MDPEPR	6	642	0.94081	3.80884	mammalia	mammalia	unknown	NA	0	0	no	10	0	0	1.57365257620388	2.8154007071945699	7	47.4342	151.789	7	135.734	TRUE	76.7241	-1	0
ENST00000382291_120_159	124	ENSG00000125841	NRSN2	ENST00000382291	protein_coding	uORF	20_349249_349289	+	MRKLRPRKVEALV	13	996	0.901606	27.98	mammalia	mammalia	unknown	RKLRPRKVEALV,KLRPRKVEALV,KLRPRKVEAL,LRPRKVEALV,MRKLRPRKV,KLRPRKVEA,LRPRKVEAL,RPRKVEALV,RPRKVEAL	0	Chong2020, PeptideAtlas	not assessed	8	0	0	0	0	13	0	0	11	49.8295	TRUE	92.8571	0	0
ENST00000389834_234_261	125	ENSG00000103978	TMEM87A	ENST00000389834	protein_coding	uORF	15_42273403_42273429	-	MLSVGTPRL	9	516	0.790698	22.9239	mammalia	placentalia	de_novo_ORF	MLSVGTPRL	0	0	yes	9	0	0.83777978727062496	0	1.1261602828778301	10	104.355	236.538	10	24.7544	TRUE	98.4615	-1	0
ENST00000390687_84_102	126	ENSG00000128739	SNRPN	ENST00000390687	protein_coding	uORF	15_24955010_24955029	+	MPDASV	6	7727	0.890514	8.49184	mammalia	placentalia	unknown	NA	0	0	not assessed	10	29.444863728670899	507.69455108599902	4.7209577286116504	12.387763111656099	7	11360.5	164.438	7	0	FALSE	91.3043	-1	0
ENST00000392952_80_116	127	ENSG00000099204	ABLIM1	ENST00000392952	protein_coding	uORF	10_114526816_114526851	-	MHVALAELRREA	12	497	0.915493	26.795	mammalia	mammalia	de_novo_ORF	ALAELRREA,MHVALAEL	0	0	yes	9	NA	NA	NA	NA	10	37.1568	2.52982	9	131.454	TRUE	96.0526	-1	0
ENST00000393800_35_62	128	ENSG00000110075	PPP6R3	ENST00000393800	protein_coding	uORF	11_68460765_68460793	+	MVSVSAFPA	9	795	0.904403	22.6028	mammalia	mammalia	unknown	NA	0	0	no	10	0	0.83777978727062496	4.7209577286116504	4.5046411315113204	10	488.572	951.213	10	116.403	TRUE	50	-1	0
ENST00000394166_759_777	129	ENSG00000185551	NR2F2	ENST00000394166	protein_coding	uORF	15_96331475_96331494	+	MAFLNG	6	1655	0.828399	19.2761	vertebrata	vertebrata	de_novo_ORF	NA	0	0	no	10	19.0525588832576	54.455686172590603	37.767661828893203	28.154007071945699	7	728.114	1041.02	7	101.26	TRUE	71.1538	-1	0
ENST00000394417_175_217	130	ENSG00000169764	UGP2	ENST00000394417	protein_coding	uORF	2_63841114_63841157	+	MCEGRERERRAPQR	14	1519	0.913101	-3.38	mammalia	boreoeutheria	de_novo_ORF	RERERRAPQR	0	0	not assessed	5	17.320508075688799	5.0266787236237498	75.535323657786407	3.9415609900724	13	168.391	49.3315	12	28.6131	TRUE	95.3488	-1	0
ENST00000394697_109_136	131	ENSG00000121281	ADCY7	ENST00000394697	protein_coding	uORF	16_50287948_50287976	+	MHRRMLAAQ	9	292	0.815068	16.5118	mammalia	placentalia	unknown	NA	0	0	not assessed	8	NA	NA	NA	NA	7	13.4397	1.26491	7	4.68183	TRUE	77.3585	-1	0
ENST00000395443_318_336	132	ENSG00000198218	QRICH1	ENST00000395443	protein_coding	uORF	3_49094028_49094045	-	MAPREL	6	845	0.907692	11.2927	vertebrata	vertebrata	de_novo_ORF	NA	0	0	not assessed	10	3.4641016151377499	61.157924470755603	86.550891691213593	75.452738952814599	7	520.195	259.307	7	58.8519	TRUE	93.5484	-1	0
ENST00000395542_80_104	133	ENSG00000106078	COBL	ENST00000395542	protein_coding	uORF	7_51316715_51316738	-	MGQRGKSE	8	463	0.794816	-1.94876	mammalia	mammalia	unknown	NA	0	0	no	5	1.7320508075688801	5.8644585108943703	11.015568033427201	0	9	49.8059	223.889	9	18.2506	TRUE	80.4124	-1	0
ENST00000395718_169_190	134	ENSG00000139926	FRMD6	ENST00000395718	protein_coding	uORF	14_51689720_51689742	+	MLLLQGV	7	461	0.943601	30.3821	mammalia	placentalia	de_novo_ORF	NA	0	0	no	10	36.373066958946403	46.0778882998844	1.57365257620388	22.523205657556598	7	562.095	72.0999	7	24.7839	TRUE	77.6786	-1	0
ENST00000396987_209_254	135	ENSG00000158669	GPAT4	ENST00000396987	protein_coding	uORF	8_41598421_41598467	+	MRHCVPASLSFWQRL	15	1354	0.886263	44.95	mammalia	mammalia	de_novo_ORF	MRHCVPASLSF,RHCVPASLSFW,VPASLSFWQRL,RHCVPASLSF,HCVPASLSFW,MRHCVPASL,HCVPASLSF,CVPASLSFW,ASLSFWQRL,RHCVPASL	0	0	no	9	79.674337148168405	39.3756500017194	73.961671081582494	34.347888627773798	16	2287.12	3501.27	16	61.1542	TRUE	77.3585	0	0
ENST00000398637_108_150	136	ENSG00000111371	SLC38A1	ENST00000398637	protein_coding	uORF	12_46268863_46268904	-	MTPIRDPQRRCMSM	14	1027	0.817916	18.69	mammalia	placentalia	unknown	TPIRDPQRRCM,IRDPQRRCMSM,TPIRDPQRRC,RDPQRRCMSM,IRDPQRRCM,DPQRRCMSM,PQRRCMSM	0	0	no	8	0	7.5400180854356202	0	0	15	7.90569	0	15	591.606	TRUE	94.964	-1	0
ENST00000398637_528_570	137	ENSG00000111371	SLC38A1	ENST00000398637	protein_coding	uORF	12_46243232_46243273	-	MCIEKPWKAIQQYI	14	2071	0.805891	38.77	mammalia	boreoeutheria	de_novo_ORF	CIEKPWKAIQQY,IEKPWKAIQQY,EKPWKAIQQY,KPWKAIQQYI,MCIEKPWKA,KPWKAIQQY,PWKAIQQYI	0	0	no	excluded (QC)	NA	NA	NA	NA	0	0	0	0	591.606	TRUE	#N/A	-1	0
ENST00000399788_258_285	138	ENSG00000073614	KDM5A	ENST00000399788	protein_coding	uORF	12_389170_389196	-	MRFGLCQGT	9	427	0.807963	20.0438	vertebrata	vertebrata	unknown	MRFGLCQGT	0	0	no	10	10.3923048454133	30.997852129013101	11.015568033427201	38.289449617846202	10	433.232	567.945	10	139.373	TRUE	91.2134	-1	0
ENST00000399799_326_335	139	ENSG00000067900	ROCK1	ENST00000399799	protein_coding	uORF	18_21111517_21111525	-	MGE	3	512	0.785156	3.27644	mammalia	placentalia	de_novo_ORF	NA	0	0	not assessed	10	25.980762113533199	10.0533574472475	25.178441219262101	11.261602828778299	4	117.795	39.2122	4	64.7545	TRUE	95.6311	-1	0
ENST00000402314_288_318	140	ENSG00000144848	ATG3	ENST00000402314	protein_coding	uORF	3_112561599_112561628	-	MRVGGSEDIF	10	919	0.882481	24.475	primatomorpha	primatomorpha	unknown	MRVGGSEDIF,MRVGGSEDI	0	0	no	2	NA	NA	NA	NA	11	23.7171	29.093	11	32.3654	TRUE	95.9459	-1	0
ENST00000403000_456_495	141	ENSG00000187954	CYHR1	ENST00000403000	protein_coding	uORF	8_144464995_144465033	-	MGTWNLGLLECRA	13	534	0.78839	40.74	mammalia	placentalia	unknown	NA	0	0	no	10	1.7320508075688801	2.51333936181187	0	2.2523205657556602	14	308.322	174.558	14	28.4951	TRUE	72.7273	0	0
ENST00000403666_25_40	142	ENSG00000069020	MAST4	ENST00000403666	protein_coding	uORF	5_66828800_66828816	+	MARLL	5	765	0.904575	19.2549	vertebrata	vertebrata	unknown	NA	0	0	not assessed	10	0	0.83777978727062496	0	0	6	85.3815	11.3842	6	26.6854	TRUE	29	-1	0
ENST00000405807_23_44	143	ENSG00000113163	COL4A3BP	ENST00000405807	protein_coding	uORF	5_75511586_75511606	-	MAAVAEV	7	958	0.942589	14.2307	mammalia	placentalia	de_novo_ORF	NA	0	0	not assessed	10	5.1961524227066302	51.942346810778702	127.465858672515	35.474048910651597	8	278.28	562.885	8	26.5205	TRUE	#N/A	-1	0
ENST00000407585_12_48	144	ENSG00000100266	PACSIN2	ENST00000407585	protein_coding	uORF	22_42959834_42959869	-	MPAGLERGRYGS	12	366	0.784153	12.795	primatomorpha	primatomorpha	de_novo_ORF	MPAGLERGRY	0	0	no	excluded (QC)	NA	NA	NA	NA	13	126.491	10.1193	12	76.4738	TRUE	94.8276	-1	0
ENST00000409618_403_439	145	ENSG00000198925	ATG9A	ENST00000409618	protein_coding	uORF	2_219228026_219228441	-	MELVVKVDRGRW	12	904	0.74115	34.28	mammalia	mammalia	unknown	LVVKVDRGRW,VVKVDRGRW	0	0	no	9	10.3923048454133	17.593375532683101	12.5892206096311	4.5046411315113204	13	38.7379	43.007	13	47.5251	TRUE	60	-1	0
ENST00000409645_115_157	146	ENSG00000152127	MGAT5	ENST00000409645	protein_coding	uORF	2_134254266_134254309	+	MEVRKGNQLTQEPE	14	2026	0.705331	12.855	vertebrata	vertebrata	unknown	MEVRKGNQL,EVRKGNQL	0	0	no	10	10.3923048454133	218.660524477633	14.162873185835	63.0649758411584	15	96.4495	27.828	15	42.1588	TRUE	96.4029	0	0
ENST00000410023_255_270	147	ENSG00000115594	IL1R1	ENST00000410023	protein_coding	uORF	2_102153960_102153976	+	MVTPS	5	352	0.832386	6.34045	mammalia	placentalia	unknown	NA	0	0	not assessed	10	0	0	3.1473051524077702	1.1261602828778301	6	49.8059	98.6631	6	0.0615859	FALSE	93.9394	-1	0
ENST00000419869_11_29	148	ENSG00000023734	STRAP	ENST00000419869	protein_coding	uORF	12_15882405_15882424	+	MPVWTL	6	4084	0.926787	27.0231	primatomorpha	primatomorpha	de_novo_ORF	NA	0	0	no	10	NA	NA	NA	NA	6	2.37171	3.79473	6	177.764	TRUE	80	-1	0
ENST00000420199_66_102	149	ENSG00000203875	SNHG5	ENST00000420199	processed_transcript	ncORFS	6_85678621_85678656	-	MVAQAELRALIL	12	297	0.885522	44.605	primatomorpha	primatomorpha	de_novo_ORF	AQAELRALIL,VAQAELRAL,AQAELRALI,QAELRALIL,AQAELRAL,AELRALIL	Human Proteome Map	0	no	9	NA	NA	NA	NA	7	0	0	13	196.751	TRUE	71.4286	-1	0
ENST00000427738_25_58	150	ENSG00000083799	CYLD	ENST00000427738	protein_coding	uORF	16_50742784_50742818	+	MVLHSHPEFLS	11	323	0.910217	32.53	mammalia	mammalia	unknown	MVLHSHPEFL,MVLHSHPEF,VLHSHPEFL,VLHSHPEF,LHSHPEFL	0	0	yes	10	NA	NA	NA	NA	9	0.790569	1.26491	9	49.3573	TRUE	91.3295	0	0
ENST00000430352_76_103	151	ENSG00000141338	ABCA8	ENST00000430352	protein_coding	uORF	17_68955290_68955316	-	MVETRRKYE	9	3241	0.754397	7.32669	old world monkeys	hominoid	de_novo_ORF	NA	0	0	no	10	NA	NA	NA	NA	10	0	0	0	0.150758	FALSE	76.8657	-1	0
ENST00000433216_113_140	152	ENSG00000106052	TAX1BP1	ENST00000433216	protein_coding	uORF	7_27740207_27740235	+	MADQDRKPA	9	2206	0.939257	0.30163	mammalia	mammalia	unknown	NA	0	Chong2020	not assessed	10	0	1.6755595745412499	6.2946103048155297	0	8	37.9473	49.3315	6	79.3934	TRUE	95.2941	-1	0
ENST00000433386_70_112	153	ENSG00000133265	HSPBP1	ENST00000433386	protein_coding	uORF	19_55280066_55280107	-	MAAPSRVRCGRLCL	14	693	0.836941	21.885	mammalia	mammalia	unknown	APSRVRCGRLCL,APSRVRCGRL,SRVRCGRLCL,RVRCGRLCL	0	0	not assessed	9	17.320508075688799	5.0266787236237498	4.7209577286116504	3.3784808486334899	15	1189.81	1643.12	15	34.8179	TRUE	77.7778	-1	0
ENST00000434204_46_64	154	ENSG00000146809	ASB15	ENST00000434204	protein_coding	uORF	7_123601899_123609028	+	MIIPKG	6	1106	0.895118	13.8528	mammalia	placentalia	unknown	NA	0	0	not assessed	10	15.5884572681199	0	0	0	7	226.103	0	7	0.0680003	FALSE	89.6104	-1	0
ENST00000434267_36_72	155	ENSG00000047849	MAP4	ENST00000434267	protein_coding	uORF	3_48016341_48016376	-	MHLVRTEHKLPG	12	2850	0.802456	22.02	mammalia	placentalia	unknown	MHLVRTEHKL,HLVRTEHKL,LVRTEHKL	0	0	not assessed	10	0	0.83777978727062496	0	0	13	0	0	13	143.604	TRUE	98.0769	-1	0
ENST00000434267_9_27	156	ENSG00000047849	MAP4	ENST00000434267	protein_coding	uORF	3_48016386_48016403	-	MLKAGA	6	3834	0.866719	9.04488	mammalia	boreoeutheria	de_novo_ORF	NA	0	0	not assessed	10	0	1.6755595745412499	0	0	7	0	0	7	143.604	TRUE	#N/A	-1	0
ENST00000436233_79_121	157	ENSG00000129657	SEC14L1	ENST00000436233	protein_coding	uORF	17_77141057_77141100	+	MSAPRHPVSQARPF	14	568	0.81338	15.815	mammalia	mammalia	unknown	MSAPRHPVSQAR,APRHPVSQARPF,MSAPRHPVSQA,SAPRHPVSQAR,APRHPVSQARP,SAPRHPVSQA,APRHPVSQAR,RHPVSQARPF,APRHPVSQA,PRHPVSQAR,HPVSQARPF,MSAPRHPV,APRHPVSQ	0	Chen2020, Chong2020, PeptideAtlas	yes	8	17.320508075688799	26.808953192659999	3.1473051524077702	33.784808486334903	15	259.307	48.0666	15	43.1917	TRUE	88.6076	-1	0
ENST00000436792_40_82	158	ENSG00000156931	VPS8	ENST00000436792	protein_coding	uORF	3_184812210_184824572	+	MAASSEIIIQVFVS	14	771	0.835279	47.085	primatomorpha	primatomorpha	de_novo_ORF	AASSEIIIQVF,AASSEIIIQV,ASSEIIIQVF,ASSEIIIQV,SSEIIIQVF,SEIIIQVFV,SEIIIQVF	0	0	no	3	NA	NA	NA	NA	15	7.11512	3.79473	10	36.2902	TRUE	98.1308	-1	0
ENST00000437633_8_50	159	ENSG00000128512	DOCK4	ENST00000437633	protein_coding	uORF	7_112206346_112206387	-	MTAPPGTRERVGGL	14	365	0.890411	15.815	mammalia	boreoeutheria	de_novo_ORF	APPGTRERVGGL,MTAPPGTRER,APPGTRERV,GTRERVGGL	0	0	no	10	3.4641016151377499	123.991408516052	84.977239115009695	6.1938815558280602	15	386.588	301.049	15	59.4889	TRUE	97.5904	-1	0
ENST00000438202_17_59	160	ENSG00000224597	SVIL-AS1	ENST00000438202	antisense	ncORFS	10_29409618_29409661	+	MDEDVLHPEEPHHR	14	1473	0.839104	14.62	vertebrata	vertebrata	unknown	VLHPEEPHHR,VLHPEEPHH	0	Chong2020	yes	10	895.47026751311	1223.9962692023801	2524.1387322310302	890.22970361492401	15	7083.5	6362.5	15	7.36402	TRUE	66.6667	-1	0
ENST00000443617_68_80	161	ENSG00000103657	HERC1	ENST00000443617	protein_coding	uORF	15_63775632_63775643	-	MAEG	4	368	0.815217	2.85758	vertebrata	vertebrata	de_novo_ORF	NA	0	0	not assessed	10	0	15.917815958141899	1.57365257620388	18.018564526045299	5	34.7851	16.4438	5	72.0935	TRUE	74.2938	-1	0
ENST00000444639_104_134	162	ENSG00000235750	KIAA0040	ENST00000444639	protein_coding	ncORFS	1_175177635_175177664	-	MKKLRLKAAE	10	915	0.84918	18.532	mammalia	placentalia	unknown	MKKLRLKAA	0	0	not assessed	8	0	0	0	0	11	86.9626	131.551	11	23.4309	TRUE	83.1579	-1	0
ENST00000446159_106_145	163	ENSG00000234456	MAGI2-AS3	ENST00000446159	processed_transcript	ncORFS	7_79458849_79458889	+	MSYNNRMQESTYQ	13	306	0.826797	11.54	old world monkeys	old world monkeys	de_novo_ORF	MSYNNRMQESTY,YNNRMQESTY	0	0	not assessed	10	0	0	0	0	14	0	0	13	38.9814	TRUE	100	-1	0
ENST00000446593_5_47	164	ENSG00000232002	AC093642.6	ENST00000446593	lincRNA	ncORFS	2_242060516_242084133	-	MGPSSGFLDVQLQA	14	377	0.864721	34.79	primatomorpha	primatomorpha	unknown	GPSSGFLDVQL,GPSSGFLDV,FLDVQLQA	0	0	no	2	NA	NA	NA	NA	0	0	0	0	0	FALSE	66.6667	-1	0
ENST00000447712_525_549	165	ENSG00000077782	FGFR1	ENST00000447712	protein_coding	uORF	8_38468286_38468309	-	MEPGLQGK	8	1687	0.85003	9.86678	mammalia	mammalia	unknown	NA	0	0	no	10	1.7320508075688801	10.8911372345181	0	6.1938815558280602	9	86.1721	8.85438	9	56.978	TRUE	77.0833	-1	0
ENST00000451215_33_75	166	ENSG00000146809	ASB15	ENST00000451215	protein_coding	uORF	7_123601899_123604059	+	MIIPKGKQSRQCRR	14	1683	0.865122	6.33	primatomorpha	primatomorpha	unknown	IPKGKQSRQC	0	0	not assessed	5	NA	NA	NA	NA	15	226.103	0	12	0.0680003	FALSE	97.0297	-1	0
ENST00000452508_154_184	167	ENSG00000149311	ATM	ENST00000452508	protein_coding	uORF	11_108224866_108227620	+	MRTVMCVLKL	10	1019	0.843965	36.9	mammalia	placentalia	unknown	MRTVMCVLKL,MRTVMCVLK,RTVMCVLKL	0	0	no	9	0	0	11.015568033427201	1.68924042431674	11	56.921	73.3648	11	91.7458	TRUE	61.5672	-1	0
ENST00000454678_72_117	168	ENSG00000234127	TRIM26	ENST00000454678	protein_coding	uORF	6_30204711_30204755	-	MERRVMVLPLIVETC	15	326	0.904908	51.03	mammalia	placentalia	unknown	MERRVMVLPL,RRVMVLPLIV,ERRVMVLPL,RRVMVLPLI,RVMVLPLIV,MVLPLIVET,VLPLIVETC,MERRVMVL,RRVMVLPL	0	0	no	10	0	0	0	0	14	0	0	0	56.1029	TRUE	94.2857	-1	0
ENST00000455036_84_105	169	ENSG00000205189	ZBTB10	ENST00000455036	protein_coding	uORF	8_80486296_80486318	+	MWRSRAV	7	311	0.832797	15.0808	mammalia	placentalia	de_novo_ORF	NA	0	0	not assessed	8	0	0	0	0	8	19.7642	26.5631	8	56.3705	TRUE	98.0392	-1	0
ENST00000455322_69_78	170	ENSG00000074054	CLASP1	ENST00000455322	protein_coding	ncORFS	2_121606170_121606178	-	MDC	3	408	0.823529	3.54407	vertebrata	vertebrata	de_novo_ORF	NA	0	0	not assessed	10	6.9282032302755097	9.2155776599768693	4.7209577286116504	9.5723624044615505	4	62.455	8.85438	4	49.3105	TRUE	70.2128	-1	0
ENST00000456324_634_676	171	ENSG00000167635	ZNF146	ENST00000456324	protein_coding	uORF	19_36228786_36235668	+	MVEKEVGRICAEEA	14	891	0.890011	17.73	mammalia	boreoeutheria	de_novo_ORF	NA	0	0	no	10	NA	NA	NA	NA	4	89.3343	131.551	15	471.643	TRUE	95.4023	-1	0
ENST00000456517_312_354	172	ENSG00000110422	HIPK3	ENST00000456517	protein_coding	uORF	11_33258642_33258685	+	MKMSVSLSGGRRLL	14	329	0.732523	35.127	mammalia	boreoeutheria	de_novo_ORF	VSLSGGRRL,SLSGGRRLL	0	0	no	8	12.1243556529821	0.83777978727062496	0	0.56308014143891505	15	647.476	146.73	15	28.9557	TRUE	86.4865	-1	0
ENST00000458537_93_108	173	ENSG00000136603	SKIL	ENST00000458537	protein_coding	uORF	3_170359715_170359731	+	MNYNP	5	371	0.768194	5.3976	mammalia	mammalia	unknown	NA	0	0	not assessed	10	50.229473419497403	46.0778882998844	51.9305350147282	27.027846789067901	6	212.663	163.174	6	33.8819	TRUE	86.8056	-1	0
ENST00000471841_58_100	174	ENSG00000171109	MFN1	ENST00000471841	protein_coding	uORF	3_179347749_179347792	+	MRQFGICGRVAVAG	14	1480	0.783108	28.8	mammalia	placentalia	unknown	MRQFGICGR	0	0	no	9	6.9282032302755097	3.3511191490824999	37.767661828893203	21.3970453746788	15	57.7116	74.6298	15	41.9843	TRUE	83.7607	-1	0
ENST00000474627_1_31	175	ENSG00000171953	ATPAF2	ENST00000474627	protein_coding	uORF	17_18039138_18039167	-	MRKMAASKGG	10	934	0.883298	5.18	mammalia	placentalia	de_novo_ORF	NA	0	0	not assessed	5	6.9282032302755097	2.51333936181187	14.162873185835	0.56308014143891505	11	154.952	69.5701	11	7.11127	TRUE	73.6842	-1	0
ENST00000477090_161_182	176	ENSG00000196204	RNF216P1	ENST00000477090	transcribed_unprocessed_pseudogene	ncORFS	7_4976315_4976337	+	MVTMFRY	7	328	0.878049	24.7487	mammalia	mammalia	de_novo_ORF	NA	0	0	no	6	24.248711305964299	7.5400180854356202	11.015568033427201	16.329324101728499	8	365.243	182.147	8	16.3691	TRUE	66.6667	-1	0
ENST00000487273_16_52	177	ENSG00000168615	ADAM9	ENST00000487273	protein_coding	uORF	8_38997001_38997038	+	MMEEAEVEATEC	12	2747	0.927921	14.63	mammalia	placentalia	de_novo_ORF	MMEEAEVEA	0	0	no	10	0	0	3.1473051524077702	0	12	69.5701	165.703	12	89.5178	TRUE	96.8421	-1	0
ENST00000495262_71_101	178	ENSG00000111846	GCNT2	ENST00000495262	protein_coding	uORF	6_10527477_10527508	+	MLGARNMRNT	10	474	0.871308	12.46	mammalia	boreoeutheria	de_novo_ORF	NA	0	0	not assessed	8	NA	NA	NA	NA	0	0	0	0	3.25123	TRUE	91.7526	-1	0
ENST00000496677_288_333	179	ENSG00000157224	CLDN12	ENST00000496677	protein_coding	uORF	7_90412007_90412647	+	MKKTRHREVLNLAQV	15	567	0.851852	25.332	mammalia	boreoeutheria	de_novo_ORF	KKTRHREVLNL,MKKTRHREVL,KTRHREVLNL,MKKTRHREV,TRHREVLNL,RHREVLNLA,REVLNLAQV,RHREVLNL	0	Chong2020	no	5	NA	NA	NA	NA	11	0	0	11	22.7984	TRUE	98.6842	-1	0
ENST00000505667_33_42	180	ENSG00000129116	PALLD	ENST00000505667	protein_coding	uORF	4_168497136_168497146	+	MLI	3	2807	0.77663	15.4982	primatomorpha	primatomorpha	de_novo_ORF	NA	0	0	not assessed	10	NA	NA	NA	NA	4	105.936	0	4	39.68	TRUE	76.9231	-1	0
ENST00000513761_145_169	181	ENSG00000109572	CLCN3	ENST00000513761	protein_coding	uORF	4_169620665_169620690	+	MSKEGVVG	8	643	0.912908	9.76272	primatomorpha	primatomorpha	unknown	NA	0	0	not assessed	10	NA	NA	NA	NA	9	67.989	382.003	9	72.6144	TRUE	97.6744	-1	0
ENST00000514152_231_252	182	ENSG00000109686	SH3D19	ENST00000514152	protein_coding	uORF	4_151227779_151227799	-	MMFWTEF	7	653	0.892802	36.8795	mammalia	mammalia	de_novo_ORF	NA	0	0	no	4	0	0	0	0	8	2.37171	0	8	34.7628	TRUE	95.2381	-1	0
ENST00000514387_738_765	183	ENSG00000062194	GPBP1	ENST00000514387	protein_coding	uORF	5_57176022_57176050	+	MCVSVYADV	9	441	0.764172	21.2065	primatomorpha	primatomorpha	de_novo_ORF	NA	0	0	no	2	NA	NA	NA	NA	8	8.69626	10.1193	10	90.6033	TRUE	87.013	-1	0
ENST00000521688_5_47	184	ENSG00000120533	ENY2	ENST00000521688	protein_coding	uORF	8_109334328_109334371	+	MRVLAFCVLRCPSY	14	1323	0.8322	44.675	mammalia	placentalia	unknown	MRVLAFCVLR,MRVLAFCVL,RVLAFCVLR	0	0	no	6	96.994845223857098	37.700090427178097	152.644299891777	54.055693578135802	15	452.996	409.831	15	42.7721	TRUE	#N/A	-1	0
ENST00000522543_153_195	185	ENSG00000029534	ANK1	ENST00000522543	protein_coding	uORF	8_41665092_41665133	-	MQGVPGGLRSPSGE	14	1981	0.806159	11.56	mammalia	mammalia	de_novo_ORF	VPGGLRSPS	Human Proteome Map	0	no	9	670.30366252915599	14.2422563836006	0	0	15	1311.55	2.52982	15	6.03865	TRUE	82.3529	-1	0
ENST00000523975_59_92	186	ENSG00000170791	CHCHD7	ENST00000523975	protein_coding	uORF	8_56212780_56212814	+	MQRRGLSEIQT	11	968	0.859504	16.41	mammalia	euarchontoglires	de_novo_ORF	MQRRGLSEI	0	0	yes	10	0	0	0	0	12	0	0	12	24.1	TRUE	94.4444	-1	0
ENST00000524625_13_58	187	ENSG00000175224	ATG13	ENST00000524625	protein_coding	uORF	11_46617589_46617635	+	MAAPGSDRLLGLRRE	15	1810	0.824309	26.685	mammalia	mammalia	unknown	APGSDRLLGL,MAAPGSDRL,APGSDRLL	0	Chong2020, PeptideAtlas	no	9	8.6602540378443909	20.106714894494999	17.3101783382427	19.144724808923101	15	1376.38	3512.66	16	56.7483	TRUE	75	0	0
ENST00000526104_214_256	188	ENSG00000177963	RIC8A	ENST00000526104	protein_coding	uORF	11_207724_207767	+	MVVERRFCGLGPNG	14	370	0.848649	25.005	primatomorpha	primatomorpha	unknown	RRFCGLGPNG,VVERRFCGL	0	0	no	excluded (QC)	NA	NA	NA	NA	11	0	0	0	48.9885	TRUE	69.2308	-1	0
ENST00000526691_205_247	189	ENSG00000198431	TXNRD1	ENST00000526691	protein_coding	uORF	12_104287085_104287128	+	MSSSFSNSCKLCVG	14	1438	0.823366	20.34	primatomorpha	primatomorpha	unknown	MSSSFSNSCK,SSSFSNSCK	0	0	no	excluded (QC)	NA	NA	NA	NA	14	13.4397	30.3579	13	215.947	TRUE	90.2439	-1	0
ENST00000535401_149_170	190	ENSG00000166741	NNMT	ENST00000535401	protein_coding	uORF	11_114296441_114296463	+	MEGMLLA	7	1787	0.913822	27.7354	mammalia	boreoeutheria	de_novo_ORF	NA	0	0	no	10	0	0	0	0.56308014143891505	7	26.0888	120.167	6	0	FALSE	91.3043	-1	0
ENST00000541284_50_86	191	ENSG00000080802	CNOT4	ENST00000541284	protein_coding	uORF	7_135510042_135510077	-	MVARLAVEPTES	12	764	0.893979	21.905	vertebrata	vertebrata	unknown	ARLAVEPTE	0	0	no	10	1.7320508075688801	5.8644585108943703	3.1473051524077702	1.68924042431674	13	17.3925	13.914	13	25.7622	TRUE	91.8367	-1	0
ENST00000544246_336_378	192	ENSG00000184226	PCDH9	ENST00000544246	protein_coding	uORF	13_67230068_67230109	-	MEMVCMLLWKISLS	14	684	0.72807	65.255	vertebrata	vertebrata	de_novo_ORF	MEMVCMLLW,MEMVCMLL,MLLWKISL	0	0	no	9	0	9.2155776599768693	0	0	15	0.790569	0	15	64.7108	TRUE	94.0299	0	0
ENST00000548553_782_821	193	ENSG00000185432	METTL7A	ENST00000548553	protein_coding	uORF	12_50924839_50924879	+	MKTKLNRLLPNIY	13	616	0.86039	39.052	mammalia	placentalia	unknown	KLNRLLPNIY,MKTKLNRLL,KLNRLLPNI,LNRLLPNIY,MKTKLNRL	0	0	no	8	0	0	7.8682628810194197	0	14	60.0833	478.136	11	10.2771	TRUE	61.3636	-1	0
ENST00000551150_224_269	194	ENSG00000089157	RPLP0	ENST00000551150	protein_coding	uORF	12_120200831_120200875	-	MGVGVTRPELPVSPQ	15	419	0.811456	25.115	primatomorpha	primatomorpha	de_novo_ORF	GVGVTRPEL,TRPELPVSP,RPELPVSPQ,VGVTRPEL	0	0	no	10	NA	NA	NA	NA	16	0	1.26491	16	1125.32	TRUE	27.2727	-1	0
ENST00000555567_393_429	195	ENSG00000119630	PGF	ENST00000555567	protein_coding	uORF	14_74955356_74955391	-	MLEPPAGASGQQ	12	372	0.80914	9.06	mammalia	mammalia	de_novo_ORF	NA	0	0	no	10	5.1961524227066302	1.6755595745412499	0	0	13	3.95285	0	12	1.26379	TRUE	75	-1	0
ENST00000555707_388_427	196	ENSG00000257621	PSMA3-AS1	ENST00000555707	antisense	ncORFS	14_58273957_58273995	-	MIYGNKVLSLCLK	13	292	0.777397	40.28	primatomorpha	primatomorpha	de_novo_ORF	MIYGNKVLSLCLK,IYGNKVLSLCL,MIYGNKVLSL,IYGNKVLSL,YGNKVLSL,KVLSLCLK	0	0	not assessed	9	NA	NA	NA	NA	0	0	0	14	29.2521	TRUE	70.5882	-1	0
ENST00000556143_183_213	197	ENSG00000165861	ZFYVE1	ENST00000556143	protein_coding	uORF	14_73027000_73027029	-	MEMRMDLPVS	10	759	0.935441	28.555	mammalia	mammalia	de_novo_ORF	MEMRMDLPV	0	0	not assessed	10	1.7320508075688801	7.5400180854356202	11.015568033427201	2.2523205657556602	10	52.1776	39.2122	10	9.2796	TRUE	89.0625	-1	0
ENST00000559115_189_210	198	ENSG00000100897	DCAF11	ENST00000559115	protein_coding	uORF	14_24114815_24114837	+	MRDERSA	7	1418	0.784203	2.3894	primatomorpha	primatomorpha	de_novo_ORF	NA	0	0	no	10	NA	NA	NA	NA	8	42.6907	17.7088	8	28.5862	TRUE	58	-1	0
ENST00000559228_13_58	199	ENSG00000128923	FAM63B	ENST00000559228	protein_coding	uORF	15_58771326_58771372	+	MASKALAAEKWPRSP	15	815	0.866258	20.91	mammalia	mammalia	unknown	MASKALAAEKW,ASKALAAEKW,ASKALAAEK,SKALAAEKW,ALAAEKWPR,KALAAEKW	0	0	no	9	0	7.5400180854356202	0	0.56308014143891505	16	6804.43	1958.08	16	35.3279	TRUE	98.7097	-1	0
ENST00000559390_370_400	200	ENSG00000185880	TRIM69	ENST00000559390	protein_coding	uORF	15_44729357_44729388	+	MGCWVDGAGK	10	1212	0.831683	15.69	primatomorpha	primatomorpha	de_novo_ORF	NA	0	0	no	10	NA	NA	NA	NA	11	0	0	11	8.24354	TRUE	78.2609	-1	0
ENST00000560869_517_550	201	ENSG00000185215	TNFAIP2	ENST00000560869	protein_coding	uORF	14_103126335_103126369	+	MLKMMTFFQGL	11	806	0.818859	50.24	mammalia	mammalia	unknown	KMMTFFQGL	0	PeptideAtlas	no	9	117.779454914684	1.6755595745412499	229.753276125767	29.2801673548236	12	291.72	1304.12	12	0.596616	FALSE	97.619	-1	0
ENST00000563924_167_185	202	ENSG00000261371	PECAM1	ENST00000563924	protein_coding	uORF	17_64390694_64390711	-	MARRQN	6	2074	0.851495	-0.30328	mammalia	placentalia	de_novo_ORF	NA	0	0	not assessed	5	93.530743608719405	3.3511191490824999	0	0	7	33.2039	6.32456	7	0	FALSE	92.1053	-1	0
ENST00000571816_105_132	203	ENSG00000108523	RNF167	ENST00000571816	protein_coding	uORF	17_4940112_4940140	+	MEACEKGRN	9	846	0.91844	-0.335685	old world monkeys	hominoid	de_novo_ORF	NA	0	0	not assessed	10	NA	NA	NA	NA	6	0	1.26491	8	80.1183	TRUE	86.3636	-1	0
ENST00000571816_253_268	204	ENSG00000108523	RNF167	ENST00000571816	protein_coding	uORF	17_4940516_4940532	+	MLKAA	5	447	0.894855	9.5496	primatomorpha	primatomorpha	de_novo_ORF	NA	0	0	not assessed	excluded (QC)	15.5884572681199	5.8644585108943703	3.1473051524077702	0.56308014143891505	5	18.1831	27.828	5	80.1183	TRUE	#N/A	-1	0
ENST00000579408_108_147	205	ENSG00000265681	RPL17	ENST00000579408	protein_coding	uORF	18_49491694_49491732	-	MAAMMAFLRTPLD	13	773	0.84088	45.585	vertebrata	vertebrata	de_novo_ORF	MMAFLRTPL,MAFLRTPL	Mills2017, Human Proteome Map	PeptideAtlas	no	9	0	0	0	0	14	1.58114	2.52982	14	14.0878	TRUE	60	-1	0
ENST00000582787_104_113	206	ENSG00000264920	RP11-6N17.4	ENST00000582787	processed_transcript	ncORFS	17_47893956_47895708	-	MPD	3	5677	0.926017	3.66572	primatomorpha	primatomorpha	de_novo_ORF	NA	0	0	not assessed	10	NA	NA	NA	NA	4	0	0	4	2.12536	TRUE	58.3333	-1	0
ENST00000596652_104_143	207	ENSG00000198131	ZNF544	ENST00000596652	protein_coding	uORF	19_58229568_58230431	+	MMSTDEETEAWRG	13	917	0.704471	17.43	mammalia	placentalia	unknown	MMSTDEETEAW,MSTDEETEAWR,MSTDEETEAW,STDEETEAWR,STDEETEAW	0	0	no	10	NA	NA	NA	NA	0	0	0	0	52.0043	TRUE	92.3077	-1	0
ENST00000598513_36_63	208	ENSG00000197928	ZNF677	ENST00000598513	protein_coding	uORF	19_53253119_53253145	-	MTSGRMRGR	9	340	0.861765	4.41742	old world monkeys	old world monkeys	unknown	NA	0	0	not assessed	5	NA	NA	NA	NA	0	0	0	0	14.0102	TRUE	79.3103	-1	0
ENST00000605834_267_306	209	ENSG00000271646	RP11-326I11.3	ENST00000605834	lincRNA	ncORFS	4_184475068_184475108	+	MKIRFVTPTTSKE	13	371	0.878706	23.502	mammalia	placentalia	unknown	MKIRFVTPTTSK,KIRFVTPTTSKE,KIRFVTPTTSK,IRFVTPTTSKE,IRFVTPTTSK,IRFVTPTTS,RFVTPTTSK	0	0	yes	9	0	0	0	0.56308014143891505	14	0	0	14	1.50372	TRUE	83.3333	-1	0
ENST00000610897_54_69	210	ENSG00000078369	GNB1	ENST00000610897	protein_coding	uORF	1_1891049_1891063	-	MAGGV	5	1448	0.834945	6.40965	mammalia	mammalia	unknown	NA	0	0	not assessed	10	83.138438763306098	160.015939368689	97.566459724640794	119.936070126489	6	605.576	865.199	6	283.803	TRUE	42.1053	-1	0
ENST00000613327_147_177	211	ENSG00000138347	MYPN	ENST00000613327	protein_coding	uORF	10_68109579_68109610	+	MDGYSLFPRA	10	2121	0.848185	27.32	mammalia	mammalia	de_novo_ORF	NA	0	0	yes	9	0	0	0	0	11	349.432	0	11	0.233515	FALSE	79.798	-1	0
ENST00000613569_241_250	212	ENSG00000092203	TOX4	ENST00000613569	protein_coding	uORF	14_21477243_21477253	+	MRV	3	499	0.843687	7.03543	mammalia	mammalia	unknown	NA	0	0	not assessed	10	5.1961524227066302	0.83777978727062496	6.2946103048155297	14.6400836774118	4	121.748	212.505	4	50.199	TRUE	39.5604	-1	0
ENST00000616003_31_52	213	ENSG00000101871	MID1	ENST00000616003	protein_coding	uORF	X_10567552_10567572	-	MTQESFA	7	423	0.713948	13.4542	mammalia	placentalia	de_novo_ORF	NA	0	0	no	10	5.1961524227066302	0.83777978727062496	3.1473051524077702	0.56308014143891505	8	3.16228	3.79473	8	79.4358	TRUE	75.8621	-1	0
ENST00000623354_827_866	214	ENSG00000204131	NHSL2	ENST00000623354	protein_coding	ncORFS	X_72160308_72160348	+	MIFFKDGLEMEKC	13	447	0.829978	40.18	vertebrata	vertebrata	de_novo_ORF	IFFKDGLEM,FFKDGLEM	Human Proteome Map	0	not assessed	9	0	0	0	0	14	1269.65	755.152	14	1.34013	TRUE	27.907	-1	0
ENST00000625062_54_69	215	ENSG00000278910	BANCR	ENST00000625062	lincRNA	ncORFS	9_69306909_69306923	-	MKGQY	5	1130	0.924779	4.36998	primatomorpha	primatomorpha	de_novo_ORF	NA	0	0	not assessed	8	NA	NA	NA	NA	0	0	0	0	0	FALSE	20	-1	0
ENST00000632431_114_135	216	ENSG00000101276	SLC52A3	ENST00000632431	protein_coding	uORF	20_768450_768470	-	MELKTAA	7	382	0.939791	13.1233	primatomorpha	primatomorpha	de_novo_ORF	NA	0	0	not assessed	10	NA	NA	NA	NA	0	0	0	0	0.0275858	FALSE	#N/A	-1	0
ENST00000638155_11_32	217	ENSG00000114062	UBE3A	ENST00000638155	protein_coding	uORF	15_25438955_25438975	-	MVALGSG	7	1821	0.901702	13.7896	mammalia	mammalia	unknown	NA	0	0	not assessed	10	410.49604139382399	268.08953192659999	632.60833563396102	113.179108429222	8	1002.44	876.583	8	93.1848	TRUE	97.8836	-1	0
human-lv-merged.15867.4_293_332	220	ENSG00000264247	LINC00909	human-lv-merged.15867.4	lincRNA	ncORFS	18_74597238_74597276	-	MTFSCARRECYFR	13	524	0.730916	24.14	primatomorpha	primatomorpha	de_novo_ORF	MTFSCARRECY,FSCARRECY	0	0	no	9	NA	NA	NA	NA	0	0.790569	0	13	18.3809	TRUE	#N/A	-1	0
human-lv-merged.24581.5_22_43	221	ENSG00000282917	RP11-121C2.3	human-lv-merged.24581.5	antisense	ncORFS	4_47831406_47831428	+	MTVALYE	7	2150	0.798605	22.1617	primatomorpha	primatomorpha	de_novo_ORF	NA	0	0	no	10	NA	NA	NA	NA	5	0	0	6	0.0340002	FALSE	#N/A	-1	0
human-lv-merged.29622.19_122_134	222	ENSG00000234456	MAGI2-AS3	human-lv-merged.29622.19	processed_transcript	ncORFS	7_79454158_79454171	+	MEQK	4	654	0.82263	1.91064	mammalia	mammalia	unknown	NA	0	0	not assessed	10	0	0.83777978727062496	0	0.56308014143891505	5	0	0	5	38.9814	TRUE	#N/A	-1	0
human-lv-merged.4599.1_63_81	223	ENSG00000226900	RP11-432J24.5	human-lv-merged.4599.1	lincRNA	ncORFS	10_132512156_132518128	-	MSGSGV	6	1315	0.876046	5.74448	mammalia	boreoeutheria	unknown	NA	0	0	not assessed	10	NA	NA	NA	NA	4	0.790569	0	4	0	FALSE	#N/A	-1	0

## Sheet: sORFs3-15 below cutoff
ORF ID (transcriptID_ORFstart_ORFstop)	PRISMA ID	Ensembl Gene ID	Gene Symbol	Transcript ID	Transcript biotype	ORF category	ORF coordinates (chr:start-stop) in hg38	Strand	ORF peptide sequence	ORF length in aa	ORF P-sites	ORF P-sites in frame (%)	Hydrophobicity	Conservation ORF	Evolutionary age - details	Detected in MS (shotgun)	Detected in MS (HLA)	Mean CPM in HEK293T	Expressed in HEK293T	Chen 2020 (CRISPR)
ENST00000223398_244_262	NA	ENSG00000106665	CLIP2	ENST00000223398	protein_coding	uORF	7_74289718_74317482	+	MLEGRR	6	187	0.925134	7.10032	mammalia	boreoeutheria	0	0	2.82847	TRUE	-1
ENST00000233190_10479_10524	NA	ENSG00000023228	NDUFS1	ENST00000233190	protein_coding	dORF	2_206116112_206116156	-	MSEEAYEKYIKSIEE	15	248	0.879032	25.14	vertebrata	vertebrata	0	0	112.815	TRUE	-1
ENST00000244769_728_770	NA	ENSG00000124788	ATXN1	ENST00000244769	protein_coding	uORF	6_16485979_16486020	-	MVKYRLRLPVNSTQ	14	266	0.857143	28.91	mammalia	placentalia	0	0	46.6334	TRUE	-1
ENST00000256854_354_399	NA	ENSG00000134440	NARS	ENST00000256854	protein_coding	uORF	18_57621775_57621819	-	MQRRNRGNRRCTLES	15	232	0.857759	1.81	mammalia	mammalia	0	0	283.48	TRUE	-1
ENST00000257745_342_357	NA	ENSG00000005483	KMT2E	ENST00000257745	protein_coding	uORF	7_105040908_105040924	+	MHRTP	5	141	0.716312	2.39605	vertebrata	vertebrata	0	0	54.4273	TRUE	-1
ENST00000262126_197_227	NA	ENSG00000101745	ANKRD12	ENST00000262126	protein_coding	uORF	18_9182389_9182420	+	MRRLIKEEAS	10	274	0.832117	19.15	vertebrata	vertebrata	0	0	20.1149	TRUE	-1
ENST00000262259_23_41	NA	ENSG00000105497	ZNF175	ENST00000262259	protein_coding	uORF	19_51571320_51571339	+	MSLTGR	6	267	0.853933	9.93688	old world monkeys	hominoid	0	0	15.0918	TRUE	-1
ENST00000263174_327_372	NA	ENSG00000099260	PALMD	ENST00000263174	protein_coding	uORF	1_99646269_99646315	+	MVALDLLPRLTVLDF	15	3083	0.653909	69.805	vertebrata	vertebrata	0	0	0.144343	FALSE	-1
ENST00000264021_313_325	NA	ENSG00000118096	IFT46	ENST00000264021	protein_coding	uORF	11_118565024_118565035	-	MMSV	4	732	0.643443	10.5001	mammalia	mammalia	0	0	34.4324	TRUE	-1
ENST00000264414_14_59	NA	ENSG00000036257	CUL3	ENST00000264414	protein_coding	uORF	2_224585290_224585334	-	MFVRRRRRRHRGGAR	15	641	0.678627	4.475	vertebrata	vertebrata	0	0	88.7499	TRUE	0
ENST00000265960_92_119	NA	ENSG00000119487	MAPKAP1	ENST00000265960	protein_coding	uORF	9_125707116_125707142	-	MRANPGSGS	9	210	0.92381	0.267575	mammalia	placentalia	0	0	53.4759	TRUE	-1
ENST00000266529_82_121	NA	ENSG00000139168	ZCRB1	ENST00000266529	protein_coding	uORF	12_42325985_42326023	-	MPRPLRAATKSRG	13	644	0.588509	9.27	mammalia	placentalia	0	0	35.852	TRUE	0
ENST00000269445_275_284	NA	ENSG00000141627	DYM	ENST00000269445	protein_coding	uORF	18_49460519_49460527	-	MEA	3	248	0.858871	4.6673	mammalia	mammalia	0	0	71.0286	TRUE	-1
ENST00000272542_89_131	NA	ENSG00000144136	SLC20A1	ENST00000272542	protein_coding	uORF	2_112645945_112645988	+	MAAGALCVVLLLGR	14	229	0.895197	49.985	mammalia	mammalia	0	0	73.4997	TRUE	-1
ENST00000275230_67_85	NA	ENSG00000146411	SLC2A12	ENST00000275230	protein_coding	uORF	6_134052552_134052569	-	MLLWGK	6	755	0.672848	25.3863	mammalia	placentalia	0	0	6.47294	TRUE	-1
ENST00000276297_167_209	NA	ENSG00000164741	DLC1	ENST00000276297	protein_coding	uORF	8_13514678_13514719	-	MISTTKWELRFWRN	14	379	0.6781	46.78	mammalia	boreoeutheria	0	0	44.6306	TRUE	-1
ENST00000286234_37_67	NA	ENSG00000155792	DEPTOR	ENST00000286234	protein_coding	uORF	8_119873753_119873784	+	MAREASVRAD	10	229	0.908297	7.06	mammalia	mammalia	0	0	3.81384	TRUE	-1
ENST00000287771_1249_1294	NA	ENSG00000157110	RBPMS	ENST00000287771	protein_coding	dORF	8_30558955_30566301	+	MSQVCDGGCNLSCGY	15	690	0.607246	13.94	mammalia	placentalia	0	0	11.9894	TRUE	-1
ENST00000290219_560_581	NA	ENSG00000159128	IFNGR2	ENST00000290219	protein_coding	uORF	21_33403455_33403477	+	MAVWAAT	7	262	0.958015	19.9285	mammalia	placentalia	0	0	21.1625	TRUE	-1
ENST00000292599_27_60	NA	ENSG00000161021	MAML1	ENST00000292599	protein_coding	uORF	5_179732876_179732910	+	MGPGRWGEAEA	11	198	0.80303	13.59	mammalia	mammalia	0	0	61.9139	TRUE	-1
ENST00000313732_271_313	NA	ENSG00000153786	ZDHHC7	ENST00000313732	protein_coding	uORF	16_84995945_84995986	-	MHLKILKKRHKMFK	14	383	0.681462	34.42	mammalia	mammalia	0	0	26.8688	TRUE	0
ENST00000314028_217_235	NA	ENSG00000141551	CSNK1D	ENST00000314028	protein_coding	uORF	17_82273497_82273514	-	MVKAGP	6	286	0.933566	5.09332	mammalia	mammalia	0	0	124.345	TRUE	-1
ENST00000314393_232_277	NA	ENSG00000178764	ZHX2	ENST00000314393	protein_coding	uORF	8_122781625_122781671	+	MQIRMLTLQIMWVLA	15	234	0.811966	74.61	vertebrata	vertebrata	0	0	18.5021	TRUE	-1
ENST00000314728_318_360	NA	ENSG00000072134	EPN2	ENST00000314728	protein_coding	uORF	17_19282953_19282996	+	MASSFSNLRLQRRK	14	278	0.741007	23.61	vertebrata	vertebrata	0	0	14.7839	TRUE	1
ENST00000315480_99_144	NA	ENSG00000136878	USP20	ENST00000315480	protein_coding	uORF	9_129849881_129852542	+	MRMLAASCGLRVTQR	15	212	0.853774	29.675	mammalia	placentalia	0	0	25.0328	TRUE	0
ENST00000337908_2_11	NA	ENSG00000110079	MS4A4A	ENST00000337908	protein_coding	uORF	11_60280587_60280597	+	MQI	3	271	0.867159	8.76691	mammalia	boreoeutheria	0	0	0	FALSE	-1
ENST00000339298_176_194	NA	ENSG00000180008	SOCS4	ENST00000339298	protein_coding	uORF	14_55042995_55043014	+	MKKQYL	6	31	0.677419	12.1597	human	human	0	0	57.7639	TRUE	-1
ENST00000348367_94_130	NA	ENSG00000119927	GPAM	ENST00000348367	protein_coding	uORF	10_112182833_112182868	-	MDILHPKLIAES	12	619	0.694669	37.57	primatomorpha	primatomorpha	0	0	41.2819	TRUE	-1
ENST00000355105_677_698	NA	ENSG00000159592	GPBP1L1	ENST00000355105	protein_coding	uORF	1_45660792_45660812	-	MSLDFEG	7	236	0.775424	20.2548	mammalia	placentalia	0	0	92.6561	TRUE	-1
ENST00000362042_300_336	NA	ENSG00000082641	NFE2L1	ENST00000362042	protein_coding	uORF	17_48050802_48050839	+	MWTVEKVSHVGP	12	2172	0.69337	24.56	mammalia	mammalia	0	0	161.531	TRUE	-1
ENST00000368021_14_38	NA	ENSG00000158773	USF1	ENST00000368021	protein_coding	uORF	1_161045940_161045963	-	MAAGWKCA	8	277	0.877256	12.1892	mammalia	mammalia	0	0	23.2288	TRUE	-1
ENST00000369528_2_41	NA	ENSG00000052723	SIKE1	ENST00000369528	protein_coding	uORF	1_114780645_114780683	-	MLRQTPRRSERVA	13	201	0.830846	11.01	primatomorpha	primatomorpha	0	0	80.3011	TRUE	-1
ENST00000376236_202_229	NA	ENSG00000077420	APBB1IP	ENST00000376236	protein_coding	uORF	10_26438404_26438432	+	MVPFARRRS	9	227	0.84141	13.8944	mammalia	placentalia	0	0	0.123172	FALSE	-1
ENST00000378670_404_422	NA	ENSG00000164405	UQCRQ	ENST00000378670	protein_coding	dORF	5_132867596_132867615	+	MTVPCL	6	382	0.693717	16.6938	mammalia	mammalia	0	0	53.9712	TRUE	-1
ENST00000396595_33_66	NA	ENSG00000064042	LIMCH1	ENST00000396595	protein_coding	uORF	4_41612934_41612968	+	MNACCSRILQN	11	271	0.756458	16.315	mammalia	placentalia	0	0	17.3025	TRUE	-1
ENST00000419482_27_51	NA	ENSG00000115593	SMYD1	ENST00000419482	protein_coding	uORF	2_88067806_88067831	+	MTRDLAQC	8	278	0.859712	11.6263	mammalia	placentalia	0	0	0	FALSE	-1
ENST00000438022_674_689	NA	ENSG00000197580	BCO2	ENST00000438022	protein_coding	uORF	11_112176429_112176445	+	MATGS	5	494	0.696356	2.51715	mammalia	boreoeutheria	0	0	0.594688	FALSE	-1
ENST00000439374_606_645	NA	ENSG00000197622	CDC42SE1	ENST00000439374	protein_coding	uORF	1_151055971_151059494	-	MVEKSRVPSLRKT	13	880	0.605682	14.83	mammalia	placentalia	0	0	29.3149	TRUE	-1
ENST00000451962_260_278	NA	ENSG00000234520	HRAT17	ENST00000451962	lincRNA	ncORFS	7_112980083_112980100	-	MRKSKS	6	43	0.930233	-1.08824	primatomorpha	primatomorpha	0	0	0	FALSE	-1
ENST00000452622_2929_2968	NA	ENSG00000223855	HRAT92	ENST00000452622	lincRNA	ncORFS	7_524082_524122	+	MKLKIAQEPTITV	13	144	0.743056	32.552	mammalia	placentalia	0	0	0.27393	FALSE	-1
ENST00000508353_88_112	NA	ENSG00000245937	LINC01184	ENST00000508353	lincRNA	ncORFS	5_128082770_128082793	-	MQWVSTHF	8	52	0.865385	25.9299	mammalia	boreoeutheria	0	0	18.5599	TRUE	-1
ENST00000509061_66_87	NA	ENSG00000174720	LARP7	ENST00000509061	protein_coding	uORF	4_112637191_112637213	+	MSEGRST	7	205	0.897561	1.41526	human	human	0	0	46.8881	TRUE	-1
ENST00000509578_1493_1538	NA	ENSG00000127184	COX7C	ENST00000509578	protein_coding	dORF	5_86620670_86620716	+	MKSILRGAASGSGSN	15	725	0.588966	14.052	mammalia	mammalia	0	0	153.125	TRUE	-1
ENST00000511217_7_49	NA	ENSG00000156463	SH3RF2	ENST00000511217	protein_coding	uORF	5_145937883_145937926	+	MWTLLLQVGTGVLK	14	94	0.808511	58.46	mammalia	mammalia	0	0	2.5231	TRUE	-1
ENST00000542921_72_90	NA	ENSG00000171988	JMJD1C	ENST00000542921	protein_coding	uORF	10_63268977_63268994	-	MTKSEL	6	178	0.949438	10.811	mammalia	placentalia	0	0	103.668	TRUE	-1
ENST00000543719_35_59	NA	ENSG00000060339	CCAR1	ENST00000543719	protein_coding	uORF	10_68721260_68721285	+	MLAGTRLR	8	264	0.799242	17.3449	primatomorpha	primatomorpha	0	0	178.223	TRUE	-1
ENST00000545588_3655_3679	NA	ENSG00000058673	ZC3H11A	ENST00000545588	protein_coding	uORF	1_203802989_203803014	+	MFLFRATS	8	264	0.844697	29.5152	mammalia	placentalia	0	0	170.718	TRUE	-1
ENST00000545653_400_421	NA	ENSG00000153071	DAB2	ENST00000545653	protein_coding	uORF	5_39424813_39424833	-	MLASRRQ	7	884	0.675339	6.92467	mammalia	mammalia	0	0	3.71826	TRUE	-1
ENST00000549921_159_174	NA	ENSG00000166225	FRS2	ENST00000549921	protein_coding	uORF	12_69530867_69530883	+	MTIKK	5	206	0.912621	7.94935	mammalia	mammalia	0	0	33.2404	TRUE	-1
ENST00000554360_429_450	NA	ENSG00000257621	PSMA3-AS1	ENST00000554360	antisense	ncORFS	14_58267390_58273995	-	MIYGNKI	7	221	0.760181	16.8912	mammalia	euarchontoglires	0	0	29.2521	TRUE	-1
ENST00000559012_98_134	NA	ENSG00000248508	SRP14-AS1	ENST00000559012	lincRNA	ncORFS	15_40064484_40064521	+	MKSENCLHLSLL	12	52	0.75	36.352	primatomorpha	primatomorpha	0	0	5.10459	TRUE	-1
ENST00000585537_333_378	NA	ENSG00000267653	RP1-193H18.3	ENST00000585537	lincRNA	ncORFS	17_69477345_69477389	-	MHNLGAKTCGTSCDQ	15	207	0.826087	5.82	mammalia	placentalia	0	0	0	FALSE	-1
ENST00000585682_176_221	NA	ENSG00000164125	FAM198B	ENST00000585682	protein_coding	uORF	4_158171562_158172874	-	MVRNKPHFSLGRLII	15	1754	0.633979	45.68	mammalia	mammalia	0	0	0	FALSE	-1
ENST00000590479_87_114	NA	ENSG00000234608	MAPKAPK5-AS1	ENST00000590479	lincRNA	ncORFS	12_111841384_111841410	-	MDLSGKRSR	9	99	0.656566	6.92776	mammalia	placentalia	0	0	15.7237	TRUE	-1
ENST00000598215_182_212	NA	ENSG00000267107	PCAT19	ENST00000598215	lincRNA	ncORFS	19_41456413_41456442	-	MNSNTTYLRN	10	83	0.783133	13.54	old world monkeys	old world monkeys	0	0	0.0275858	FALSE	-1
ENST00000610726_128_158	NA	ENSG00000009307	CSDE1	ENST00000610726	protein_coding	uORF	1_114750176_114750205	-	MKCNRTDFTT	10	1664	0.698317	10.702	vertebrata	vertebrata	0	0	768.625	TRUE	-1
ENST00000617987_280_289	NA	ENSG00000122783	C7orf49	ENST00000617987	protein_coding	uORF	7_135169021_135169029	-	MDL	3	668	0.696108	11.4513	primatomorpha	primatomorpha	0	0	19.1436	TRUE	-1
ENST00000620116_537_579	NA	ENSG00000186446	ZNF501	ENST00000620116	protein_coding	uORF	3_44734238_44734281	+	MQAEQGRGRGILQG	14	73	0.890411	13.535	mammalia	placentalia	0	0	12.3005	TRUE	-1
ENST00000636400_68_107	NA	ENSG00000196628	TCF4	ENST00000636400	protein_coding	uORF	18_55589672_55589710	-	MMMRRRMMMMRHL	13	284	0.876761	39.905	mammalia	mammalia	0	0	52.4122	TRUE	-1
human-lv-merged.29961.3_76_115	NA	ENSG00000234520	HRAT17	human-lv-merged.29961.3	lincRNA	ncORFS	7_112980117_112980155	-	MEITSAILQKCGF	13	386	0.556995	37.43	primatomorpha	primatomorpha	0	0	0	FALSE	-1
ENST00000509463_381_426	NA	ENSG00000248429	RP11-597D13.9	ENST00000509463	antisense	ncORFS	4_158199140_158199186	+	MSRTTSNPIWHHSEK	15	56	0.785714	15.99	mammalia	boreoeutheria	BodyMap	0	0	FALSE	-1
ENST00000536441_81_108	NA	ENSG00000149212	SESN3	ENST00000536441	protein_coding	uORF	11_95231090_95231116	-	MGAGGTTGR	9	236	0.864407	1.1822	vertebrata	vertebrata	0	Chong2020	65.9457	TRUE	-1
ENST00000297151_342_384	NA	ENSG00000164609	SLU7	ENST00000297151	protein_coding	uORF	5_160415299_160419052	-	MDLGLAAAGLEEAR	14	184	0.869565	33.42	primatomorpha	primatomorpha	BodyMap	Chong2020	100.369	TRUE	-1
ENST00000264663_72_102	NA	ENSG00000112992	NNT	ENST00000264663	protein_coding	uORF	5_43602794_43602825	+	MGPQRGHHAL	10	807	0.579926	8.79	primatomorpha	primatomorpha	0	Chong2020, PeptideAtlas	78.3317	TRUE	-1
ENST00000271843_119_158	NA	ENSG00000143543	JTB	ENST00000271843	protein_coding	uORF	1_153977531_153977569	-	MAASGAGAEVSGR	13	1408	0.689631	5.685	mammalia	mammalia	0	Racle2019, Chen2020, Chong2020, PeptideAtlas	89.2305	TRUE	1
ENST00000243918_203_242	NA	ENSG00000204070	SYS1	ENST00000243918	protein_coding	uORF	20_45363230_45363270	+	MVLSVSAVLGARR	13	278	0.892086	32.53	mammalia	mammalia	0	Racle2019, Chong2020, PeptideAtlas	17.7015	TRUE	0

## Sheet: MS evidence
ORF ID (transcriptID_ORFstart_ORFstop)	PRISMA ID	Ensembl Gene ID	Gene symbol	Transcript ID	Transcript biotype	ORF category	ORF coordinates (chr:start-stop) in hg38	Strand	ORF peptide sequence	ORF length in aa	Detected in MS (shotgun+HLA)	Detected in MS (shotgun)	Detected in MS (HLA)	Detected in PRM	MS peptides (Human Proteome Map, Kim et al., 2014)	MS peptides (Racle et al., 2019)	MS peptides (Mills et al., 2017)	Mills et al., 2017 - expriment	MS peptides (Chen et al., 2020)	Chen et al., 2020 - experiment	MS peptides (Chong et al., 2020)	Chong et al., 2020 - experiment	MS peptides (Chothani et al., 2202)	MS peptides (PeptideAtlas)	MS peptides (PRM, this study)	UniprotID of canonical protein leading to semi-tryptic peptide	Match to longer sORF isoform	Source of longer sORF isoform
ENST00000219400_673_709	6	ENSG00000103121	CMC2	ENST00000219400	protein_coding	dORF	16_80976040_80976075	-	MPWLREDLKTLG	12	yes	Mills2017	0	yes			MPWLREDLK	Experiment cardiac_F_1							MPWLREDLK		MALQCERNFLILQRNPKNKLYFHSMPWLREDLKTLG*	Chen et al. 2020 (Science)
ENST00000244519_89_128	12	ENSG00000111801	BTN3A3	ENST00000244519	protein_coding	uORF	6_26440560_26440600	+	MRDSTIIERMENY	13	yes	0	PeptideAtlas	no										TIIERMENY
ENST00000264110_237_282	26	ENSG00000115966	ATF2	ENST00000264110	protein_coding	uORF	2_175136461_175151078	-	MAHQLESILAMRKRM	15	yes	0	Chong2020, PeptideAtlas	yes							HQLESILAM	11		HQLESILAMRK	MAHQLESILAMRK
ENST00000268603_478_523	30	ENSG00000140937	CDH11	ENST00000268603	protein_coding	uORF	16_65004963_65005007	-	MSSTSRDIPSQERSA	15	no	0	0	yes											MSSTSRDIPSQERSA
ENST00000279146_13_43	38	ENSG00000110711	AIP	ENST00000279146	protein_coding	uORF	11_67483053_67483084	+	MALARKLPRC	10	yes	0	Chong2020, PeptideAtlas	no							ALARKLPRC	16		ALARKLPRC
ENST00000283296_121_154	39	ENSG00000069122	ADGRF5	ENST00000283296	protein_coding	uORF	6_46921824_46921856	-	MSLAWFSLHWA	11	yes	0	PeptideAtlas	not assessed										SLAWFSLHWA
ENST00000290277_120_147	42	ENSG00000078061	ARAF	ENST00000290277	protein_coding	uORF	X_47561219_47561247	+	METAAAVAA	9	yes	0	PeptideAtlas	not assessed										METAAAVAA
ENST00000291270_24_69	44	ENSG00000104936	DMPK	ENST00000291270	protein_coding	uORF	19_45782410_45782454	-	MQPGLQGLDRGCQAL	15	yes	Human Proteome Map	0	no	QPGLQGLDR						AVLPNHR
ENST00000302516_48_84	53	ENSG00000189091	SF3B3	ENST00000302516	protein_coding	uORF	16_70523835_70523872	+	MADASMLELVVA	12	yes	0	Chong2020	no							MADASMLEL	3
ENST00000311565_89_131	56	ENSG00000112033	PPARD	ENST00000311565	protein_coding	uORF	6_35347087_35347130	+	MHVILTQWLLLTNR	14	yes	0	PeptideAtlas	not assessed										TQWLLLTNR
ENST00000317147_165_204	59	ENSG00000125107	CNOT1	ENST00000317147	protein_coding	uORF	16_58599467_58599505	-	MFQNRVRPLVKKN	13	yes	0	Chong2020	yes							MFQNRVRPL	17			MFQNRVRPLVK		MQKLPRSCQAISQLSIQKETYHSKDLRSCMPGNGMKTKCAMFQNRVRPLVKKN*	Raj et al. 2016 (Elife)
ENST00000318006_23_47	60	ENSG00000166887	VPS39	ENST00000318006	protein_coding	uORF	15_42208270_42208293	-	MAVLLKGL	8	yes	0	PeptideAtlas	yes										MAVLLKGL	MAVLLK	Q969U7
ENST00000318130_215_236	61	ENSG00000116406	EDEM3	ENST00000318130	protein_coding	uORF	1_184754678_184754698	-	MCLTGRA	7	no	0	0	yes											MCLTGR
ENST00000318579_110_155	62	ENSG00000005102	MEOX1	ENST00000318579	protein_coding	uORF	17_43661800_43661844	-	MFSVIGDKYTYRGSQ	15	yes	0	Chong2020	no							SVIGDKYTY	3
ENST00000323578_682_718	66	ENSG00000177830	CHID1	ENST00000323578	protein_coding	uORF	11_904829_910779	-	MQPSGPRGWTLL	12	yes	0	PeptideAtlas	no										QPSGPRGWTLL
ENST00000335135_380_407	72	ENSG00000136574	GATA4	ENST00000335135	protein_coding	uORF	8_11708134_11708162	+	MLDLIRIYF	9	no	0	0	yes											MLDLIR	P43005, A2RUF7, Q9P2F8
ENST00000358273_68_110	86	ENSG00000196712	NF1	ENST00000358273	protein_coding	uORF	17_31094994_31095037	+	MAASRTVMAVGRRR	14	yes	0	Chong2020, PeptideAtlas	yes							MAASRTVMAVGR	12		SRTVMAVGR; ASRTVMAVGR; MAASRTVMAVGR	TVMAVGR
ENST00000361099_251_272	88	ENSG00000115415	STAT1	ENST00000361099	protein_coding	uORF	2_191013640_191013660	-	MPSSRAV	7	no	0	0	yes											MPSSRAV
ENST00000369239_116_152	96	ENSG00000132424	PNISR	ENST00000369239	protein_coding	uORF	6_99416371_99416406	-	MLRSCSLNQPKF	12	yes	Chothani2022	PeptideAtlas	no									MLRSCSLNQPKF	RSCSLNQPKF
ENST00000375401_227_266	110	ENSG00000126012	KDM5C	ENST00000375401	protein_coding	uORF	X_53225157_53225195	-	MAAAALKAAAFGR	13	yes	Chothani2022	Chen2020, Chong2020, PeptideAtlas	no					ALKAAAFGR	HCC_5	MAAAALKAAAFGR	51	MAAAALKA	MAAAALKAAAFGR;ALKAAAFGR;AAALKAAAF
ENST00000380680_125_155	120	ENSG00000122042	UBL3	ENST00000380680	protein_coding	uORF	13_29850530_29850559	-	MTGGGRGVWD	10	no	0	0	yes											MTGGGRGVWD
ENST00000382291_120_159	124	ENSG00000125841	NRSN2	ENST00000382291	protein_coding	uORF	20_349249_349289	+	MRKLRPRKVEALV	13	yes	0	Chong2020, PeptideAtlas	not assessed							RPRKVEALV	27		RPRKVEALV
ENST00000389834_234_261	125	ENSG00000103978	TMEM87A	ENST00000389834	protein_coding	uORF	15_42273403_42273429	-	MLSVGTPRL	9	no	0	0	yes											MLSVGTPR
ENST00000392952_80_116	127	ENSG00000099204	ABLIM1	ENST00000392952	protein_coding	uORF	10_114526816_114526851	-	MHVALAELRREA	12	no	0	0	yes											MHVALAELR
ENST00000420199_66_102	149	ENSG00000203875	SNHG5	ENST00000420199	processed_transcript	ncORFS	6_85678621_85678656	-	MVAQAELRALIL	12	yes	Human Proteome Map	0	no	VAQAELR											Q15048
ENST00000427738_25_58	150	ENSG00000083799	CYLD	ENST00000427738	protein_coding	uORF	16_50742784_50742818	+	MVLHSHPEFLS	11	no	0	0	yes											MVLHSHPEFLS
ENST00000433216_113_140	152	ENSG00000106052	TAX1BP1	ENST00000433216	protein_coding	uORF	7_27740207_27740235	+	MADQDRKPA	9	yes	0	Chong2020	not assessed							MADQDRKPA	3
ENST00000436233_79_121	157	ENSG00000129657	SEC14L1	ENST00000436233	protein_coding	uORF	17_77141057_77141100	+	MSAPRHPVSQARPF	14	yes	0	Chen2020, Chong2020, PeptideAtlas	yes					APRHPVSQA	HCC_4, JY_1	APRHPVSQA; APRHPVSQARPF	21; 27		APRHPVSQARPF;APRHPVSQA	HPVSQARPF
ENST00000438202_17_59	160	ENSG00000224597	SVIL-AS1	ENST00000438202	antisense	ncORFS	10_29409618_29409661	+	MDEDVLHPEEPHHR	14	yes	0	Chong2020	yes							DVLHPEEPHHR	22			MDEDVLHPEEPHHR		MDEDVLHPEEPHHRLLLRFTDDTFDPELAATIGTNLRLFYDVCKLSYPQEAAVGREQEEAVPTVERRSSRFHQPGLHMSSS*	Van Heesch et al. 2019 (Cell)
ENST00000496677_288_333	179	ENSG00000157224	CLDN12	ENST00000496677	protein_coding	uORF	7_90412007_90412647	+	MKKTRHREVLNLAQV	15	yes	0	Chong2020	no							REVLNLAQV	3
ENST00000522543_153_195	185	ENSG00000029534	ANK1	ENST00000522543	protein_coding	uORF	8_41665092_41665133	-	MQGVPGGLRSPSGE	14	yes	Human Proteome Map	0	no	MQGVPGGLR
ENST00000523975_59_92	186	ENSG00000170791	CHCHD7	ENST00000523975	protein_coding	uORF	8_56212780_56212814	+	MQRRGLSEIQT	11	no	0	0	yes											MQRRGLSEIQT
ENST00000524625_13_58	187	ENSG00000175224	ATG13	ENST00000524625	protein_coding	uORF	11_46617589_46617635	+	MAAPGSDRLLGLRRE	15	yes	0	Chong2020, PeptideAtlas	no							APGSDRLLGL; MAAPGSDRLLGLR	20; 9		APGSDRLLGL;MAAPGSDRLLGLR
ENST00000560869_517_550	201	ENSG00000185215	TNFAIP2	ENST00000560869	protein_coding	uORF	14_103126335_103126369	+	MLKMMTFFQGL	11	yes	0	PeptideAtlas	no										KMMTFFQGL
ENST00000579408_108_147	205	ENSG00000265681	RPL17	ENST00000579408	protein_coding	uORF	18_49491694_49491732	-	MAAMMAFLRTPLD	13	yes	Mills2017, Human Proteome Map	PeptideAtlas	no	MAAMMAFLR		AAMMAFLR	Experiment cardiac_F_1						MAAMMAFLR
ENST00000605834_267_306	209	ENSG00000271646	RP11-326I11.3	ENST00000605834	lincRNA	ncORFS	4_184475068_184475108	+	MKIRFVTPTTSKE	13	no	0	0	yes											IRFVTPTTSK
ENST00000613327_147_177	211	ENSG00000138347	MYPN	ENST00000613327	protein_coding	uORF	10_68109579_68109610	+	MDGYSLFPRA	10	no	0	0	yes											MDGYSLFPRA
ENST00000623354_827_866	214	ENSG00000204131	NHSL2	ENST00000623354	protein_coding	ncORFS	X_72160308_72160348	+	MIFFKDGLEMEKC	13	yes	Human Proteome Map	0	not assessed	MIFFKDGLEMEK; MIFFKDGLEMEKC											P13693
ENST00000271843_119_158	NA (below cutoff)	ENSG00000143543	JTB	ENST00000271843	protein_coding	uORF	1_153977531_153977569	-	MAASGAGAEVSGR	13	yes	0	Racle2019, Chong2020, PeptideAtlas	not assessed		MAASGAGAEVSGR					MAASGAGAEVSGR	63		MAASGAGAEVSGR
ENST00000243918_203_242	NA (below cutoff)	ENSG00000204070	SYS1	ENST00000243918	protein_coding	uORF	20_45363230_45363270	+	MVLSVSAVLGARR	13	yes	0	Racle2019, Chong2020, PeptideAtlas	not assessed		SVSAVLGARR					VSAVLGARR; SAVLGARR; SVSAVLGAR; SVSAVLGARR	10; 4; 6; 28		MVLSVSAVLGARR; SVSAVLGARR
ENST00000264663_72_102	NA (below cutoff)	ENSG00000112992	NNT	ENST00000264663	protein_coding	uORF	5_43602794_43602825	+	MGPQRGHHAL	10	yes	0	Chong2020, PeptideAtlas	not assessed							GPQRGHHAL	29		GPQRGHHAL
ENST00000297151_342_384	NA (below cutoff)	ENSG00000164609	SLU7	ENST00000297151	protein_coding	uORF	5_160415299_160419052	-	MDLGLAAAGLEEAR	14	yes	Human Proteome Map	Chong2020	not assessed	DLGLAAAGLEEAR; MDLGLAAAGLEEAR						AAAGLEEAR	10
ENST00000536441_81_108	NA (below cutoff)	ENSG00000149212	SESN3	ENST00000536441	protein_coding	uORF	11_95231090_95231116	-	MGAGGTTGR	9	yes	0	Chong2020	not assessed							MGAGGTTGR	11
ENST00000509463_381_426	NA (below cutoff)	ENSG00000248429	RP11-597D13.9	ENST00000509463	antisense	ncORFS	4_158199140_158199186	+	MSRTTSNPIWHHSEK	15	yes	Human Proteome Map	0	not assessed	TTSNPIWHHSEK												MTSALVKNAHYTAVLWGMKPPLTEVLCQLSPCESTDWGTLFKKITWLCQQARRHGTEDRGRSSFIEKQSMSRTTSNPIWHHSEK*	Van Heesch et al. 2019 (Cell)

## Sheet: MHC prediction
			HLA-A01:01						HLA-A02:01						HLA-A03:01						HLA-A24:02						HLA-A26:01						HLA-B07:02						HLA-B08:01						HLA-B15:01
Position in Peptide3-15aa	Peptide	PRISMA ID	core	icore	EL-score	EL_Rank	BA-score	BA_Rank	core	icore	EL-score	EL_Rank	BA-score	BA_Rank	core	icore	EL-score	EL_Rank	BA-score	BA_Rank	core	icore	EL-score	EL_Rank	BA-score	BA_Rank	core	icore	EL-score	EL_Rank	BA-score	BA_Rank	core	icore	EL-score	EL_Rank	BA-score	BA_Rank	core	icore	EL-score	EL_Rank	BA-score	BA_Rank	core	icore	EL-score	EL_Rank	BA-score
0	MTDKYRRMGIKY	102	MTDKMGIKY	MTDKYRRMGIKY	0.9152	0.0453	0.7346	0.0158	MTDKMGIKY	MTDKYRRMGIKY	0	55.9091	0.0365	52.1503	MTRRMGIKY	MTDKYRRMGIKY	0.0009	14.6456	0.1873	5.4011	MYRRMGIKY	MTDKYRRMGIKY	0.0003	16.8909	0.0607	16.7293	MTDKYGIKY	MTDKYRRMGIKY	0.0063	5.9835	0.1193	4.3517	MTDKYRRKY	MTDKYRRMGIKY	0.0001	40.7143	0.0537	26.7197	MTDKMGIKY	MTDKYRRMGIKY	0.0001	51.4634	0.1113	17.0523	MTRRMGIKY	MTDKYRRMGIKY	0.0041	10.5627	0.2381
2	STDEETEAW	207	STDEETEAW	STDEETEAW	0.538	0.2579	0.2888	0.8104	STDEETEAW	STDEETEAW	0.0031	11.3492	0.0429	46.304	STDEETEAW	STDEETEAW	0.0012	12.8302	0.0249	66.0428	STDEETEAW	STDEETEAW	0.0251	2.6518	0.071	13.8173	STDEETEAW	STDEETEAW	0.0602	1.5519	0.0757	9.2834	STDEETEAW	STDEETEAW	0.0048	7.2867	0.0456	32.6622	STDEETEAW	STDEETEAW	0.0033	14.4474	0.0258	80.488	STDEETEAW	STDEETEAW	0.0095	7.3955	0.0615
3	STIIERMENY	12	STIIERMEY	STIIERMENY	0.2938	0.5521	0.319	0.6358	SIIERMENY	STIIERMENY	0.0008	19.0291	0.0617	34.5866	SIIERMENY	STIIERMENY	0.0129	4.9757	0.2201	4.2373	SIIERMENY	STIIERMENY	0.0001	26.4	0.0282	38.107	STIERMENY	STIIERMENY	0.6429	0.0944	0.5839	0.047	STIIERMEY	STIIERMENY	0.0002	28.7	0.0434	34.6319	SIIERMENY	STIIERMENY	0.0005	32.55	0.0422	57.3164	SIIERMENY	STIIERMENY	0.2472	1.0966	0.4476
0	MLDLIRIY	72	MLD-LIRIY	MLDLIRIY	0.2863	0.5648	0.298	0.7525	MLD-LIRIY	MLDLIRIY	0.0016	14.7363	0.1119	19.8988	MLD-LIRIY	MLDLIRIY	0.003	9.0841	0.1167	10.4161	MLD-LIRIY	MLDLIRIY	0.0002	20	0.0266	40.2426	ML-DLIRIY	MLDLIRIY	0.0088	5.0089	0.0955	6.4082	MLDLIRI-Y	MLDLIRIY	0.0003	26.5385	0.035	44.0624	MLDLIRI-Y	MLDLIRIY	0.0059	10.6984	0.0863	25.216	ML-DLIRIY	MLDLIRIY	0.1091	2.1199	0.3083
1	FSVIGDKYTY	62	FSIGDKYTY	FSVIGDKYTY	0.2861	0.5651	0.3748	0.419	FVIGDKYTY	FSVIGDKYTY	0.0008	19.1942	0.0678	31.9673	FVIGDKYTY	FSVIGDKYTY	0.0025	9.6694	0.0929	14.3121	FVIGDKYTY	FSVIGDKYTY	0.0006	13.6486	0.0438	24.2028	FVIGDKYTY	FSVIGDKYTY	0.4873	0.178	0.3593	0.3534	FVIGDKYTY	FSVIGDKYTY	0.0003	24.7419	0.0482	30.5281	FVIGDKYTY	FSVIGDKYTY	0.0004	35.6333	0.0454	53.6555	FVIGDKYTY	FSVIGDKYTY	0.369	0.7242	0.5031
0	MSYNNRMQESTY	163	MSYNQESTY	MSYNNRMQESTY	0.2449	0.6441	0.3624	0.4614	MSYNQESTY	MSYNNRMQESTY	0.0001	49	0.0465	43.5441	MSYNNRMQY	MSYNNRMQESTY	0.0087	5.8605	0.3139	2.3257	SYNNRMQTY	SYNNRMQESTY	0.0001	28.25	0.0469	22.4477	MSYNNRMQY	MSYNNRMQESTY	0.0278	2.5622	0.209	1.4852	MSYNNRSTY	MSYNNRMQESTY	0.0002	31.6667	0.0764	16.7315	MSYNNRMTY	MSYNNRMQESTY	0.0003	39.0476	0.0918	23.0936	MSYNNESTY	MSYNNRMQESTY	0.1405	1.7608	0.557
2	SVIGDKYTY	62	SVIGDKYTY	SVIGDKYTY	0.2331	0.6696	0.1363	3.6464	SVIGDKYTY	SVIGDKYTY	0.0046	9.5315	0.0622	34.3759	SVIGDKYTY	SVIGDKYTY	0.0926	2.0056	0.1838	5.5479	SVIGDKYTY	SVIGDKYTY	0.0109	3.8834	0.0553	18.6461	SVIGDKYTY	SVIGDKYTY	0.822	0.0297	0.4162	0.2201	SVIGDKYTY	SVIGDKYTY	0.0037	8.292	0.0573	24.637	SVIGDKYTY	SVIGDKYTY	0.0025	16.5607	0.0358	65.2827	SVIGDKYTY	SVIGDKYTY	0.7676	0.144	0.4674
0	MADASMLEL	53	MADASMLEL	MADASMLEL	0.2256	0.6858	0.4006	0.342	MADASMLEL	MADASMLEL	0.0657	2.4818	0.352	4.2789	MADASMLEL	MADASMLEL	0.0006	17.6296	0.0715	20.4706	MADASMLEL	MADASMLEL	0.0015	9.2451	0.072	13.5998	MADASMLEL	MADASMLEL	0.0059	6.2116	0.0834	7.9303	MADASMLEL	MADASMLEL	0.0842	1.6032	0.2236	3.2249	MADASMLEL	MADASMLEL	0.0874	1.8499	0.1728	7.5876	MADASMLEL	MADASMLEL	0.005	9.7043	0.1554
3	SSEIIIQVF	158	SSEIIIQVF	SSEIIIQVF	0.2133	0.7168	0.2206	1.3784	SSEIIIQVF	SSEIIIQVF	0.0006	22.2923	0.036	52.6568	SSEIIIQVF	SSEIIIQVF	0.0003	21.1795	0.034	50.605	SSEIIIQVF	SSEIIIQVF	0.0409	2.0479	0.1458	5.1807	SSEIIIQVF	SSEIIIQVF	0.034	2.3016	0.0727	9.8973	SSEIIIQVF	SSEIIIQVF	0.0048	7.3248	0.0616	22.4597	SSEIIIQVF	SSEIIIQVF	0.011	7.5453	0.0705	33.1725	SSEIIIQVF	SSEIIIQVF	0.114	2.0491	0.274
1	MSTDEETEAW	207	MTDEETEAW	MSTDEETEAW	0.2133	0.7169	0.2303	1.2602	MTDEETEAW	MSTDEETEAW	0.0005	23.9273	0.0434	45.9048	MTDEETEAW	MSTDEETEAW	0.0002	28.2	0.0262	63.6389	MTDEETEAW	MSTDEETEAW	0.0049	5.5804	0.0622	16.2361	MTDEETEAW	MSTDEETEAW	0.0074	5.4826	0.0597	13.2662	MTDEETEAW	MSTDEETEAW	0.0004	23.6667	0.0343	45.0296	MTDEETEAW	MSTDEETEAW	0.0003	39.8095	0.0298	74.1985	MTDEETEAW	MSTDEETEAW	0.0029	12.0401	0.1131
0	MLDLIRIYF	72	MLDLIRIYF	MLDLIRIYF	0.1982	0.7615	0.313	0.6668	MLDLIRIYF	MLDLIRIYF	0.1257	1.588	0.3907	3.4337	MLDLIRIYF	MLDLIRIYF	0.0039	8.1584	0.1423	7.8854	MLDLIRIYF	MLDLIRIYF	0.1106	1.1831	0.2295	2.4842	MLDLIRIYF	MLDLIRIYF	0.0204	3.1071	0.0884	7.2571	MLDLIRIYF	MLDLIRIYF	0.03	2.897	0.1095	9.9933	MLDLIRIYF	MLDLIRIYF	0.1884	0.8596	0.2378	3.6645	MLDLIRIYF	MLDLIRIYF	0.1006	2.2431	0.2824
2	FSCARRECY	220	FSCARRECY	FSCARRECY	0.1807	0.8163	0.3525	0.4955	FSCARRECY	FSCARRECY	0	56.3636	0.0318	57.2154	FSCARRECY	FSCARRECY	0.0007	15.7583	0.0991	13.0688	FSCARRECY	FSCARRECY	0.0001	25.6667	0.0344	31.2272	FSCARRECY	FSCARRECY	0.0063	5.9583	0.1246	4.0551	FSCARRECY	FSCARRECY	0.0004	23.6667	0.0456	32.6957	FSCARRECY	FSCARRECY	0.0032	14.6579	0.121	14.8686	FSCARRECY	FSCARRECY	0.0536	3.2311	0.329
1	FSVIGDKY	62	FSV-IGDKY	FSVIGDKY	0.1536	0.9237	0.2323	1.2396	FSV-IGDKY	FSVIGDKY	0	53.6667	0.0208	72.2644	FSV-IGDKY	FSVIGDKY	0.0001	38	0.0295	57.8145	-FSVIGDKY	FSVIGDKY	0.0001	30.6667	0.0168	59.4244	FSV-IGDKY	FSVIGDKY	0.012	4.2366	0.097	6.2394	FSVIG-DKY	FSVIGDKY	0.0001	40.4286	0.0202	71.0757	FSV-IGDKY	FSVIGDKY	0.0001	58.2759	0.0228	85.0424	FSV-IGDKY	FSVIGDKY	0.0317	4.2358	0.2002
0	MMSTDEETEAW	207	MTDEETEAW	MMSTDEETEAW	0.1526	0.9296	0.1682	2.4072	MMDEETEAW	MMSTDEETEAW	0.005	9.2203	0.1034	21.5432	MTDEETEAW	MMSTDEETEAW	0.0001	29.4615	0.0368	46.7164	MMDEETEAW	MMSTDEETEAW	0.0089	4.2579	0.1152	7.3056	MTDEETEAW	MMSTDEETEAW	0.0039	7.6825	0.0413	22.2853	MMDEETEAW	MMSTDEETEAW	0.0004	21.7551	0.0397	38.4444	MMSEETEAW	MMSTDEETEAW	0.0009	26.5	0.0532	45.755	MMSEETEAW	MMSTDEETEAW	0.0194	5.3452	0.2448
4	TIIERMENY	12	TIIERMENY	TIIERMENY	0.1475	0.9591	0.1638	2.5274	TIIERMENY	TIIERMENY	0.0078	7.5866	0.0916	24.2368	TIIERMENY	TIIERMENY	0.0381	3.1236	0.1853	5.4802	TIIERMENY	TIIERMENY	0.0018	8.584	0.045	23.4619	TIIERMENY	TIIERMENY	0.9687	0.0043	0.7405	0.0095	TIIERMENY	TIIERMENY	0.0009	15.763	0.0392	38.9714	TIIERMENY	TIIERMENY	0.0139	6.556	0.0623	38.4754	TIIERMENY	TIIERMENY	0.6854	0.2298	0.4903
2	YNNRMQESTY	163	YNNMQESTY	YNNRMQESTY	0.1334	1.0455	0.2623	0.9935	YNRMQESTY	YNNRMQESTY	0	65.8333	0.019	75.1857	YNNRMQSTY	YNNRMQESTY	0.0003	22.3714	0.0682	21.8744	YNNRMQETY	YNNRMQESTY	0.0001	31.5	0.0302	35.5429	YNNMQESTY	YNNRMQESTY	0.0057	6.3124	0.1079	5.1921	YNRMQESTY	YNNRMQESTY	0.0001	33.4545	0.0376	40.8441	YNRMQESTY	YNNRMQESTY	0.0005	31.9302	0.0775	29.3244	YNRMQESTY	YNNRMQESTY	0.0558	3.1568	0.3217
1	ITVLPKKAY	121	ITVLPKKAY	ITVLPKKAY	0.1207	1.1322	0.1159	5.0277	ITVLPKKAY	ITVLPKKAY	0.0003	28.5926	0.0254	65.2883	ITVLPKKAY	ITVLPKKAY	0.0174	4.3955	0.1196	10.0337	ITVLPKKAY	ITVLPKKAY	0.0002	20.1481	0.0158	62.3375	ITVLPKKAY	ITVLPKKAY	0.2291	0.4834	0.16	2.5787	ITVLPKKAY	ITVLPKKAY	0.0034	8.573	0.0594	23.5328	ITVLPKKAY	ITVLPKKAY	0.0015	20.6149	0.0311	72.1671	ITVLPKKAY	ITVLPKKAY	0.5549	0.3793	0.377
0	MFSVIGDKY	62	MFSVIGDKY	MFSVIGDKY	0.1125	1.1931	0.2163	1.4398	MFSVIGDKY	MFSVIGDKY	0.0002	30.9091	0.041	47.9083	MFSVIGDKY	MFSVIGDKY	0.0024	9.8839	0.111	11.1964	MFSVIGDKY	MFSVIGDKY	0.0304	2.4085	0.1398	5.5214	MFSVIGDKY	MFSVIGDKY	0.0443	1.933	0.1497	2.9258	MFSVIGDKY	MFSVIGDKY	0.0003	25.3667	0.0284	54.4012	MFSVIGDKY	MFSVIGDKY	0.0017	19.8232	0.0446	54.4489	MFSVIGDKY	MFSVIGDKY	0.0629	2.9452	0.2492
4	KPWKAIQQY	137	KPWKAIQQY	KPWKAIQQY	0.0914	1.3623	0.059	18.043	KPWKAIQQY	KPWKAIQQY	0.0011	17.1935	0.022	70.2625	KPWKAIQQY	KPWKAIQQY	0.023	3.9024	0.084	16.4357	KPWKAIQQY	KPWKAIQQY	0.0061	5.0488	0.034	31.5684	KPWKAIQQY	KPWKAIQQY	0.0854	1.1954	0.0578	13.8923	KPWKAIQQY	KPWKAIQQY	0.2984	0.6882	0.2381	2.8845	KPWKAIQQY	KPWKAIQQY	0.0264	4.39	0.0523	46.64	KPWKAIQQY	KPWKAIQQY	0.1501	1.6747	0.1423
0	MTFSCARRECY	220	MTFSCAECY	MTFSCARRECY	0.0846	1.4311	0.3431	0.5321	MTFSCARRY	MTFSCARRECY	0	62.5	0.0551	38.0121	MTFSCARRY	MTFSCARRECY	0.0029	9.1542	0.2343	3.8546	MTFSRRECY	MTFSCARRECY	0	40.5	0.0385	27.8459	MTFSCARRY	MTFSCARRECY	0.0262	2.6697	0.2216	1.2966	MTFSRRECY	MTFSCARRECY	0.0001	44	0.0474	31.2085	MTFSRRECY	MTFSCARRECY	0.0007	28.8361	0.0884	24.3897	MTFSRRECY	MTFSCARRECY	0.0157	5.8769	0.3552
1	CIEKPWKAIQQY	137	CIEKPIQQY	CIEKPWKAIQQY	0.0741	1.5588	0.1937	1.7978	CIEKPIQQY	CIEKPWKAIQQY	0	63.75	0.0296	59.7055	CIWKAIQQY	CIEKPWKAIQQY	0.0003	21.3333	0.0788	17.9145	CPWKAIQQY	CIEKPWKAIQQY	0	45	0.0176	57.4802	CIEKPIQQY	CIEKPWKAIQQY	0.0019	10.8826	0.0699	10.5078	CPWKAIQQY	CIEKPWKAIQQY	0.0003	24.0968	0.0639	21.3412	CPWKAIQQY	CIEKPWKAIQQY	0.0001	60.9091	0.0333	68.9515	CIWKAIQQY	CIEKPWKAIQQY	0.0051	9.5806	0.1511
2	STDEETEAWR	207	STDEETEAR	STDEETEAWR	0.0673	1.653	0.1663	2.454	STDETEAWR	STDEETEAWR	0.0002	32.7222	0.0347	54.0079	STDEETAWR	STDEETEAWR	0.0088	5.831	0.1061	11.9206	STDEETEAW	STDEETEAW	0.0001	26.9	0.0181	56.4427	STDEETEAR	STDEETEAWR	0.0015	12.144	0.0474	18.4701	STDEETEAR	STDEETEAWR	0.0001	40.4286	0.0191	73.5872	STDEETEAR	STDEETEAWR	0.0001	59.6552	0.0156	94.7735	STDEETEAW	STDEETEAW	0.0001	38.5	0.0266
0	MSRRDEGPESL	109	MSDEGPESL	MSRRDEGPESL	0.0662	1.669	0.1199	4.725	MSDEGPESL	MSRRDEGPESL	0.0081	7.4463	0.0656	32.8705	MRDEGPESL	MSRRDEGPESL	0.0001	29.6923	0.0291	58.5544	MRDEGPESL	MSRRDEGPESL	0.0036	6.3921	0.0299	35.9506	MSREGPESL	MSRRDEGPESL	0.0011	13.7347	0.0293	34.249	MSREGPESL	MSRRDEGPESL	0.0335	2.7423	0.196	4.0278	MSREGPESL	MSRRDEGPESL	0.0193	5.4046	0.1704	7.8099	MSREGPESL	MSRRDEGPESL	0.0038	10.828	0.132
2	DSTIIERMENY	12	DSIERMENY	DSTIIERMENY	0.0661	1.6699	0.1689	2.3864	DIIERMENY	DSTIIERMENY	0	57.7273	0.0235	68.0826	DIIERMENY	DSTIIERMENY	0.0002	24.52	0.0646	23.4792	DIIERMENY	DSTIIERMENY	0	47	0.0109	77.8617	DIIERMENY	DSTIIERMENY	0.447	0.204	0.4174	0.2182	DIIERMENY	DSTIIERMENY	0	57.7778	0.0157	81.727	DIIERMENY	DSTIIERMENY	0.0005	32.875	0.0264	79.4837	DIIERMENY	DSTIIERMENY	0.0029	12.0076	0.1456
3	TSRDIPSQER	30	TSDIPSQER	TSRDIPSQER	0.0604	1.7653	0.1144	5.1626	TSRDPSQER	TSRDIPSQER	0.0002	33.25	0.0221	70.1109	TSRDIPSQR	TSRDIPSQER	0.0332	3.3321	0.1412	7.9743	TRDIPSQER	TSRDIPSQER	0.0001	26.7	0.0136	69.0552	TSRDPSQER	TSRDIPSQER	0.0069	5.6992	0.0466	18.8896	TSRDPSQER	TSRDIPSQER	0.0007	17.25	0.0389	39.3723	TSRDPSQER	TSRDIPSQER	0.0003	39.3333	0.0292	75.155	TSRDPSQER	TSRDIPSQER	0.0012	17.1529	0.0489
2	STSRDIPSQER	30	STDIPSQER	STSRDIPSQER	0.0549	1.872	0.0886	8.3454	STDIPSQER	STSRDIPSQER	0.0002	34	0.0189	75.4918	STSRPSQER	STSRDIPSQER	0.0295	3.491	0.1271	9.2312	SRDIPSQER	STSRDIPSQER	0.0001	31	0.0103	80.2712	STSIPSQER	STSRDIPSQER	0.0032	8.4872	0.0381	24.8287	STDIPSQER	STSRDIPSQER	0.0003	26.6154	0.0206	70.0229	STDIPSQER	STSRDIPSQER	0.0001	53.5366	0.0172	92.8161	STDIPSQER	STSRDIPSQER	0.0002	34.0667	0.0246
0	MTDKYRRM	102	MTD-KYRRM	MTDKYRRM	0.0547	1.8771	0.1859	1.9588	MTD-KYRRM	MTDKYRRM	0.0006	21.6184	0.039	49.7043	MTD-KYRRM	MTDKYRRM	0.0002	27.1875	0.0387	44.2497	MTD-KYRRM	MTDKYRRM	0.0003	18.6842	0.0318	33.7857	MT-DKYRRM	MTDKYRRM	0.0015	12.24	0.0537	15.426	MTD-KYRRM	MTDKYRRM	0.0052	7.0007	0.1054	10.5974	MTD-KYRRM	MTDKYRRM	0.0252	4.5184	0.1731	7.5621	MTD-KYRRM	MTDKYRRM	0.0007	20.9072	0.059
0	MVETRRKY	151	MVE-TRRKY	MVETRRKY	0.0445	2.149	0.0953	7.2321	-MVETRRKY	MVETRRKY	0	56.3636	0.0159	80.6063	MV-ETRRKY	MVETRRKY	0.0006	16.99	0.0488	33.7446	MV-ETRRKY	MVETRRKY	0	39	0.0109	78.1122	MV-ETRRKY	MVETRRKY	0.0165	3.5166	0.0828	8.0324	MVE-TRRKY	MVETRRKY	0.0004	22.0476	0.0441	33.95	MVETRR-KY	MVETRRKY	0.0037	13.549	0.0929	22.6835	-MVETRRKY	MVETRRKY	0.038	3.8652	0.1753
0	MITVLPKKAY	121	MTVLPKKAY	MITVLPKKAY	0.0434	2.1852	0.132	3.8853	MIVLPKKAY	MITVLPKKAY	0.0001	43.8571	0.0372	51.457	MTVLPKKAY	MITVLPKKAY	0.0025	9.7403	0.1412	7.9738	MTVLPKKAY	MITVLPKKAY	0	43.5	0.0138	68.2863	MTVLPKKAY	MITVLPKKAY	0.1424	0.7601	0.247	0.9996	MIVLPKKAY	MITVLPKKAY	0.0007	17.5909	0.065	20.8584	MITLPKKAY	MITVLPKKAY	0.0006	31.5116	0.0654	36.3362	MIVLPKKAY	MITVLPKKAY	0.1612	1.5856	0.4155
0	MPAGLERGRY	144	MPAGERGRY	MPAGLERGRY	0.043	2.1967	0.1821	2.0454	MPAGLERRY	MPAGLERGRY	0	72.5	0.0209	72.1144	MPAGLRGRY	MPAGLERGRY	0.0008	15.1833	0.084	16.4414	MPAGLERRY	MPAGLERGRY	0.0001	32.2	0.0205	50.9709	MPAGLRGRY	MPAGLERGRY	0.0553	1.6396	0.2167	1.365	MPAGLRGRY	MPAGLERGRY	0.0387	2.5154	0.2727	2.2666	MPAGLRGRY	MPAGLERGRY	0.0012	23.0962	0.0956	21.6931	MAGLERGRY	MPAGLERGRY	0.006	8.9523	0.2045
0	MFSVIGDKYTY	62	MVIGDKYTY	MFSVIGDKYTY	0.0414	2.2499	0.169	2.3861	MVIGDKYTY	MFSVIGDKYTY	0.0002	31.1	0.0443	45.219	MVIGDKYTY	MFSVIGDKYTY	0.0023	9.9839	0.1024	12.5215	MFIGDKYTY	MFSVIGDKYTY	0.0121	3.7259	0.132	5.9999	MVIGDKYTY	MFSVIGDKYTY	0.2213	0.4987	0.2017	1.601	MVIGDKYTY	MFSVIGDKYTY	0.0002	30.5294	0.0316	48.9497	MFIGDKYTY	MFSVIGDKYTY	0.0007	29.2182	0.0507	48.1211	MVIGDKYTY	MFSVIGDKYTY	0.1811	1.4473	0.3329
3	NNRMQESTY	163	NNRMQESTY	NNRMQESTY	0.0399	2.3005	0.1055	6.0144	NNRMQESTY	NNRMQESTY	0	71.25	0.0091	92.5501	NNRMQESTY	NNRMQESTY	0.0005	18.5714	0.0477	34.726	NNRMQESTY	NNRMQESTY	0	35.25	0.0154	63.4483	NNRMQESTY	NNRMQESTY	0.0168	3.4829	0.0911	6.918	NNRMQESTY	NNRMQESTY	0.0004	23.3077	0.0383	40.0497	NNRMQESTY	NNRMQESTY	0.0099	8.0268	0.0958	21.6309	NNRMQESTY	NNRMQESTY	0.0619	2.9675	0.1966
2	IEKPWKAIQQY	137	IEKPAIQQY	IEKPWKAIQQY	0.0377	2.3724	0.0522	22.5233	IEKPAIQQY	IEKPWKAIQQY	0.0002	34.8571	0.015	82.3015	IPWKAIQQY	IEKPWKAIQQY	0.0008	15.0167	0.0354	48.532	IEKPWIQQY	IEKPWKAIQQY	0.0006	13.9189	0.0199	52.2853	IEKPAIQQY	IEKPWKAIQQY	0.017	3.4635	0.0443	20.2038	IPWKAIQQY	IEKPWKAIQQY	0.0087	5.467	0.0695	19.081	IPWKAIQQY	IEKPWKAIQQY	0.0012	23.2019	0.0283	76.5767	IEKPAIQQY	IEKPWKAIQQY	0.196	1.3541	0.1759
5	IIERMENY	12	IIERM-ENY	IIERMENY	0.0376	2.377	0.115	5.1109	II-ERMENY	IIERMENY	0.0001	39.3333	0.0272	62.8908	II-ERMENY	IIERMENY	0.0003	21.7436	0.0469	35.4783	I-IERMENY	IIERMENY	0.0001	32.6	0.0133	69.9812	-IIERMENY	IIERMENY	0.0121	4.2326	0.1252	4.0185	IIE-RMENY	IIERMENY	0.0001	41.6	0.0172	78.1323	II-ERMENY	IIERMENY	0.0006	31.093	0.0288	75.831	II-ERMENY	IIERMENY	0.016	5.8418	0.1205
2	ASSEIIIQV	158	ASSEIIIQV	ASSEIIIQV	0.0373	2.3868	0.1237	4.4376	ASSEIIIQV	ASSEIIIQV	0.6895	0.1937	0.4661	2.195	ASSEIIIQV	ASSEIIIQV	0.0187	4.2747	0.0912	14.6879	ASSEIIIQV	ASSEIIIQV	0.002	8.258	0.0499	20.9169	ASSEIIIQV	ASSEIIIQV	0.0276	2.5734	0.0849	7.7218	ASSEIIIQV	ASSEIIIQV	0.0029	9.2476	0.0464	31.9796	ASSEIIIQV	ASSEIIIQV	0.0066	10.0457	0.0461	52.8579	ASSEIIIQV	ASSEIIIQV	0.0095	7.4223	0.1024
3	KLNRLLPNIY	193	KLNRLPNIY	KLNRLLPNIY	0.0357	2.4408	0.1486	3.0509	KLNRLLPNI	KLNRLLPNI	0.001	18.1371	0.2429	7.9698	KLNRLLPNY	KLNRLLPNIY	0.1018	1.8876	0.4524	0.9679	KLNRLPNIY	KLNRLLPNIY	0.0001	23.25	0.0438	24.2162	KLNRLLPNY	KLNRLLPNIY	0.0025	9.5878	0.0689	10.7221	KLRLLPNIY	KLNRLLPNIY	0.0003	25.6333	0.0493	29.7142	KLRLLPNIY	KLNRLLPNIY	0.0003	41.7778	0.0598	40.3242	KLRLLPNIY	KLNRLLPNIY	0.3657	0.7323	0.5412
4	GSDRLLGLR	187	GSDRLLGLR	GSDRLLGLR	0.0335	2.5189	0.1849	1.978	GSDRLLGLR	GSDRLLGLR	0.0001	45.5	0.0326	56.2626	GSDRLLGLR	GSDRLLGLR	0.02	4.1445	0.1785	5.7921	GSDRLLGLR	GSDRLLGLR	0	38.3333	0.0198	52.4328	GSDRLLGLR	GSDRLLGLR	0.0003	23.2941	0.0403	22.9917	GSDRLLGLR	GSDRLLGLR	0	55	0.0199	71.7798	GSDRLLGLR	GSDRLLGLR	0	80.7143	0.0182	91.5978	GSDRLLGLR	GSDRLLGLR	0.0002	34.1333	0.038
0	MADASMLELV	53	MADASMLLV	MADASMLELV	0.0308	2.6602	0.3939	0.3613	MADASMLEV	MADASMLELV	0.0052	9.0171	0.4178	2.9311	MADASMLLV	MADASMLELV	0	51.25	0.0858	15.9763	MDASMLELV	MADASMLELV	0.0001	31	0.0763	12.6865	MAASMLELV	MADASMLELV	0.0001	31.5714	0.0914	6.8894	MADASMLEL	MADASMLEL	0.0003	26.5769	0.0985	11.7106	MADASMLEV	MADASMLELV	0.0004	35.8	0.1154	16.104	MADASMLEV	MADASMLELV	0	55	0.1222
0	MTEYWVPEI	77	MTEYWVPEI	MTEYWVPEI	0.0298	2.7111	0.3018	0.7287	MTEYWVPEI	MTEYWVPEI	0.0134	5.86	0.3213	5.0673	MTEYWVPEI	MTEYWVPEI	0.0001	32.6667	0.0661	22.7869	MTEYWVPEI	MTEYWVPEI	0.0008	12.3125	0.1469	5.1205	MTEYWVPEI	MTEYWVPEI	0.0025	9.552	0.144	3.1392	MTEYWVPEI	MTEYWVPEI	0.0003	24.2258	0.081	15.4574	MTEYWVPEI	MTEYWVPEI	0.0011	24.0106	0.0921	22.9729	MTEYWVPEI	MTEYWVPEI	0.0002	37.0833	0.1039
2	NFDPCGPPF	22	NFDPCGPPF	NFDPCGPPF	0.0287	2.7713	0.1183	4.8427	NFDPCGPPF	NFDPCGPPF	0.0029	11.7164	0.0823	26.8332	NFDPCGPPF	NFDPCGPPF	0.0006	16.84	0.0498	32.8932	NFDPCGPPF	NFDPCGPPF	0.2156	0.7211	0.2754	1.7744	NFDPCGPPF	NFDPCGPPF	0.0084	5.1577	0.0722	9.9897	NFDPCGPPF	NFDPCGPPF	0.0391	2.4982	0.1361	7.1881	NFDPCGPPF	NFDPCGPPF	0.0944	1.7284	0.1397	11.4708	NFDPCGPPF	NFDPCGPPF	0.0085	7.8014	0.1263
1	KTKLNRLLPNIY	193	KTKLNRLLY	KTKLNRLLPNIY	0.0246	2.983	0.1496	3.0025	KLNRLLPNI	KTKLNRLLPNI	0	58.1818	0.0894	24.8043	KTKLNRLLY	KTKLNRLLPNIY	0.0037	8.3186	0.1837	5.552	KTKLNRLLY	KTKLNRLLPNIY	0	47	0.0288	37.2595	KTKLNRLLY	KTKLNRLLPNIY	0.001	14.6299	0.0491	17.6167	KTKLNRLIY	KTKLNRLLPNIY	0.0001	43	0.0439	34.1417	KTKLNRLLY	KTKLNRLLPNIY	0.0001	58.9655	0.0653	36.4294	KTKLNPNIY	KTKLNRLLPNIY	0.0226	4.9733	0.2515
2	STDEETEA	207	STDEETEA-	STDEETEA	0.0239	3.0332	0.1158	5.0377	STDEET-EA	STDEETEA	0.0002	35.1538	0.0223	69.8856	STDE-ETEA	STDEETEA	0	58.5714	0.0127	90.5042	STDE-ETEA	STDEETEA	0	52.5	0.007	91.4699	STDEETEA-	STDEETEA	0	50	0.0107	79.2262	STDEE-TEA	STDEETEA	0.0001	40.8571	0.0158	81.4748	STDEET-EA	STDEETEA	0.0002	45	0.0188	90.8549	ST-DEETEA	STDEETEA	0	61.875	0.0138
3	TDEETEAW	207	-TDEETEAW	TDEETEAW	0.0236	3.0539	0.0742	11.754	-TDEETEAW	TDEETEAW	0	57.2727	0.0092	92.4203	-TDEETEAW	TDEETEAW	0	66.25	0.0074	96.281	TD-EETEAW	TDEETEAW	0.0003	17.8889	0.0188	54.6103	-TDEETEAW	TDEETEAW	0.0002	27.3636	0.0125	73.2072	TD-EETEAW	TDEETEAW	0.0002	29.8235	0.0165	79.8522	T-DEETEAW	TDEETEAW	0.0002	45.4615	0.0153	95.0353	T-DEETEAW	TDEETEAW	0.0003	30.75	0.0168
6	FLDVQLQA	164	FLD-VQLQA	FLDVQLQA	0.022	3.1847	0.1454	3.2004	FL-DVQLQA	FLDVQLQA	0.2133	1.0793	0.4164	2.9539	FLD-VQLQA	FLDVQLQA	0.0003	23.8966	0.0394	43.3913	-FLDVQLQA	FLDVQLQA	0.0001	31.6667	0.0214	49.1105	FL-DVQLQA	FLDVQLQA	0	50	0.0165	60.4374	FLD-VQLQA	FLDVQLQA	0.0002	32.8462	0.0318	48.6435	FLDVQ-LQA	FLDVQLQA	0.0047	12.0737	0.0864	25.1983	FL-DVQLQA	FLDVQLQA	0.0003	30.9167	0.0461
1	TDKYRRMGIKY	102	TDKRMGIKY	TDKYRRMGIKY	0.0218	3.1955	0.0747	11.606	TDKYMGIKY	TDKYRRMGIKY	0	78.3333	0.0093	92.3528	TYRRMGIKY	TDKYRRMGIKY	0.0001	29.1538	0.0479	34.4654	TYRRMGIKY	TDKYRRMGIKY	0.0012	10.2405	0.0505	20.673	TDKYMGIKY	TDKYRRMGIKY	0.0016	11.7508	0.0465	18.9193	TYRRMGIKY	TDKYRRMGIKY	0.0001	45.75	0.0195	72.5528	TDKYRRMKY	TDKYRRMGIKY	0.0006	30.7609	0.0509	47.9365	TYRRMGIKY	TDKYRRMGIKY	0.0016	15.3953	0.0761
4	GSDRLLGLRR	187	GSDLLGLRR	GSDRLLGLRR	0.0215	3.2217	0.1548	2.8272	GSDLLGLRR	GSDRLLGLRR	0	56.3636	0.0263	64.0757	GSRLLGLRR	GSDRLLGLRR	0.0136	4.8681	0.1997	4.9223	GSDLLGLRR	GSDRLLGLRR	0	52.5	0.0168	59.4985	GSDRLGLRR	GSDRLLGLRR	0.0001	35.3333	0.0287	35.0828	GSRLLGLRR	GSDRLLGLRR	0	60.7143	0.023	64.7787	GSRLLGLRR	GSDRLLGLRR	0	80.7143	0.0278	77.3178	GSRLLGLRR	GSDRLLGLRR	0.0001	40.2222	0.0425
1	PAGLERGRY	144	PAGLERGRY	PAGLERGRY	0.0208	3.2776	0.1083	5.7321	PAGLERGRY	PAGLERGRY	0	85	0.0067	95.5959	PAGLERGRY	PAGLERGRY	0	44.6667	0.0238	68.297	PAGLERGRY	PAGLERGRY	0	53.75	0.0085	86.3167	PAGLERGRY	PAGLERGRY	0.0003	25.2308	0.031	32.0793	PAGLERGRY	PAGLERGRY	0	57.2222	0.0157	81.7652	PAGLERGRY	PAGLERGRY	0.0001	68.75	0.0154	95.0285	PAGLERGRY	PAGLERGRY	0.0022	13.6219	0.0724
0	MSRSKRVSF	34	MSRSKRVSF	MSRSKRVSF	0.0207	3.2908	0.0933	7.5316	MSRSKRVSF	MSRSKRVSF	0.0002	33.625	0.0301	59.1446	MSRSKRVSF	MSRSKRVSF	0.0059	6.9255	0.1133	10.8705	MSRSKRVSF	MSRSKRVSF	0.0129	3.608	0.1325	5.969	MSRSKRVSF	MSRSKRVSF	0.0471	1.8386	0.1432	3.171	MSRSKRVSF	MSRSKRVSF	0.359	0.5774	0.5311	0.4244	MSRSKRVSF	MSRSKRVSF	0.7132	0.0897	0.69	0.0438	MSRSKRVSF	MSRSKRVSF	0.4057	0.6394	0.5231
1	TFSCARRECY	220	TSCARRECY	TFSCARRECY	0.0205	3.302	0.2099	1.5353	TSCARRECY	TFSCARRECY	0	85	0.023	68.7961	TFSCARREY	TFSCARRECY	0.0003	22.8	0.1078	11.6618	TFSCARREY	TFSCARRECY	0.0003	18.6579	0.0666	14.9356	TFSCARREY	TFSCARRECY	0.0007	16.6262	0.0865	7.5064	TFSCARREY	TFSCARRECY	0	56.6667	0.038	40.3751	TFSARRECY	TFSCARRECY	0.0004	35.4	0.0788	28.6889	TFSCARREY	TFSCARRECY	0.0025	12.7863	0.1865
2	ASSEIIIQVF	158	ASSEIIIQF	ASSEIIIQVF	0.0202	3.3297	0.1167	4.9636	ASSEIIIQV	ASSEIIIQV	0.0034	10.8462	0.1314	16.8559	ASSEIIIQF	ASSEIIIQVF	0.0014	12.0943	0.0603	25.732	ASSEIIIQF	ASSEIIIQVF	0.0169	3.2012	0.1231	6.6367	ASSEIIIQF	ASSEIIIQVF	0.0353	2.252	0.098	6.1353	ASSEIIQVF	ASSEIIIQVF	0.0008	16.3964	0.0497	29.4254	ASSEIIIQF	ASSEIIIQVF	0.0009	25.6854	0.0452	53.845	ASSEIIQVF	ASSEIIIQVF	0.1498	1.6775	0.4395
0	MTAPPGTRER	159	MTAPPGTER	MTAPPGTRER	0.0199	3.3534	0.08	10.1221	MTAPPGTER	MTAPPGTRER	0.0008	19.8932	0.0445	45.0657	MTAPPGTRR	MTAPPGTRER	0.2794	0.9124	0.3215	2.2256	MTAPPGTRR	MTAPPGTRER	0.0002	19.9355	0.026	41.2188	MTAPPGTER	MTAPPGTRER	0.071	1.3777	0.1533	2.806	MTAPPGTER	MTAPPGTRER	0.0015	12.6875	0.0616	22.4322	MAPPGTRER	MTAPPGTRER	0.0006	30.4565	0.0338	68.2593	MTAPPGTER	MTAPPGTRER	0.0026	12.7386	0.0761
1	SYNNRMQESTY	163	SYNNQESTY	SYNNRMQESTY	0.0192	3.4062	0.1079	5.7725	SYNNRMQTY	SYNNRMQESTY	0	55.9091	0.0148	82.5437	SYNNRMSTY	SYNNRMQESTY	0.0012	13.1429	0.0712	20.6063	SYNNRMQTY	SYNNRMQESTY	0.0155	3.3376	0.0816	11.6704	SYNNRMQTY	SYNNRMQESTY	0.0072	5.5734	0.0689	10.7277	SYNNQESTY	SYNNRMQESTY	0.0002	30.5882	0.028	55.0773	SYNNRESTY	SYNNRMQESTY	0.0014	21.4414	0.0489	49.8694	SNRMQESTY	SYNNRMQESTY	0.024	4.853	0.1677
0	MAAPGSDRL	187	MAAPGSDRL	MAAPGSDRL	0.0189	3.4314	0.1059	5.969	MAAPGSDRL	MAAPGSDRL	0.0166	5.2361	0.1625	13.3263	MAAPGSDRL	MAAPGSDRL	0.0002	27.5	0.0409	41.6453	MAAPGSDRL	MAAPGSDRL	0.0031	6.8834	0.0775	12.4465	MAAPGSDRL	MAAPGSDRL	0.0269	2.6247	0.1247	4.0487	MAAPGSDRL	MAAPGSDRL	0.046	2.331	0.2035	3.7911	MAAPGSDRL	MAAPGSDRL	0.0177	5.712	0.1261	13.8259	MAAPGSDRL	MAAPGSDRL	0.0129	6.4337	0.2027
4	LNRLLPNIY	193	LNRLLPNIY	LNRLLPNIY	0.0186	3.4583	0.1051	6.0603	LNRLLPNIY	LNRLLPNIY	0	67.5	0.0141	83.9621	LNRLLPNIY	LNRLLPNIY	0.0008	14.9304	0.0625	24.5471	LNRLLPNIY	LNRLLPNIY	0.0001	28.25	0.0229	46.3351	LNRLLPNIY	LNRLLPNIY	0.0047	7.0251	0.0619	12.5845	LNRLLPNIY	LNRLLPNIY	0.0005	21.0612	0.0349	44.1964	LNRLLPNIY	LNRLLPNIY	0.0025	16.3146	0.0755	30.3889	LNRLLPNIY	LNRLLPNIY	0.1223	1.9433	0.2868
1	SSTSRDIPSQER	30	SSDIPSQER	SSTSRDIPSQER	0.0184	3.4682	0.0817	9.7284	SSTSPSQER	SSTSRDIPSQER	0.0001	49.25	0.0193	74.6642	SSTSPSQER	SSTSRDIPSQER	0.0026	9.6419	0.0745	19.3382	SRDIPSQER	SSTSRDIPSQER	0	42.5	0.0113	76.4361	SSTSPSQER	SSTSRDIPSQER	0.0004	21.4091	0.0238	42.9245	SRDIPSQER	SSTSRDIPSQER	0.0001	38.7143	0.0195	72.7408	SSDIPSQER	SSTSRDIPSQER	0.0001	68.75	0.0244	82.5429	SSTSPSQER	SSTSRDIPSQER	0.0001	52.2222	0.0222
0	MTAPPGTRE	159	MTAPPGTRE	MTAPPGTRE	0.0175	3.569	0.0815	9.7669	MTAPPGTRE	MTAPPGTRE	0.0008	19.8155	0.0501	41.0633	MTAPPGTRE	MTAPPGTRE	0.0072	6.3683	0.0951	13.8469	MTAPPGTRE	MTAPPGTRE	0.0001	30.3333	0.0201	51.7613	MTAPPGTRE	MTAPPGTRE	0.0264	2.6573	0.116	4.5548	MTAPPGTRE	MTAPPGTRE	0.0016	12.2978	0.0769	16.5966	MTAPPGTRE	MTAPPGTRE	0.0003	37.7308	0.0399	60.0929	MTAPPGTRE	MTAPPGTRE	0.0019	14.3909	0.1
5	FCVLRCPSY	184	FCVLRCPSY	FCVLRCPSY	0.0173	3.5978	0.1179	4.8739	FCVLRCPSY	FCVLRCPSY	0.0002	32.1111	0.0517	40.0315	FCVLRCPSY	FCVLRCPSY	0.0002	24.2	0.0554	28.6985	FCVLRCPSY	FCVLRCPSY	0.0001	24.7143	0.0295	36.4825	FCVLRCPSY	FCVLRCPSY	0.0138	3.9208	0.1276	3.8942	FCVLRCPSY	FCVLRCPSY	0.0005	20.6607	0.0585	23.9901	FCVLRCPSY	FCVLRCPSY	0.0144	6.4322	0.1546	9.4652	FCVLRCPSY	FCVLRCPSY	0.0527	3.2629	0.3076
2	HCVPASLSF	135	HCVPASLSF	HCVPASLSF	0.0172	3.6111	0.0658	14.7224	HCVPASLSF	HCVPASLSF	0.0025	12.4129	0.0583	36.2589	HCVPASLSF	HCVPASLSF	0.0016	11.6667	0.0517	31.3699	HCVPASLSF	HCVPASLSF	0.0379	2.1525	0.1331	5.9328	HCVPASLSF	HCVPASLSF	0.0863	1.1852	0.1207	4.2752	HCVPASLSF	HCVPASLSF	0.0375	2.5684	0.1492	6.2677	HCVPASLSF	HCVPASLSF	0.0242	4.6468	0.088	24.5147	HCVPASLSF	HCVPASLSF	0.3088	0.8733	0.4028
2	RRDEGPESL	109	RRDEGPESL	RRDEGPESL	0.0169	3.6443	0.0393	36.0014	RRDEGPESL	RRDEGPESL	0.0317	3.7846	0.07	31.0339	RRDEGPESL	RRDEGPESL	0.0028	9.3096	0.024	67.8628	RRDEGPESL	RRDEGPESL	0.0392	2.1083	0.0478	22.0091	RRDEGPESL	RRDEGPESL	0.0063	5.9813	0.0175	57.6869	RRDEGPESL	RRDEGPESL	0.0761	1.7154	0.0877	13.8018	RRDEGPESL	RRDEGPESL	0.0904	1.7985	0.076	30.124	RRDEGPESL	RRDEGPESL	0.0083	7.8677	0.0381
3	EKPWKAIQQY	137	EPWKAIQQY	EKPWKAIQQY	0.0168	3.6623	0.0456	28.4895	EKWKAIQQY	EKPWKAIQQY	0.0001	51	0.012	87.7206	KPWKAIQQY	KPWKAIQQY	0.0009	14.6899	0.0386	44.3501	EKPWAIQQY	EKPWKAIQQY	0.0002	22.1053	0.0155	63.1996	EPWKAIQQY	EKPWKAIQQY	0.0908	1.1369	0.1109	4.9385	EPWKAIQQY	EKPWKAIQQY	0.0077	5.803	0.0832	14.8824	EPWKAIQQY	EKPWKAIQQY	0.0022	17.4816	0.0376	62.9455	EKPKAIQQY	EKPWKAIQQY	0.0379	3.8704	0.1207
0	MCIEKPWKAIQQY	137	MCIEKPQQY	MCIEKPWKAIQQY	0.0166	3.6856	0.0948	7.3014	MCIEKIQQY	MCIEKPWKAIQQY	0	54.6667	0.0285	61.1705	MPWKAIQQY	MCIEKPWKAIQQY	0.0002	27.375	0.0453	36.9198	MPWKAIQQY	MCIEKPWKAIQQY	0	43	0.0179	56.7441	MCIEAIQQY	MCIEKPWKAIQQY	0.0063	5.9709	0.0761	9.201	MPWKAIQQY	MCIEKPWKAIQQY	0.0022	10.6703	0.0857	14.2613	MPWKAIQQY	MCIEKPWKAIQQY	0.0005	33.7297	0.0512	47.6939	MCIEKPQQY	MCIEKPWKAIQQY	0.0081	7.9313	0.1596
3	VIGDKYTY	62	VIGDK-YTY	VIGDKYTY	0.0162	3.7402	0.0632	15.9006	VIGDK-YTY	VIGDKYTY	0.0003	29.6	0.0263	64.0875	VIGDK-YTY	VIGDKYTY	0.0006	17.1852	0.0483	34.1465	VIGDK-YTY	VIGDKYTY	0.0003	17.4889	0.0177	57.2628	-VIGDKYTY	VIGDKYTY	0.0072	5.5629	0.0559	14.5592	VI-GDKYTY	VIGDKYTY	0.0002	30.2353	0.0192	73.2546	VIGDKY-TY	VIGDKYTY	0.0021	17.8419	0.042	57.5664	VIGDK-YTY	VIGDKYTY	0.0448	3.548	0.1458
0	MSSTSRDIPSQER	30	MSDIPSQER	MSSTSRDIPSQER	0.0149	3.8986	0.1138	5.2092	MSSTPSQER	MSSTSRDIPSQER	0	60	0.0254	65.1858	MSDIPSQER	MSSTSRDIPSQER	0.0009	14.576	0.0802	17.5167	MRDIPSQER	MSSTSRDIPSQER	0	49	0.0136	69.005	MSSTPSQER	MSSTSRDIPSQER	0.0002	29.5	0.0288	34.9585	MSSIPSQER	MSSTSRDIPSQER	0	51.1538	0.023	64.7381	MRDIPSQER	MSSTSRDIPSQER	0	79.5	0.0277	77.4589	MSSTPSQER	MSSTSRDIPSQER	0	69.1667	0.0281
1	RDSTIIERMENY	12	RDSTIIERY	RDSTIIERMENY	0.0148	3.9154	0.132	3.8837	RIIERMENY	RDSTIIERMENY	0.0001	40.875	0.041	47.9692	RIIERMENY	RDSTIIERMENY	0.0029	9.1787	0.1311	8.8503	RIIERMENY	RDSTIIERMENY	0	40.5	0.0223	47.3662	RIIERMENY	RDSTIIERMENY	0.0113	4.3829	0.1849	1.9276	RIIERMENY	RDSTIIERMENY	0	58.8889	0.0236	63.6094	RIIERMENY	RDSTIIERMENY	0.0001	61.8182	0.0305	73.2244	RIIERMENY	RDSTIIERMENY	0.0416	3.6983	0.3133
0	MRDSTIIERMENY	12	MRDSTIIEY	MRDSTIIERMENY	0.0139	4.0472	0.1341	3.7696	MIIERMENY	MRDSTIIERMENY	0	54.3333	0.0421	47.0483	MRDSTIINY	MRDSTIIERMENY	0.0003	22	0.0745	19.318	MRDSTIIEY	MRDSTIIERMENY	0.0001	24.7143	0.029	37.0318	MIIERMENY	MRDSTIIERMENY	0.0294	2.4725	0.321	0.502	MRDSTIIEY	MRDSTIIERMENY	0	50.7692	0.0234	63.922	MIIERMENY	MRDSTIIERMENY	0.0002	47.3636	0.0503	48.4952	MIIERMENY	MRDSTIIERMENY	0.0043	10.3316	0.2422
1	MSTDEETEAWR	207	MTDEETEAW	MSTDEETEAW	0.0132	4.182	0.0981	6.8484	MSTDEETER	MSTDEETEAWR	0.0001	49.25	0.0304	58.8207	STDEETAWR	STDEETEAWR	0.0004	20.5217	0.0614	25.0937	MTDEETEAW	MSTDEETEAW	0.0001	31.8333	0.0186	55.1062	MSTDEEAWR	MSTDEETEAWR	0.0003	22.9211	0.0364	26.3195	MSTDEETER	MSTDEETEAWR	0	59.4444	0.0177	76.8411	MSDEETEAW	MSTDEETEAW	0	85	0.0177	92.1553	MTDEETEAW	MSTDEETEAW	0	55	0.0308
3	QAELRALIL	149	QAELRALIL	QAELRALIL	0.0127	4.278	0.0965	7.0493	QAELRALIL	QAELRALIL	0.0005	22.8615	0.0464	43.6097	QAELRALIL	QAELRALIL	0.0001	36.6667	0.0302	56.64	QAELRALIL	QAELRALIL	0.0003	18.7895	0.0353	30.4277	QAELRALIL	QAELRALIL	0.0004	22.6842	0.025	40.9195	QAELRALIL	QAELRALIL	0.0369	2.5925	0.1532	6.006	QAELRALIL	QAELRALIL	0.3591	0.3965	0.3314	1.4656	QAELRALIL	QAELRALIL	0.0006	22.4143	0.058
1	SSSFSNSCK	189	SSSFSNSCK	SSSFSNSCK	0.0111	4.5892	0.1535	2.8716	SSSFSNSCK	SSSFSNSCK	0	57.2727	0.0316	57.375	SSSFSNSCK	SSSFSNSCK	0.2032	1.2046	0.4638	0.9012	SSSFSNSCK	SSSFSNSCK	0	44	0.0212	49.4379	SSSFSNSCK	SSSFSNSCK	0.0004	20.7925	0.0428	21.1754	SSSFSNSCK	SSSFSNSCK	0.0001	42.4	0.0409	37.1819	SSSFSNSCK	SSSFSNSCK	0	74.2308	0.0301	73.75	SSSFSNSCK	SSSFSNSCK	0.0003	30.9583	0.0708
1	KSRDLSLLL	8	KSRDLSLLL	KSRDLSLLL	0.0111	4.5927	0.0921	7.7265	KSRDLSLLL	KSRDLSLLL	0.0125	6.0638	0.1353	16.3363	KSRDLSLLL	KSRDLSLLL	0.0229	3.9115	0.164	6.511	KSRDLSLLL	KSRDLSLLL	0.0135	3.5357	0.132	6.0005	KSRDLSLLL	KSRDLSLLL	0.0044	7.2638	0.0528	15.7949	KSRDLSLLL	KSRDLSLLL	0.1804	0.9791	0.3603	1.2483	KSRDLSLLL	KSRDLSLLL	0.0159	6.0841	0.1341	12.3758	KSRDLSLLL	KSRDLSLLL	0.0824	2.5097	0.299
2	SSFSNSCKL	189	SSFSNSCKL	SSFSNSCKL	0.0111	4.6061	0.1129	5.2929	SSFSNSCKL	SSFSNSCKL	0.0053	8.9595	0.1369	16.1161	SSFSNSCKL	SSFSNSCKL	0.0014	12.1849	0.0917	14.562	SSFSNSCKL	SSFSNSCKL	0.0036	6.4111	0.1048	8.2852	SSFSNSCKL	SSFSNSCKL	0.0161	3.5847	0.1094	5.0602	SSFSNSCKL	SSFSNSCKL	0.0087	5.4859	0.1416	6.7788	SSFSNSCKL	SSFSNSCKL	0.0138	6.6022	0.1457	10.6025	SSFSNSCKL	SSFSNSCKL	0.0353	3.9919	0.2948
0	MTAPPGTRERV	159	MTAPPGTRV	MTAPPGTRERV	0.0108	4.6703	0.0859	8.8363	MTAPPGTRV	MTAPPGTRERV	0.0158	5.3773	0.1225	18.1802	MTAPPGTRR	MTAPPGTRER	0.0059	6.9259	0.0881	15.404	MTAPPGTRV	MTAPPGTRERV	0.0004	16.4545	0.0381	28.1292	MTAPPGTRV	MTAPPGTRERV	0.0085	5.1137	0.0925	6.7597	MPPGTRERV	MTAPPGTRERV	0.0154	4.0898	0.1482	6.3327	MPPGTRERV	MTAPPGTRERV	0.0013	22.3769	0.0631	37.9021	MTAPPGTRV	MTAPPGTRERV	0.0008	19.7768	0.0762
0	MVLHSHPEF	150	MVLHSHPEF	MVLHSHPEF	0.0108	4.674	0.0796	10.2307	MVLHSHPEF	MVLHSHPEF	0.0098	6.7899	0.1364	16.1852	MVLHSHPEF	MVLHSHPEF	0.0028	9.2862	0.1017	12.6388	MVLHSHPEF	MVLHSHPEF	0.2357	0.6726	0.3519	1.0425	MVLHSHPEF	MVLHSHPEF	0.1629	0.6732	0.2122	1.4332	MVLHSHPEF	MVLHSHPEF	0.0429	2.4064	0.2132	3.4939	MVLHSHPEF	MVLHSHPEF	0.0648	2.3511	0.2043	5.2749	MVLHSHPEF	MVLHSHPEF	0.4155	0.6171	0.5051
1	GSMSITWEL	106	GSMSITWEL	GSMSITWEL	0.0103	4.7938	0.1438	3.2747	GSMSITWEL	GSMSITWEL	0.2509	0.9217	0.616	0.7824	GSMSITWEL	GSMSITWEL	0.002	10.565	0.1224	9.7211	GSMSITWEL	GSMSITWEL	0.0202	2.9355	0.2617	1.9553	GSMSITWEL	GSMSITWEL	0.0086	5.0908	0.1023	5.6985	GSMSITWEL	GSMSITWEL	0.0121	4.6671	0.1713	5.078	GSMSITWEL	GSMSITWEL	0.022	4.9366	0.1897	6.2054	GSMSITWEL	GSMSITWEL	0.0161	5.821	0.2752
2	RSCSLNQPKF	96	RSCSNQPKF	RSCSLNQPKF	0.0098	4.9333	0.1	6.6216	RSCSNQPKF	RSCSLNQPKF	0.0003	29.32	0.0603	35.2719	RSCSLNQPK	RSCSLNQPK	0.0043	7.8192	0.2228	4.1589	RSCSNQPKF	RSCSLNQPKF	0.0101	3.9952	0.1814	3.6721	RSCSLNQKF	RSCSLNQPKF	0.0007	16.785	0.0466	18.8809	RSSLNQPKF	RSCSLNQPKF	0.001	15.0519	0.0931	12.6963	RSCSNQPKF	RSCSLNQPKF	0.0005	33.2162	0.0739	31.1823	RSCSLNQKF	RSCSLNQPKF	0.0302	4.3392	0.4535
4	SRDIPSQER	30	SRDIPSQER	SRDIPSQER	0.0098	4.9348	0.0296	51.9524	SRDIPSQER	SRDIPSQER	0.0005	23.9818	0.0198	73.8914	SRDIPSQER	SRDIPSQER	0.006	6.8385	0.0462	36.066	SRDIPSQER	SRDIPSQER	0.001	11.038	0.0143	66.8424	SRDIPSQER	SRDIPSQER	0.0008	15.8583	0.012	74.7316	SRDIPSQER	SRDIPSQER	0.0011	14.3072	0.0217	67.6257	SRDIPSQER	SRDIPSQER	0.0021	17.9559	0.0219	86.4677	SRDIPSQER	SRDIPSQER	0.0005	23.8525	0.0156
0	MTGGGRGVW	120	MTGGGRGVW	MTGGGRGVW	0.0095	5.0073	0.0997	6.6557	MTGGGRGVW	MTGGGRGVW	0	51.3333	0.0321	56.8247	MTGGGRGVW	MTGGGRGVW	0.0003	23.069	0.0542	29.5394	MTGGGRGVW	MTGGGRGVW	0.0019	8.3806	0.1073	8.0226	MTGGGRGVW	MTGGGRGVW	0.0109	4.4734	0.136	3.4635	MTGGGRGVW	MTGGGRGVW	0.0033	8.6637	0.1374	7.0873	MTGGGRGVW	MTGGGRGVW	0.0007	29.4545	0.0773	29.4576	MTGGGRGVW	MTGGGRGVW	0.0072	8.3592	0.1883
0	MADASMLELVV	53	MADASMLEV	MADASMLELVV	0.0091	5.1466	0.2236	1.3372	MADASMLEV	MADASMLELVV	0.0018	14.1747	0.2121	9.5808	MADASMLEV	MADASMLELVV	0	66.25	0.0464	35.9007	MADASELVV	MADASMLELVV	0	52.5	0.0361	29.7163	MADASMLEV	MADASMLELVV	0	55.7143	0.0317	31.2743	MADASELVV	MADASMLELVV	0.0002	32.4615	0.0635	21.5273	MADASELVV	MADASMLELVV	0.0002	44.3571	0.0928	22.703	MADASMLEV	MADASMLELVV	0	60	0.0886
0	MTPIRDPQRRCM	136	MTDPQRRCM	MTPIRDPQRRCM	0.0089	5.2159	0.1231	4.4797	MTPIRDPQM	MTPIRDPQRRCM	0	61.875	0.0287	60.9492	MTDPQRRCM	MTPIRDPQRRCM	0	52.5	0.0358	47.9693	MTPIRDPQM	MTPIRDPQRRCM	0.0001	29.4286	0.0342	31.3954	MTPIRDPQM	MTPIRDPQRRCM	0.0004	21.1818	0.056	14.5431	TPDPQRRCM	TPIRDPQRRCM	0.0018	11.4868	0.1167	9.1038	MRDPQRRCM	MTPIRDPQRRCM	0.0028	15.6614	0.1786	7.0591	MTDPQRRCM	MTPIRDPQRRCM	0.0001	39.6	0.0664
2	HQLESILAM	26	HQLESILAM	HQLESILAM	0.0088	5.2523	0.0715	12.608	HQLESILAM	HQLESILAM	0.3951	0.5421	0.4795	2.0041	HQLESILAM	HQLESILAM	0.0056	7.045	0.0909	14.7385	HQLESILAM	HQLESILAM	0.0117	3.7713	0.1121	7.5706	HQLESILAM	HQLESILAM	0.0814	1.2479	0.1833	1.9569	HQLESILAM	HQLESILAM	0.0334	2.7479	0.1792	4.7109	HQLESILAM	HQLESILAM	0.1655	0.9839	0.2405	3.5553	HQLESILAM	HQLESILAM	0.886	0.055	0.7123
3	VLPKKAYLM	121	VLPKKAYLM	VLPKKAYLM	0.0087	5.2768	0.0831	9.4251	VLPKKAYLM	VLPKKAYLM	0.1147	1.6989	0.3165	5.2096	VLPKKAYLM	VLPKKAYLM	0.0015	11.8853	0.0851	16.1602	VLPKKAYLM	VLPKKAYLM	0.3654	0.4473	0.4367	0.5739	VLPKKAYLM	VLPKKAYLM	0.017	3.4581	0.1196	4.337	VLPKKAYLM	VLPKKAYLM	0.0039	8.0063	0.0837	14.7489	VLPKKAYLM	VLPKKAYLM	0.2546	0.6181	0.3083	1.8345	VLPKKAYLM	VLPKKAYLM	0.0618	2.9679	0.2385
1	SLAWFSLHW	39	SLAWFSLHW	SLAWFSLHW	0.0086	5.324	0.1037	6.2104	SLAWFSLHW	SLAWFSLHW	0.0103	6.6401	0.1936	10.7753	SLAWFSLHW	SLAWFSLHW	0.0113	5.2641	0.1697	6.2213	SLAWFSLHW	SLAWFSLHW	0.1135	1.1659	0.3094	1.4103	SLAWFSLHW	SLAWFSLHW	0.0345	2.2836	0.0982	6.1086	SLAWFSLHW	SLAWFSLHW	0.0008	16.4324	0.05	29.1978	SLAWFSLHW	SLAWFSLHW	0.0023	17.0772	0.0791	28.5298	SLAWFSLHW	SLAWFSLHW	0.0709	2.765	0.3287
2	TVLPKKAY	121	TVLPKK-AY	TVLPKKAY	0.0084	5.3975	0.0371	39.0629	TVLPK-KAY	TVLPKKAY	0.0001	38	0.0158	80.843	TVLPKK-AY	TVLPKKAY	0.0017	11.256	0.0475	34.8724	TVLPKK-AY	TVLPKKAY	0.0001	29.8571	0.0082	87.5726	TVLPK-KAY	TVLPKKAY	0.0325	2.3567	0.0574	14.0127	TVLPKK-AY	TVLPKKAY	0.0011	14.3554	0.0356	43.3223	TVLPKK-AY	TVLPKKAY	0.025	4.5472	0.0742	31.0206	TVL-PKKAY	TVLPKKAY	0.0917	2.3716	0.121
2	LSEFCGGRL	1	LSEFCGGRL	LSEFCGGRL	0.0083	5.4006	0.191	1.8534	LSEFCGGRL	LSEFCGGRL	0.0001	43.2857	0.0623	34.3503	LSEFCGGRL	LSEFCGGRL	0	61.25	0.041	41.5639	LSEFCGGRL	LSEFCGGRL	0	46	0.0356	30.1691	LSEFCGGRL	LSEFCGGRL	0.0001	41.4	0.0432	20.9388	LSEFCGGRL	LSEFCGGRL	0.0007	17.9773	0.1151	9.2952	LSEFCGGRL	LSEFCGGRL	0.0001	53.0488	0.0678	34.7783	LSEFCGGRL	LSEFCGGRL	0.0001	43.2857	0.0928
0	MMEEAEVEA	177	MMEEAEVEA	MMEEAEVEA	0.0083	5.402	0.1219	4.5748	MMEEAEVEA	MMEEAEVEA	0.1061	1.797	0.4541	2.3655	MMEEAEVEA	MMEEAEVEA	0.0001	33.375	0.041	41.5733	MMEEAEVEA	MMEEAEVEA	0	37	0.0293	36.6457	MMEEAEVEA	MMEEAEVEA	0.0001	40.5	0.0238	43.0019	MMEEAEVEA	MMEEAEVEA	0.0005	21.449	0.0589	23.7758	MMEEAEVEA	MMEEAEVEA	0.0039	13.2535	0.0923	22.8942	MMEEAEVEA	MMEEAEVEA	0.0019	14.202	0.1318
1	MSTDEETEA	207	MSTDEETEA	MSTDEETEA	0.0082	5.45	0.0935	7.4999	MSTDEETEA	MSTDEETEA	0.0009	18.7177	0.0681	31.8371	MSTDEETEA	MSTDEETEA	0	51.875	0.0224	71.092	MSTDEETEA	MSTDEETEA	0	56.6667	0.0098	81.9272	MSTDEETEA	MSTDEETEA	0.0002	26.6087	0.0311	31.9868	MSTDEETEA	MSTDEETEA	0.0003	27.0952	0.0352	43.7727	MSTDEETEA	MSTDEETEA	0.0004	36.5862	0.0335	68.6357	MSTDEETEA	MSTDEETEA	0.0002	32.05	0.0552
3	IRDPQRRCM	136	IRDPQRRCM	IRDPQRRCM	0.0081	5.4902	0.0435	30.8453	IRDPQRRCM	IRDPQRRCM	0.0006	21.5658	0.0238	67.6724	IRDPQRRCM	IRDPQRRCM	0.0004	20.2391	0.0289	58.7845	IRDPQRRCM	IRDPQRRCM	0.0032	6.7267	0.0292	36.838	IRDPQRRCM	IRDPQRRCM	0.0028	9.0515	0.0222	46.1899	IRDPQRRCM	IRDPQRRCM	0.0137	4.3743	0.0938	12.5627	IRDPQRRCM	IRDPQRRCM	0.0835	1.9176	0.1372	11.8566	IRDPQRRCM	IRDPQRRCM	0.0015	15.7945	0.0376
0	MTDKYRRMGI	102	MTDKYRMGI	MTDKYRRMGI	0.0079	5.5641	0.2722	0.916	MTDKYRMGI	MTDKYRRMGI	0.0003	28.1852	0.1677	12.8428	MTDKRRMGI	MTDKYRRMGI	0.0001	36.8333	0.091	14.7167	MTDKYRRMI	MTDKYRRMGI	0.0001	27.7	0.0655	15.2564	MTKYRRMGI	MTDKYRRMGI	0.0002	26.6087	0.0813	8.2774	MTDKRRMGI	MTDKYRRMGI	0.0014	13.0094	0.1694	5.1687	MTKYRRMGI	MTDKYRRMGI	0.0058	10.8026	0.3672	1.0522	MTKYRRMGI	MTDKYRRMGI	0.0001	52.2222	0.1029
2	STDEETEAWRG	207	STDEETEAW	STDEETEAW	0.0077	5.6636	0.0921	7.7211	STDEETWRG	STDEETEAWRG	0	57.2727	0.0189	75.4213	STDEETAWR	STDEETEAWR	0.0002	27.75	0.0283	59.8909	STDEETEAW	STDEETEAW	0	45.5	0.011	77.597	STDEETEAW	STDEETEAW	0.0001	38.5	0.0146	66.1589	STDEETEAW	STDEETEAW	0	73.75	0.0106	93.2793	STDEETEAW	STDEETEAW	0	87.1429	0.0123	96.0146	STDEETEAW	STDEETEAW	0	69.1667	0.0136
0	MTDKYRRMGIK	102	MTDKYMGIK	MTDKYRRMGIK	0.0075	5.7751	0.187	1.9359	MTDKRMGIK	MTDKYRRMGIK	0	69.1667	0.0468	43.3282	MTYRRMGIK	MTDKYRRMGIK	0.0583	2.5622	0.5178	0.6016	MTDKYRRMK	MTDKYRRMGIK	0	56.6667	0.0245	43.5599	MTYRRMGIK	MTDKYRRMGIK	0.0001	39.1667	0.0608	12.9075	MTDKYRRMK	MTDKYRRMGIK	0.0001	48.25	0.0574	24.5889	MTKYRRMGI	MTDKYRRMGI	0.0003	41.0556	0.1392	11.538	MTYRRMGIK	MTDKYRRMGIK	0	59.1667	0.0638
1	RDSTIIERM	12	RDSTIIERM	RDSTIIERM	0.0073	5.8429	0.0539	21.2489	RDSTIIERM	RDSTIIERM	0.0007	20.2069	0.0374	51.2552	RDSTIIERM	RDSTIIERM	0.0002	24.6	0.0273	61.6374	RDSTIIERM	RDSTIIERM	0.0019	8.414	0.0494	21.169	RDSTIIERM	RDSTIIERM	0.0023	9.9283	0.0382	24.6986	RDSTIIERM	RDSTIIERM	0.0015	12.6397	0.0473	31.2142	RDSTIIERM	RDSTIIERM	0.0022	17.3162	0.0448	54.2217	RDSTIIERM	RDSTIIERM	0.0022	13.4305	0.0746
1	TAPPGTRER	159	TAPPGTRER	TAPPGTRER	0.0073	5.8659	0.0256	60.2554	TAPPGTRER	TAPPGTRER	0.0005	22.9077	0.0209	72.1373	TAPPGTRER	TAPPGTRER	0.0164	4.4886	0.0677	22.0811	TAPPGTRER	TAPPGTRER	0.0005	14.3556	0.0171	58.7599	TAPPGTRER	TAPPGTRER	0.0311	2.4085	0.0617	12.6201	TAPPGTRER	TAPPGTRER	0.0013	13.2358	0.039	39.1965	TAPPGTRER	TAPPGTRER	0.0029	15.2407	0.0248	81.9878	TAPPGTRER	TAPPGTRER	0.0018	14.4691	0.03
0	MSLAWFSLH	39	MSLAWFSLH	MSLAWFSLH	0.0073	5.8737	0.1884	1.9077	MSLAWFSLH	MSLAWFSLH	0.0001	43.2857	0.1045	21.3251	MSLAWFSLH	MSLAWFSLH	0.0431	2.9465	0.3937	1.4277	MSLAWFSLH	MSLAWFSLH	0.0001	27.7	0.0783	12.2821	MSLAWFSLH	MSLAWFSLH	0.0114	4.3619	0.1724	2.2304	MSLAWFSLH	MSLAWFSLH	0.0002	32.7692	0.0753	17.0445	MSLAWFSLH	MSLAWFSLH	0.0004	35.9	0.1074	18.0931	MSLAWFSLH	MSLAWFSLH	0.0037	11.0124	0.3032
2	NFDPCGPPFRK	22	NFDPPPFRK	NFDPCGPPFRK	0.0072	5.9101	0.052	22.7641	NFDPPPFRK	NFDPCGPPFRK	0.0002	34.0714	0.0241	67.2146	NFDPPPFRK	NFDPCGPPFRK	0.0231	3.9003	0.1342	8.5639	NFDPPPFRK	NFDPCGPPFRK	0.0034	6.5327	0.0507	20.5842	NFDPPPFRK	NFDPCGPPFRK	0.0004	21.2955	0.0187	54.3087	NPCGPPFRK	NFDPCGPPFRK	0.0005	21.3878	0.0331	46.7629	NFDPPPFRK	NFDPCGPPFRK	0.0006	30.1739	0.0349	66.5922	NFDPPPFRK	NFDPCGPPFRK	0	59.1667	0.0179
0	MVEKEVGRI	171	MVEKEVGRI	MVEKEVGRI	0.0071	5.9659	0.0849	9.0237	MVEKEVGRI	MVEKEVGRI	0.0014	15.5644	0.0877	25.271	MVEKEVGRI	MVEKEVGRI	0.0001	40	0.0342	50.2934	MVEKEVGRI	MVEKEVGRI	0.0001	23.25	0.0451	23.4104	MVEKEVGRI	MVEKEVGRI	0.0018	11.1054	0.0939	6.5873	MVEKEVGRI	MVEKEVGRI	0.0007	17.8864	0.0671	19.9806	MVEKEVGRI	MVEKEVGRI	0.0011	23.5577	0.0775	29.3316	MVEKEVGRI	MVEKEVGRI	0.0005	24.18	0.0793
1	RTIYMEVSF	78	RTIYMEVSF	RTIYMEVSF	0.007	5.9931	0.1046	6.1148	RTIYMEVSF	RTIYMEVSF	0.0022	13.0938	0.1312	16.8833	RTIYMEVSF	RTIYMEVSF	0.0048	7.5123	0.1361	8.3957	RTIYMEVSF	RTIYMEVSF	0.0873	1.3589	0.3732	0.8987	RTIYMEVSF	RTIYMEVSF	0.041	2.0419	0.1612	2.5407	RTIYMEVSF	RTIYMEVSF	0.0105	4.9983	0.1845	4.4742	RTIYMEVSF	RTIYMEVSF	0.0047	12.0752	0.1029	19.3747	RTIYMEVSF	RTIYMEVSF	0.502	0.4591	0.6795
0	MTAPPGTR	159	MTAPPGTR-	MTAPPGTR	0.0068	6.0704	0.0595	17.7488	MTAPPG-TR	MTAPPGTR	0.0002	31.1	0.0326	56.2051	MTAPPGT-R	MTAPPGTR	0.0136	4.8758	0.1326	8.7119	MTAPPG-TR	MTAPPGTR	0.0001	28.875	0.0175	57.8162	MTAPP-GTR	MTAPPGTR	0.0117	4.2978	0.0824	8.0873	MTAPPGT-R	MTAPPGTR	0.001	15.3556	0.0517	28	MTAPPG-TR	MTAPPGTR	0.0003	42	0.0321	70.635	MTAPP-GTR	MTAPPGTR	0.0008	20.0206	0.0614
3	KYRRMGIKY	102	KYRRMGIKY	KYRRMGIKY	0.0068	6.1114	0.0468	27.2595	KYRRMGIKY	KYRRMGIKY	0.0001	49.75	0.0158	80.8048	KYRRMGIKY	KYRRMGIKY	0.014	4.8229	0.1302	8.9306	KYRRMGIKY	KYRRMGIKY	0.104	1.2263	0.2012	3.1142	KYRRMGIKY	KYRRMGIKY	0.0061	6.0658	0.0438	20.5136	KYRRMGIKY	KYRRMGIKY	0.002	11.1349	0.0549	26.0024	KYRRMGIKY	KYRRMGIKY	0.0018	19.303	0.048	50.7783	KYRRMGIKY	KYRRMGIKY	0.0736	2.706	0.1896
3	SCSLNQPKF	96	SCSLNQPKF	SCSLNQPKF	0.0067	6.1337	0.0496	24.6655	SCSLNQPKF	SCSLNQPKF	0.0008	19.0777	0.0304	58.8078	SCSLNQPKF	SCSLNQPKF	0.0001	30.8182	0.026	63.9956	SCSLNQPKF	SCSLNQPKF	0.0152	3.3619	0.0828	11.4529	SCSLNQPKF	SCSLNQPKF	0.0028	9.0681	0.0297	33.7721	SCSLNQPKF	SCSLNQPKF	0.0035	8.4538	0.0516	28.0619	SCSLNQPKF	SCSLNQPKF	0.0062	10.4122	0.0507	48.1512	SCSLNQPKF	SCSLNQPKF	0.0123	6.5976	0.0815
0	MAEAGDFW	13	MAE-AGDFW	MAEAGDFW	0.0066	6.2085	0.0895	8.1731	-MAEAGDFW	MAEAGDFW	0	61.25	0.0353	53.3333	MAE-AGDFW	MAEAGDFW	0	54.375	0.0228	70.2451	-MAEAGDFW	MAEAGDFW	0.0003	16.9273	0.0621	16.2893	MA-EAGDFW	MAEAGDFW	0.0002	29.875	0.0277	36.5177	MAE-AGDFW	MAEAGDFW	0.0001	35.4444	0.0323	47.9048	MAEAGD-FW	MAEAGDFW	0.0002	47	0.0371	63.624	-MAEAGDFW	MAEAGDFW	0.0006	22.7286	0.0799
1	RAQRTQGRW	54	RAQRTQGRW	RAQRTQGRW	0.0066	6.2172	0.0531	21.8345	RAQRTQGRW	RAQRTQGRW	0.0001	43.1429	0.0223	69.9093	RAQRTQGRW	RAQRTQGRW	0.0007	16.09	0.0552	28.8721	RAQRTQGRW	RAQRTQGRW	0.0057	5.2394	0.1051	8.2602	RAQRTQGRW	RAQRTQGRW	0.0017	11.5751	0.0359	26.7627	RAQRTQGRW	RAQRTQGRW	0.0023	10.321	0.0976	11.8671	RAQRTQGRW	RAQRTQGRW	0.0009	26.1875	0.0625	38.4004	RAQRTQGRW	RAQRTQGRW	0.0066	8.6684	0.115
0	MVISTLLDF	50	MVISTLLDF	MVISTLLDF	0.0065	6.2347	0.132	3.8846	MVISTLLDF	MVISTLLDF	0.0033	11.0148	0.212	9.5853	MVISTLLDF	MVISTLLDF	0.0027	9.4369	0.1566	6.9282	MVISTLLDF	MVISTLLDF	0.0309	2.3903	0.3274	1.2349	MVISTLLDF	MVISTLLDF	0.3876	0.2501	0.5332	0.0755	MVISTLLDF	MVISTLLDF	0.003	9.1422	0.1456	6.4947	MVISTLLDF	MVISTLLDF	0.0042	12.8156	0.1451	10.6721	MVISTLLDF	MVISTLLDF	0.4174	0.6127	0.7392
6	GLDRGCQAL	44	GLDRGCQAL	GLDRGCQAL	0.0063	6.3483	0.0826	9.5198	GLDRGCQAL	GLDRGCQAL	0.2771	0.8322	0.4177	2.9328	GLDRGCQAL	GLDRGCQAL	0.0004	20.1739	0.046	36.2792	GLDRGCQAL	GLDRGCQAL	0.0008	12.3125	0.0437	24.2245	GLDRGCQAL	GLDRGCQAL	0.0002	27.6364	0.0219	46.8629	GLDRGCQAL	GLDRGCQAL	0.0101	5.0936	0.107	10.3648	GLDRGCQAL	GLDRGCQAL	0.0248	4.571	0.1274	13.5989	GLDRGCQAL	GLDRGCQAL	0.0041	10.5098	0.1046
3	SSEIIIQV	158	SSE-IIIQV	SSEIIIQV	0.0062	6.4427	0.0725	12.2818	SS-EIIIQV	SSEIIIQV	0.011	6.4468	0.1042	21.3903	SS-EIIIQV	SSEIIIQV	0.0001	30.4545	0.0254	65.2062	SSE-IIIQV	SSEIIIQV	0.0001	26.2	0.0216	48.5854	SS-EIIIQV	SSEIIIQV	0.0005	19.9839	0.0236	43.4455	SS-EIIIQV	SSEIIIQV	0.0002	32.2308	0.022	67.0939	SS-EIIIQV	SSEIIIQV	0.0019	18.7195	0.0451	53.9376	SS-EIIIQV	SSEIIIQV	0.0001	38.7	0.0318
6	ASLSFWQRL	135	ASLSFWQRL	ASLSFWQRL	0.006	6.5228	0.0883	8.3942	ASLSFWQRL	ASLSFWQRL	0.0132	5.9107	0.1757	12.1702	ASLSFWQRL	ASLSFWQRL	0.0018	11.008	0.0856	16.0181	ASLSFWQRL	ASLSFWQRL	0.0242	2.7065	0.2037	3.045	ASLSFWQRL	ASLSFWQRL	0.0073	5.5321	0.0645	11.8253	ASLSFWQRL	ASLSFWQRL	0.0025	9.8507	0.092	12.8978	ASLSFWQRL	ASLSFWQRL	0.0044	12.4735	0.0999	20.287	ASLSFWQRL	ASLSFWQRL	0.0053	9.479	0.1463
0	MADASMLE	53	MADASMLE-	MADASMLE	0.0059	6.5939	0.1311	3.9364	-MADASMLE	MADASMLE	0	56.3636	0.0475	42.8448	MADASMLE-	MADASMLE	0	66.25	0.0308	55.6035	MADASMLE-	MADASMLE	0	70	0.0142	67.0433	MADASMLE-	MADASMLE	0	64	0.0156	63.0171	MADASMLE-	MADASMLE	0.0001	45.5	0.0322	48.0296	MADASMLE-	MADASMLE	0.0002	45.5385	0.0381	62.4071	MADASMLE-	MADASMLE	0	67.5	0.0418
1	VLHSHPEFL	150	VLHSHPEFL	VLHSHPEFL	0.0057	6.7458	0.0658	14.7245	VLHSHPEFL	VLHSHPEFL	0.7702	0.1271	0.5931	0.9385	VLHSHPEFL	VLHSHPEFL	0.0042	7.9322	0.1092	11.4671	VLHSHPEFL	VLHSHPEFL	0.0253	2.6443	0.1494	4.9847	VLHSHPEFL	VLHSHPEFL	0.0031	8.5885	0.0521	16.1261	VLHSHPEFL	VLHSHPEFL	0.0097	5.2086	0.106	10.5121	VLHSHPEFL	VLHSHPEFL	0.287	0.5359	0.3081	1.8381	VLHSHPEFL	VLHSHPEFL	0.1207	1.9615	0.2693
1	FSVIGDKYTYR	62	FSIGDKYTY	FSVIGDKYTY	0.0054	6.899	0.1015	6.4501	FIGDKYTYR	FSVIGDKYTYR	0.0003	26.9474	0.0499	41.1779	SVIDKYTYR	SVIGDKYTYR	0.0046	7.6123	0.1399	8.0803	FSVDKYTYR	FSVIGDKYTYR	0	39	0.0208	50.1739	FVIGDKYTY	FSVIGDKYTY	0.0103	4.6254	0.089	7.1766	FIGDKYTYR	FSVIGDKYTYR	0	53.0769	0.0217	67.7726	FIGDKYTYR	FSVIGDKYTYR	0.0001	53.9024	0.0353	66.0052	FVIGDKYTY	FSVIGDKYTY	0.0062	8.8872	0.158
0	MLSVGTPRL	125	MLSVGTPRL	MLSVGTPRL	0.0053	6.9791	0.0896	8.1531	MLSVGTPRL	MLSVGTPRL	0.666	0.2176	0.6495	0.5924	MLSVGTPRL	MLSVGTPRL	0.0019	10.8957	0.111	11.1976	MLSVGTPRL	MLSVGTPRL	0.0065	4.9111	0.1209	6.8186	MLSVGTPRL	MLSVGTPRL	0.0033	8.3616	0.0768	9.0732	MLSVGTPRL	MLSVGTPRL	0.0184	3.7515	0.1807	4.6439	MLSVGTPRL	MLSVGTPRL	0.0793	1.9947	0.2457	3.3754	MLSVGTPRL	MLSVGTPRL	0.0484	3.4111	0.3042
4	FSNSCKLCV	189	FSNSCKLCV	FSNSCKLCV	0.0052	7.0358	0.218	1.4145	FSNSCKLCV	FSNSCKLCV	0.0041	10.0037	0.2702	6.7709	FSNSCKLCV	FSNSCKLCV	0.0001	35.4286	0.073	19.8866	FSNSCKLCV	FSNSCKLCV	0.0001	31.5	0.0561	18.3207	FSNSCKLCV	FSNSCKLCV	0.0001	37.875	0.043	21.0232	FSNSCKLCV	FSNSCKLCV	0.0004	21.8571	0.0958	12.1971	FSNSCKLCV	FSNSCKLCV	0.002	18.3167	0.1712	7.7408	FSNSCKLCV	FSNSCKLCV	0.0002	36	0.1257
3	KSAAVKHRR	24	KSAAVKHRR	KSAAVKHRR	0.0052	7.0478	0.0423	32.1181	KSAAVKHRR	KSAAVKHRR	0.0004	26.0789	0.0323	56.5419	KSAAVKHRR	KSAAVKHRR	0.2095	1.176	0.291	2.6814	KSAAVKHRR	KSAAVKHRR	0.0004	15.9275	0.0346	31.0162	KSAAVKHRR	KSAAVKHRR	0.0025	9.552	0.0361	26.65	KSAAVKHRR	KSAAVKHRR	0.0005	20.75	0.034	45.4127	KSAAVKHRR	KSAAVKHRR	0.0002	49.7	0.0263	79.6651	KSAAVKHRR	KSAAVKHRR	0.0008	19.9286	0.0428
0	MAAPGSDRLL	187	MAAPGSDLL	MAAPGSDRLL	0.0051	7.1839	0.0929	7.5971	MAAPGSDLL	MAAPGSDRLL	0.0019	13.9759	0.1381	15.9602	MAAPGSRLL	MAAPGSDRLL	0.0001	30.3636	0.0471	35.2276	MAAPGSRLL	MAAPGSDRLL	0.0021	8.1608	0.0736	13.2326	MAAPGSRLL	MAAPGSDRLL	0.0045	7.1817	0.0845	7.7893	MAAPGSRLL	MAAPGSDRLL	0.0161	3.9856	0.2245	3.1996	MAAPGSRLL	MAAPGSDRLL	0.0043	12.6711	0.1401	11.402	MAAPGSRLL	MAAPGSDRLL	0.0038	10.8301	0.2066
0	MMRDLGTLLS	37	MMDLGTLLS	MMRDLGTLLS	0.005	7.1959	0.2713	0.9226	MMDLGTLLS	MMRDLGTLLS	0.002	13.5416	0.2952	5.8782	MMRDGTLLS	MMRDLGTLLS	0.0006	16.82	0.2022	4.8305	MMRDLGTLL	MMRDLGTLL	0	37	0.055	18.7675	MMRDGTLLS	MMRDLGTLLS	0.0001	42.6	0.0503	16.9814	MMRDLGTLL	MMRDLGTLL	0.0008	16.3423	0.1615	5.5577	MMRDLGTLL	MMRDLGTLL	0.0028	15.5582	0.2501	3.2286	MMRDLGTLL	MMRDLGTLL	0.0035	11.2814	0.3482
1	AASSEIIIQVF	158	ASEIIIQVF	AASSEIIIQVF	0.005	7.2038	0.0586	18.2678	AASEIIIQV	AASSEIIIQV	0.0009	18.9677	0.0693	31.3197	AASSIIQVF	AASSEIIIQVF	0.0001	29.5385	0.0295	57.8401	AASSIIQVF	AASSEIIIQVF	0.0023	7.8669	0.0567	18.0798	AASSIIQVF	AASSEIIIQVF	0.003	8.7139	0.0419	21.8	AASSIIQVF	AASSEIIIQVF	0.0012	13.9481	0.0433	34.7333	AASSIIQVF	AASSEIIIQVF	0.0007	28.2623	0.0355	65.7139	AASSEIQVF	AASSEIIIQVF	0.0448	3.5451	0.2522
2	SVIGDKYTYR	62	SVIGDKYTY	SVIGDKYTY	0.005	7.2221	0.0523	22.4595	SVIDKYTYR	SVIGDKYTYR	0.002	13.5657	0.0753	29.1318	SVIDKYTYR	SVIGDKYTYR	0.1942	1.2481	0.3412	1.9665	SVIDKYTYR	SVIGDKYTYR	0.0002	19.5806	0.0308	34.9383	SVIGDKYTY	SVIGDKYTY	0.0353	2.2536	0.1528	2.821	SVIGDKYTR	SVIGDKYTYR	0.0003	27.1429	0.0331	46.6848	SVIDKYTYR	SVIGDKYTYR	0.0004	37.3462	0.0414	58.26	SVIGDKYTY	SVIGDKYTY	0.0433	3.6175	0.2134
3	SSEIIIQVFV	158	SSEIIQVFV	SSEIIIQVFV	0.005	7.2683	0.1822	2.0432	SSIIIQVFV	SSEIIIQVFV	0.0014	15.4711	0.2548	7.4052	SSIIIQVFV	SSEIIIQVFV	0.0001	42.75	0.0747	19.2676	SSEIIIQVF	SSEIIIQVF	0.0001	32.8	0.0422	25.2137	SSIIIQVFV	SSEIIIQVFV	0.0002	30.1333	0.0536	15.4886	SEIIIQVFV	SSEIIIQVFV	0.0001	43.6	0.0377	40.6633	SEIIIQVFV	SSEIIIQVFV	0.0002	49	0.0629	38.0838	SSEIIIQVF	SSEIIIQVF	0.0002	37.0833	0.0975
4	VLHPEEPHH	160	VLHPEEPHH	VLHPEEPHH	0.005	7.2691	0.0285	54.1015	VLHPEEPHH	VLHPEEPHH	0.0065	8.2129	0.0472	43.06	VLHPEEPHH	VLHPEEPHH	0.0742	2.2911	0.137	8.3268	VLHPEEPHH	VLHPEEPHH	0.0004	15.7681	0.0094	83.1692	VLHPEEPHH	VLHPEEPHH	0.0021	10.2983	0.02	51.2859	VLHPEEPHH	VLHPEEPHH	0.0003	25.1667	0.0172	78.125	VLHPEEPHH	VLHPEEPHH	0.0013	22.4385	0.0214	87.1978	VLHPEEPHH	VLHPEEPHH	0.1616	1.582	0.1735
2	AAALKAAAF	110	AAALKAAAF	AAALKAAAF	0.0049	7.2986	0.0642	15.4309	AAALKAAAF	AAALKAAAF	0.0006	21.6184	0.0536	38.8309	AAALKAAAF	AAALKAAAF	0.0012	13.0296	0.0592	26.4152	AAALKAAAF	AAALKAAAF	0.0093	4.1695	0.1154	7.2848	AAALKAAAF	AAALKAAAF	0.058	1.5869	0.157	2.6795	AAALKAAAF	AAALKAAAF	0.1734	1.0022	0.346	1.3844	AAALKAAAF	AAALKAAAF	0.3023	0.4982	0.3303	1.4831	AAALKAAAF	AAALKAAAF	0.3965	0.6602	0.5159
0	MDETPKQRI	27	MDETPKQRI	MDETPKQRI	0.0048	7.414	0.0428	31.6025	MDETPKQRI	MDETPKQRI	0.0001	38.8	0.0167	79.2366	MDETPKQRI	MDETPKQRI	0.0001	43.6667	0.0152	85.8223	MDETPKQRI	MDETPKQRI	0.0002	19.5806	0.0259	41.3344	MDETPKQRI	MDETPKQRI	0.0002	27.1818	0.0126	72.777	MDETPKQRI	MDETPKQRI	0.0027	9.6544	0.0417	36.3513	MDETPKQRI	MDETPKQRI	0.0015	20.5	0.0386	61.763	MDETPKQRI	MDETPKQRI	0.0001	48.6	0.0165
3	FDPCGPPFRK	22	FDPGPPFRK	FDPCGPPFRK	0.0047	7.4689	0.0592	17.9284	FPCGPPFRK	FDPCGPPFRK	0.0001	43.5714	0.0241	67.17	FPCGPPFRK	FDPCGPPFRK	0.0056	7.0723	0.0903	14.8801	FDPGPPFRK	FDPCGPPFRK	0	34.75	0.0227	46.6183	FPCGPPFRK	FDPCGPPFRK	0.0007	16.5327	0.0346	28.0169	FPCGPPFRK	FDPCGPPFRK	0.001	14.8855	0.0538	26.6817	FPCGPPFRK	FDPCGPPFRK	0.0002	46	0.0269	78.7488	FDPGPPFRK	FDPCGPPFRK	0.0001	44.5	0.0242
2	FSCARRECYF	220	FSARRECYF	FSCARRECYF	0.0047	7.4897	0.2087	1.554	FSCARREYF	FSCARRECYF	0	62.5	0.0742	29.5339	FSCARRCYF	FSCARRECYF	0	48	0.0872	15.6086	FSCARREYF	FSCARRECYF	0.0005	13.991	0.1277	6.297	FSARRECYF	FSCARRECYF	0.0007	17.2	0.1212	4.2424	FSCARRCYF	FSCARRECYF	0.0001	34.8182	0.0856	14.2813	FSCARRECF	FSCARRECYF	0.0016	19.9697	0.2439	3.4332	FSARRECYF	FSCARRECYF	0.0036	11.1269	0.3599
2	NFDPCGPPFR	22	NFDPGPPFR	NFDPCGPPFR	0.0045	7.7214	0.0682	13.7881	NFDPGPPFR	NFDPCGPPFR	0.0003	28.4074	0.0403	48.517	NFDPGPPFR	NFDPCGPPFR	0.011	5.3309	0.1177	10.2898	NFDPGPPFR	NFDPCGPPFR	0.003	6.9142	0.0776	12.4323	NFDPGPPFR	NFDPCGPPFR	0.0003	23.7353	0.0336	29.134	NFDPCGPPF	NFDPCGPPF	0.0003	25.4333	0.0452	33.0259	NFDPGPPFR	NFDPCGPPFR	0.0022	17.5699	0.0588	41.1423	NFDPGPPFR	NFDPCGPPFR	0	55.8333	0.0323
0	MSSSFSNSCK	189	MSSSFSSCK	MSSSFSNSCK	0.0044	7.7711	0.1901	1.8722	MSSSFSNSK	MSSSFSNSCK	0	51.3333	0.0592	35.8114	MSSSFSNSK	MSSSFSNSCK	0.1172	1.7364	0.5336	0.5317	MSSSFSNSK	MSSSFSNSCK	0	55	0.0293	36.6433	MSSSFSNSK	MSSSFSNSCK	0.0004	21.75	0.0634	12.1317	MSSSFSNSK	MSSSFSNSCK	0	50	0.0456	32.663	MSSSFSNSK	MSSSFSNSCK	0	85	0.0506	48.2568	MSSSFSNSK	MSSSFSNSCK	0.0001	39	0.1124
1	ADASMLELV	53	ADASMLELV	ADASMLELV	0.0044	7.8024	0.0791	10.3657	ADASMLELV	ADASMLELV	0.0018	14.2808	0.1137	19.612	ADASMLELV	ADASMLELV	0.0001	38.4	0.0301	56.7985	ADASMLELV	ADASMLELV	0.0003	18.0526	0.0624	16.1958	ADASMLELV	ADASMLELV	0.0004	21.7727	0.0526	15.8976	ADASMLELV	ADASMLELV	0.0003	26.5	0.0422	35.8269	ADASMLELV	ADASMLELV	0.0004	36.7931	0.0434	55.8108	ADASMLELV	ADASMLELV	0.0001	40.2222	0.046
1	ASKALAAEKW	199	ASALAAEKW	ASKALAAEKW	0.0043	7.9395	0.0627	16.1199	ASALAAEKW	ASKALAAEKW	0	55	0.0226	69.3609	ASKALAAEK	ASKALAAEK	0.0043	7.8514	0.1731	6.0464	ASALAAEKW	ASKALAAEKW	0.0007	12.7083	0.0624	16.1705	ASKALAAEW	ASKALAAEKW	0.0012	13.2041	0.0412	22.3709	ASKALAAEW	ASKALAAEKW	0.0001	40.7143	0.0342	45.2141	ASKLAAEKW	ASKALAAEKW	0.0002	43.9286	0.0372	63.5412	ASKALAAEW	ASKALAAEKW	0.0033	11.5821	0.1431
0	MRDSTIIER	12	MRDSTIIER	MRDSTIIER	0.0043	7.9406	0.0438	30.4884	MRDSTIIER	MRDSTIIER	0.0021	13.378	0.0445	45.0597	MRDSTIIER	MRDSTIIER	0.016	4.5458	0.0827	16.8071	MRDSTIIER	MRDSTIIER	0.0015	9.284	0.031	34.6813	MRDSTIIER	MRDSTIIER	0.0021	10.4841	0.0244	41.9107	MRDSTIIER	MRDSTIIER	0.0007	17.8409	0.0291	53.1047	MRDSTIIER	MRDSTIIER	0.0039	13.3042	0.0422	57.2913	MRDSTIIER	MRDSTIIER	0.0007	21.7625	0.026
0	MMSTDEETEAWR	207	MTDEETEAW	MMSTDEETEAW	0.0042	7.9838	0.0923	7.6955	MMSTDEETR	MMSTDEETEAWR	0.0001	41.1429	0.099	22.4713	MMSTDEETR	MMSTDEETEAWR	0.0002	27.0625	0.1284	9.1022	MTDEETEAW	MMSTDEETEAW	0	37.3333	0.0383	27.9794	MTDEETEAW	MMSTDEETEAW	0.0001	43.5	0.0368	26.0055	MMSTDEETR	MMSTDEETEAWR	0	66	0.0247	61.3155	MMSTDEETR	MMSTDEETEAWR	0	82.1429	0.0425	57.0031	MMSEETEAW	MMSTDEETEAW	0.0001	45.1667	0.0985
0	MARLARDEW	23	MARLARDEW	MARLARDEW	0.0042	7.9849	0.0663	14.5304	MARLARDEW	MARLARDEW	0.0001	50.6667	0.0347	54.0089	MARLARDEW	MARLARDEW	0.0001	30.4545	0.0442	38.0043	MARLARDEW	MARLARDEW	0.0023	7.8442	0.1152	7.298	MARLARDEW	MARLARDEW	0.0056	6.3862	0.0762	9.1755	MARLARDEW	MARLARDEW	0.0197	3.6117	0.226	3.1612	MARLARDEW	MARLARDEW	0.0163	5.9845	0.196	5.7736	MARLARDEW	MARLARDEW	0.0118	6.7129	0.2175
3	ALSAPAIRL	17	ALSAPAIRL	ALSAPAIRL	0.0041	8.1556	0.0521	22.6749	ALSAPAIRL	ALSAPAIRL	0.5891	0.2911	0.4496	2.4286	ALSAPAIRL	ALSAPAIRL	0.0225	3.937	0.1453	7.6511	ALSAPAIRL	ALSAPAIRL	0.0041	6.0621	0.0631	15.9712	ALSAPAIRL	ALSAPAIRL	0.0052	6.6096	0.0404	22.9099	ALSAPAIRL	ALSAPAIRL	0.0262	3.1047	0.1087	10.117	ALSAPAIRL	ALSAPAIRL	0.0137	6.6299	0.0672	35.1636	ALSAPAIRL	ALSAPAIRL	0.0703	2.7786	0.1876
2	TKLNRLLPNIY	193	TNRLLPNIY	TKLNRLLPNIY	0.004	8.2185	0.0673	14.1289	TLNRLLPNI	TKLNRLLPNI	0.0001	43.1429	0.0894	24.8048	KLNRLLPNY	KLNRLLPNIY	0.0016	11.6853	0.156	6.9643	TKLNLPNIY	TKLNRLLPNIY	0	42	0.0207	50.4778	TKLNRLLIY	TKLNRLLPNIY	0.0011	13.7296	0.0412	22.3709	TKRLLPNIY	TKLNRLLPNIY	0	53.4615	0.0224	66.1972	TKLNRPNIY	TKLNRLLPNIY	0.0002	44.1429	0.0748	30.716	KLRLLPNIY	KLNRLLPNIY	0.0063	8.7929	0.1971
1	IFFKDGLEM	214	IFFKDGLEM	IFFKDGLEM	0.004	8.2198	0.0671	14.1879	IFFKDGLEM	IFFKDGLEM	0.0072	7.8405	0.1447	15.1657	IFFKDGLEM	IFFKDGLEM	0.0015	11.872	0.0934	14.2041	IFFKDGLEM	IFFKDGLEM	0.2204	0.7067	0.3076	1.4269	IFFKDGLEM	IFFKDGLEM	0.0112	4.4081	0.0821	8.1484	IFFKDGLEM	IFFKDGLEM	0.0099	5.1653	0.1043	10.7599	IFFKDGLEM	IFFKDGLEM	0.0351	3.6382	0.1105	17.2736	IFFKDGLEM	IFFKDGLEM	0.0867	2.4438	0.3073
2	DKYRRMGIKY	102	DKYRRGIKY	DKYRRMGIKY	0.0039	8.3198	0.0556	20.0974	DKYRRGIKY	DKYRRMGIKY	0	76.6667	0.0106	90.1858	DKYRRMIKY	DKYRRMGIKY	0.0005	18.1429	0.0652	23.1897	DYRRMGIKY	DKYRRMGIKY	0.0022	7.9051	0.0567	18.1014	DKYRRMIKY	DKYRRMGIKY	0.0048	6.9052	0.0953	6.4323	DKYRRGIKY	DKYRRMGIKY	0.0001	42.8	0.0232	64.3281	DKYRRGIKY	DKYRRMGIKY	0.0018	19.0303	0.0644	37.007	DKYRMGIKY	DKYRRMGIKY	0.0063	8.8141	0.1115
3	QLESILAMR	26	QLESILAMR	QLESILAMR	0.0039	8.3272	0.0587	18.2345	QLESILAMR	QLESILAMR	0.0011	16.95	0.0714	30.5476	QLESILAMR	QLESILAMR	0.0484	2.8125	0.1857	5.4649	QLESILAMR	QLESILAMR	0.0001	28.875	0.022	47.8451	QLESILAMR	QLESILAMR	0.0026	9.3339	0.0561	14.5075	QLESILAMR	QLESILAMR	0.0002	28.3	0.0225	65.8033	QLESILAMR	QLESILAMR	0.0002	43.8571	0.0303	73.4649	QLESILAMR	QLESILAMR	0.0004	27.25	0.0393
2	HCVPASLSFW	135	HCVPASLSW	HCVPASLSFW	0.0039	8.3444	0.0643	15.3979	HCVPASLSW	HCVPASLSFW	0.0002	34.9286	0.0507	40.7008	HCVPASLSW	HCVPASLSFW	0.0002	24.64	0.058	27.1302	HVPASLSFW	HCVPASLSFW	0.0058	5.1789	0.1389	5.5781	HVPASLSFW	HCVPASLSFW	0.0259	2.6944	0.1899	1.8315	HCVPASLSW	HCVPASLSFW	0.0004	22.0714	0.0555	25.6242	HCVPASLSW	HCVPASLSFW	0.0005	33.2973	0.0528	46.1648	HCVPASLSW	HCVPASLSFW	0.0051	9.5789	0.1644
3	LLDCAMTGR	74	LLDCAMTGR	LLDCAMTGR	0.0039	8.4272	0.1245	4.3802	LLDCAMTGR	LLDCAMTGR	0.0005	24.0625	0.1124	19.8217	LLDCAMTGR	LLDCAMTGR	0.0088	5.8323	0.2145	4.4037	LLDCAMTGR	LLDCAMTGR	0	38.6667	0.0217	48.4296	LLDCAMTGR	LLDCAMTGR	0.0001	31.5	0.0398	23.3747	LLDCAMTGR	LLDCAMTGR	0	51.1538	0.0274	56.2345	LLDCAMTGR	LLDCAMTGR	0.0001	59.3103	0.0285	76.2512	LLDCAMTGR	LLDCAMTGR	0.0001	51.6667	0.0452
0	MMRDLGTLL	37	MMRDLGTLL	MMRDLGTLL	0.0038	8.4716	0.0787	10.4865	MMRDLGTLL	MMRDLGTLL	0.1668	1.3104	0.4783	2.0224	MMRDLGTLL	MMRDLGTLL	0.0026	9.5597	0.136	8.4027	MMRDLGTLL	MMRDLGTLL	0.0108	3.8907	0.1455	5.1971	MMRDLGTLL	MMRDLGTLL	0.011	4.4542	0.1287	3.8354	MMRDLGTLL	MMRDLGTLL	0.251	0.7905	0.4972	0.5332	MMRDLGTLL	MMRDLGTLL	0.2674	0.5849	0.5229	0.2521	MMRDLGTLL	MMRDLGTLL	0.4784	0.4962	0.6533
4	GSDRLLGL	187	GSD-RLLGL	GSDRLLGL	0.0038	8.5042	0.0892	8.2297	GS-DRLLGL	GSDRLLGL	0.0006	21.4868	0.0474	42.9511	GSD-RLLGL	GSDRLLGL	0.0001	35	0.0273	61.577	GSD-RLLGL	GSDRLLGL	0.0001	29.8571	0.0178	57.169	GS-DRLLGL	GSDRLLGL	0.0001	39.5	0.0186	54.6878	GSD-RLLGL	GSDRLLGL	0.0005	19.9265	0.034	45.5028	-GSDRLLGL	GSDRLLGL	0.0026	16.081	0.0687	34.2403	GS-DRLLGL	GSDRLLGL	0.0001	44.5	0.0325
0	MSKNSVTVL	55	MSKNSVTVL	MSKNSVTVL	0.0037	8.602	0.065	15.0462	MSKNSVTVL	MSKNSVTVL	0.002	13.4611	0.0828	26.6866	MSKNSVTVL	MSKNSVTVL	0.0017	11.4613	0.0758	18.8512	MSKNSVTVL	MSKNSVTVL	0.0027	7.331	0.0837	11.2757	MSKNSVTVL	MSKNSVTVL	0.0186	3.2916	0.1263	3.9595	MSKNSVTVL	MSKNSVTVL	0.139	1.1642	0.3522	1.3188	MSKNSVTVL	MSKNSVTVL	0.2726	0.572	0.4444	0.5283	MSKNSVTVL	MSKNSVTVL	0.2014	1.3199	0.5176
0	MQPSGPRGW	66	MQPSGPRGW	MQPSGPRGW	0.0037	8.6145	0.0265	58.2455	MQPSGPRGW	MQPSGPRGW	0.0011	16.91	0.037	51.6597	MQPSGPRGW	MQPSGPRGW	0.0003	21.4103	0.0227	70.4315	MQPSGPRGW	MQPSGPRGW	0.1091	1.1913	0.1769	3.8168	MQPSGPRGW	MQPSGPRGW	0.0105	4.5566	0.0517	16.3287	MQPSGPRGW	MQPSGPRGW	0.0033	8.728	0.045	33.1365	MQPSGPRGW	MQPSGPRGW	0.0015	20.5402	0.0437	55.5094	MQPSGPRGW	MQPSGPRGW	0.1401	1.7647	0.2303
3	SCARRECYF	220	SCARRECYF	SCARRECYF	0.0037	8.6816	0.075	11.5103	SCARRECYF	SCARRECYF	0.0001	47.5	0.0333	55.4131	SCARRECYF	SCARRECYF	0.0001	37.3333	0.0392	43.6075	SCARRECYF	SCARRECYF	0.0011	10.6565	0.0751	12.9195	SCARRECYF	SCARRECYF	0.0005	19.1129	0.0438	20.5476	SCARRECYF	SCARRECYF	0.0007	17.4318	0.0714	18.3819	SCARRECYF	SCARRECYF	0.0201	5.2698	0.1841	6.6153	SCARRECYF	SCARRECYF	0.0043	10.3399	0.1502
4	SEIIIQVF	158	-SEIIIQVF	SEIIIQVF	0.0037	8.7039	0.0486	25.6045	SEI-IIQVF	SEIIIQVF	0.0001	36.6667	0.0225	69.621	SEI-IIQVF	SEIIIQVF	0	44.6667	0.0197	76.6373	SEI-IIQVF	SEIIIQVF	0.0017	8.8172	0.047	22.4041	SEI-IIQVF	SEIIIQVF	0.002	10.5966	0.0332	29.6013	SEI-IIQVF	SEIIIQVF	0.0018	11.695	0.0299	51.7196	SEI-IIQVF	SEIIIQVF	0.0055	11.0767	0.0519	46.9659	SEI-IIQVF	SEIIIQVF	0.0498	3.3627	0.1775
4	VLHPEEPHHR	160	VLPEEPHHR	VLHPEEPHHR	0.0036	8.7109	0.0283	54.6382	VLHEEPHHR	VLHPEEPHHR	0.0071	7.8822	0.0612	34.8336	VLHPEPHHR	VLHPEEPHHR	0.0972	1.9446	0.1747	5.9682	VHPEEPHHR	VLHPEEPHHR	0.001	10.9275	0.0254	42.0095	VLPEEPHHR	VLHPEEPHHR	0.0015	12.072	0.0236	43.4799	VLHPEPHHR	VLHPEEPHHR	0.0002	30.9412	0.0159	81.2022	VLHPEPHHR	VLHPEEPHHR	0.0004	34.4242	0.0207	88.1226	VLHPEPHHR	VLHPEEPHHR	0.0016	15.2055	0.0433
1	SSSFSNSCKL	189	SSSFSNSKL	SSSFSNSCKL	0.0036	8.7626	0.1262	4.2633	SSFSNSCKL	SSSFSNSCKL	0.0006	22.4	0.1001	22.2395	SSSFSNSCK	SSSFSNSCK	0.0008	15.2583	0.1561	6.9596	SSFSNSCKL	SSSFSNSCKL	0.0004	16.4909	0.0562	18.2756	SSFSNSCKL	SSSFSNSCKL	0.0012	13.2908	0.0627	12.3447	SSSFSNSKL	SSSFSNSCKL	0.0011	14.3976	0.1079	10.2336	SSFSNSCKL	SSSFSNSCKL	0.0007	28.5902	0.1051	18.7289	SSFSNSCKL	SSSFSNSCKL	0.0015	15.8814	0.2014
3	STLLDFKLR	50	STLLDFKLR	STLLDFKLR	0.0036	8.7765	0.0559	19.9167	STLLDFKLR	STLLDFKLR	0.0002	32.3333	0.0422	46.9001	STLLDFKLR	STLLDFKLR	0.0282	3.5731	0.1847	5.504	STLLDFKLR	STLLDFKLR	0.0001	30.3333	0.0273	39.2763	STLLDFKLR	STLLDFKLR	0.0036	7.997	0.0626	12.3625	STLLDFKLR	STLLDFKLR	0.0001	44.75	0.0206	70.0229	STLLDFKLR	STLLDFKLR	0.0001	56.8966	0.0318	71.1806	STLLDFKLR	STLLDFKLR	0.0002	32.7	0.0331
0	MADQDRKPA	152	MADQDRKPA	MADQDRKPA	0.0036	8.824	0.0829	9.4618	MADQDRKPA	MADQDRKPA	0.0004	25.6341	0.0528	39.304	MADQDRKPA	MADQDRKPA	0	51.25	0.0267	62.6656	MADQDRKPA	MADQDRKPA	0	55	0.011	77.5935	MADQDRKPA	MADQDRKPA	0.0001	39.5	0.0246	41.5847	MADQDRKPA	MADQDRKPA	0.0066	6.236	0.1696	5.1581	MADQDRKPA	MADQDRKPA	0.0035	13.9038	0.1364	11.9779	MADQDRKPA	MADQDRKPA	0.0002	37	0.0513
0	MRDSTIIERM	12	MRDSTIERM	MRDSTIIERM	0.0036	8.8338	0.0857	8.8705	MRDSTIIRM	MRDSTIIERM	0.0009	18.4194	0.0715	30.5044	MRDSTIIEM	MRDSTIIERM	0.0002	24	0.044	38.202	MRDSTIIRM	MRDSTIIERM	0.0009	11.6957	0.0592	17.2359	MRDSTIIEM	MRDSTIIERM	0.0015	12.112	0.0557	14.6495	MRDSTIIEM	MRDSTIIERM	0.0033	8.762	0.0706	18.6696	MRDSTIIEM	MRDSTIIERM	0.0057	10.8574	0.1163	15.9049	MRDSTIIEM	MRDSTIIERM	0.0006	22.2143	0.0902
3	STMERTVL	93	STMERT-VL	STMERTVL	0.0036	8.8464	0.066	14.6419	STMERTV-L	STMERTVL	0.0036	10.5744	0.092	24.1334	STMERTVL-	STMERTVL	0.0004	20.2609	0.0613	25.1633	STMERTV-L	STMERTVL	0.0004	15.6087	0.0436	24.3361	STMERTV-L	STMERTVL	0.0025	9.647	0.0677	10.996	STME-RTVL	STMERTVL	0.0496	2.243	0.2634	2.4134	STMERT-VL	STMERTVL	0.5673	0.1637	0.5235	0.2506	STM-ERTVL	STMERTVL	0.0075	8.2245	0.1356
2	TVLPKKAYL	121	TVLPKKAYL	TVLPKKAYL	0.0035	8.8785	0.0323	46.8413	TVLPKKAYL	TVLPKKAYL	0.1845	1.2161	0.2249	8.886	TVLPKKAYL	TVLPKKAYL	0.0056	7.0389	0.0757	18.8908	TVLPKKAYL	TVLPKKAYL	0.0243	2.7006	0.0822	11.5473	TVLPKKAYL	TVLPKKAYL	0.0642	1.4861	0.0948	6.4925	TVLPKKAYL	TVLPKKAYL	0.1466	1.1266	0.1872	4.3717	TVLPKKAYL	TVLPKKAYL	0.6524	0.1152	0.333	1.4412	TVLPKKAYL	TVLPKKAYL	0.0239	4.859	0.1027
2	APGSDRLLGLR	187	ASDRLLGLR	APGSDRLLGLR	0.0035	8.8841	0.086	8.8234	APSDRLLGL	APGSDRLLGL	0	64.375	0.0196	74.2175	ASDRLLGLR	APGSDRLLGLR	0.0015	11.92	0.0943	14.0069	APDRLLGLR	APGSDRLLGLR	0	43.5	0.0132	70.2831	APGSDRLLR	APGSDRLLGLR	0.0001	32.3636	0.0231	44.4323	APSDRLLGL	APGSDRLLGL	0.0136	4.3878	0.1449	6.5432	APSDRLLGL	APGSDRLLGL	0.0011	23.7885	0.0632	37.8375	ASDRLLGLR	APGSDRLLGLR	0	69.1667	0.0205
3	MSITWELAA	106	MSITWELAA	MSITWELAA	0.0035	8.8966	0.1906	1.8614	MSITWELAA	MSITWELAA	0.0048	9.3959	0.3151	5.2506	MSITWELAA	MSITWELAA	0.0003	21.8974	0.1128	10.9366	MSITWELAA	MSITWELAA	0	47	0.05	20.9002	MSITWELAA	MSITWELAA	0.0008	15.8189	0.1092	5.0799	MSITWELAA	MSITWELAA	0.0005	20.3929	0.125	8.2206	MSITWELAA	MSITWELAA	0.0016	20.1954	0.1623	8.6122	MSITWELAA	MSITWELAA	0.0013	16.6186	0.2492
3	FKDGLEMEK	214	FKDGLEMEK	FKDGLEMEK	0.0035	8.9148	0.0585	18.3142	FKDGLEMEK	FKDGLEMEK	0.0003	29.88	0.0355	53.1672	FKDGLEMEK	FKDGLEMEK	0.0038	8.2477	0.0637	23.9015	FKDGLEMEK	FKDGLEMEK	0	38	0.0126	72.1652	FKDGLEMEK	FKDGLEMEK	0.0001	35.8889	0.0122	73.978	FKDGLEMEK	FKDGLEMEK	0.0001	34.3636	0.0194	72.9817	FKDGLEMEK	FKDGLEMEK	0.0004	35.9	0.0223	85.9028	FKDGLEMEK	FKDGLEMEK	0.0004	27.0833	0.0263
2	STSRDIPSQ	30	STSRDIPSQ	STSRDIPSQ	0.0035	8.919	0.0482	25.9195	STSRDIPSQ	STSRDIPSQ	0.0002	34.7857	0.0255	65.1501	STSRDIPSQ	STSRDIPSQ	0.0032	8.8117	0.0672	22.2912	STSRDIPSQ	STSRDIPSQ	0	56.6667	0.0091	84.2791	STSRDIPSQ	STSRDIPSQ	0.0016	11.8818	0.0539	15.3411	STSRDIPSQ	STSRDIPSQ	0.0002	31.8	0.0303	51.1242	STSRDIPSQ	STSRDIPSQ	0.0001	53.5366	0.0244	82.6941	STSRDIPSQ	STSRDIPSQ	0.0008	20.4536	0.0623
0	MSAPRHPVSQA	157	MSAPPVSQA	MSAPRHPVSQA	0.0035	8.9288	0.0606	17.151	MSAPPVSQA	MSAPRHPVSQA	0.0038	10.3764	0.0713	30.5608	MSAPPVSQA	MSAPRHPVSQA	0.0007	15.975	0.0687	21.6375	MSAPPVSQA	MSAPRHPVSQA	0	38.6667	0.0222	47.5387	MSAPPVSQA	MSAPRHPVSQA	0.0016	11.77	0.053	15.7066	MPRHPVSQA	MSAPRHPVSQA	0.424	0.4873	0.4864	0.5689	MPRHPVSQA	MSAPRHPVSQA	0.0088	8.5887	0.1904	6.149	MSAPPVSQA	MSAPRHPVSQA	0.0007	21.0875	0.1074
3	SCARRECY	220	SCA-RRECY	SCARRECY	0.0034	9.0611	0.0665	14.4329	SCA-RRECY	SCARRECY	0	80	0.0097	91.6623	SCA-RRECY	SCARRECY	0	49.3333	0.0274	61.5221	SCA-RRECY	SCARRECY	0	65	0.0093	83.601	SCA-RRECY	SCARRECY	0.0001	38.8333	0.0179	56.5794	SCA-RRECY	SCARRECY	0.0001	42.2	0.0214	68.3066	SCA-RRECY	SCARRECY	0.001	24.7021	0.0539	45.1682	SCA-RRECY	SCARRECY	0.0016	15.4466	0.0598
0	MSYNNRMQESTYQ	163	MSYNQESTY	MSYNNRMQESTY	0.0034	9.0924	0.1443	3.2523	MSYQESTYQ	MSYNNRMQESTYQ	0	75	0.0411	47.8358	MSYNNRMYQ	MSYNNRMQESTYQ	0.0001	30.3636	0.1399	8.0794	SYMQESTYQ	SYNNRMQESTYQ	0	80	0.0189	54.4232	MSYNNRSTY	MSYNNRMQESTY	0.0002	27.4091	0.0667	11.2405	MSYNNRSTY	MSYNNRMQESTY	0	75	0.0379	40.513	MSYNNRTYQ	MSYNNRMQESTYQ	0	78.5	0.0594	40.65	MSYNNRSTY	MSYNNRMQESTY	0.001	18.7929	0.2535
3	SSGFLDVQL	164	SSGFLDVQL	SSGFLDVQL	0.0034	9.1122	0.0764	11.0861	SSGFLDVQL	SSGFLDVQL	0.0035	10.7651	0.1092	20.3957	SSGFLDVQL	SSGFLDVQL	0.0001	33.5	0.0338	50.9106	SSGFLDVQL	SSGFLDVQL	0.0007	12.9861	0.0561	18.335	SSGFLDVQL	SSGFLDVQL	0.0004	20.4717	0.0324	30.4177	SSGFLDVQL	SSGFLDVQL	0.0012	13.7075	0.0669	20.095	SSGFLDVQL	SSGFLDVQL	0.0017	19.7172	0.0658	36.0925	SSGFLDVQL	SSGFLDVQL	0.0012	17.3588	0.1011
3	CVPASLSFW	135	CVPASLSFW	CVPASLSFW	0.0033	9.1997	0.0795	10.2617	CVPASLSFW	CVPASLSFW	0.0003	27.8387	0.0847	26.1289	CVPASLSFW	CVPASLSFW	0.0002	24.76	0.0722	20.201	CVPASLSFW	CVPASLSFW	0.032	2.3538	0.3097	1.4077	CVPASLSFW	CVPASLSFW	0.0382	2.1464	0.2603	0.8871	CVPASLSFW	CVPASLSFW	0.0002	32.2308	0.0507	28.6943	CVPASLSFW	CVPASLSFW	0.0002	42.5294	0.0614	39.2048	CVPASLSFW	CVPASLSFW	0.0042	10.4373	0.1837
6	CVLRCPSY	184	CVL-RCPSY	CVLRCPSY	0.0033	9.2112	0.0832	9.399	CVL-RCPSY	CVLRCPSY	0	62.5	0.0344	54.2948	CVL-RCPSY	CVLRCPSY	0.0004	19.0702	0.1045	12.1699	CVL-RCPSY	CVLRCPSY	0	52.5	0.0201	51.8054	CVL-RCPSY	CVLRCPSY	0.001	14.2403	0.0697	10.5511	CVL-RCPSY	CVLRCPSY	0.0001	38	0.0482	30.5742	CVL-RCPSY	CVLRCPSY	0.0006	29.6909	0.0967	21.3388	CVL-RCPSY	CVLRCPSY	0.006	8.974	0.1884
2	ISTLLDFKL	50	ISTLLDFKL	ISTLLDFKL	0.0033	9.2145	0.1016	6.4369	ISTLLDFKL	ISTLLDFKL	0.0068	8.0382	0.2043	10.0714	ISTLLDFKL	ISTLLDFKL	0.0001	38.4	0.041	41.5512	ISTLLDFKL	ISTLLDFKL	0.0052	5.4417	0.1283	6.2533	ISTLLDFKL	ISTLLDFKL	0.0003	23.2941	0.0285	35.3401	ISTLLDFKL	ISTLLDFKL	0.0004	21.9592	0.0566	25.0196	ISTLLDFKL	ISTLLDFKL	0.0018	19.1263	0.0717	32.4247	ISTLLDFKL	ISTLLDFKL	0.0004	26.2927	0.0874
3	QLESILAMRK	26	QLESIAMRK	QLESILAMRK	0.0033	9.2541	0.0778	10.718	QLESILMRK	QLESILAMRK	0.0002	31.9	0.0577	36.5833	QLESILMRK	QLESILAMRK	0.2235	1.1138	0.5198	0.5924	QLESIAMRK	QLESILAMRK	0	50	0.0208	50.3302	QLESILARK	QLESILAMRK	0.0002	27.4091	0.03	33.3096	QESILAMRK	QLESILAMRK	0	66	0.0191	73.5872	QLESLAMRK	QLESILAMRK	0.0001	67.5	0.0313	71.9544	QLESIAMRK	QLESILAMRK	0.0001	39.1	0.0553
0	MAASRTVMA	86	MAASRTVMA	MAASRTVMA	0.0033	9.2871	0.1061	5.9572	MAASRTVMA	MAASRTVMA	0.0052	9.0309	0.185	11.413	MAASRTVMA	MAASRTVMA	0.0005	17.7531	0.0913	14.665	MAASRTVMA	MAASRTVMA	0	33.5	0.0398	26.8939	MAASRTVMA	MAASRTVMA	0.0048	6.9222	0.134	3.5578	MAASRTVMA	MAASRTVMA	0.0136	4.3888	0.267	2.3565	MAASRTVMA	MAASRTVMA	0.1144	1.4346	0.4769	0.3893	MAASRTVMA	MAASRTVMA	0.0017	15.0198	0.1997
2	VLAFCVLRCPSY	184	VLAFCVLRY	VLAFCVLRCPSY	0.0032	9.3845	0.1734	2.2723	VLAFCVPSY	VLAFCVLRCPSY	0	53.3333	0.0855	25.884	VLAFRCPSY	VLAFCVLRCPSY	0.0015	11.968	0.2336	3.8712	VLAFRCPSY	VLAFCVLRCPSY	0	51.25	0.0368	29.1331	VLAFRCPSY	VLAFCVLRCPSY	0.0003	23.8529	0.0803	8.4475	VLAFRCPSY	VLAFCVLRCPSY	0	71.25	0.0362	42.4502	VLALRCPSY	VLAFCVLRCPSY	0.0001	56.3793	0.0813	27.4604	VLAFRCPSY	VLAFCVLRCPSY	0.0082	7.8875	0.3551
3	QLESILAM	26	QLE-SILAM	QLESILAM	0.0032	9.4224	0.059	18.0252	QL-ESILAM	QLESILAM	0.0128	5.9872	0.1828	11.587	QL-ESILAM	QLESILAM	0.0002	25.8571	0.0395	43.2926	QL-ESILAM	QLESILAM	0.0001	28.875	0.0265	40.4474	QL-ESILAM	QLESILAM	0.0005	19	0.0407	22.732	QLE-SILAM	QLESILAM	0.0014	12.7941	0.0636	21.4736	QL-ESILAM	QLESILAM	0.0175	5.758	0.1303	13.0351	-QLESILAM	QLESILAM	0.011	6.9302	0.2121
0	MAASSEIIIQVF	158	MSEIIIQVF	MAASSEIIIQVF	0.0032	9.462	0.1209	4.6469	MAAEIIIQV	MAASSEIIIQV	0.0001	45.5	0.1243	17.8987	MAASSIQVF	MAASSEIIIQVF	0	58.5714	0.042	40.4436	MAASSIQVF	MAASSEIIIQVF	0.0007	12.6319	0.1309	6.0784	MAASIIQVF	MAASSEIIIQVF	0.0037	7.9304	0.1161	4.5479	MAASSIQVF	MAASSEIIIQVF	0.0004	21.8571	0.0902	13.2827	MAASSIQVF	MAASSEIIIQVF	0.0006	30.3043	0.1128	16.6968	MAASSIQVF	MAASSEIIIQVF	0.0139	6.2327	0.4705
0	MQRPMDELCF	73	MQRPDELCF	MQRPMDELCF	0.0032	9.4785	0.0792	10.349	MQRPMDELF	MQRPMDELCF	0.0004	24.8542	0.0805	27.4154	MQRPDELCF	MQRPMDELCF	0.0001	31.6	0.0653	23.1211	MQRPMDELF	MQRPMDELCF	0.0122	3.7072	0.2149	2.7951	MQRPDELCF	MQRPMDELCF	0.0017	11.4377	0.0744	9.5259	MQRPMDLCF	MQRPMDELCF	0.0014	12.8015	0.114	9.4403	MQRPMELCF	MQRPMDELCF	0.0034	14.1776	0.1924	6.0037	MQRPDELCF	MQRPMDELCF	0.7214	0.1835	0.7726
0	MTPIRDPQRR	136	MTPIDPQRR	MTPIRDPQRR	0.0031	9.5496	0.0563	19.668	MTIRDPQRR	MTPIRDPQRR	0.0001	44	0.0255	65.1442	MTIRDPQRR	MTPIRDPQRR	0.0059	6.8942	0.1139	10.7884	MPIRDPQRR	MTPIRDPQRR	0	34	0.0196	52.9392	MTIRDPQRR	MTPIRDPQRR	0.0045	7.1742	0.0678	10.9719	MPIRDPQRR	MTPIRDPQRR	0.0018	11.5865	0.051	28.4888	MPIRDPQRR	MTPIRDPQRR	0.0003	40.65	0.0398	60.1948	MTIRDPQRR	MTPIRDPQRR	0.0001	46	0.0298
2	FFKDGLEMEK	214	FFDGLEMEK	FFKDGLEMEK	0.0031	9.6131	0.0997	6.6562	FFKDGLMEK	FFKDGLEMEK	0.0003	26.8421	0.0666	32.4381	FFKDGLMEK	FFKDGLEMEK	0.0362	3.2065	0.2348	3.8444	FFKDGLMEK	FFKDGLEMEK	0.0007	12.5486	0.0599	16.9936	FFKDGLMEK	FFKDGLEMEK	0.0005	18.9722	0.0442	20.2827	FFKDGEMEK	FFKDGLEMEK	0.0001	40.2857	0.0274	56.2043	FFKDGLMEK	FFKDGLEMEK	0.0005	33.4054	0.0531	45.9042	FFKDGLMEK	FFKDGLEMEK	0.0004	26.7073	0.0497
2	PSGPRGWTL	66	PSGPRGWTL	PSGPRGWTL	0.0031	9.6488	0.054	21.2025	PSGPRGWTL	PSGPRGWTL	0.0005	24.1875	0.042	47.1417	PSGPRGWTL	PSGPRGWTL	0.0001	42.75	0.0231	69.6273	PSGPRGWTL	PSGPRGWTL	0.0169	3.2098	0.1292	6.1913	PSGPRGWTL	PSGPRGWTL	0.0001	31.4286	0.0153	64.0307	PSGPRGWTL	PSGPRGWTL	0.0019	11.1613	0.0546	26.1826	PSGPRGWTL	PSGPRGWTL	0.0265	4.3749	0.1149	16.2248	PSGPRGWTL	PSGPRGWTL	0.0003	31	0.0388
1	RVGGSEDIF	140	RVGGSEDIF	RVGGSEDIF	0.003	9.7063	0.0472	26.8906	RVGGSEDIF	RVGGSEDIF	0.0003	26.8684	0.0402	48.61	RVGGSEDIF	RVGGSEDIF	0.0004	20.2174	0.043	39.3395	RVGGSEDIF	RVGGSEDIF	0.0055	5.322	0.1153	7.2943	RVGGSEDIF	RVGGSEDIF	0.0013	12.788	0.0359	26.831	RVGGSEDIF	RVGGSEDIF	0.0012	13.9811	0.0604	22.9986	RVGGSEDIF	RVGGSEDIF	0.0003	42.2941	0.0293	74.9553	RVGGSEDIF	RVGGSEDIF	0.0839	2.4834	0.2755
0	MTFSCARRECYF	220	MTFSRECYF	MTFSCARRECYF	0.003	9.7083	0.2352	1.2107	MTFSRECYF	MTFSCARRECYF	0	60	0.1306	16.9657	MTFSRECYF	MTFSCARRECYF	0.0001	32.6667	0.1692	6.2463	MTFSRECYF	MTFSCARRECYF	0.0002	19.6452	0.1645	4.2753	MTFSRECYF	MTFSCARRECYF	0.0026	9.3306	0.2229	1.2798	MTFSRECYF	MTFSCARRECYF	0	54.2308	0.0639	21.3402	MTFRRECYF	MTFSCARRECYF	0.0003	38.4583	0.1879	6.3335	MTFSRECYF	MTFSCARRECYF	0.0017	14.9707	0.3931
0	MTPIRDPQR	136	MTPIRDPQR	MTPIRDPQR	0.003	9.7242	0.0507	23.8133	MTPIRDPQR	MTPIRDPQR	0.0001	39.6667	0.0288	60.7777	MTPIRDPQR	MTPIRDPQR	0.0053	7.2069	0.0989	13.1185	MTPIRDPQR	MTPIRDPQR	0.0001	24	0.026	41.1911	MTPIRDPQR	MTPIRDPQR	0.0061	6.048	0.0827	8.0374	MTPIRDPQR	MTPIRDPQR	0.0002	28.4	0.0263	58.1964	MTPIRDPQR	MTPIRDPQR	0.0018	19.1667	0.0485	50.2562	MTPIRDPQR	MTPIRDPQR	0.0002	34.5333	0.0319
1	VVERRFCGL	188	VVERRFCGL	VVERRFCGL	0.003	9.8194	0.0839	9.255	VVERRFCGL	VVERRFCGL	0.0014	15.5778	0.1195	18.6633	VVERRFCGL	VVERRFCGL	0.0001	29.3077	0.0584	26.8501	VVERRFCGL	VVERRFCGL	0.0004	16.2909	0.0676	14.6743	VVERRFCGL	VVERRFCGL	0.0004	21.3182	0.0623	12.4601	VVERRFCGL	VVERRFCGL	0.0111	4.8703	0.1823	4.572	VVERRFCGL	VVERRFCGL	0.1234	1.3421	0.4174	0.6728	VVERRFCGL	VVERRFCGL	0.0006	22.8571	0.1138
3	LLDCAMTGRK	74	LLDAMTGRK	LLDCAMTGRK	0.003	9.8433	0.1807	2.0826	LLDAMTGRK	LLDCAMTGRK	0.0001	39.4444	0.0847	26.1209	LLDAMTGRK	LLDCAMTGRK	0.0478	2.8267	0.4988	0.6952	LLDAMTGRK	LLDCAMTGRK	0	65	0.0255	41.8582	LLDAMTGRK	LLDCAMTGRK	0	58.5714	0.0322	30.6508	LLDAMTGRK	LLDCAMTGRK	0	81.6667	0.0268	57.3502	LLDAMTGRK	LLDCAMTGRK	0	90	0.0317	71.2469	LLDAMTGRK	LLDCAMTGRK	0	59.1667	0.0654
3	ASMLELVVA	53	ASMLELVVA	ASMLELVVA	0.003	9.8631	0.0976	6.9173	ASMLELVVA	ASMLELVVA	0.0138	5.7868	0.2559	7.3618	ASMLELVVA	ASMLELVVA	0.0004	19.4211	0.0701	21.0275	ASMLELVVA	ASMLELVVA	0	36.6667	0.0326	32.9307	ASMLELVVA	ASMLELVVA	0.0002	26.8261	0.044	20.3968	ASMLELVVA	ASMLELVVA	0.001	15.0444	0.0996	11.5221	ASMLELVVA	ASMLELVVA	0.0036	13.7675	0.128	13.4717	ASMLELVVA	ASMLELVVA	0.0022	13.4419	0.1991
1	RNFDPCGPPF	22	RFDPCGPPF	RNFDPCGPPF	0.0029	9.875	0.0922	7.7063	RNFDPGPPF	RNFDPCGPPF	0.0003	26.9211	0.0745	29.4313	RNFDPGPPF	RNFDPCGPPF	0.0013	12.4075	0.1074	11.7275	RFDPCGPPF	RNFDPCGPPF	0.0737	1.4935	0.2839	1.6784	RNFDPGPPF	RNFDPCGPPF	0.0036	8.0581	0.0786	8.7427	RFDPCGPPF	RNFDPCGPPF	0.0102	5.0852	0.159	5.6936	RFDPCGPPF	RNFDPCGPPF	0.0035	13.8881	0.0995	20.4253	RNFDPGPPF	RNFDPCGPPF	0.0982	2.2772	0.4192
0	MIFFKDGLEMEK	214	MIDGLEMEK	MIFFKDGLEMEK	0.0029	9.9802	0.1118	5.3911	MIFGLEMEK	MIFFKDGLEMEK	0.0001	40	0.1124	19.8216	MIFGLEMEK	MIFFKDGLEMEK	0.0543	2.6618	0.5428	0.4925	MFFKDGLEM	MIFFKDGLEM	0	51.25	0.0416	25.6207	MIFGLEMEK	MIFFKDGLEMEK	0.0001	33	0.0602	13.0756	MIFGLEMEK	MIFFKDGLEMEK	0	65	0.04	38.1298	MIFFKGLEM	MIFFKDGLEM	0.0001	65	0.0992	20.491	MIFGLEMEK	MIFFKDGLEMEK	0.0001	44	0.1052
1	QPSGPRGWTL	66	QSGPRGWTL	QPSGPRGWTL	0.0029	9.9921	0.0475	26.609	QPSGPGWTL	QPSGPRGWTL	0.0008	19.0097	0.0541	38.5388	QPSGPRWTL	QPSGPRGWTL	0.0003	22.6857	0.0388	44.0908	QSGPRGWTL	QPSGPRGWTL	0.0027	7.2541	0.0754	12.8597	QPSGPGWTL	QPSGPRGWTL	0.0045	7.1717	0.046	19.227	QPSGPRGTL	QPSGPRGWTL	0.9635	0.0263	0.705	0.0924	QPSPRGWTL	QPSGPRGWTL	0.3717	0.3785	0.3294	1.4961	QPSGPGWTL	QPSGPRGWTL	0.0006	22.6857	0.0657
0	MSLAWFSLHW	39	MSLAFSLHW	MSLAWFSLHW	0.0029	10.0368	0.1792	2.1195	MLAWFSLHW	MSLAWFSLHW	0.0002	33.6875	0.1688	12.7528	MLAWFSLHW	MSLAWFSLHW	0.0003	23.069	0.1823	5.6163	MLAWFSLHW	MSLAWFSLHW	0.0037	6.3688	0.3271	1.2377	MSAWFSLHW	MSLAWFSLHW	0.0025	9.638	0.1266	3.9435	MSLAFSLHW	MSLAWFSLHW	0	60	0.0607	22.8491	MLAWFSLHW	MSLAWFSLHW	0.0002	48.7	0.1052	18.7189	MLAWFSLHW	MSLAWFSLHW	0.0021	13.8314	0.3401
0	MHLPTTLNH	103	MHLPTTLNH	MHLPTTLNH	0.0028	10.2184	0.0329	45.7957	MHLPTTLNH	MHLPTTLNH	0.0001	37	0.0226	69.4188	MHLPTTLNH	MHLPTTLNH	0.0146	4.7321	0.1109	11.2127	MHLPTTLNH	MHLPTTLNH	0.0023	7.7904	0.043	24.6856	MHLPTTLNH	MHLPTTLNH	0.0041	7.5131	0.0326	30.221	MHLPTTLNH	MHLPTTLNH	0.001	15.2815	0.0341	45.3211	MHLPTTLNH	MHLPTTLNH	0.002	18.0362	0.0328	69.6366	MHLPTTLNH	MHLPTTLNH	0.0106	7.0482	0.0994
0	MASKALAAEKW	199	MASKAAEKW	MASKALAAEKW	0.0028	10.2897	0.0528	22.1048	MASKALEKW	MASKALAAEKW	0	60	0.0351	53.542	MASKALAAK	MASKALAAEK	0.0002	25.7143	0.1149	10.6629	MASKALEKW	MASKALAAEKW	0.0006	13.5225	0.0746	13.033	MASKALAAW	MASKALAAEKW	0.001	14.7078	0.0563	14.4232	MASKALAAW	MASKALAAEKW	0.0001	33.6364	0.0624	22.0683	MASKALAAW	MASKALAAEKW	0.0002	43.9286	0.0562	43.2274	MASKALAAW	MASKALAAEKW	0.0004	26.1951	0.1388
0	MLEPPAGAS	195	MLEPPAGAS	MLEPPAGAS	0.0028	10.3057	0.078	10.6756	MLEPPAGAS	MLEPPAGAS	0.0016	14.7089	0.1194	18.6761	MLEPPAGAS	MLEPPAGAS	0.0004	20.587	0.0598	26.0262	MLEPPAGAS	MLEPPAGAS	0	56.6667	0.0163	60.7886	MLEPPAGAS	MLEPPAGAS	0.0001	32.4545	0.0331	29.6866	MLEPPAGAS	MLEPPAGAS	0.0008	17.0682	0.0914	13.0258	MLEPPAGAS	MLEPPAGAS	0.0003	42.0588	0.0592	40.8152	MLEPPAGAS	MLEPPAGAS	0.0009	18.9286	0.1104
0	MSAPRHPVS	157	MSAPRHPVS	MSAPRHPVS	0.0027	10.4506	0.0801	10.1086	MSAPRHPVS	MSAPRHPVS	0.0003	26.8684	0.0523	39.6417	MSAPRHPVS	MSAPRHPVS	0.0004	19.9825	0.0787	17.936	MSAPRHPVS	MSAPRHPVS	0.0001	32.8	0.0413	25.7909	MSAPRHPVS	MSAPRHPVS	0.0003	25.9615	0.0477	18.3005	MSAPRHPVS	MSAPRHPVS	0.0032	8.864	0.1625	5.5049	MSAPRHPVS	MSAPRHPVS	0.0196	5.3535	0.2728	2.5583	MSAPRHPVS	MSAPRHPVS	0.0015	15.6601	0.151
0	MSSSFSNSC	189	MSSSFSNSC	MSSSFSNSC	0.0027	10.4621	0.1021	6.385	MSSSFSNSC	MSSSFSNSC	0.0005	23.7636	0.1015	21.9363	MSSSFSNSC	MSSSFSNSC	0.0002	24.64	0.0657	22.9456	MSSSFSNSC	MSSSFSNSC	0.0001	25.6667	0.0543	19.0214	MSSSFSNSC	MSSSFSNSC	0.0007	17.2778	0.0463	19.0673	MSSSFSNSC	MSSSFSNSC	0.0009	15.9778	0.0947	12.4003	MSSSFSNSC	MSSSFSNSC	0.0014	21.1793	0.1168	15.781	MSSSFSNSC	MSSSFSNSC	0.0007	20.7938	0.1616
3	LAFCVLRCPSY	184	LAFLRCPSY	LAFCVLRCPSY	0.0027	10.4644	0.1327	3.8439	LAFLRCPSY	LAFCVLRCPSY	0	61.875	0.0491	41.7308	LAFLRCPSY	LAFCVLRCPSY	0.0002	26.7368	0.1308	8.8713	LAFLRCPSY	LAFCVLRCPSY	0	38	0.035	30.6617	LAFCVLPSY	LAFCVLRCPSY	0.0017	11.4409	0.1159	4.5594	LAFLRCPSY	LAFCVLRCPSY	0	53.0769	0.0474	31.1872	LAFLRCPSY	LAFCVLRCPSY	0.0004	35.2333	0.1037	19.1313	LAFLRCPSY	LAFCVLRCPSY	0.0142	6.1521	0.3835
0	MEVRKGNQL	146	MEVRKGNQL	MEVRKGNQL	0.0027	10.5057	0.0389	36.4902	MEVRKGNQL	MEVRKGNQL	0.0005	22.9231	0.0418	47.2308	MEVRKGNQL	MEVRKGNQL	0.0001	39.75	0.0216	72.6864	MEVRKGNQL	MEVRKGNQL	0.0016	9.0243	0.0459	22.9741	MEVRKGNQL	MEVRKGNQL	0.0036	8.0337	0.0554	14.7489	MEVRKGNQL	MEVRKGNQL	0.009	5.4075	0.1144	9.3885	MEVRKGNQL	MEVRKGNQL	0.1211	1.364	0.2592	2.9405	MEVRKGNQL	MEVRKGNQL	0.029	4.4222	0.1621
5	VTVLPWSLQ	55	VTVLPWSLQ	VTVLPWSLQ	0.0027	10.5126	0.0734	11.9599	VTVLPWSLQ	VTVLPWSLQ	0	52.6667	0.04	48.8578	VTVLPWSLQ	VTVLPWSLQ	0.0046	7.637	0.1286	9.0819	VTVLPWSLQ	VTVLPWSLQ	0	55	0.0199	52.2589	VTVLPWSLQ	VTVLPWSLQ	0.0013	13	0.0701	10.4708	VTVLPWSLQ	VTVLPWSLQ	0.0001	44.25	0.0311	49.6924	VTVLPWSLQ	VTVLPWSLQ	0	73.8462	0.0215	86.9813	VTVLPWSLQ	VTVLPWSLQ	0.0006	21.975	0.0786
3	IRDPQRRCMSM	136	IRDPQRMSM	IRDPQRRCMSM	0.0027	10.5287	0.048	26.0954	IRDPQRMSM	IRDPQRRCMSM	0.0003	28.8889	0.033	55.7979	IRDPQRMSM	IRDPQRRCMSM	0.0001	31.8	0.0378	45.3646	IRDPQRMSM	IRDPQRRCMSM	0.0014	9.6559	0.0446	23.7353	IRDPQRMSM	IRDPQRRCMSM	0.0012	13.1786	0.0245	41.776	IPQRRCMSM	IRDPQRRCMSM	0.0649	1.9107	0.4321	0.8081	IPQRRCMSM	IRDPQRRCMSM	0.0982	1.6589	0.4752	0.395	IRDPQRMSM	IRDPQRRCMSM	0.0005	25.0455	0.0547
3	SSGFLDVQLQA	164	SSGDVQLQA	SSGFLDVQLQA	0.0026	10.6184	0.061	16.9687	SFLDVQLQA	SSGFLDVQLQA	0.0081	7.4556	0.0923	24.0585	SFLDVQLQA	SSGFLDVQLQA	0.0006	16.76	0.0446	37.6754	SFLDVQLQA	SSGFLDVQLQA	0.0003	18.8421	0.0312	34.4433	SSLDVQLQA	SSGFLDVQLQA	0.0001	32.5455	0.016	61.7878	SFLDVQLQA	SSGFLDVQLQA	0.0001	40.7143	0.023	64.8153	SFLDVQLQA	SSGFLDVQLQA	0.0003	38.875	0.0312	72.09	SSLDVQLQA	SSGFLDVQLQA	0.0001	40.6667	0.0356
1	FQNRVRPLV	59	FQNRVRPLV	FQNRVRPLV	0.0026	10.6529	0.0794	10.2884	FQNRVRPLV	FQNRVRPLV	0.1637	1.3327	0.4867	1.9277	FQNRVRPLV	FQNRVRPLV	0.0003	21.5385	0.0583	26.9417	FQNRVRPLV	FQNRVRPLV	0.002	8.2261	0.1043	8.345	FQNRVRPLV	FQNRVRPLV	0.0007	17.0667	0.0515	16.3784	FQNRVRPLV	FQNRVRPLV	0.0009	15.7185	0.0909	13.1342	FQNRVRPLV	FQNRVRPLV	0.0276	4.2659	0.239	3.6161	FQNRVRPLV	FQNRVRPLV	0.0336	4.1085	0.2937
1	YWRPDQKPF	116	YWRPDQKPF	YWRPDQKPF	0.0026	10.708	0.0309	49.4885	YWRPDQKPF	YWRPDQKPF	0.0001	42.1667	0.0269	63.3006	YWRPDQKPF	YWRPDQKPF	0.0005	18.5857	0.0344	50.0654	YWRPDQKPF	YWRPDQKPF	0.3574	0.4576	0.3286	1.2238	YWRPDQKPF	YWRPDQKPF	0.0062	6.0037	0.0581	13.777	YWRPDQKPF	YWRPDQKPF	0.0105	4.9994	0.1176	8.9864	YWRPDQKPF	YWRPDQKPF	0.0604	2.4613	0.1887	6.2765	YWRPDQKPF	YWRPDQKPF	0.153	1.6509	0.3135
5	HPVSQARPF	157	HPVSQARPF	HPVSQARPF	0.0026	10.7172	0.045	29.1169	HPVSQARPF	HPVSQARPF	0.0001	50	0.0224	69.679	HPVSQARPF	HPVSQARPF	0.0002	24.48	0.0379	45.2127	HPVSQARPF	HPVSQARPF	0.0013	9.9647	0.0476	22.1223	HPVSQARPF	HPVSQARPF	0.0553	1.6394	0.1693	2.3156	HPVSQARPF	HPVSQARPF	0.8195	0.1256	0.6967	0.1006	HPVSQARPF	HPVSQARPF	0.1011	1.6024	0.2329	3.8558	HPVSQARPF	HPVSQARPF	0.0101	7.2134	0.166
0	MTAPPGTRERVGGL	159	MTAPPGTRL	MTAPPGTRERVGGL	0.0026	10.7333	0.073	12.1159	MTAPPGTGL	MTAPPGTRERVGGL	0.0006	21.5132	0.0919	24.1497	MTAPPGTGL	MTAPPGTRERVGGL	0.0001	32.4444	0.0477	34.708	MTAPPGTRL	MTAPPGTRERVGGL	0.0001	24.2143	0.0329	32.7109	MTAPPGTGL	MTAPPGTRERVGGL	0.0028	8.9794	0.1396	3.3201	MTAPPGTGL	MTAPPGTRERVGGL	0.0017	11.9853	0.1339	7.3734	MTRERVGGL	MTAPPGTRERVGGL	0.0009	25.4831	0.1813	6.8377	MTAPPGTRL	MTAPPGTRERVGGL	0.0004	26.5854	0.1178
1	ITVLPKKAYL	121	ITVLPKKAY	ITVLPKKAY	0.0026	10.7655	0.0554	20.2296	IVLPKKAYL	ITVLPKKAYL	0.0122	6.1335	0.158	13.7597	IVLPKKAYL	ITVLPKKAYL	0.0005	19.0175	0.0716	20.4373	ITLPKKAYL	ITVLPKKAYL	0.0023	7.8074	0.0689	14.3391	ITVPKKAYL	ITVLPKKAYL	0.0016	11.6294	0.061	12.85	IVLPKKAYL	ITVLPKKAYL	0.0097	5.2078	0.1282	7.8986	IVLPKKAYL	ITVLPKKAYL	0.0627	2.4038	0.2076	5.0908	ITVLPKKAY	ITVLPKKAY	0.0054	9.3732	0.1377
1	ADASMLEL	53	-ADASMLEL	ADASMLEL	0.0026	10.7701	0.0745	11.65	ADA-SMLEL	ADASMLEL	0.0002	31.9	0.0408	48.1234	ADA-SMLEL	ADASMLEL	0	51.25	0.0203	75.4534	ADA-SMLEL	ADASMLEL	0.0001	25.1667	0.0204	51.2021	ADAS-MLEL	ADASMLEL	0.0002	27.0455	0.0207	49.4823	ADA-SMLEL	ADASMLEL	0.002	11.1466	0.0491	29.8455	ADASM-LEL	ADASMLEL	0.0033	14.3465	0.0545	44.6032	ADA-SMLEL	ADASMLEL	0.0002	34.2	0.0303
4	YRRMGIKY	102	Y-RRMGIKY	YRRMGIKY	0.0025	10.8322	0.0445	29.6764	YRR-MGIKY	YRRMGIKY	0	67.5	0.0119	87.8707	YRR-MGIKY	YRRMGIKY	0.0002	28.8667	0.0312	54.9711	-YRRMGIKY	YRRMGIKY	0.0004	16.2182	0.0318	33.7694	YRRMG-IKY	YRRMGIKY	0.0019	10.7946	0.0401	23.1705	YRR-MGIKY	YRRMGIKY	0.0001	33.6364	0.0342	45.0887	YRRM-GIKY	YRRMGIKY	0.0021	17.8051	0.0845	25.9756	Y-RRMGIKY	YRRMGIKY	0.0119	6.6856	0.1305
4	SAAVKHRRL	24	SAAVKHRRL	SAAVKHRRL	0.0025	10.8345	0.039	36.4622	SAAVKHRRL	SAAVKHRRL	0.0012	16.56	0.0378	50.8536	SAAVKHRRL	SAAVKHRRL	0.0007	15.6667	0.0403	42.3227	SAAVKHRRL	SAAVKHRRL	0.0026	7.4066	0.0473	22.2563	SAAVKHRRL	SAAVKHRRL	0.0038	7.8125	0.0487	17.7868	SAAVKHRRL	SAAVKHRRL	0.1144	1.335	0.2672	2.354	SAAVKHRRL	SAAVKHRRL	0.6493	0.1165	0.5133	0.2776	SAAVKHRRL	SAAVKHRRL	0.0045	10.1689	0.0939
4	VSLSGGRRL	172	VSLSGGRRL	VSLSGGRRL	0.0025	10.869	0.0397	35.4796	VSLSGGRRL	VSLSGGRRL	0.0016	14.8425	0.0597	35.5624	VSLSGGRRL	VSLSGGRRL	0.0004	19.5614	0.0463	36.0283	VSLSGGRRL	VSLSGGRRL	0.0038	6.2722	0.0712	13.7715	VSLSGGRRL	VSLSGGRRL	0.0009	15.4016	0.0297	33.7879	VSLSGGRRL	VSLSGGRRL	0.0115	4.7971	0.1406	6.851	VSLSGGRRL	VSLSGGRRL	0.0025	16.4704	0.0674	35.0147	VSLSGGRRL	VSLSGGRRL	0.0105	7.0604	0.1345
0	MTDKYRRMG	102	MTDKYRRMG	MTDKYRRMG	0.0025	10.8759	0.111	5.4576	MTDKYRRMG	MTDKYRRMG	0	72.5	0.0292	60.2474	MTDKYRRMG	MTDKYRRMG	0	51.875	0.0415	41.0488	MTDKYRRMG	MTDKYRRMG	0	60	0.024	44.3467	MTDKYRRMG	MTDKYRRMG	0	62	0.0225	45.6459	MTDKYRRMG	MTDKYRRMG	0.0002	32.8462	0.0635	21.5236	MTDKYRRMG	MTDKYRRMG	0.0004	37.0769	0.0877	24.6509	MTDKYRRMG	MTDKYRRMG	0	54.4444	0.0507
1	HVILTQWLL	56	HVILTQWLL	HVILTQWLL	0.0025	10.9425	0.0771	10.8951	HVILTQWLL	HVILTQWLL	0.0929	1.9831	0.4253	2.8101	HVILTQWLL	HVILTQWLL	0.0021	10.5177	0.1029	12.4335	HVILTQWLL	HVILTQWLL	0.0325	2.3358	0.2323	2.4384	HVILTQWLL	HVILTQWLL	0.1137	0.9445	0.2586	0.9001	HVILTQWLL	HVILTQWLL	0.0057	6.7315	0.1048	10.6876	HVILTQWLL	HVILTQWLL	0.0474	2.9437	0.1951	5.8311	HVILTQWLL	HVILTQWLL	0.0137	6.261	0.2012
0	MVAQAELRA	149	MVAQAELRA	MVAQAELRA	0.0025	10.9517	0.0867	8.6874	MVAQAELRA	MVAQAELRA	0.0083	7.3647	0.1662	12.9657	MVAQAELRA	MVAQAELRA	0.0006	17.5802	0.0719	20.294	MVAQAELRA	MVAQAELRA	0	46	0.0254	42.0316	MVAQAELRA	MVAQAELRA	0.0031	8.6681	0.0872	7.4117	MVAQAELRA	MVAQAELRA	0.0009	15.9259	0.0936	12.5997	MVAQAELRA	MVAQAELRA	0.0008	27.8451	0.0818	27.2061	MVAQAELRA	MVAQAELRA	0.0014	15.917	0.1447
0	MRAQRTQGRW	54	MAQRTQGRW	MRAQRTQGRW	0.0025	10.9724	0.0649	15.1163	MRAQTQGRW	MRAQRTQGRW	0	60.625	0.0224	69.7592	MRAQRTQGW	MRAQRTQGRW	0.0001	36.8333	0.0404	42.2875	MRAQRTQRW	MRAQRTQGRW	0.0013	9.7971	0.0705	13.9235	MRAQRTQGW	MRAQRTQGRW	0.0016	11.6645	0.0538	15.4107	MRAQRTQGW	MRAQRTQGRW	0.0002	31.2667	0.0568	24.932	MRAQRTQRW	MRAQRTQGRW	0.0021	17.625	0.1189	15.3147	MRAQRTQGW	MRAQRTQGRW	0.0014	16.3866	0.1015
1	VLHSHPEF	150	VLHSHP-EF	VLHSHPEF	0.0025	10.9954	0.0359	40.9382	VLHSH-PEF	VLHSHPEF	0.0047	9.422	0.0681	31.8412	VLHSH-PEF	VLHSHPEF	0.0008	15.4583	0.0611	25.3111	VLHSHP-EF	VLHSHPEF	0.021	2.8913	0.1175	7.1064	VLHSH-PEF	VLHSHPEF	0.0011	14.2143	0.0356	27.0388	VLH-SHPEF	VLHSHPEF	0.0027	9.5436	0.0697	18.9713	VLHSHP-EF	VLHSHPEF	0.1337	1.238	0.2036	5.3115	VLH-SHPEF	VLHSHPEF	0.2635	1.0308	0.3117
1	AASSEIIIQV	158	ASSEIIIQV	AASSEIIIQV	0.0024	11.0539	0.0704	12.9856	AASEIIIQV	AASSEIIIQV	0.1006	1.8771	0.2912	6.0112	ASSEIIIQV	AASSEIIIQV	0.0011	13.5714	0.059	26.5033	ASSEIIIQV	AASSEIIIQV	0.0001	30	0.0251	42.5728	AASEIIIQV	AASSEIIIQV	0.0011	13.9694	0.0448	19.9456	AASEIIIQV	AASSEIIIQV	0.0005	20.625	0.0435	34.5768	AASEIIIQV	AASSEIIIQV	0.0006	30.2826	0.0403	59.5181	AASEIIIQV	AASSEIIIQV	0.0004	27.3611	0.0783
1	SRRDEGPESL	109	SRDEGPESL	SRRDEGPESL	0.0024	11.0719	0.0273	56.7022	SRDEGPESL	SRRDEGPESL	0.0024	12.6968	0.0328	56.0338	SRRDGPESL	SRRDEGPESL	0.0004	20.5652	0.0247	66.6237	SRDEGPESL	SRRDEGPESL	0.0045	5.8341	0.0249	42.8924	SRDEGPESL	SRRDEGPESL	0.0022	10.2029	0.0249	41.0856	SRREGPESL	SRRDEGPESL	0.015	4.1571	0.1272	7.9908	SRREGPESL	SRRDEGPESL	0.041	3.2793	0.1567	9.2215	SRREGPESL	SRRDEGPESL	0.0049	9.7691	0.0773
4	RTQGRWRRR	54	RTQGRWRRR	RTQGRWRRR	0.0024	11.1826	0.0501	24.3126	RTQGRWRRR	RTQGRWRRR	0.0002	31.95	0.034	54.64	RTQGRWRRR	RTQGRWRRR	0.1585	1.4363	0.2958	2.5912	RTQGRWRRR	RTQGRWRRR	0.0003	16.8909	0.0523	19.896	RTQGRWRRR	RTQGRWRRR	0.0009	15.3307	0.0424	21.4754	RTQGRWRRR	RTQGRWRRR	0.0002	28.85	0.0574	24.5685	RTQGRWRRR	RTQGRWRRR	0.0004	37.1538	0.0672	35.1389	RTQGRWRRR	RTQGRWRRR	0.0007	20.8351	0.0486
0	MIFFKDGLEM	214	MIFKDGLEM	MIFFKDGLEM	0.0024	11.2246	0.1217	4.5833	MIFKDGLEM	MIFFKDGLEM	0.0058	8.5701	0.3102	5.3942	MIFFKGLEM	MIFFKDGLEM	0.001	13.6995	0.1991	4.9446	MFFKDGLEM	MIFFKDGLEM	0.0111	3.8609	0.1832	3.6126	MIFKDGLEM	MIFFKDGLEM	0.0193	3.225	0.2625	0.8696	MIFKDGLEM	MIFFKDGLEM	0.0032	8.8123	0.1859	4.4197	MIFFKGLEM	MIFFKDGLEM	0.0145	6.417	0.3445	1.2891	MIFKDGLEM	MIFFKDGLEM	0.0908	2.3844	0.5397
1	GTWNLGLLE	141	GTWNLGLLE	GTWNLGLLE	0.0024	11.2455	0.0824	9.5688	GTWNLGLLE	GTWNLGLLE	0.0004	25.7073	0.0908	24.4533	GTWNLGLLE	GTWNLGLLE	0.0048	7.5144	0.1326	8.7102	GTWNLGLLE	GTWNLGLLE	0	53.75	0.025	42.6693	GTWNLGLLE	GTWNLGLLE	0.0002	30.6667	0.0277	36.5855	GTWNLGLLE	GTWNLGLLE	0	62.8571	0.0249	60.9521	GTWNLGLLE	GTWNLGLLE	0	75	0.0303	73.4186	GTWNLGLLE	GTWNLGLLE	0.0002	33.75	0.0647
3	VIGDKYTYR	62	VIGDKYTYR	VIGDKYTYR	0.0024	11.2635	0.0407	34.0656	VIGDKYTYR	VIGDKYTYR	0.0021	13.3485	0.0709	30.7258	VIGDKYTYR	VIGDKYTYR	0.1839	1.2983	0.3014	2.49	VIGDKYTYR	VIGDKYTYR	0.0006	13.3874	0.0368	29.1808	VIGDKYTYR	VIGDKYTYR	0.0023	9.9803	0.0474	18.4813	VIGDKYTYR	VIGDKYTYR	0.0004	23.6667	0.0236	63.581	VIGDKYTYR	VIGDKYTYR	0.0014	21.5655	0.0427	56.6838	VIGDKYTYR	VIGDKYTYR	0.0012	17.2647	0.0393
1	RHCVPASLSF	135	RCVPASLSF	RHCVPASLSF	0.0023	11.3204	0.0581	18.5786	RCVPASLSF	RHCVPASLSF	0.0004	24.4583	0.0561	37.472	RCVPASLSF	RHCVPASLSF	0.0011	13.3153	0.0751	19.1008	RHVPASLSF	RHCVPASLSF	0.0829	1.3997	0.271	1.8288	RHVPASLSF	RHCVPASLSF	0.004	7.6099	0.0514	16.4362	RCVPASLSF	RHCVPASLSF	0.0056	6.794	0.1224	8.4807	RHVPASLSF	RHCVPASLSF	0.0024	16.7072	0.0699	33.4979	RCVPASLSF	RHCVPASLSF	0.1122	2.0746	0.3756
2	YNNRMQESTYQ	163	YNNMQESTY	YNNRMQESTY	0.0023	11.3473	0.0705	12.9292	YNMQESTYQ	YNNRMQESTYQ	0	76.6667	0.0145	83.1337	YRMQESTYQ	YNNRMQESTYQ	0.0001	43	0.0245	66.9409	YRMQESTYQ	YNNRMQESTYQ	0	65	0.0116	75.4834	YNRMQESTY	YNNRMQESTY	0.0001	37.125	0.026	39.1751	YRMQESTYQ	YNNRMQESTYQ	0	72.5	0.0182	75.7582	YRMQESTYQ	YNNRMQESTYQ	0.0001	67.8125	0.0401	59.7883	YNRMQESTY	YNNRMQESTY	0.0002	36.0833	0.0688
4	LSAPAIRL	17	LSA-PAIRL	LSAPAIRL	0.0023	11.4132	0.0557	20.0263	-LSAPAIRL	LSAPAIRL	0.0034	10.8598	0.0974	22.8273	LSA-PAIRL	LSAPAIRL	0.0001	31.2	0.0383	44.7156	LSAPA-IRL	LSAPAIRL	0.0006	13.2072	0.0437	24.2602	LSAPA-IRL	LSAPAIRL	0.0004	21.4318	0.028	36.1356	LSA-PAIRL	LSAPAIRL	0.0019	11.3695	0.0694	19.1078	LSAPAIR-L	LSAPAIRL	0.0031	14.9254	0.064	37.3326	LSAPAI-RL	LSAPAIRL	0.0017	14.9414	0.0876
0	MSKNSVTVLPW	55	MSKNSVTVW	MSKNSVTVLPW	0.0023	11.4192	0.1022	6.3778	MSKNSVTVW	MSKNSVTVLPW	0	69.1667	0.0418	47.235	MSKNSVTVW	MSKNSVTVLPW	0.0001	37	0.0609	25.3784	MSKNSVTVW	MSKNSVTVLPW	0.0004	16.4909	0.103	8.4878	MSKNSVTVW	MSKNSVTVLPW	0.0017	11.3514	0.0611	12.8186	MSKNSVTPW	MSKNSVTVLPW	0.0002	31.6	0.0637	21.4439	MSKNSVTVW	MSKNSVTVLPW	0.0005	31.814	0.1068	18.2708	MSKNSVTVW	MSKNSVTVLPW	0.0028	12.3053	0.2209
0	MNWLQWLLL	108	MNWLQWLLL	MNWLQWLLL	0.0023	11.4611	0.136	3.6622	MNWLQWLLL	MNWLQWLLL	0.0013	16.29	0.2134	9.4966	MNWLQWLLL	MNWLQWLLL	0.0002	26.3684	0.1007	12.7962	MNWLQWLLL	MNWLQWLLL	0.0036	6.4034	0.268	1.8687	MNWLQWLLL	MNWLQWLLL	0.0004	20.5094	0.064	11.9444	MNWLQWLLL	MNWLQWLLL	0.0004	22.4286	0.0944	12.45	MNWLQWLLL	MNWLQWLLL	0.0107	7.6734	0.3227	1.598	MNWLQWLLL	MNWLQWLLL	0.0003	28.4138	0.1157
0	MKSRDLSLLL	8	MSRDLSLLL	MKSRDLSLLL	0.0023	11.5838	0.1149	5.1147	MSRDLSLLL	MKSRDLSLLL	0.001	17.9613	0.1428	15.3955	MSRDLSLLL	MKSRDLSLLL	0.0003	22.9143	0.0946	13.9484	MSRDLSLLL	MKSRDLSLLL	0.0005	14.1111	0.0911	10.1121	MSRDLSLLL	MKSRDLSLLL	0.001	14.7662	0.0771	9.0013	MSRDLSLLL	MKSRDLSLLL	0.0114	4.8015	0.2262	3.1565	MKRDLSLLL	MKSRDLSLLL	0.0072	9.5875	0.251	3.1992	MSRDLSLLL	MKSRDLSLLL	0.0041	10.6093	0.2769
5	SLSGGRRLL	172	SLSGGRRLL	SLSGGRRLL	0.0022	11.6377	0.0443	29.9562	SLSGGRRLL	SLSGGRRLL	0.0667	2.4637	0.2196	9.1679	SLSGGRRLL	SLSGGRRLL	0.0059	6.9154	0.0947	13.9402	SLSGGRRLL	SLSGGRRLL	0.0029	7.0544	0.0669	14.8456	SLSGGRRLL	SLSGGRRLL	0.0029	8.9617	0.0612	12.7927	SLSGGRRLL	SLSGGRRLL	0.1237	1.261	0.3086	1.7519	SLSGGRRLL	SLSGGRRLL	0.0442	3.1015	0.2025	5.373	SLSGGRRLL	SLSGGRRLL	0.036	3.9601	0.2012
0	MCRDCPGEEL	19	MCDCPGEEL	MCRDCPGEEL	0.0022	11.6437	0.0811	9.856	MCRDPGEEL	MCRDCPGEEL	0.001	17.8065	0.0887	24.9839	MCRDPGEEL	MCRDCPGEEL	0.0001	43.6667	0.0305	56.1626	MRDCPGEEL	MCRDCPGEEL	0.0002	20.1852	0.0408	26.1269	MCRDPGEEL	MCRDCPGEEL	0.0003	24.1333	0.0265	38.4417	MCRDPGEEL	MCRDCPGEEL	0.0304	2.8804	0.1888	4.3068	MCRDPGEEL	MCRDCPGEEL	0.0082	8.9484	0.135	12.2119	MCRDPGEEL	MCRDCPGEEL	0.0029	12.0954	0.0983
2	VSTMERTVL	93	VSTMERTVL	VSTMERTVL	0.0022	11.6497	0.0615	16.6922	VSTMERTVL	VSTMERTVL	0.0004	24.4583	0.0489	41.8947	VSTMERTVL	VSTMERTVL	0.0001	37.3333	0.0326	52.8048	VSTMERTVL	VSTMERTVL	0.0009	11.4457	0.0484	21.6662	VSTMERTVL	VSTMERTVL	0.0002	27	0.0276	36.6718	VSTMERTVL	VSTMERTVL	0.0378	2.5533	0.223	3.2382	VSTMERTVL	VSTMERTVL	0.0162	6.0035	0.1435	10.8925	VSTMERTVL	VSTMERTVL	0.0068	8.5482	0.1605
2	AQAELRALI	149	AQAELRALI	AQAELRALI	0.0022	11.6737	0.0602	17.3625	AQAELRALI	AQAELRALI	0.1553	1.3952	0.4435	2.5171	AQAELRALI	AQAELRALI	0.0006	16.7	0.0717	20.3732	AQAELRALI	AQAELRALI	0.0065	4.9203	0.166	4.2168	AQAELRALI	AQAELRALI	0.0028	9.108	0.0844	7.8007	AQAELRALI	AQAELRALI	0.0035	8.4202	0.1209	8.6383	AQAELRALI	AQAELRALI	0.0042	12.8274	0.1321	12.7275	AQAELRALI	AQAELRALI	0.2082	1.2799	0.4562
1	ASKALAAEK	199	ASKALAAEK	ASKALAAEK	0.0022	11.6856	0.0522	22.5692	ASKALAAEK	ASKALAAEK	0.0001	36.4167	0.0292	60.2461	ASKALAAEK	ASKALAAEK	0.4946	0.4609	0.4807	0.7896	ASKALAAEK	ASKALAAEK	0	40.5	0.0202	51.6491	ASKALAAEK	ASKALAAEK	0.0006	18.3333	0.0343	28.3671	ASKALAAEK	ASKALAAEK	0.0003	24.1935	0.0475	31.0679	ASKALAAEK	ASKALAAEK	0.0002	46.3077	0.038	62.472	ASKALAAEK	ASKALAAEK	0.0026	12.6927	0.0909
2	AGLERGRY	144	AGLERG-RY	AGLERGRY	0.0022	11.7305	0.0429	31.4328	AGLERG-RY	AGLERGRY	0	69.1667	0.0103	90.6626	AGLER-GRY	AGLERGRY	0.0001	33.25	0.0282	59.9693	AGLERG-RY	AGLERGRY	0	52.5	0.0077	88.9872	AGLE-RGRY	AGLERGRY	0.0002	26.7391	0.0192	53.1764	AGLERGR-Y	AGLERGRY	0.0001	43.8	0.0183	75.3924	AGLERG-RY	AGLERGRY	0.001	25.1798	0.0379	62.5675	AGLERG-RY	AGLERGRY	0.002	13.9089	0.0636
3	FDPCGPPFR	22	FDPCGPPFR	FDPCGPPFR	0.0022	11.7455	0.0419	32.6374	FDPCGPPFR	FDPCGPPFR	0	54	0.0233	68.4408	FDPCGPPFR	FDPCGPPFR	0.0003	22.0857	0.0379	45.1506	FDPCGPPFR	FDPCGPPFR	0	37.3333	0.0174	58.1423	FDPCGPPFR	FDPCGPPFR	0.0006	18.7639	0.0414	22.1989	FDPCGPPFR	FDPCGPPFR	0	57.2222	0.0152	82.9852	FDPCGPPFR	FDPCGPPFR	0.0001	66.25	0.0178	92.0707	FDPCGPPFR	FDPCGPPFR	0	65	0.016
0	MADASMLELVVA	53	MADASMLEA	MADASMLELVVA	0.0022	11.7575	0.1858	1.9606	MAMLELVVA	MADASMLELVVA	0.0002	35.1538	0.1863	11.3067	MADASMLEA	MADASMLELVVA	0	71.6667	0.0483	34.1815	MADASLVVA	MADASMLELVVA	0	90	0.027	39.7558	MSMLELVVA	MADASMLELVVA	0	75	0.0289	34.8407	MADASLVVA	MADASMLELVVA	0	53.4615	0.0674	19.8659	MAMLELVVA	MADASMLELVVA	0.0001	57.931	0.1282	13.4413	MSMLELVVA	MADASMLELVVA	0	75	0.0999
2	TVLPKKAYLM	121	TVLPKKAYM	TVLPKKAYLM	0.0022	11.7605	0.0619	16.5058	TVLPKAYLM	TVLPKKAYLM	0.003	11.4623	0.1348	16.3964	TVLPKAYLM	TVLPKKAYLM	0.0006	17.0247	0.0866	15.7581	TLPKKAYLM	TVLPKKAYLM	0.0091	4.2086	0.1643	4.284	TVLPKAYLM	TVLPKKAYLM	0.0227	2.9149	0.1491	2.9451	TVLPKKAYM	TVLPKKAYLM	0.0086	5.4932	0.0996	11.5303	TVLPKKAYM	TVLPKKAYLM	0.0384	3.4257	0.2414	3.5195	TVLPKKAYM	TVLPKKAYLM	0.0061	8.9311	0.1455
0	MSAPRHPVSQ	157	MSAPHPVSQ	MSAPRHPVSQ	0.0022	11.7874	0.0567	19.4044	MSAPHPVSQ	MSAPRHPVSQ	0.0001	43	0.0317	57.3316	MSAPHPVSQ	MSAPRHPVSQ	0.002	10.6004	0.0887	15.2464	MSAPRHVSQ	MSAPRHPVSQ	0	53.75	0.0167	59.8024	MSAPHPVSQ	MSAPRHPVSQ	0.0007	16.8318	0.0447	19.9895	MSAPRPVSQ	MSAPRHPVSQ	0.0006	18.7792	0.0785	16.1358	MSAPRHVSQ	MSAPRHPVSQ	0.0009	25.4944	0.1132	16.6026	MSAPHPVSQ	MSAPRHPVSQ	0.0014	16.3918	0.1171
2	DSTIIERM	12	DST-IIERM	DSTIIERM	0.0022	11.8922	0.0393	35.9226	DST-IIERM	DSTIIERM	0.0001	47.25	0.0126	86.6327	DST-IIERM	DSTIIERM	0	66.25	0.0122	91.3452	DST-IIERM	DSTIIERM	0.0001	23.125	0.0122	73.4144	DST-IIERM	DSTIIERM	0.0039	7.6845	0.052	16.1667	DST-IIERM	DSTIIERM	0.0001	39.5714	0.0182	75.5911	DS-TIIERM	DSTIIERM	0.0031	14.8202	0.0475	51.3445	DST-IIERM	DSTIIERM	0.0001	44.8333	0.0202
3	VVKVDRGRW	145	VVKVDRGRW	VVKVDRGRW	0.0021	11.9162	0.0326	46.2952	VVKVDRGRW	VVKVDRGRW	0	53.3333	0.0161	80.213	VVKVDRGRW	VVKVDRGRW	0.0004	20.8913	0.0403	42.408	VVKVDRGRW	VVKVDRGRW	0.0011	10.6565	0.047	22.3959	VVKVDRGRW	VVKVDRGRW	0.0104	4.5838	0.0698	10.5332	VVKVDRGRW	VVKVDRGRW	0.0009	15.7259	0.0541	26.4738	VVKVDRGRW	VVKVDRGRW	0.0016	19.9293	0.0648	36.7463	VVKVDRGRW	VVKVDRGRW	0.0111	6.8969	0.1142
1	AASRTVMAV	86	AASRTVMAV	AASRTVMAV	0.0021	11.9611	0.0902	8.0249	AASRTVMAV	AASRTVMAV	0.0389	3.3786	0.2809	6.3711	AASRTVMAV	AASRTVMAV	0.0008	15.15	0.0851	16.1394	AASRTVMAV	AASRTVMAV	0.0002	21.8636	0.047	22.4157	AASRTVMAV	AASRTVMAV	0.003	8.795	0.0815	8.2482	AASRTVMAV	AASRTVMAV	0.0303	2.8829	0.2672	2.3539	AASRTVMAV	AASRTVMAV	0.0223	4.9008	0.1883	6.3048	AASRTVMAV	AASRTVMAV	0.0052	9.4986	0.2302
2	STSRDIPSQERS	30	STDIPSQER	STSRDIPSQER	0.0021	11.979	0.0542	21.0639	STIPSQERS	STSRDIPSQERS	0	60	0.0204	72.9964	STDIPSQER	STSRDIPSQER	0.0003	23.4483	0.0421	40.3409	STSIPSQER	STSRDIPSQER	0	67.5	0.009	84.6467	STIPSQERS	STSRDIPSQERS	0.0001	40	0.0226	45.3239	STIPSQERS	STSRDIPSQERS	0	80	0.0157	81.9103	STIPSQERS	STSRDIPSQERS	0	89.2857	0.0189	90.7379	STIPSQERS	STSRDIPSQERS	0	75	0.0243
3	SGPRGWTLL	66	SGPRGWTLL	SGPRGWTLL	0.0021	11.991	0.0488	25.3602	SGPRGWTLL	SGPRGWTLL	0.0012	16.655	0.071	30.6933	SGPRGWTLL	SGPRGWTLL	0.0001	31.5	0.04	42.7318	SGPRGWTLL	SGPRGWTLL	0.0189	3.0217	0.2308	2.4621	SGPRGWTLL	SGPRGWTLL	0.0003	24.9	0.0415	22.0871	SGPRGWTLL	SGPRGWTLL	0.004	7.9713	0.1187	8.8761	SGPRGWTLL	SGPRGWTLL	0.0129	6.8781	0.1271	13.6479	SGPRGWTLL	SGPRGWTLL	0.0006	22.7429	0.08
1	HLVRTEHKL	155	HLVRTEHKL	HLVRTEHKL	0.0021	12.1711	0.035	42.2793	HLVRTEHKL	HLVRTEHKL	0.3086	0.7386	0.2964	5.8399	HLVRTEHKL	HLVRTEHKL	0.0006	16.88	0.0439	38.38	HLVRTEHKL	HLVRTEHKL	0.0082	4.397	0.0638	15.762	HLVRTEHKL	HLVRTEHKL	0.0057	6.3106	0.055	14.9157	HLVRTEHKL	HLVRTEHKL	0.0074	5.9136	0.0931	12.7031	HLVRTEHKL	HLVRTEHKL	0.1215	1.3603	0.1759	7.3088	HLVRTEHKL	HLVRTEHKL	0.0493	3.3813	0.1634
3	TSRDIPSQERS	30	TSDIPSQER	TSRDIPSQER	0.0021	12.2471	0.0394	35.8832	TSIPSQERS	TSRDIPSQERS	0	57.7273	0.0128	86.2558	TSRDIPSQR	TSRDIPSQER	0.0008	15.4417	0.0366	46.9436	TSRDIPSQR	TSRDIPSQER	0	58.3333	0.0072	90.7108	TSRDIPSQR	TSRDIPSQER	0.0001	39.6667	0.013	71.2285	TSRDIPSQS	TSRDIPSQERS	0.0001	46.5	0.021	69.1811	TSRDIPSQS	TSRDIPSQERS	0.0001	69.0625	0.0196	89.8186	TSRDIPSQS	TSRDIPSQERS	0.0001	46.4	0.0229
4	CSLNQPKF	96	CSL-NQPKF	CSLNQPKF	0.002	12.2624	0.0545	20.8586	CSL-NQPKF	CSLNQPKF	0	53	0.0198	73.9795	CSL-NQPKF	CSLNQPKF	0	49	0.0286	59.2704	CSL-NQPKF	CSLNQPKF	0.0007	12.6736	0.0589	17.3141	CSLN-QPKF	CSLNQPKF	0.0002	27.5455	0.0244	41.9362	CSL-NQPKF	CSLNQPKF	0.0001	44.75	0.026	58.8692	CSL-NQPKF	CSLNQPKF	0.0005	33.7297	0.0521	46.7947	CSLN-QPKF	CSLNQPKF	0.0019	14.1792	0.0776
0	MSMIGCDFR	76	MSMIGCDFR	MSMIGCDFR	0.002	12.2738	0.1648	2.4934	MSMIGCDFR	MSMIGCDFR	0	52.6667	0.1	22.2579	MSMIGCDFR	MSMIGCDFR	0.0019	10.9272	0.2474	3.5431	MSMIGCDFR	MSMIGCDFR	0	41.5	0.0604	16.8215	MSMIGCDFR	MSMIGCDFR	0.0011	14.1558	0.0998	5.9404	MSMIGCDFR	MSMIGCDFR	0.0001	48	0.041	37.0305	MSMIGCDFR	MSMIGCDFR	0.0001	68.4375	0.0657	36.1698	MSMIGCDFR	MSMIGCDFR	0	58.3333	0.0688
2	DASMLELVV	53	DASMLELVV	DASMLELVV	0.002	12.346	0.0906	7.9633	DASMLELVV	DASMLELVV	0.002	13.5442	0.0975	22.8103	DASMLELVV	DASMLELVV	0	54.375	0.0302	56.6212	DASMLELVV	DASMLELVV	0.0001	30.3333	0.0331	32.5079	DASMLELVV	DASMLELVV	0.0033	8.3267	0.0874	7.3832	DASMLELVV	DASMLELVV	0.0015	12.4816	0.0592	23.6576	DASMLELVV	DASMLELVV	0.0238	4.7006	0.1436	10.8759	DASMLELVV	DASMLELVV	0.0001	42.2857	0.0615
0	MSSSFSNSCKL	189	MSSSFSNKL	MSSSFSNSCKL	0.002	12.4335	0.1187	4.8088	MSSSFSNKL	MSSSFSNSCKL	0.0004	24.6667	0.1145	19.4856	MSSSFSNSK	MSSSFSNSCK	0.0008	15.3	0.1582	6.8414	MSSSFSNKL	MSSSFSNSCKL	0.0002	20.3333	0.0686	14.3974	MSSSFSNSL	MSSSFSNSCKL	0.0004	22.1316	0.0561	14.506	MSSSFSNSL	MSSSFSNSCKL	0.0012	13.9906	0.1064	10.4506	MSSSFSNSL	MSSSFSNSCKL	0.0007	29.4182	0.1204	14.9844	MSFSNSCKL	MSSSFSNSCKL	0.0005	23.9836	0.2064
4	SVTVLPWSL	55	SVTVLPWSL	SVTVLPWSL	0.002	12.4677	0.0594	17.805	SVTVLPWSL	SVTVLPWSL	0.1173	1.6711	0.3421	4.5113	SVTVLPWSL	SVTVLPWSL	0.0013	12.3925	0.0736	19.6518	SVTVLPWSL	SVTVLPWSL	0.0157	3.317	0.1497	4.968	SVTVLPWSL	SVTVLPWSL	0.0199	3.1658	0.0956	6.3945	SVTVLPWSL	SVTVLPWSL	0.0417	2.4357	0.1581	5.7427	SVTVLPWSL	SVTVLPWSL	0.1453	1.1374	0.2372	3.6874	SVTVLPWSL	SVTVLPWSL	0.0069	8.5228	0.1534
4	AFCVLRCPSY	184	AFCVLRPSY	AFCVLRCPSY	0.002	12.5361	0.1071	5.8491	ACVLRCPSY	AFCVLRCPSY	0	65.8333	0.0403	48.534	AFCVLRPSY	AFCVLRCPSY	0.001	14.0823	0.1663	6.3956	AFCVLRPSY	AFCVLRCPSY	0.0005	14.0222	0.0774	12.4706	AFVLRCPSY	AFCVLRCPSY	0.0006	18	0.0676	11.027	ACVLRCPSY	AFCVLRCPSY	0.0001	48.5	0.0415	36.486	AFVLRCPSY	AFCVLRCPSY	0.0005	32.225	0.0795	28.3416	AFCVLRPSY	AFCVLRCPSY	0.0053	9.4671	0.2398
0	MRNFDPCGPPF	22	MFDPCGPPF	MRNFDPCGPPF	0.002	12.5399	0.0865	8.7271	MFDPCGPPF	MRNFDPCGPPF	0.0001	49.75	0.0582	36.2972	MRNPCGPPF	MRNFDPCGPPF	0.0001	32.8889	0.06	25.9344	MFDPCGPPF	MRNFDPCGPPF	0.0168	3.2185	0.1928	3.3363	MRNFDGPPF	MRNFDPCGPPF	0.0005	19.2419	0.0515	16.387	MFDPCGPPF	MRNFDPCGPPF	0.0015	12.4375	0.1075	10.295	MFDPCGPPF	MRNFDPCGPPF	0.0041	12.8673	0.1234	14.3804	MFDPCGPPF	MRNFDPCGPPF	0.0014	16.0979	0.1977
2	SRDLSLLL	8	SRD-LSLLL	SRDLSLLL	0.002	12.5475	0.0591	18.012	SRD-LSLLL	SRDLSLLL	0.0005	23.4909	0.0438	45.5778	SRD-LSLLL	SRDLSLLL	0.0001	34	0.0315	54.4755	SRDL-SLLL	SRDLSLLL	0.0016	8.9664	0.0445	23.7908	SRD-LSLLL	SRDLSLLL	0.0007	16.9346	0.0231	44.3825	SRD-LSLLL	SRDLSLLL	0.0034	8.5516	0.068	19.6376	SRD-LSLLL	SRDLSLLL	0.0187	5.5222	0.1089	17.6929	S-RDLSLLL	SRDLSLLL	0.0005	24.1	0.0595
4	NRMQESTY	163	NRMQE-STY	NRMQESTY	0.0019	12.7034	0.036	40.8084	NRMQES-TY	NRMQESTY	0	72.5	0.0082	94.1615	NRM-QESTY	NRMQESTY	0.0001	38.2	0.0195	77.0571	NRMQES-TY	NRMQESTY	0.0001	24.6429	0.0147	65.3515	NRMQE-STY	NRMQESTY	0.0015	12.196	0.0296	33.8103	NRM-QESTY	NRMQESTY	0.0001	42.2	0.0227	65.3761	NRMQES-TY	NRMQESTY	0.0017	19.7273	0.0527	46.2486	NRM-QESTY	NRMQESTY	0.0035	11.3034	0.077
0	MRHCVPASLSF	135	MCVPASLSF	MRHCVPASLSF	0.0019	12.7262	0.0523	22.4988	MCVPASLSF	MRHCVPASLSF	0.0002	30.8636	0.0496	41.4217	MRHPASLSF	MRHCVPASLSF	0.0004	19.8947	0.0496	33.0277	MRVPASLSF	MRHCVPASLSF	0.01	4.0161	0.1459	5.1749	MRVPASLSF	MRHCVPASLSF	0.0066	5.8464	0.0585	13.6343	MRHPASLSF	MRHCVPASLSF	0.002	11.0205	0.092	12.9056	MRHPASLSF	MRHCVPASLSF	0.0057	10.9004	0.1755	7.3425	MCVPASLSF	MRHCVPASLSF	0.0252	4.7419	0.2833
1	KERENFRRL	92	KERENFRRL	KERENFRRL	0.0019	12.8403	0.024	63.8178	KERENFRRL	KERENFRRL	0.0009	18.5081	0.04	48.8658	KERENFRRL	KERENFRRL	0.0003	21.7692	0.0313	54.7416	KERENFRRL	KERENFRRL	0.0058	5.1672	0.0646	15.5071	KERENFRRL	KERENFRRL	0.0054	6.5205	0.0403	22.997	KERENFRRL	KERENFRRL	0.0182	3.7754	0.1332	7.4284	KERENFRRL	KERENFRRL	0.0442	3.0981	0.1766	7.2438	KERENFRRL	KERENFRRL	0.0467	3.468	0.1517
0	MAHQLESIL	26	MAHQLESIL	MAHQLESIL	0.0019	12.9011	0.0522	22.5905	MAHQLESIL	MAHQLESIL	0.002	13.6756	0.1042	21.3823	MAHQLESIL	MAHQLESIL	0.0001	33.125	0.0386	44.3238	MAHQLESIL	MAHQLESIL	0.0005	14.9444	0.0516	20.1903	MAHQLESIL	MAHQLESIL	0.0029	8.851	0.0753	9.3493	MAHQLESIL	MAHQLESIL	0.0371	2.5848	0.2569	2.5205	MAHQLESIL	MAHQLESIL	0.0917	1.7749	0.3227	1.5976	MAHQLESIL	MAHQLESIL	0.0193	5.361	0.2939
2	STSRDIPSQE	30	STSDIPSQE	STSRDIPSQE	0.0019	12.9886	0.0408	33.9403	STSDIPSQE	STSRDIPSQE	0.0001	39.3333	0.024	67.2726	STRDIPSQE	STSRDIPSQE	0.0017	11.2187	0.0572	27.6148	STSDIPSQE	STSRDIPSQE	0	65	0.0088	85.5233	STSDIPSQE	STSRDIPSQE	0.0011	14.1429	0.0322	30.6796	STRDIPSQE	STSRDIPSQE	0.0002	30.1765	0.0334	46.3034	STRDIPSQE	STSRDIPSQE	0.0001	50.6098	0.0297	74.3388	STRDIPSQE	STSRDIPSQE	0.0007	21.7375	0.0517
1	ITVLPKKAYLM	121	ITPKKAYLM	ITVLPKKAYLM	0.0018	13.0826	0.0717	12.5439	ILPKKAYLM	ITVLPKKAYLM	0.0014	15.8356	0.1135	19.6475	ITVLPKYLM	ITVLPKKAYLM	0.0001	36.6667	0.0543	29.4393	ILPKKAYLM	ITVLPKKAYLM	0.0096	4.0918	0.16	4.4625	ITVKKAYLM	ITVLPKKAYLM	0.0007	16.785	0.0587	13.5714	ITVLPKKAM	ITVLPKKAYLM	0.001	14.8313	0.0637	21.4496	ILPKKAYLM	ITVLPKKAYLM	0.0031	14.8377	0.1221	14.6327	ILPKKAYLM	ITVLPKKAYLM	0.0013	16.6082	0.1136
4	FLTFLLQLV	75	FLTFLLQLV	FLTFLLQLV	0.0018	13.0872	0.1304	3.9721	FLTFLLQLV	FLTFLLQLV	0.6291	0.2526	0.8395	0.0516	FLTFLLQLV	FLTFLLQLV	0.0003	23.1379	0.0855	16.0492	FLTFLLQLV	FLTFLLQLV	0.0002	19.0968	0.0718	13.6431	FLTFLLQLV	FLTFLLQLV	0.0006	18.1111	0.0856	7.6351	FLTFLLQLV	FLTFLLQLV	0.0001	45.5	0.0412	36.8705	FLTFLLQLV	FLTFLLQLV	0.0051	11.5336	0.1702	7.8291	FLTFLLQLV	FLTFLLQLV	0.0005	24.56	0.1561
0	MAAMMAFLR	205	MAAMMAFLR	MAAMMAFLR	0.0018	13.1651	0.1457	3.1867	MAAMMAFLR	MAAMMAFLR	0.0001	43	0.1437	15.2815	MAAMMAFLR	MAAMMAFLR	0.0063	6.7001	0.3281	2.1393	MAAMMAFLR	MAAMMAFLR	0.0001	28.5	0.1039	8.3875	MAAMMAFLR	MAAMMAFLR	0.0031	8.6372	0.1445	3.119	MAAMMAFLR	MAAMMAFLR	0.0001	43.6	0.051	28.4888	MAAMMAFLR	MAAMMAFLR	0.0001	54.0244	0.1072	18.1498	MAAMMAFLR	MAAMMAFLR	0.0001	47.6	0.0906
5	LHPEEPHHR	160	LHPEEPHHR	LHPEEPHHR	0.0018	13.1881	0.0195	74.5235	LHPEEPHHR	LHPEEPHHR	0.0003	26.9211	0.0167	79.1094	LHPEEPHHR	LHPEEPHHR	0.001	13.8128	0.0255	64.9634	LHPEEPHHR	LHPEEPHHR	0.0043	5.9609	0.0301	35.6886	LHPEEPHHR	LHPEEPHHR	0.0015	12.072	0.0166	59.9864	LHPEEPHHR	LHPEEPHHR	0.0001	34.9091	0.0131	88.1822	LHPEEPHHR	LHPEEPHHR	0.0019	18.8733	0.0173	92.6257	LHPEEPHHR	LHPEEPHHR	0.0009	19.3036	0.0144
1	ELSEFCGGRL	1	ESEFCGGRL	ELSEFCGGRL	0.0018	13.3899	0.1088	5.6723	ELSEFGGRL	ELSEFCGGRL	0.0011	17.2452	0.1539	14.1776	ELSEFGGRL	ELSEFCGGRL	0	48	0.0467	35.6027	ELSEFGGRL	ELSEFCGGRL	0	38.3333	0.0336	32.0198	ELSEFGGRL	ELSEFCGGRL	0.0034	8.2453	0.13	3.7663	ELSEFGGRL	ELSEFCGGRL	0.0002	30.6471	0.0608	22.8121	ELSEFGGRL	ELSEFCGGRL	0.0011	24.0532	0.1089	17.699	ELSEFGGRL	ELSEFCGGRL	0.0003	30.25	0.0858
3	PGSDRLLGLR	187	PSDRLLGLR	PGSDRLLGLR	0.0018	13.3945	0.1094	5.6167	PGSDRLLLR	PGSDRLLGLR	0	73.75	0.0188	75.6069	PGSDRLLLR	PGSDRLLGLR	0.0003	23.2414	0.0789	17.8731	PGSDRLLLR	PGSDRLLGLR	0	56.6667	0.016	61.8174	PGSDLLGLR	PGSDRLLGLR	0	61	0.0188	54.0907	PGSDLLGLR	PGSDRLLGLR	0	90	0.0111	92.4743	PGSDRLLLR	PGSDRLLGLR	0	82.8571	0.0188	90.8785	PGSDRLLLR	PGSDRLLGLR	0	87.5	0.0173
2	ASSEIIIQVFV	158	ASSEIQVFV	ASSEIIIQVFV	0.0018	13.422	0.0827	9.4957	ASSEIIIQV	ASSEIIIQVFV	0.0201	4.7487	0.2192	9.1885	ASSEIIIQV	ASSEIIIQVFV	0.0003	23.4138	0.0529	30.4958	ASSEIIQVF	ASSEIIIQVF	0.0001	31.1667	0.0258	41.4807	ASSEIIIQV	ASSEIIIQVFV	0.0004	20.5094	0.0307	32.4106	ASSEIIIQV	ASSEIIIQVFV	0.0001	47	0.0214	68.3756	ASSEIIIQV	ASSEIIIQVFV	0.0001	54.1463	0.0304	73.3493	ASSEIIQVF	ASSEIIIQVF	0.0003	28.5862	0.0795
5	ESILAMRKR	26	ESILAMRKR	ESILAMRKR	0.0018	13.4587	0.0385	37.1549	ESILAMRKR	ESILAMRKR	0.0001	41.2857	0.0233	68.371	ESILAMRKR	ESILAMRKR	0.0038	8.2109	0.0809	17.2999	ESILAMRKR	ESILAMRKR	0	41.5	0.0141	67.3258	ESILAMRKR	ESILAMRKR	0.0495	1.7709	0.1775	2.0939	ESILAMRKR	ESILAMRKR	0.0001	41.6	0.0189	74.0803	ESILAMRKR	ESILAMRKR	0.0001	51.8293	0.0233	84.381	ESILAMRKR	ESILAMRKR	0.0001	39.4	0.0281
1	RTVMCVLKL	167	RTVMCVLKL	RTVMCVLKL	0.0017	13.5826	0.0907	7.9495	RTVMCVLKL	RTVMCVLKL	0.0095	6.8842	0.2637	7.0266	RTVMCVLKL	RTVMCVLKL	0.0034	8.5863	0.1607	6.6992	RTVMCVLKL	RTVMCVLKL	0.002	8.2994	0.1541	4.7482	RTVMCVLKL	RTVMCVLKL	0.0027	9.2492	0.0898	7.0724	RTVMCVLKL	RTVMCVLKL	0.0033	8.6662	0.1593	5.6789	RTVMCVLKL	RTVMCVLKL	0.0013	22.4308	0.1046	18.865	RTVMCVLKL	RTVMCVLKL	0.0046	10.0653	0.278
5	QGLDRGCQAL	44	QLDRGCQAL	QGLDRGCQAL	0.0017	13.7156	0.0662	14.5799	QLDRGCQAL	QGLDRGCQAL	0.0107	6.5331	0.1945	10.7109	QLDRGCQAL	QGLDRGCQAL	0	45	0.0362	47.522	QGDRGCQAL	QGLDRGCQAL	0.0002	20.6667	0.0377	28.4238	QGLDRGQAL	QGLDRGCQAL	0.0001	35.1111	0.0221	46.4473	QGLDRGQAL	QGLDRGCQAL	0.0058	6.661	0.1196	8.782	QGLDRGQAL	QGLDRGCQAL	0.0686	2.2564	0.2443	3.4198	QGLDRGQAL	QGLDRGCQAL	0.0004	27.4722	0.0906
4	RHPVSQARPF	157	RHPVSQARF	RHPVSQARPF	0.0017	13.7431	0.0405	34.3494	RHPVSQARF	RHPVSQARPF	0	55.4545	0.0317	57.2882	RPVSQARPF	RHPVSQARPF	0.0001	31.6	0.0511	31.8556	RHPVSQARF	RHPVSQARPF	0.047	1.9074	0.205	3.0103	RPVSQARPF	RHPVSQARPF	0.0008	16.4953	0.0528	15.8276	RPVSQARPF	RHPVSQARPF	0.5387	0.3452	0.6802	0.1182	RPVSQARPF	RHPVSQARPF	0.0036	13.7955	0.1537	9.5752	RHVSQARPF	RHPVSQARPF	0.0031	11.789	0.1835
3	QAELRALI	149	QAELRA-LI	QAELRALI	0.0017	13.7523	0.0501	24.2454	-QAELRALI	QAELRALI	0.0001	40.75	0.0561	37.4672	QAELRALI-	QAELRALI	0	73.3333	0.0214	73.1078	Q-AELRALI	QAELRALI	0	37	0.0344	31.2405	QA-ELRALI	QAELRALI	0	54.0909	0.0194	52.5694	QAE-LRALI	QAELRALI	0.0004	21.5102	0.0614	22.5441	QAELR-ALI	QAELRALI	0.0106	7.7372	0.1407	11.3079	-QAELRALI	QAELRALI	0.0002	34.4	0.0717
4	SEIIIQVFV	158	SEIIIQVFV	SEIIIQVFV	0.0017	13.7752	0.0546	20.7625	SEIIIQVFV	SEIIIQVFV	0.0055	8.8425	0.1793	11.8717	SEIIIQVFV	SEIIIQVFV	0.0002	24.36	0.0446	37.6763	SEIIIQVFV	SEIIIQVFV	0.0006	13.8649	0.0448	23.6081	SEIIIQVFV	SEIIIQVFV	0.0024	9.672	0.0471	18.6081	SEIIIQVFV	SEIIIQVFV	0.0006	18.5714	0.0361	42.6654	SEIIIQVFV	SEIIIQVFV	0.0037	13.5524	0.0654	36.3648	SEIIIQVFV	SEIIIQVFV	0.0019	14.4169	0.0955
0	MAAPSRVRC	153	MAAPSRVRC	MAAPSRVRC	0.0017	13.867	0.0417	32.8187	MAAPSRVRC	MAAPSRVRC	0.0019	13.9062	0.0673	32.1557	MAAPSRVRC	MAAPSRVRC	0.0004	19.8421	0.0484	34.0809	MAAPSRVRC	MAAPSRVRC	0.0001	24.3571	0.0333	32.3228	MAAPSRVRC	MAAPSRVRC	0.0018	11.1374	0.0412	22.3041	MAAPSRVRC	MAAPSRVRC	0.0223	3.3892	0.1933	4.1336	MAAPSRVRC	MAAPSRVRC	0.0103	7.8468	0.1384	11.6629	MAAPSRVRC	MAAPSRVRC	0.0014	16.2784	0.0881
1	LDLIRIYF	72	-LDLIRIYF	LDLIRIYF	0.0016	13.945	0.059	18.0608	-LDLIRIYF	LDLIRIYF	0.0003	29.12	0.053	39.1991	-LDLIRIYF	LDLIRIYF	0	45.6667	0.0326	52.747	-LDLIRIYF	LDLIRIYF	0.0009	11.5543	0.059	17.3	LDL-IRIYF	LDLIRIYF	0.0001	36.8571	0.0188	54.0758	-LDLIRIYF	LDLIRIYF	0.0002	30.2941	0.0261	58.5903	-LDLIRIYF	LDLIRIYF	0.006	10.5804	0.1083	17.8659	LDL-IRIYF	LDLIRIYF	0.0004	26.1951	0.054
1	HVALAELRR	127	HVALAELRR	HVALAELRR	0.0016	13.9817	0.0509	23.6404	HVALAELRR	HVALAELRR	0.0004	24.7708	0.0457	44.1686	HVALAELRR	HVALAELRR	0.064	2.4486	0.2214	4.2007	HVALAELRR	HVALAELRR	0	34	0.0206	50.6517	HVALAELRR	HVALAELRR	0.0131	4.0328	0.0899	7.071	HVALAELRR	HVALAELRR	0.0003	26.1154	0.034	45.3873	HVALAELRR	HVALAELRR	0.0001	56.2069	0.0242	82.9716	HVALAELRR	HVALAELRR	0.0006	22.1143	0.044
3	SVSLSGGRRL	172	SSLSGGRRL	SVSLSGGRRL	0.0016	14	0.0496	24.6647	SVLSGGRRL	SVSLSGGRRL	0.0026	12.1656	0.0765	28.725	SVLSGGRRL	SVSLSGGRRL	0.001	14.0443	0.0909	14.7428	SSLSGGRRL	SVSLSGGRRL	0.0003	18.8158	0.0324	33.2163	SVSSGGRRL	SVSLSGGRRL	0.0022	10.1565	0.0662	11.3823	SVSSGGRRL	SVSLSGGRRL	0.0129	4.4948	0.1661	5.3294	SVLSGGRRL	SVSLSGGRRL	0.0021	17.6654	0.0849	25.7899	SVLSGGRRL	SVSLSGGRRL	0.0039	10.7492	0.1376
5	PWKAIQQY	137	-PWKAIQQY	PWKAIQQY	0.0016	14.1297	0.0228	66.7135	-PWKAIQQY	PWKAIQQY	0	76.6667	0.0072	95.2623	-PWKAIQQY	PWKAIQQY	0.0001	31.7	0.0182	79.8384	PW-KAIQQY	PWKAIQQY	0.0034	6.5774	0.0364	29.446	-PWKAIQQY	PWKAIQQY	0.0015	12.016	0.0225	45.4748	-PWKAIQQY	PWKAIQQY	0.0016	12.3566	0.0428	35.2369	-PWKAIQQY	PWKAIQQY	0.0007	28.7049	0.023	84.7926	-PWKAIQQY	PWKAIQQY	0.0023	13.2232	0.0424
2	QAELRAIPR	46	QAELRAIPR	QAELRAIPR	0.0016	14.1514	0.0522	22.5283	QAELRAIPR	QAELRAIPR	0	59.0909	0.0237	67.8225	QAELRAIPR	QAELRAIPR	0.0026	9.5597	0.0805	17.4118	QAELRAIPR	QAELRAIPR	0	53.75	0.0132	70.0233	QAELRAIPR	QAELRAIPR	0.001	14.3831	0.0315	31.4431	QAELRAIPR	QAELRAIPR	0.0004	22.7857	0.0403	37.7897	QAELRAIPR	QAELRAIPR	0.0019	18.724	0.0733	31.5182	QAELRAIPR	QAELRAIPR	0.0001	43	0.0314
0	MQPSGPRGWTL	66	MQPSGPWTL	MQPSGPRGWTL	0.0016	14.2324	0.0452	28.957	MQPSGPWTL	MQPSGPRGWTL	0.0294	3.9266	0.1985	10.4496	MQPSGPWTL	MQPSGPRGWTL	0.0001	31.5	0.0362	47.4366	MQPPRGWTL	MQPSGPRGWTL	0.1048	1.2203	0.2433	2.2532	MQPSGPWTL	MQPSGPRGWTL	0.0007	17.3667	0.036	26.6999	QPSGPRGTL	QPSGPRGWTL	0.3385	0.6082	0.368	1.1864	MQPPRGWTL	MQPSGPRGWTL	0.0829	1.9281	0.2772	2.4551	MQPSGPRTL	MQPSGPRGWTL	0.0456	3.5087	0.2411
2	VILTQWLLL	56	VILTQWLLL	VILTQWLLL	0.0016	14.2703	0.0719	12.4871	VILTQWLLL	VILTQWLLL	0.0693	2.4156	0.3845	3.5585	VILTQWLLL	VILTQWLLL	0.0032	8.815	0.1622	6.6159	VILTQWLLL	VILTQWLLL	0.0198	2.9594	0.2599	1.9798	VILTQWLLL	VILTQWLLL	0.0013	12.792	0.0561	14.4989	VILTQWLLL	VILTQWLLL	0.0035	8.4496	0.1107	9.8447	VILTQWLLL	VILTQWLLL	0.0173	5.7826	0.1872	6.386	VILTQWLLL	VILTQWLLL	0.003	11.8634	0.1404
1	TAPPGTRERV	159	TAPPGTERV	TAPPGTRERV	0.0016	14.373	0.0298	51.6418	TAPPGTREV	TAPPGTRERV	0.0034	10.8253	0.0608	35.0195	TAPPGTRER	TAPPGTRER	0.0002	24.08	0.0272	61.8094	TAPPGTERV	TAPPGTRERV	0.0004	16.4364	0.0271	39.5409	TAPPGTREV	TAPPGTRERV	0.0016	11.8083	0.0432	20.9438	TPPGTRERV	TAPPGTRERV	0.0282	2.9742	0.1471	6.4002	TAPPGTREV	TAPPGTRERV	0.0019	18.6878	0.0516	47.2531	TAPPGTREV	TAPPGTRERV	0.0003	28.7586	0.0355
5	TQWLLLTNR	56	TQWLLLTNR	TQWLLLTNR	0.0015	14.6216	0.0279	55.2802	TQWLLLTNR	TQWLLLTNR	0.0018	14.3116	0.0935	23.7566	TQWLLLTNR	TQWLLLTNR	0.0381	3.1231	0.1957	5.073	TQWLLLTNR	TQWLLLTNR	0.0004	16.2545	0.0497	21.0335	TQWLLLTNR	TQWLLLTNR	0.0024	9.7957	0.0367	26.0951	TQWLLLTNR	TQWLLLTNR	0.0001	42.8	0.0271	56.7056	TQWLLLTNR	TQWLLLTNR	0.0003	37.9615	0.0555	43.7548	TQWLLLTNR	TQWLLLTNR	0.0034	11.411	0.0884
2	SSFSNSCK	189	SSFSNS-CK	SSFSNSCK	0.0015	14.6703	0.0615	16.6821	SSF-SNSCK	SSFSNSCK	0	62.5	0.0235	68.1049	SSF-SNSCK	SSFSNSCK	0.02	4.1449	0.2368	3.796	SSFSNS-CK	SSFSNSCK	0	56.6667	0.0152	63.8525	SSFSN-SCK	SSFSNSCK	0.0001	43.5	0.0189	53.9247	SSFS-NSCK	SSFSNSCK	0	53.8462	0.0271	56.7282	SSFSNS-CK	SSFSNSCK	0.0001	58.7931	0.0342	67.6493	SSF-SNSCK	SSFSNSCK	0.0002	33.75	0.0561
0	MAASSEIII	158	MAASSEIII	MAASSEIII	0.0015	14.7027	0.0905	7.9811	MAASSEIII	MAASSEIII	0.002	13.4611	0.1979	10.4875	MAASSEIII	MAASSEIII	0.0001	38	0.0549	29.0562	MAASSEIII	MAASSEIII	0.0004	16.4727	0.0863	10.8346	MAASSEIII	MAASSEIII	0.001	14.7078	0.0627	12.3414	MAASSEIII	MAASSEIII	0.0027	9.6208	0.1315	7.5776	MAASSEIII	MAASSEIII	0.0023	17.0331	0.1241	14.2271	MAASSEIII	MAASSEIII	0.0014	16.3711	0.2128
0	MLKMMTFF	201	MLKMM-TFF	MLKMMTFF	0.0015	14.7351	0.0626	16.1883	ML-KMMTFF	MLKMMTFF	0.0002	30.9545	0.1164	19.1631	MLK-MMTFF	MLKMMTFF	0.0002	24	0.1009	12.77	MLK-MMTFF	MLKMMTFF	0.0012	10.3473	0.1311	6.0632	MLK-MMTFF	MLKMMTFF	0.0016	11.8946	0.0793	8.6167	MLK-MMTFF	MLKMMTFF	0.0002	28.3	0.0572	24.674	MLKMMT-FF	MLKMMTFF	0.0586	2.508	0.4547	0.4786	MLK-MMTFF	MLKMMTFF	0.0802	2.5572	0.464
1	MSTDEETEAWRG	207	MTDEETEAW	MSTDEETEAW	0.0015	14.8541	0.0805	10.0064	MSTDEETER	MSTDEETEAWR	0	87.5	0.0247	66.2708	MSTDEETER	MSTDEETEAWR	0	82.5	0.0265	63.0479	MTDEETEAW	MSTDEETEAW	0	65	0.0161	61.433	MTDEETEAW	MSTDEETEAW	0	64	0.0166	60.0355	MTDEETEAW	MSTDEETEAW	0	92.5	0.0134	87.4533	MTDEETEAW	MSTDEETEAW	0	98	0.0209	87.827	MTDEETEAW	MSTDEETEAW	0	90	0.0269
0	MCIEKPWKA	137	MCIEKPWKA	MCIEKPWKA	0.0015	14.8703	0.0376	38.4031	MCIEKPWKA	MCIEKPWKA	0.0905	2.0213	0.2422	8.0055	MCIEKPWKA	MCIEKPWKA	0.0003	23.069	0.0328	52.4323	MCIEKPWKA	MCIEKPWKA	0.0001	24	0.0302	35.6275	MCIEKPWKA	MCIEKPWKA	0.0013	12.8	0.038	24.9219	MCIEKPWKA	MCIEKPWKA	0.0007	17.8409	0.0376	40.7932	MCIEKPWKA	MCIEKPWKA	0.0831	1.9238	0.193	5.9685	MCIEKPWKA	MCIEKPWKA	0.0004	27.4722	0.0385
1	GSMSITWELA	106	GSMSITWEA	GSMSITWELA	0.0015	14.9081	0.158	2.7207	GSMSITWEA	GSMSITWELA	0.0051	9.087	0.3605	4.0805	GSMSITWLA	GSMSITWELA	0.0003	22.5714	0.1497	7.3464	GSMSITWLA	GSMSITWELA	0	38	0.0718	13.644	GSMSITWLA	GSMSITWELA	0.0001	44.25	0.0511	16.5977	GSMSITWEA	GSMSITWELA	0.0001	43.2	0.0637	21.4321	GSMSITWEA	GSMSITWELA	0.0001	55	0.0949	21.9328	GSMSITELA	GSMSITWELA	0.0001	40.8889	0.1407
5	NRLLPNIY	193	NRL-LPNIY	NRLLPNIY	0.0015	14.9081	0.0364	40.1855	NRL-LPNIY	NRLLPNIY	0	73.75	0.01	91.1953	NRL-LPNIY	NRLLPNIY	0.0001	38.8	0.0205	74.9635	NRL-LPNIY	NRLLPNIY	0.0001	24	0.0141	67.2379	NRL-LPNIY	NRLLPNIY	0.0008	15.7795	0.0239	42.8058	NRL-LPNIY	NRLLPNIY	0.0001	46	0.0165	79.8014	NRL-LPNIY	NRLLPNIY	0.0014	21.4897	0.04	59.9605	N-RLLPNIY	NRLLPNIY	0.0017	14.9153	0.0592
0	MDVSTMER	93	-MDVSTMER	MDVSTMER	0.0015	14.9135	0.0634	15.8164	-MDVSTMER	MDVSTMER	0	51.3333	0.0276	62.375	-MDVSTMER	MDVSTMER	0.0005	17.7037	0.0703	20.9535	-MDVSTMER	MDVSTMER	0	60	0.0126	72.1919	MDV-STMER	MDVSTMER	0.0001	40.5	0.0225	45.5533	MDV-STMER	MDVSTMER	0.0001	49.3333	0.0203	70.8991	M-DVSTMER	MDVSTMER	0.0001	57.5862	0.0261	79.9085	-MDVSTMER	MDVSTMER	0	63.75	0.0209
4	LSAPAIRLS	17	LSAPAIRLS	LSAPAIRLS	0.0015	14.9351	0.0651	15.0137	LSAPAIRLS	LSAPAIRLS	0.0002	33.5625	0.0526	39.4382	LSAPAIRLS	LSAPAIRLS	0.0005	18.1857	0.0655	23.0304	LSAPAIRLS	LSAPAIRLS	0	38.3333	0.0279	38.4519	LSAPAIRLS	LSAPAIRLS	0.0003	25.6538	0.0457	19.4049	LSAPAIRLS	LSAPAIRLS	0.0001	41.8	0.0468	31.6746	LSAPAIRLS	LSAPAIRLS	0.0001	58.9655	0.0396	60.471	LSAPAIRLS	LSAPAIRLS	0.0004	27.4444	0.1004
0	MSAPRHPV	157	MSAPRHP-V	MSAPRHPV	0.0014	15.0671	0.0717	12.5346	MSAPRHP-V	MSAPRHPV	0.0006	21.9211	0.1066	20.8905	MSAPRHPV-	MSAPRHPV	0.0001	32.4444	0.0525	30.7777	MSAP-RHPV	MSAPRHPV	0.0002	20.2963	0.0443	23.8613	MSA-PRHPV	MSAPRHPV	0.0002	26.3478	0.0463	19.0392	MSA-PRHPV	MSAPRHPV	0.0092	5.3528	0.2277	3.1178	MSAPRH-PV	MSAPRHPV	0.0937	1.7399	0.4338	0.5873	MSA-PRHPV	MSAPRHPV	0.0006	21.825	0.1135
2	SMSITWELA	106	SMSITWELA	SMSITWELA	0.0014	15.1812	0.1235	4.4525	SMSITWELA	SMSITWELA	0.0201	4.7528	0.3997	3.2633	SMSITWELA	SMSITWELA	0.0002	24.68	0.0983	13.2262	SMSITWELA	SMSITWELA	0.0001	27.8	0.0839	11.2495	SMSITWELA	SMSITWELA	0.0001	40.8333	0.0385	24.4299	SMSITWELA	SMSITWELA	0.0001	45	0.0554	25.6911	SMSITWELA	SMSITWELA	0.0005	31.7442	0.1009	19.9615	SMSITWELA	SMSITWELA	0.001	18.65	0.1884
1	VAQAELRAL	149	VAQAELRAL	VAQAELRAL	0.0014	15.2013	0.0309	49.5363	VAQAELRAL	VAQAELRAL	0.0026	12.2473	0.0809	27.2728	VAQAELRAL	VAQAELRAL	0.0001	32.4444	0.0303	56.3519	VAQAELRAL	VAQAELRAL	0.0011	10.584	0.0523	19.8964	VAQAELRAL	VAQAELRAL	0.0012	13.6582	0.0417	21.9901	VAQAELRAL	VAQAELRAL	0.0846	1.5993	0.2792	2.165	VAQAELRAL	VAQAELRAL	0.0584	2.5174	0.1856	6.5006	VAQAELRAL	VAQAELRAL	0.0151	5.9742	0.1801
1	VISTLLDFK	50	VISTLLDFK	VISTLLDFK	0.0014	15.2081	0.0887	8.3155	VISTLLDFK	VISTLLDFK	0.0002	30.3182	0.066	32.7054	VISTLLDFK	VISTLLDFK	0.2715	0.9379	0.5301	0.5472	VISTLLDFK	VISTLLDFK	0	34.75	0.0295	36.4051	VISTLLDFK	VISTLLDFK	0.0006	17.7222	0.0453	19.636	VISTLLDFK	VISTLLDFK	0	57.7778	0.0231	64.6285	VISTLLDFK	VISTLLDFK	0	81.4286	0.0209	87.8797	VISTLLDFK	VISTLLDFK	0.0002	37.1667	0.0556
1	AAPGSDRLLGLR	187	ASDRLLGLR	AAPGSDRLLGLR	0.0014	15.349	0.0917	7.7815	AAPGSLGLR	AAPGSDRLLGLR	0	54.6667	0.0342	54.4876	AAPGSLGLR	AAPGSDRLLGLR	0.0006	17.0123	0.0941	14.0629	AAPRLLGLR	AAPGSDRLLGLR	0	48	0.0184	55.5064	AAPGSLGLR	AAPGSDRLLGLR	0.0002	28.8235	0.0435	20.7306	AAPGSLGLR	AAPGSDRLLGLR	0	55.5556	0.0327	47.3535	AASDRLLGL	AAPGSDRLLGL	0	72.6923	0.0418	57.8175	AAPGSLGLR	AAPGSDRLLGLR	0	70	0.031
1	AHQLESILAM	26	AQLESILAM	AHQLESILAM	0.0014	15.4362	0.0542	21.0225	AQLESILAM	AHQLESILAM	0.059	2.6658	0.3406	4.5498	AQLESILAM	AHQLESILAM	0.0008	15.3333	0.072	20.2563	AHQESILAM	AHQLESILAM	0.0015	9.2112	0.08	11.961	AQLESILAM	AHQLESILAM	0.0036	8.0372	0.0789	8.6893	AHQESILAM	AHQLESILAM	0.0024	10.2009	0.0969	11.9929	AQLESILAM	AHQLESILAM	0.0039	13.299	0.1182	15.4827	AQLESILAM	AHQLESILAM	0.5111	0.4448	0.6579
4	VPASLSFWQR	135	VPASLSWQR	VPASLSFWQR	0.0014	15.4362	0.0524	22.4259	VASLSFWQR	VPASLSFWQR	0	52	0.0474	42.944	VPASSFWQR	VPASLSFWQR	0.0024	9.871	0.1345	8.533	VPASLSWQR	VPASLSFWQR	0.0001	26.1	0.0383	27.9698	VPASSFWQR	VPASLSFWQR	0.0016	11.8083	0.0473	18.5192	VPASLSWQR	VPASLSFWQR	0.0023	10.4432	0.0952	12.3129	VPASSFWQR	VPASLSFWQR	0.0003	39.5238	0.06	40.1841	VPASSFWQR	VPASLSFWQR	0	57.5	0.0312
0	MAASRTVM	86	MAASR-TVM	MAASRTVM	0.0014	15.443	0.0535	21.5298	MAASRTV-M	MAASRTVM	0.0001	42.6667	0.043	46.2593	MAA-SRTVM	MAASRTVM	0.0001	43.3333	0.0406	42.0136	MAASRTV-M	MAASRTVM	0.0001	31.6667	0.0279	38.4318	MAASRT-VM	MAASRTVM	0.0017	11.4792	0.0645	11.8078	MAA-SRTVM	MAASRTVM	0.0508	2.213	0.339	1.4537	MAASRT-VM	MAASRTVM	0.3018	0.4991	0.5188	0.2631	MAA-SRTVM	MAASRTVM	0.0073	8.3159	0.251
1	MRDLGTLLSPV	37	MRDLGTLLV	MRDLGTLLSPV	0.0014	15.4832	0.0819	9.6858	MLGTLLSPV	MRDLGTLLSPV	0.0089	7.1062	0.5822	1.0247	MRDLGTLLV	MRDLGTLLSPV	0	55.7143	0.0605	25.6245	MRDLGTLLV	MRDLGTLLSPV	0.0001	23.5	0.0513	20.3024	MRDLGTLLV	MRDLGTLLSPV	0.0001	34.1	0.034	28.7141	MRDLGTSPV	MRDLGTLLSPV	0.0002	30.2353	0.0757	16.9452	MRDLGTLPV	MRDLGTLLSPV	0.0007	29.3818	0.1479	10.2933	MLGTLLSPV	MRDLGTLLSPV	0	61.25	0.1166
1	MRDLGTLL	37	MRD-LGTLL	MRDLGTLL	0.0014	15.5168	0.0619	16.5034	-MRDLGTLL	MRDLGTLL	0.0007	20.7126	0.0642	33.457	MRD-LGTLL	MRDLGTLL	0.0001	38.6	0.0298	57.3184	MRDL-GTLL	MRDLGTLL	0.001	11.0707	0.0442	23.9595	MRD-LGTLL	MRDLGTLL	0.0004	20.4906	0.0246	41.6375	MRD-LGTLL	MRDLGTLL	0.0054	6.8809	0.1031	10.9398	MRDLGTL-L	MRDLGTLL	0.0263	4.4028	0.1694	7.909	-MRDLGTLL	MRDLGTLL	0.002	14.0423	0.116
1	NLKSAAVKH	24	NLKSAAVKH	NLKSAAVKH	0.0014	15.651	0.0251	61.3427	NLKSAAVKH	NLKSAAVKH	0.0005	22.6	0.0267	63.5376	NLKSAAVKH	NLKSAAVKH	0.0233	3.8837	0.1148	10.6747	NLKSAAVKH	NLKSAAVKH	0	35.5	0.0105	79.3013	NLKSAAVKH	NLKSAAVKH	0.0075	5.4666	0.0566	14.2969	NLKSAAVKH	NLKSAAVKH	0.0004	22.2619	0.0292	53.0109	NLKSAAVKH	NLKSAAVKH	0.003	15.0714	0.059	40.9326	NLKSAAVKH	NLKSAAVKH	0.0601	3.0116	0.157
2	AQAELRALIL	149	AAELRALIL	AQAELRALIL	0.0013	15.6779	0.0657	14.7691	AQAELALIL	AQAELRALIL	0.0353	3.5537	0.3164	5.2105	AQAERALIL	AQAELRALIL	0.0003	23.5517	0.0607	25.5043	AQAELRALL	AQAELRALIL	0.0007	12.8403	0.0781	12.335	AQAELRALL	AQAELRALIL	0.0009	15.5591	0.0578	13.8926	AAELRALIL	AQAELRALIL	0.0029	9.2428	0.1335	7.3985	AQAERALIL	AQAELRALIL	0.0107	7.6679	0.2153	4.6842	AQAELRLIL	AQAELRALIL	0.1986	1.3377	0.5338
1	MRDLGTLLS	37	MRDLGTLLS	MRDLGTLLS	0.0013	15.7047	0.0862	8.7881	MRDLGTLLS	MRDLGTLLS	0.0001	43.1429	0.0409	48.0358	MRDLGTLLS	MRDLGTLLS	0.0001	36.1667	0.0356	48.3229	MRDLGTLLS	MRDLGTLLS	0.0001	22.8947	0.0366	29.2912	MRDLGTLLS	MRDLGTLLS	0.0001	37.5	0.016	61.9592	MRDLGTLLS	MRDLGTLLS	0.0003	27.0952	0.0364	42.2276	MRDLGTLLS	MRDLGTLLS	0.0005	34.0303	0.0541	44.9605	MRDLGTLLS	MRDLGTLLS	0	63.125	0.0269
1	RHCVPASLSFW	135	RVPASLSFW	RHCVPASLSFW	0.0013	15.7047	0.0426	31.8132	RVPASLSFW	RHCVPASLSFW	0.0001	42.3333	0.0398	48.9714	RVPASLSFW	RHCVPASLSFW	0.0003	23.5862	0.0544	29.4154	RHPASLSFW	RHCVPASLSFW	0.0414	2.0313	0.2261	2.5534	RVPASLSFW	RHCVPASLSFW	0.0014	12.352	0.062	12.5523	RHPASLSFW	RHCVPASLSFW	0.0002	29.5882	0.0465	31.8806	RHVPASLSF	RHCVPASLSF	0.0003	39.9524	0.0436	55.6135	RVPASLSFW	RHCVPASLSFW	0.0015	15.7352	0.1163
1	AAPGSDRLL	187	AAPGSDRLL	AAPGSDRLL	0.0013	15.7047	0.0241	63.6121	AAPGSDRLL	AAPGSDRLL	0.0015	15.4311	0.0486	42.0964	AAPGSDRLL	AAPGSDRLL	0.0001	37.6667	0.0179	80.4094	AAPGSDRLL	AAPGSDRLL	0.0019	8.3933	0.0427	24.8909	AAPGSDRLL	AAPGSDRLL	0.0029	8.9189	0.0413	22.2928	AAPGSDRLL	AAPGSDRLL	0.0083	5.626	0.0844	14.5774	AAPGSDRLL	AAPGSDRLL	0.0013	21.8069	0.0349	66.5907	AAPGSDRLL	AAPGSDRLL	0.0024	13.0501	0.0661
2	RSCSLNQPK	96	RSCSLNQPK	RSCSLNQPK	0.0013	15.7315	0.0726	12.2461	RSCSLNQPK	RSCSLNQPK	0.0001	45.6667	0.0426	46.5848	RSCSLNQPK	RSCSLNQPK	0.3583	0.7201	0.4735	0.8351	RSCSLNQPK	RSCSLNQPK	0	35	0.0405	26.3778	RSCSLNQPK	RSCSLNQPK	0.0003	25.8462	0.0233	44.0339	RSCSLNQPK	RSCSLNQPK	0.0001	34.5455	0.0508	28.5943	RSCSLNQPK	RSCSLNQPK	0.0001	54.878	0.0357	65.4601	RSCSLNQPK	RSCSLNQPK	0.0004	25.2727	0.0919
1	SAPRHPVSQ	157	SAPRHPVSQ	SAPRHPVSQ	0.0013	15.7315	0.0238	64.245	SAPRHPVSQ	SAPRHPVSQ	0.0001	36.5833	0.0182	76.6867	SAPRHPVSQ	SAPRHPVSQ	0.0009	14.5	0.0379	45.2589	SAPRHPVSQ	SAPRHPVSQ	0.0001	24.5714	0.0135	69.1086	SAPRHPVSQ	SAPRHPVSQ	0.0015	12.02	0.0335	29.2514	SAPRHPVSQ	SAPRHPVSQ	0.0017	11.7977	0.0552	25.8063	SAPRHPVSQ	SAPRHPVSQ	0.0091	8.4307	0.0872	24.8372	SAPRHPVSQ	SAPRHPVSQ	0.0009	19.3125	0.0478
3	EAEVEATEC	177	EAEVEATEC	EAEVEATEC	0.0013	15.745	0.0369	39.3977	EAEVEATEC	EAEVEATEC	0	58.1818	0.015	82.3252	EAEVEATEC	EAEVEATEC	0	85	0.0084	95.7803	EAEVEATEC	EAEVEATEC	0	60	0.0067	92.3102	EAEVEATEC	EAEVEATEC	0.0001	41.2	0.0129	71.8204	EAEVEATEC	EAEVEATEC	0.0001	37.75	0.0198	71.9771	EAEVEATEC	EAEVEATEC	0.0007	28.7705	0.0286	76.1023	EAEVEATEC	EAEVEATEC	0	65	0.0136
1	QRPMDELCF	73	QRPMDELCF	QRPMDELCF	0.0013	15.8121	0.026	59.4166	QRPMDELCF	QRPMDELCF	0	53.6667	0.0149	82.4436	QRPMDELCF	QRPMDELCF	0.0001	42.25	0.0134	89.3145	QRPMDELCF	QRPMDELCF	0.018	3.1039	0.081	11.7776	QRPMDELCF	QRPMDELCF	0.0026	9.3106	0.0285	35.3488	QRPMDELCF	QRPMDELCF	0.0002	29.2941	0.0212	68.745	QRPMDELCF	QRPMDELCF	0.0036	13.8514	0.0499	48.9525	QRPMDELCF	QRPMDELCF	0.0027	12.5305	0.0633
4	VSLSGGRRLL	172	VSLSGGRLL	VSLSGGRRLL	0.0013	15.8456	0.048	26.1169	VLSGGRRLL	VSLSGGRRLL	0.0034	10.9114	0.119	18.7436	VLSGGRRLL	VSLSGGRRLL	0.0004	20.8913	0.0653	23.1646	VSLSGGRLL	VSLSGGRRLL	0.0009	11.2391	0.0625	16.1541	VSSGGRRLL	VSLSGGRRLL	0.0002	28.4118	0.0265	38.339	VLSGGRRLL	VSLSGGRRLL	0.0041	7.8429	0.1373	7.0948	VLSGGRRLL	VSLSGGRRLL	0.0034	14.1798	0.122	14.6652	VLSGGRRLL	VSLSGGRRLL	0.0018	14.7557	0.1294
4	STRTRAARR	79	STRTRAARR	STRTRAARR	0.0013	15.8725	0.0477	26.3798	STRTRAARR	STRTRAARR	0.0001	41.8571	0.0244	66.7985	STRTRAARR	STRTRAARR	0.101	1.8954	0.3025	2.4753	STRTRAARR	STRTRAARR	0.0001	30.5	0.0241	44.1742	STRTRAARR	STRTRAARR	0.003	8.7979	0.0726	9.9066	STRTRAARR	STRTRAARR	0.0005	20.3214	0.0631	21.7441	STRTRAARR	STRTRAARR	0.0011	24.1596	0.0934	22.5009	STRTRAARR	STRTRAARR	0.0006	21.8625	0.0587
4	FVTPTTSKE	209	FVTPTTSKE	FVTPTTSKE	0.0013	15.9195	0.035	42.3488	FVTPTTSKE	FVTPTTSKE	0.0014	15.4667	0.0548	38.1592	FVTPTTSKE	FVTPTTSKE	0.0007	16.47	0.0399	42.842	FVTPTTSKE	FVTPTTSKE	0	45.5	0.0125	72.6216	FVTPTTSKE	FVTPTTSKE	0.0056	6.3604	0.0843	7.8176	FVTPTTSKE	FVTPTTSKE	0.0006	18.8442	0.0474	31.1365	FVTPTTSKE	FVTPTTSKE	0.0004	35.4	0.0379	62.654	FVTPTTSKE	FVTPTTSKE	0.0007	20.8763	0.0597
1	TPIRDPQRRCM	136	TPDPQRRCM	TPIRDPQRRCM	0.0013	15.9933	0.0272	56.8716	TPIRDPQRM	TPIRDPQRRCM	0	52.6667	0.0124	86.9793	TPIRDPQCM	TPIRDPQRRCM	0.0001	38.2	0.0193	77.542	TRDPQRRCM	TPIRDPQRRCM	0.0001	25.0833	0.0131	70.443	TPIRDPQRM	TPIRDPQRRCM	0.0009	15.2441	0.0291	34.5154	TPDPQRRCM	TPIRDPQRRCM	0.293	0.6989	0.3545	1.2955	TPIPQRRCM	TPIRDPQRRCM	0.028	4.2154	0.1734	7.5306	TPIRDPQRM	TPIRDPQRRCM	0.0003	29.4444	0.0329
2	APRHPVSQA	157	APRHPVSQA	APRHPVSQA	0.0013	16.0155	0.0213	70.1064	APRHPVSQA	APRHPVSQA	0.0007	20.6782	0.0265	63.7366	APRHPVSQA	APRHPVSQA	0.0028	9.3458	0.0506	32.2438	APRHPVSQA	APRHPVSQA	0	36.3333	0.0109	78.0275	APRHPVSQA	APRHPVSQA	0.0016	11.7732	0.0303	32.9408	APRHPVSQA	APRHPVSQA	0.9557	0.032	0.7309	0.0629	APRHPVSQA	APRHPVSQA	0.1005	1.6153	0.1837	6.6446	APRHPVSQA	APRHPVSQA	0.0007	20.8144	0.0431
2	ATVAVNEL	89	ATV-AVNEL	ATVAVNEL	0.0013	16.2093	0.0461	27.9339	ATV-AVNEL	ATVAVNEL	0.0012	16.62	0.0637	33.7034	ATV-AVNEL	ATVAVNEL	0.0001	41.3333	0.0281	60.1592	ATV-AVNEL	ATVAVNEL	0.0001	26.7	0.022	47.9912	ATV-AVNEL	ATVAVNEL	0.0012	13.6173	0.0504	16.9183	ATVAV-NEL	ATVAVNEL	0.0015	12.4632	0.0583	24.0771	ATVAV-NEL	ATVAVNEL	0.001	24.5	0.0429	56.4506	ATV-AVNEL	ATVAVNEL	0.003	11.9876	0.0903
3	CVPASLSF	135	CVP-ASLSF	CVPASLSF	0.0013	16.2636	0.0519	22.8337	CV-PASLSF	CVPASLSF	0.0001	39.1111	0.0468	43.3331	CV-PASLSF	CVPASLSF	0.0002	28.1333	0.0497	32.9017	CVP-ASLSF	CVPASLSF	0.0051	5.4827	0.1521	4.8463	CVP-ASLSF	CVPASLSF	0.0043	7.3157	0.1033	5.6071	CVP-ASLSF	CVPASLSF	0.0007	17.9545	0.0769	16.5809	CVP-ASLSF	CVPASLSF	0.001	24.8404	0.075	30.6425	CV-PASLSF	CVPASLSF	0.0153	5.9361	0.257
0	MLEPPAGASGQ	195	MLEPPASGQ	MLEPPAGASGQ	0.0013	16.3101	0.0389	36.5616	MLEPPASGQ	MLEPPAGASGQ	0.0002	31.7	0.0457	44.1506	MLEPPASGQ	MLEPPAGASGQ	0.0003	23.069	0.0437	38.5147	MLPAGASGQ	MLEPPAGASGQ	0	53.75	0.0142	66.9617	MLEPPASGQ	MLEPPAGASGQ	0.0001	44.75	0.0216	47.4317	MPPAGASGQ	MLEPPAGASGQ	0.0002	28.65	0.048	30.6856	MPPAGASGQ	MLEPPAGASGQ	0.0001	66.25	0.031	72.4245	MLEPPAGAQ	MLEPPAGASGQ	0.0002	33.25	0.0619
0	MMSTDEETEA	207	MSTDEETEA	MMSTDEETEA	0.0013	16.3101	0.066	14.6307	MMSDEETEA	MMSTDEETEA	0.0152	5.4858	0.2676	6.8722	MMSDEETEA	MMSTDEETEA	0	57.8571	0.0411	41.5128	MMSDEETEA	MMSTDEETEA	0	55	0.0193	53.4456	MSTDEETEA	MMSTDEETEA	0	55	0.0199	51.4643	MMSDEETEA	MMSTDEETEA	0.0001	48.5	0.0401	37.9916	MMSDEETEA	MMSTDEETEA	0.0002	44.7143	0.0645	36.9387	MMSDEETEA	MMSTDEETEA	0.0005	24.88	0.1468
0	MFSVIGDKYT	62	MFSVIGDKY	MFSVIGDKY	0.0012	16.4574	0.0833	9.3722	MFSVIGDYT	MFSVIGDKYT	0	63.125	0.0733	29.8384	MFSVIGDKY	MFSVIGDKY	0	58.5714	0.0541	29.6278	MFSVIGDKY	MFSVIGDKY	0.0001	31.8333	0.0531	19.5569	MFSVIGDKY	MFSVIGDKY	0.0002	29	0.0404	22.9354	MFSVIGKYT	MFSVIGDKYT	0	76.6667	0.0295	52.4582	MFSVIGKYT	MFSVIGDKYT	0.0001	62.2727	0.0633	37.8174	MFSVIGDKY	MFSVIGDKY	0.0002	35.9333	0.0841
3	HSHPEFLS	150	HSHPEFLS-	HSHPEFLS	0.0012	16.6046	0.0428	31.6446	HSHPEFLS-	HSHPEFLS	0	54	0.0208	72.3166	HSHPEFLS-	HSHPEFLS	0.0001	29.9231	0.0339	50.8437	HSHPEFLS-	HSHPEFLS	0	58.3333	0.0144	66.4501	HSHPEFLS-	HSHPEFLS	0.0001	34.4	0.0172	58.467	HSHPEFLS-	HSHPEFLS	0.0002	33.2727	0.0287	53.7888	HSHPEFLS-	HSHPEFLS	0.0007	28.8852	0.0491	49.6883	HSHPEFLS-	HSHPEFLS	0.0005	23.7049	0.0613
0	MSMIGCDF	76	MSM-IGCDF	MSMIGCDF	0.0012	16.7519	0.1173	4.9164	MSM-IGCDF	MSMIGCDF	0	70	0.0531	39.1392	MSM-IGCDF	MSMIGCDF	0	65	0.0551	28.9177	MSMIGCD-F	MSMIGCDF	0.0001	25.9167	0.0928	9.8463	MSM-IGCDF	MSMIGCDF	0.0002	29.3125	0.0579	13.8363	MSM-IGCDF	MSMIGCDF	0.0001	33.6364	0.0818	15.2402	MSMIGC-DF	MSMIGCDF	0.0006	30.1739	0.1483	10.2497	MSM-IGCDF	MSMIGCDF	0.0028	12.2595	0.3219
3	SVSLSGGRR	172	SVSLSGGRR	SVSLSGGRR	0.0012	16.7907	0.0476	26.507	SVSLSGGRR	SVSLSGGRR	0.0002	33.0625	0.0351	53.6024	SVSLSGGRR	SVSLSGGRR	0.0735	2.302	0.27	3.0824	SVSLSGGRR	SVSLSGGRR	0	43.5	0.015	64.446	SVSLSGGRR	SVSLSGGRR	0.0056	6.3604	0.0922	6.7876	SVSLSGGRR	SVSLSGGRR	0.0003	26.4615	0.0443	33.7565	SVSLSGGRR	SVSLSGGRR	0.0001	62.0455	0.0246	82.3215	SVSLSGGRR	SVSLSGGRR	0.0006	22	0.0564
1	CRDCPGEEL	19	CRDCPGEEL	CRDCPGEEL	0.0012	16.8295	0.0584	18.3578	CRDCPGEEL	CRDCPGEEL	0.0002	31.4	0.0493	41.6143	CRDCPGEEL	CRDCPGEEL	0	50.625	0.0193	77.4727	CRDCPGEEL	CRDCPGEEL	0.0009	11.4565	0.0504	20.7292	CRDCPGEEL	CRDCPGEEL	0.0004	21.1136	0.0195	52.3712	CRDCPGEEL	CRDCPGEEL	0.0033	8.7091	0.0756	16.9521	CRDCPGEEL	CRDCPGEEL	0.0034	14.1316	0.064	37.3153	CRDCPGEEL	CRDCPGEEL	0.0002	33.5	0.0356
2	PSGPRGWTLL	66	PSGPRGTLL	PSGPRGWTLL	0.0012	16.8605	0.0605	17.2017	PSGPGWTLL	PSGPRGWTLL	0.0001	48.6	0.0349	53.7468	PSGPRGTLL	PSGPRGWTLL	0	61.25	0.0307	55.8098	PSGPRGWTL	PSGPRGWTLL	0.0013	9.9059	0.0957	9.4261	PSGPRGWTL	PSGPRGWTLL	0	61	0.017	59.0235	PSGPRGTLL	PSGPRGWTLL	0.0001	40.5714	0.0374	41.103	PSGPRGWTL	PSGPRGWTLL	0.0009	25.8764	0.0713	32.6954	PSGPRGTLL	PSGPRGWTLL	0	63.125	0.0342
2	SSFSNSCKLCV	189	SSFSNSLCV	SSFSNSCKLCV	0.0012	16.876	0.1012	6.4835	SSFSNSLCV	SSFSNSCKLCV	0.0015	15.2578	0.1601	13.5595	SSFSNSLCV	SSFSNSCKLCV	0.0001	38	0.0751	19.0869	SSFSNKLCV	SSFSNSCKLCV	0	40	0.0545	18.9314	SSFSNSCKV	SSFSNSCKLCV	0.0002	28.2941	0.0399	23.3111	SSFSNKLCV	SSFSNSCKLCV	0.0001	44	0.0449	33.2391	SSFSNKLCV	SSFSNSCKLCV	0.0002	45.3077	0.081	27.635	SSFSNSLCV	SSFSNSCKLCV	0.0002	36.1667	0.1122
0	MVLHSHPEFL	150	MLHSHPEFL	MVLHSHPEFL	0.0012	16.9147	0.075	11.5161	MLHSHPEFL	MVLHSHPEFL	0.1044	1.8209	0.4633	2.2339	MVLHSHPFL	MVLHSHPEFL	0.0004	20.7174	0.117	10.3749	MVLSHPEFL	MVLHSHPEFL	0.0009	11.2989	0.1105	7.726	MVHSHPEFL	MVLHSHPEFL	0.0023	9.8351	0.094	6.5817	MVLHSHPEL	MVLHSHPEFL	0.0056	6.7467	0.1795	4.7004	MLHSHPEFL	MVLHSHPEFL	0.0213	5.0437	0.3294	1.4957	MLHSHPEFL	MVLHSHPEFL	0.0056	9.236	0.2643
5	SDRLLGLRR	187	SDRLLGLRR	SDRLLGLRR	0.0012	16.9302	0.0407	34.0388	SDRLLGLRR	SDRLLGLRR	0	60	0.0135	84.9399	SDRLLGLRR	SDRLLGLRR	0.0017	11.2587	0.0619	24.8261	SDRLLGLRR	SDRLLGLRR	0	60	0.0113	76.6549	SDRLLGLRR	SDRLLGLRR	0.0005	19.9032	0.0268	37.9495	SDRLLGLRR	SDRLLGLRR	0.0001	34.3636	0.0262	58.3415	SDRLLGLRR	SDRLLGLRR	0.0002	43.7857	0.0346	67.1099	SDRLLGLRR	SDRLLGLRR	0.0002	34.4667	0.0284
3	STLLDFKL	50	STL-LDFKL	STLLDFKL	0.0012	17.0093	0.0524	22.4357	STL-LDFKL	STLLDFKL	0.0021	13.3137	0.0975	22.8092	STL-LDFKL	STLLDFKL	0.0001	42	0.0322	53.3369	STL-LDFKL	STLLDFKL	0.0004	15.8696	0.0503	20.7534	STL-LDFKL	STLLDFKL	0.0002	27.3182	0.0251	40.7399	STLLDF-KL	STLLDFKL	0.0003	24.0968	0.042	36.0508	STLLDF-KL	STLLDFKL	0.0032	14.625	0.0896	23.9086	STL-LDFKL	STLLDFKL	0.0003	29.8148	0.0501
0	MDETPKQR	27	-MDETPKQR	MDETPKQR	0.0012	17.0561	0.0202	72.7407	-MDETPKQR	MDETPKQR	0.0003	29.68	0.0139	84.2662	-MDETPKQR	MDETPKQR	0.0004	19.2807	0.025	65.8743	-MDETPKQR	MDETPKQR	0	55	0.0049	95.7409	M-DETPKQR	MDETPKQR	0	46	0.0081	88.5603	MDETPK-QR	MDETPKQR	0.0001	37	0.0111	92.3813	M-DETPKQR	MDETPKQR	0.0001	56.7241	0.0135	95.6419	-MDETPKQR	MDETPKQR	0	62.5	0.0085
2	HQLESILAMR	26	HLESILAMR	HQLESILAMR	0.0012	17.1121	0.0522	22.5455	HQLESILAR	HQLESILAMR	0.0028	11.7607	0.1561	13.9482	HQLESILMR	HQLESILAMR	0.0589	2.547	0.2124	4.4642	HQLESILMR	HQLESILAMR	0.0001	22.9474	0.0359	29.8787	HQLESLAMR	HQLESILAMR	0.0024	9.7599	0.0697	10.5526	HQLESILAM	HQLESILAM	0.0002	29.2941	0.0585	23.9724	HQLESILAM	HQLESILAM	0.0012	22.5231	0.0957	21.6706	HQLESILAM	HQLESILAM	0.0192	5.3714	0.355
0	MGSMSITWEL	106	MSMSITWEL	MGSMSITWEL	0.0012	17.1589	0.1609	2.6246	MSMSITWEL	MGSMSITWEL	0.0043	9.77	0.472	2.1115	MSMSITWEL	MGSMSITWEL	0.0001	38.2	0.1223	9.7259	MSMSITWEL	MGSMSITWEL	0.0013	9.7706	0.2691	1.8543	MSMSITWEL	MGSMSITWEL	0.0013	12.832	0.1434	3.1645	MSMSITWEL	MGSMSITWEL	0.0009	15.6444	0.1813	4.6166	MGMSITWEL	MGSMSITWEL	0.0056	10.9406	0.332	1.4563	MSMSITWEL	MGSMSITWEL	0.0007	21.1625	0.2831
1	ADASMLELVV	53	ADASMLELV	ADASMLELVV	0.0011	17.2991	0.0867	8.687	AASMLELVV	ADASMLELVV	0.0006	22.3692	0.1633	13.2452	ADASLELVV	ADASMLELVV	0	57.8571	0.0454	36.8283	ADASMLELV	ADASMLELVV	0	38.3333	0.042	25.3641	ADASMLLVV	ADASMLELVV	0.0001	43.25	0.0361	26.5937	ADASMLLVV	ADASMLELVV	0.0002	28.05	0.0646	21.0254	AASMLELVV	ADASMLELVV	0.0001	55.6897	0.0714	32.6187	AASMLELVV	ADASMLELVV	0	58.75	0.1005
3	RVMVLPLIV	168	RVMVLPLIV	RVMVLPLIV	0.0011	17.2991	0.0925	7.6538	RVMVLPLIV	RVMVLPLIV	0.1297	1.5591	0.5458	1.3179	RVMVLPLIV	RVMVLPLIV	0.0157	4.5853	0.2456	3.5858	RVMVLPLIV	RVMVLPLIV	0.002	8.3424	0.1767	3.8244	RVMVLPLIV	RVMVLPLIV	0.0013	12.812	0.0498	17.2522	RVMVLPLIV	RVMVLPLIV	0.0074	5.9053	0.2146	3.4584	RVMVLPLIV	RVMVLPLIV	0.0089	8.5277	0.2134	4.784	RVMVLPLIV	RVMVLPLIV	0.0059	9.0273	0.2865
3	FDPCGPPF	22	F-DPCGPPF	FDPCGPPF	0.0011	17.3738	0.0592	17.9179	F-DPCGPPF	FDPCGPPF	0	58.1818	0.0339	54.7082	-FDPCGPPF	FDPCGPPF	0	67.5	0.0219	72.0806	-FDPCGPPF	FDPCGPPF	0.0018	8.542	0.0773	12.4838	F-DPCGPPF	FDPCGPPF	0.0001	38	0.0331	29.6678	-FDPCGPPF	FDPCGPPF	0.0007	18.1169	0.0621	22.2059	-FDPCGPPF	FDPCGPPF	0.0021	17.9154	0.0678	34.7537	F-DPCGPPF	FDPCGPPF	0.0003	28.1034	0.0821
6	VSFPPGKCP	34	VSFPPGKCP	VSFPPGKCP	0.0011	17.3738	0.0218	69.1028	VSFPPGKCP	VSFPPGKCP	0.0006	22.2154	0.0279	61.9848	VSFPPGKCP	VSFPPGKCP	0.0011	13.2266	0.0362	47.5487	VSFPPGKCP	VSFPPGKCP	0.0001	27.5	0.0141	67.4859	VSFPPGKCP	VSFPPGKCP	0.0002	27.0909	0.013	71.3248	VSFPPGKCP	VSFPPGKCP	0.0006	19	0.0328	47.1541	VSFPPGKCP	VSFPPGKCP	0.0003	37.8462	0.0234	84.1176	VSFPPGKCP	VSFPPGKCP	0.0018	14.645	0.0586
0	MAAPGSDRLLGLR	187	MSDRLLGLR	MAAPGSDRLLGLR	0.0011	17.4206	0.1389	3.5002	MAAPGSDLR	MAAPGSDRLLGLR	0.0001	50	0.0613	34.7851	MAAPGLGLR	MAAPGSDRLLGLR	0.0006	17.4074	0.1193	10.0657	MAAPGSDLR	MAAPGSDRLLGLR	0	58.3333	0.0252	42.4525	MAAPGLGLR	MAAPGSDRLLGLR	0.001	14.3182	0.0902	7.0323	MAAPGSGLR	MAAPGSDRLLGLR	0.0001	46.25	0.0544	26.3219	MAAPRLLGL	MAAPGSDRLLGL	0.0001	56.7241	0.0942	22.2006	MAAPGSGLR	MAAPGSDRLLGLR	0	62.5	0.0571
0	MSAPRHPVSQAR	157	MSAPVSQAR	MSAPRHPVSQAR	0.0011	17.4486	0.0574	18.957	MSAPVSQAR	MSAPRHPVSQAR	0.0001	39.7778	0.0404	48.4937	MSAPVSQAR	MSAPRHPVSQAR	0.003	9.0958	0.1322	8.7426	MRHPVSQAR	MSAPRHPVSQAR	0	33.5	0.0269	39.924	MSAPVSQAR	MSAPRHPVSQAR	0.0021	10.4474	0.0635	12.0747	MPRHPVSQA	MSAPRHPVSQA	0.0025	9.9564	0.2008	3.8729	MSAPRHQAR	MSAPRHPVSQAR	0.0002	42.7059	0.1017	19.719	MSHPVSQAR	MSAPRHPVSQAR	0.0002	33.8125	0.064
1	LTEGLGNA	20	LTEGLGNA-	LTEGLGNA	0.0011	17.4766	0.0646	15.2445	-LTEGLGNA	LTEGLGNA	0.0001	37.8	0.0515	40.1432	LTEGLGNA-	LTEGLGNA	0	70	0.0203	75.317	-LTEGLGNA	LTEGLGNA	0	90	0.0087	85.8136	LTEGLGNA-	LTEGLGNA	0	63	0.023	44.5359	LTEGLGNA-	LTEGLGNA	0	60.7143	0.0248	61.0516	LTEGLGN-A	LTEGLGNA	0	78	0.0273	78.0419	LTEGLGNA-	LTEGLGNA	0	62.5	0.0347
1	KATVAVNEL	89	KATVAVNEL	KATVAVNEL	0.0011	17.5327	0.0354	41.7175	KATVAVNEL	KATVAVNEL	0.0059	8.5303	0.1159	19.2503	KATVAVNEL	KATVAVNEL	0.0002	24.24	0.0393	43.557	KATVAVNEL	KATVAVNEL	0.0017	8.8803	0.0616	16.4418	KATVAVNEL	KATVAVNEL	0.0012	13.4541	0.0301	33.2648	KATVAVNEL	KATVAVNEL	0.0448	2.3587	0.1873	4.3654	KATVAVNEL	KATVAVNEL	0.0133	6.7505	0.0801	28.076	KATVAVNEL	KATVAVNEL	0.0077	8.1389	0.1411
2	RDCPGEELR	19	RDCPGEELR	RDCPGEELR	0.0011	17.6355	0.0231	65.9733	RDCPGEELR	RDCPGEELR	0	60.625	0.0107	89.95	RDCPGEELR	RDCPGEELR	0.0008	15.3667	0.0312	54.886	RDCPGEELR	RDCPGEELR	0	39	0.0103	80.2891	RDCPGEELR	RDCPGEELR	0.0002	30.2	0.0127	72.4054	RDCPGEELR	RDCPGEELR	0	55.5556	0.01	94.5273	RDCPGEELR	RDCPGEELR	0	73.4615	0.0102	96.7025	RDCPGEELR	RDCPGEELR	0.0001	49.25	0.0105
5	PASLSFWQR	135	PASLSFWQR	PASLSFWQR	0.0011	17.757	0.049	25.2063	PASLSFWQR	PASLSFWQR	0.0001	48.6	0.0328	56.0373	PASLSFWQR	PASLSFWQR	0.0012	13.0739	0.0841	16.409	PASLSFWQR	PASLSFWQR	0.0001	26.3	0.0369	29.1029	PASLSFWQR	PASLSFWQR	0.0003	23.8235	0.0314	31.5784	PASLSFWQR	PASLSFWQR	0	52.3077	0.0155	82.3968	PASLSFWQR	PASLSFWQR	0.0001	55.5172	0.026	80.1528	PASLSFWQR	PASLSFWQR	0	65	0.0191
2	CSFLTFLLQ	75	CSFLTFLLQ	CSFLTFLLQ	0.0011	17.7757	0.1053	6.0346	CSFLTFLLQ	CSFLTFLLQ	0	65	0.052	39.799	CSFLTFLLQ	CSFLTFLLQ	0.0012	12.8792	0.1687	6.2706	CSFLTFLLQ	CSFLTFLLQ	0	65	0.0263	40.7546	CSFLTFLLQ	CSFLTFLLQ	0	46	0.0314	31.5713	CSFLTFLLQ	CSFLTFLLQ	0	78.3333	0.0185	74.8784	CSFLTFLLQ	CSFLTFLLQ	0	74.6154	0.048	50.7783	CSFLTFLLQ	CSFLTFLLQ	0.0001	46	0.0898
1	GTWNLGLLECR	141	GTWNLGLLR	GTWNLGLLECR	0.0011	17.8224	0.0537	21.4369	GTWNLGLLR	GTWNLGLLECR	0.0002	34.7857	0.0516	40.0576	GTWNLGLLR	GTWNLGLLECR	0.0712	2.3377	0.2565	3.3545	GTWNLGLLR	GTWNLGLLECR	0	39	0.026	41.1972	GTWNLGLLR	GTWNLGLLECR	0.0003	25.8462	0.0267	38.1291	GTWNLGLLR	GTWNLGLLECR	0	71.25	0.0139	86.2523	GTWNLGLCR	GTWNLGLLECR	0	85.7143	0.021	87.8036	GTWNLGLLR	GTWNLGLLECR	0	58.75	0.0264
1	IIPKGKQSR	166	IIPKGKQSR	IIPKGKQSR	0.0011	17.8411	0.0157	83.6213	IIPKGKQSR	IIPKGKQSR	0.0005	23.7636	0.0237	67.824	IIPKGKQSR	IIPKGKQSR	0.0261	3.7089	0.0956	13.7627	IIPKGKQSR	IIPKGKQSR	0.0002	19.1935	0.0171	58.8908	IIPKGKQSR	IIPKGKQSR	0.0032	8.5265	0.033	29.7497	IIPKGKQSR	IIPKGKQSR	0.001	15.2889	0.03	51.5353	IIPKGKQSR	IIPKGKQSR	0.002	18.1086	0.0328	69.6077	IIPKGKQSR	IIPKGKQSR	0.0018	14.5472	0.0321
2	WLQWLLLLR	108	WLQWLLLLR	WLQWLLLLR	0.0011	17.9533	0.0852	8.9627	WLQWLLLLR	WLQWLLLLR	0.0004	25.1951	0.1356	16.2885	WLQWLLLLR	WLQWLLLLR	0.0178	4.3598	0.278	2.9253	WLQWLLLLR	WLQWLLLLR	0	41.5	0.0374	28.6775	WLQWLLLLR	WLQWLLLLR	0.0002	28.7059	0.0478	18.2534	WLQWLLLLR	WLQWLLLLR	0	59.4444	0.0253	60.1847	WLQWLLLLR	WLQWLLLLR	0.0001	52.439	0.0657	36.1538	WLQWLLLLR	WLQWLLLLR	0.0001	51.9444	0.0466
0	MAAPGSDRLLGL	187	MAAPGSDRL	MAAPGSDRLLGL	0.0011	17.9533	0.0713	12.6574	MAAPGLLGL	MAAPGSDRLLGL	0.0011	17.4258	0.1468	14.9233	MAAPGSLGL	MAAPGSDRLLGL	0.0001	40.6	0.0494	33.1619	MAAPGSLGL	MAAPGSDRLLGL	0.0001	27.4	0.0424	25.1174	MAAPGSLGL	MAAPGSDRLLGL	0.0007	16.729	0.0772	8.987	MAAPGSLGL	MAAPGSDRLLGL	0.0024	10.1135	0.1554	5.8885	MAAPRLLGL	MAAPGSDRLLGL	0.0114	7.416	0.2568	3.007	MAAPGSLGL	MAAPGSDRLLGL	0.0005	23.8361	0.1475
2	SVIGDKYTYRG	62	SVIGDKYTY	SVIGDKYTY	0.0011	18.0213	0.0365	40.0422	SVIDKYTYR	SVIGDKYTYR	0.0001	37.2	0.0406	48.3184	SVIDKYTYR	SVIGDKYTYR	0.0037	8.2901	0.1042	12.2185	SVIDKYTYR	SVIGDKYTYR	0	49	0.0224	47.287	SVIGDKYTY	SVIGDKYTY	0.0029	8.882	0.0483	18.0164	SVIGDKYTR	SVIGDKYTYR	0	57.2222	0.0236	63.5952	SVIGDKYTG	SVIGDKYTYRG	0.0001	69.0625	0.0342	67.6276	SVIGDKYTY	SVIGDKYTY	0.0038	10.8808	0.091
3	KSAAVKHRRL	24	KSAAVKHRL	KSAAVKHRRL	0.0011	18.0532	0.0389	36.514	KSAAVKHRL	KSAAVKHRRL	0.0004	25.4878	0.0497	41.3511	KSAAVKHRR	KSAAVKHRR	0.0015	11.9653	0.0934	14.2031	KSAAVKHRL	KSAAVKHRRL	0.0008	11.7826	0.0601	16.9112	KSAAVKHRL	KSAAVKHRRL	0.0003	25.3077	0.024	42.6133	KAAVKHRRL	KSAAVKHRRL	0.0026	9.7953	0.1293	7.7874	KAAVKHRRL	KSAAVKHRRL	0.0115	7.3841	0.2021	5.3969	KSAAVKHRL	KSAAVKHRRL	0.001	18.1214	0.1106
0	MVWRSTRTR	79	MVWRSTRTR	MVWRSTRTR	0.0011	18.0638	0.0396	35.6304	MVWRSTRTR	MVWRSTRTR	0.0011	17.3226	0.0758	28.94	MVWRSTRTR	MVWRSTRTR	0.3655	0.7035	0.4498	0.9827	MVWRSTRTR	MVWRSTRTR	0.0008	11.9185	0.0495	21.1484	MVWRSTRTR	MVWRSTRTR	0.0211	3.0354	0.1113	4.9072	MVWRSTRTR	MVWRSTRTR	0.0017	11.7713	0.1031	10.9365	MVWRSTRTR	MVWRSTRTR	0.0009	26.025	0.0984	20.7553	MVWRSTRTR	MVWRSTRTR	0.0027	12.4427	0.0994
1	FQNRVRPLVK	59	FQNRVPLVK	FQNRVRPLVK	0.0011	18.0957	0.0709	12.7973	FQNRVPLVK	FQNRVRPLVK	0.0005	23.8909	0.1166	19.1352	FQNRVPLVK	FQNRVRPLVK	0.0993	1.9175	0.4049	1.3375	FQNRVPLVK	FQNRVRPLVK	0	42.5	0.0373	28.7796	FQNRVPLVK	FQNRVRPLVK	0.0001	37.25	0.0288	34.8929	FQRVRPLVK	FQNRVRPLVK	0.0001	33.5455	0.0622	22.1523	FQRVRPLVK	FQNRVRPLVK	0.0012	22.6385	0.1602	8.8312	FQNRVPLVK	FQNRVRPLVK	0.0025	12.8588	0.1872
1	SAPRHPVSQAR	157	SAPPVSQAR	SAPRHPVSQAR	0.0011	18.1489	0.0226	67.0895	SAHPVSQAR	SAPRHPVSQAR	0.0003	30.0909	0.0213	71.4901	SAHPVSQAR	SAPRHPVSQAR	0.0074	6.2809	0.0745	19.3125	SRHPVSQAR	SAPRHPVSQAR	0.0001	23.5625	0.0173	58.4239	SAPPVSQAR	SAPRHPVSQAR	0.0054	6.5219	0.0383	24.6583	SPRHPVSQA	SAPRHPVSQA	0.0474	2.2961	0.2224	3.2552	SAPRHPVSR	SAPRHPVSQAR	0.0008	27.6479	0.0545	44.5997	SAHPVSQAR	SAPRHPVSQAR	0.0009	19.2679	0.0415
1	AVALSAPAI	17	AVALSAPAI	AVALSAPAI	0.001	18.1809	0.0549	20.6039	AVALSAPAI	AVALSAPAI	0.051	2.8939	0.3096	5.413	AVALSAPAI	AVALSAPAI	0.0011	13.5369	0.0884	15.3299	AVALSAPAI	AVALSAPAI	0.0005	14.3222	0.0686	14.4134	AVALSAPAI	AVALSAPAI	0.0041	7.5423	0.097	6.2409	AVALSAPAI	AVALSAPAI	0.0273	3.0256	0.2471	2.7103	AVALSAPAI	AVALSAPAI	0.0051	11.5204	0.0977	20.9888	AVALSAPAI	AVALSAPAI	0.0128	6.4574	0.2582
3	TRHREVLNL	179	TRHREVLNL	TRHREVLNL	0.001	18.2128	0.0269	57.455	TRHREVLNL	TRHREVLNL	0.001	17.8323	0.037	51.6706	TRHREVLNL	TRHREVLNL	0.0004	20.1739	0.0325	52.9112	TRHREVLNL	TRHREVLNL	0.0028	7.1738	0.0529	19.6207	TRHREVLNL	TRHREVLNL	0.0022	10.2176	0.0354	27.2248	TRHREVLNL	TRHREVLNL	0.0016	12.3309	0.0551	25.8715	TRHREVLNL	TRHREVLNL	0.0701	2.2202	0.1916	6.0621	TRHREVLNL	TRHREVLNL	0.0015	15.5889	0.0588
2	IEKPWKAIQQYI	137	IEKPAIQQY	IEKPWKAIQQY	0.001	18.266	0.0303	50.5564	IEKPIQQYI	IEKPWKAIQQYI	0	56.3636	0.0412	47.7608	IPWKAIQQY	IEKPWKAIQQY	0	55	0.0316	54.2992	IWKAIQQYI	IEKPWKAIQQYI	0.0037	6.3258	0.2058	2.9927	IEKPAIQQY	IEKPWKAIQQY	0.0002	28.8235	0.0226	45.4346	KPKAIQQYI	KPWKAIQQYI	0.0002	30.2353	0.0849	14.4482	IEKPIQQYI	IEKPWKAIQQYI	0.0004	35.2667	0.0759	30.1662	IEKPAIQQY	IEKPWKAIQQY	0.0013	16.7835	0.0698
5	TVMAVGRRR	86	TVMAVGRRR	TVMAVGRRR	0.001	18.3404	0.0328	45.9134	TVMAVGRRR	TVMAVGRRR	0.0006	21.9342	0.0484	42.2162	TVMAVGRRR	TVMAVGRRR	0.1697	1.3703	0.3153	2.3066	TVMAVGRRR	TVMAVGRRR	0.0002	22.0526	0.03	35.772	TVMAVGRRR	TVMAVGRRR	0.033	2.3374	0.136	3.4631	TVMAVGRRR	TVMAVGRRR	0.0006	19.5294	0.0593	23.6035	TVMAVGRRR	TVMAVGRRR	0.0003	41.2222	0.0458	53.24	TVMAVGRRR	TVMAVGRRR	0.0011	17.9647	0.0647
1	AAAALKAAAF	110	AAAAKAAAF	AAAALKAAAF	0.001	18.4362	0.0612	16.8704	AAAALAAAF	AAAALKAAAF	0.0001	39.6667	0.0709	30.6951	AAAAKAAAF	AAAALKAAAF	0.0001	30.4545	0.0615	25.0592	AAAAKAAAF	AAAALKAAAF	0.0006	13.8018	0.0833	11.349	AAAAKAAAF	AAAALKAAAF	0.0049	6.8281	0.1266	3.9467	AAAALKAAF	AAAALKAAAF	0.0196	3.627	0.2432	2.7869	AAALKAAAF	AAAALKAAAF	0.0124	7.0585	0.1871	6.3882	AAAAKAAAF	AAAALKAAAF	0.0822	2.5137	0.5795
3	TDEETEAWR	207	TDEETEAWR	TDEETEAWR	0.001	18.4574	0.0303	50.7295	TDEETEAWR	TDEETEAWR	0	76.6667	0.01	91.1016	TDEETEAWR	TDEETEAWR	0.0001	29.0769	0.0227	70.4882	TDEETEAWR	TDEETEAWR	0	65	0.0062	93.6205	TDEETEAWR	TDEETEAWR	0.0002	27.6818	0.0197	51.9871	TDEETEAWR	TDEETEAWR	0	59.4444	0.0107	93.2041	TDEETEAWR	TDEETEAWR	0	85	0.0096	96.8764	TDEETEAWR	TDEETEAWR	0	78.3333	0.0079
2	APRHPVSQAR	157	APHPVSQAR	APRHPVSQAR	0.001	18.4894	0.02	73.2463	ARHPVSQAR	APRHPVSQAR	0.0002	32.3889	0.0183	76.4082	APRHPVSQR	APRHPVSQAR	0.0088	5.8468	0.0854	16.0573	ARHPVSQAR	APRHPVSQAR	0.0001	25.25	0.0151	64.333	APHPVSQAR	APRHPVSQAR	0.0045	7.165	0.035	27.6192	APRHPVSQA	APRHPVSQA	0.169	1.0221	0.3505	1.3364	APRPVSQAR	APRHPVSQAR	0.0044	12.503	0.0773	29.436	ARHPVSQAR	APRHPVSQAR	0.0007	21.1625	0.0382
4	KPWKAIQQYI	137	KPWKAIQQY	KPWKAIQQY	0.001	18.5532	0.0301	51.1148	KPWKAIQQI	KPWKAIQQYI	0.0008	19.7961	0.0917	24.215	KPWKAIQQY	KPWKAIQQY	0.0005	17.9259	0.0626	24.4886	KWKAIQQYI	KPWKAIQQYI	0.0369	2.1866	0.3046	1.4556	KPWKAIQQY	KPWKAIQQY	0.0006	17.6778	0.0244	41.9709	KPKAIQQYI	KPWKAIQQYI	0.2861	0.714	0.4178	0.877	KPKAIQQYI	KPWKAIQQYI	0.0075	9.3818	0.1303	13.0343	KPWKAIQQY	KPWKAIQQY	0.002	13.9089	0.0844
0	MVAQAELRAL	149	MVAQAELRL	MVAQAELRAL	0.001	18.5851	0.069	13.4678	MVAQAELAL	MVAQAELRAL	0.0062	8.3641	0.2575	7.2919	MVAQAELRL	MVAQAELRAL	0.0003	23	0.0763	18.6956	MVAQAELRL	MVAQAELRAL	0.0001	23.625	0.0571	17.9383	MVAQALRAL	MVAQAELRAL	0.0097	4.7785	0.215	1.3883	MVAQALRAL	MVAQAELRAL	0.0289	2.945	0.3768	1.1197	MVAQELRAL	MVAQAELRAL	0.0072	9.5675	0.2594	2.9345	MVAQAELAL	MVAQAELRAL	0.0094	7.4501	0.3904
4	LESILAMRK	26	LESILAMRK	LESILAMRK	0.001	18.766	0.0554	20.2658	LESILAMRK	LESILAMRK	0	54.6667	0.0302	59.0941	LESILAMRK	LESILAMRK	0.0037	8.3103	0.1331	8.6683	LESILAMRK	LESILAMRK	0	53.75	0.0185	55.3187	LESILAMRK	LESILAMRK	0.0002	27.7273	0.0242	42.295	LESILAMRK	LESILAMRK	0	56.6667	0.0203	70.6972	LESILAMRK	LESILAMRK	0	72.3077	0.0277	77.5054	LESILAMRK	LESILAMRK	0.0003	27.6944	0.0583
0	MYWRPDQKPF	116	MYWRPDQKF	MYWRPDQKPF	0.001	18.7766	0.0442	29.9764	MYWRPDQKF	MYWRPDQKPF	0.0001	38.7	0.0556	37.7247	MYWRPQKPF	MYWRPDQKPF	0.0003	23.4138	0.0649	23.3557	MYWRPDQKF	MYWRPDQKPF	0.7681	0.1251	0.6306	0.1199	MYWRPDQKF	MYWRPDQKPF	0.0027	9.1827	0.062	12.5279	MYRPDQKPF	MYWRPDQKPF	0.002	11.0792	0.1086	10.1334	MYRPDQKPF	MYWRPDQKPF	0.0052	11.4544	0.1641	8.4294	MWRPDQKPF	MYWRPDQKPF	0.0115	6.8064	0.2686
2	KLRPRKVEA	124	KLRPRKVEA	KLRPRKVEA	0.001	18.8298	0.0221	68.3674	KLRPRKVEA	KLRPRKVEA	0.0277	4.0404	0.1199	18.5952	KLRPRKVEA	KLRPRKVEA	0.017	4.4341	0.1448	7.6928	KLRPRKVEA	KLRPRKVEA	0.0001	24.5714	0.0219	48.0919	KLRPRKVEA	KLRPRKVEA	0.0002	27.6364	0.0153	63.9775	KLRPRKVEA	KLRPRKVEA	0.0682	1.8532	0.2326	2.9912	KLRPRKVEA	KLRPRKVEA	0.3084	0.4872	0.375	0.9854	KLRPRKVEA	KLRPRKVEA	0.0343	4.0575	0.1532
1	IYGNKVLSL	196	IYGNKVLSL	IYGNKVLSL	0.001	18.8511	0.0323	46.8487	IYGNKVLSL	IYGNKVLSL	0.0033	11.0033	0.0747	29.3467	IYGNKVLSL	IYGNKVLSL	0.001	14.0886	0.0491	33.4736	IYGNKVLSL	IYGNKVLSL	0.9136	0.0364	0.6019	0.1589	IYGNKVLSL	IYGNKVLSL	0.0018	11.1374	0.0278	36.3374	IYGNKVLSL	IYGNKVLSL	0.0081	5.6887	0.0782	16.2094	IYGNKVLSL	IYGNKVLSL	0.4016	0.3358	0.2835	2.3298	IYGNKVLSL	IYGNKVLSL	0.0048	9.9061	0.0819
5	VTVLPWSL	55	VTV-LPWSL	VTVLPWSL	0.001	18.8723	0.0552	20.3507	VTV-LPWSL	VTVLPWSL	0.0016	14.7055	0.0982	22.6602	VTV-LPWSL	VTVLPWSL	0.0001	33.75	0.0484	34.0557	VTV-LPWSL	VTVLPWSL	0.0015	9.2597	0.0773	12.498	VTV-LPWSL	VTVLPWSL	0.0006	18.3889	0.0412	22.3041	VTVLPW-SL	VTVLPWSL	0.0029	9.2764	0.0866	14.0536	VTV-LPWSL	VTVLPWSL	0.009	8.4575	0.1112	17.0829	VTVLP-WSL	VTVLPWSL	0.0015	15.5375	0.092
3	SSGFLDVQLQ	164	SSFLDVQLQ	SSGFLDVQLQ	0.001	18.9681	0.0616	16.6638	SSFLDVQLQ	SSGFLDVQLQ	0	57.2727	0.0426	46.5676	SSFLDVQLQ	SSGFLDVQLQ	0.0003	22.4857	0.0515	31.5583	SSFLDVQLQ	SSGFLDVQLQ	0	70	0.0149	64.723	SSFLDVQLQ	SSGFLDVQLQ	0.0001	34.7	0.0214	47.967	SSFLDVQLQ	SSGFLDVQLQ	0	76.6667	0.0193	73.0229	SGFLDVQLQ	SSGFLDVQLQ	0	81.4286	0.0276	77.6419	SSFLDVQLQ	SSGFLDVQLQ	0.0001	43	0.0525
5	GTRERVGGL	159	GTRERVGGL	GTRERVGGL	0.001	18.9894	0.0358	41.0979	GTRERVGGL	GTRERVGGL	0.0014	15.7689	0.0661	32.6494	GTRERVGGL	GTRERVGGL	0.0013	12.6491	0.0646	23.4932	GTRERVGGL	GTRERVGGL	0.0001	27.6	0.023	46.1523	GTRERVGGL	GTRERVGGL	0.0104	4.5793	0.1421	3.219	GTRERVGGL	GTRERVGGL	0.0852	1.5929	0.2979	1.8839	GTRERVGGL	GTRERVGGL	0.0608	2.4505	0.2637	2.8128	GTRERVGGL	GTRERVGGL	0.0098	7.3077	0.1559
3	DVLHPEEPHH	160	DVLPEEPHH	DVLHPEEPHH	0.001	19.0123	0.0194	74.6976	VLHPEEPHH	VLHPEEPHH	0.0001	47.75	0.0149	82.3598	DVLHPEPHH	DVLHPEEPHH	0.0005	18.6286	0.0349	49.3319	DLHPEEPHH	DVLHPEEPHH	0	60	0.0038	96.7375	DVHPEEPHH	DVLHPEEPHH	0.0082	5.2218	0.047	18.6781	DVHPEEPHH	DVLHPEEPHH	0.0002	33.0909	0.0137	86.8364	DLHPEEPHH	DVLHPEEPHH	0.0002	46.9231	0.015	95.1286	DLHPEEPHH	DVLHPEEPHH	0.002	13.9886	0.0461
1	IFFKDGLEMEK	214	IFDGLEMEK	IFFKDGLEMEK	0.001	19.037	0.0456	28.4518	IFFKDEMEK	IFFKDGLEMEK	0.0002	35.2308	0.0475	42.8639	IFFKDGMEK	IFFKDGLEMEK	0.0255	3.7456	0.2582	3.3191	IFFGLEMEK	IFFKDGLEMEK	0.0004	16.0364	0.0532	19.4747	IFFKDGMEK	IFFKDGLEMEK	0.0001	44.75	0.0173	58.2542	IFFKDGLEM	IFFKDGLEM	0	62.8571	0.0179	76.4753	IFFKDGLEM	IFFKDGLEM	0.0001	53.5366	0.03	73.8918	IFFKDGLEK	IFFKDGLEMEK	0.0001	44.8333	0.0347
4	VTRPELPVSP	194	VTPELPVSP	VTRPELPVSP	0.001	19.0741	0.0266	58.0176	VTPELPVSP	VTRPELPVSP	0.0008	19.9612	0.0374	51.2957	VTRPELPSP	VTRPELPVSP	0.0013	12.5623	0.0375	45.7067	VTPELPVSP	VTRPELPVSP	0.0001	30.6667	0.0171	58.7105	VTRPLPVSP	VTRPELPVSP	0.0003	22.9737	0.019	53.6174	VTRPLPVSP	VTRPELPVSP	0.001	15.0296	0.0487	30.1553	VTRPLPVSP	VTRPELPVSP	0.0008	27.1127	0.0408	58.9656	VTRPEPVSP	VTRPELPVSP	0.0006	22.0429	0.0643
0	MRTIYMEVSF	78	MTIYMEVSF	MRTIYMEVSF	0.001	19.0988	0.1104	5.5169	MTIYMEVSF	MRTIYMEVSF	0.0001	46.6	0.1086	20.5174	MTIYMEVSF	MRTIYMEVSF	0.0001	37.5	0.0927	14.3484	MRIYMEVSF	MRTIYMEVSF	0.002	8.2994	0.2034	3.0538	MTIYMEVSF	MRTIYMEVSF	0.0174	3.4169	0.2863	0.7026	MTIYMEVSF	MRTIYMEVSF	0.0003	26.5385	0.0905	13.2151	MRIYMEVSF	MRTIYMEVSF	0.0013	21.8552	0.1647	8.3728	MTIYMEVSF	MRTIYMEVSF	0.0178	5.5587	0.55
0	MQWLLDCAM	74	MQWLLDCAM	MQWLLDCAM	0.001	19.1235	0.1032	6.2644	MQWLLDCAM	MQWLLDCAM	0.0038	10.3198	0.3698	3.8742	MQWLLDCAM	MQWLLDCAM	0	49	0.0674	22.2351	MQWLLDCAM	MQWLLDCAM	0.0003	17.0889	0.1097	7.793	MQWLLDCAM	MQWLLDCAM	0.0007	16.7009	0.0796	8.5648	MQWLLDCAM	MQWLLDCAM	0.0013	13.5991	0.171	5.089	MQWLLDCAM	MQWLLDCAM	0.0094	8.2649	0.3376	1.3761	MQWLLDCAM	MQWLLDCAM	0.1241	1.9234	0.6611
3	TSRDIPSQE	30	TSRDIPSQE	TSRDIPSQE	0.001	19.1481	0.023	66.1304	TSRDIPSQE	TSRDIPSQE	0.0001	42.5	0.0146	82.9698	TSRDIPSQE	TSRDIPSQE	0.0016	11.7253	0.0447	37.5691	TSRDIPSQE	TSRDIPSQE	0	52.5	0.0066	92.7108	TSRDIPSQE	TSRDIPSQE	0.0008	16.0841	0.026	39.1964	TSRDIPSQE	TSRDIPSQE	0.001	14.9578	0.046	32.3487	TSRDIPSQE	TSRDIPSQE	0.0008	27.5211	0.0395	60.5792	TSRDIPSQE	TSRDIPSQE	0.0017	14.8404	0.0569
3	LRPRKVEAL	124	LRPRKVEAL	LRPRKVEAL	0.001	19.1852	0.0189	76.0864	LRPRKVEAL	LRPRKVEAL	0.002	13.6247	0.0437	45.6994	LRPRKVEAL	LRPRKVEAL	0.0001	36.8333	0.0166	83.1212	LRPRKVEAL	LRPRKVEAL	0.0067	4.8373	0.0618	16.3707	LRPRKVEAL	LRPRKVEAL	0.0008	16.0467	0.0327	30.0608	LRPRKVEAL	LRPRKVEAL	0.0052	7.011	0.0719	18.1908	LRPRKVEAL	LRPRKVEAL	0.309	0.4863	0.3402	1.3429	LRPRKVEAL	LRPRKVEAL	0.0012	17.2647	0.0511
1	GTWNLGLL	141	GTWNLGLL-	GTWNLGLL	0.001	19.1852	0.0705	12.9319	GTWNLGL-L	GTWNLGLL	0.0019	13.7882	0.1341	16.4884	GTWNLGLL-	GTWNLGLL	0.0003	22.9143	0.071	20.6716	GTWNLG-LL	GTWNLGLL	0	34.25	0.0397	26.929	GTWNLG-LL	GTWNLGLL	0.0003	23.0588	0.0399	23.3126	GTWNLGL-L	GTWNLGLL	0.0003	24.2258	0.0546	26.1471	GTWNLGL-L	GTWNLGLL	0.0003	38.9167	0.0672	35.1676	GTW-NLGLL	GTWNLGLL	0.0004	26.7073	0.0791
1	SAPRHPVSQA	157	SAPHPVSQA	SAPRHPVSQA	0.001	19.1852	0.0315	48.326	SAPHPVSQA	SAPRHPVSQA	0.0022	13.0697	0.0603	35.2817	SARHPVSQA	SAPRHPVSQA	0.0007	15.975	0.0589	26.5949	SAPHPVSQA	SAPRHPVSQA	0.0001	28.125	0.0197	52.6508	SAPHPVSQA	SAPRHPVSQA	0.0017	11.3674	0.0555	14.7238	SPRHPVSQA	SAPRHPVSQA	0.699	0.2206	0.5825	0.2827	SPRHPVSQA	SAPRHPVSQA	0.013	6.859	0.1525	9.7177	SARHPVSQA	SAPRHPVSQA	0.001	18.2714	0.0898
3	DVLHPEEPHHR	160	DVLHPPHHR	DVLHPEEPHHR	0.001	19.1975	0.0161	82.7552	VLHEEPHHR	VLHPEEPHHR	0.0003	27.7742	0.0197	74.0235	DVLHPPHHR	DVLHPEEPHHR	0.0074	6.2897	0.0613	25.165	DHPEEPHHR	DVLHPEEPHHR	0.0001	23.5625	0.0107	78.6591	DVPEEPHHR	DVLHPEEPHHR	0.0139	3.8964	0.0448	19.8894	DVLHPPHHR	DVLHPEEPHHR	0.0001	42.2	0.0099	94.735	DVLHPPHHR	DVLHPEEPHHR	0.0003	41.6667	0.0144	95.3504	VLHPEPHHR	VLHPEEPHHR	0.0001	48.8	0.0132
0	MKTKLNRLLPNIY	193	KTKLNRLLY	KTKLNRLLPNIY	0.0009	19.2593	0.0912	7.8678	MLNRLLPNI	MKTKLNRLLPNI	0	69.1667	0.1001	22.2285	KTKLNRLLY	KTKLNRLLPNIY	0	44.3333	0.0855	16.0335	MKTKLNRLY	MKTKLNRLLPNIY	0	70	0.0212	49.4024	MNRLLPNIY	MKTKLNRLLPNIY	0.0001	36.8571	0.0407	22.7462	MKRLLPNIY	MKTKLNRLLPNIY	0	70	0.0256	59.5816	MKRLLPNIY	MKTKLNRLLPNIY	0	73.0769	0.0656	36.1944	MKRLLPNIY	MKTKLNRLLPNIY	0.0007	21.3375	0.148
1	TPIRDPQRR	136	TPIRDPQRR	TPIRDPQRR	0.0009	19.2716	0.0158	83.3989	TPIRDPQRR	TPIRDPQRR	0	57.7273	0.0077	94.8487	TPIRDPQRR	TPIRDPQRR	0.0016	11.512	0.0312	54.9514	TPIRDPQRR	TPIRDPQRR	0.0001	27.9	0.0071	91.0723	TPIRDPQRR	TPIRDPQRR	0.0046	7.0938	0.033	29.8162	TPIRDPQRR	TPIRDPQRR	0.0073	5.9635	0.0565	25.0853	TPIRDPQRR	TPIRDPQRR	0.0021	17.6691	0.029	75.4868	TPIRDPQRR	TPIRDPQRR	0.0001	46.8	0.0113
1	DVSTMERTV	93	DVSTMERTV	DVSTMERTV	0.0009	19.284	0.037	39.2675	DVSTMERTV	DVSTMERTV	0.0015	15.1556	0.0603	35.2729	DVSTMERTV	DVSTMERTV	0.0001	38.4	0.0234	69.0821	DVSTMERTV	DVSTMERTV	0.0001	24.0714	0.0216	48.576	DVSTMERTV	DVSTMERTV	0.0171	3.4551	0.1021	5.7207	DVSTMERTV	DVSTMERTV	0.0015	12.4301	0.0493	29.6724	DVSTMERTV	DVSTMERTV	0.0186	5.5396	0.0899	23.8024	DVSTMERTV	DVSTMERTV	0.0001	37.6667	0.0338
1	RNFDPCGPPFRK	22	RNFDPPFRK	RNFDPCGPPFRK	0.0009	19.2963	0.0463	27.8156	RNFDPPFRK	RNFDPCGPPFRK	0.0001	45.1667	0.0319	57.05	RNFDPPFRK	RNFDPCGPPFRK	0.1313	1.621	0.2665	3.1518	RNFDPPFRK	RNFDPCGPPFRK	0.0001	27.2	0.0506	20.6343	RNFDPPFRK	RNFDPCGPPFRK	0.0001	33.4	0.0246	41.5392	RPCGPPFRK	RNFDPCGPPFRK	0.0005	20.3214	0.0457	32.5945	RPCGPPFRK	RNFDPCGPPFRK	0.0001	59.6552	0.0386	61.6522	RNFDPPFRK	RNFDPCGPPFRK	0.0002	32.85	0.064
0	MTAPPGTRERVG	159	MTAPPGTRG	MTAPPGTRERVG	0.0009	19.3457	0.0571	19.1505	MTAPPGTRV	MTAPPGTRERV	0.0001	42.1667	0.047	43.2082	MTAPPGTER	MTAPPGTRER	0.0004	19.193	0.055	29.0041	MTAPPGTRR	MTAPPGTRER	0	56.6667	0.0209	50.0572	MTAPPGTER	MTAPPGTRER	0.0002	29.6875	0.046	19.244	MTAPPGTVG	MTAPPGTRERVG	0.0001	38.4286	0.0777	16.3629	MPGTRERVG	MTAPPGTRERVG	0.0001	62.9545	0.0738	31.2453	MTAPPGTVG	MTAPPGTRERVG	0.0001	50.5556	0.0962
2	FFKDGLEM	214	FFKD-GLEM	FFKDGLEM	0.0009	19.3457	0.0422	32.2795	FFKDGL-EM	FFKDGLEM	0.0003	27.5161	0.0472	43.0402	FFKDG-LEM	FFKDGLEM	0.0001	43	0.0255	64.9689	FFKD-GLEM	FFKDGLEM	0.006	5.1128	0.0746	13.0253	FFKDG-LEM	FFKDGLEM	0.0026	9.3355	0.054	15.3195	FFKDG-LEM	FFKDGLEM	0.0017	11.9501	0.0616	22.4303	FFKDGL-EM	FFKDGLEM	0.113	1.4522	0.2109	4.9122	FFKDG-LEM	FFKDGLEM	0.0058	9.1225	0.1276
0	MTEYWVPE	77	MTEYWVPE-	MTEYWVPE	0.0009	19.358	0.0962	7.0958	MTEYWVPE-	MTEYWVPE	0	73.75	0.0496	41.3957	MTEYWVPE-	MTEYWVPE	0	70	0.0345	49.8772	MTEYWVPE-	MTEYWVPE	0	90	0.0185	55.4471	MTEYWVPE-	MTEYWVPE	0	67.5	0.0256	39.8772	MTEYWVPE-	MTEYWVPE	0	83.3333	0.0253	60.0487	MTEYWVPE-	MTEYWVPE	0	75	0.0467	52.2314	MTEYWVPE-	MTEYWVPE	0	76.6667	0.0397
6	TACETQAAA	80	TACETQAAA	TACETQAAA	0.0009	19.358	0.0524	22.3767	TACETQAAA	TACETQAAA	0.0014	15.6889	0.094	23.6312	TACETQAAA	TACETQAAA	0.0001	41	0.0312	54.9696	TACETQAAA	TACETQAAA	0	53.75	0.0136	68.936	TACETQAAA	TACETQAAA	0.0016	11.9233	0.0589	13.5026	TACETQAAA	TACETQAAA	0.0011	14.4759	0.0874	13.882	TACETQAAA	TACETQAAA	0.0009	25.5393	0.0669	35.3832	TACETQAAA	TACETQAAA	0.0008	20.3402	0.1047
3	NSVTVLPW	55	NSV-TVLPW	NSVTVLPW	0.0009	19.3704	0.062	16.4504	NSVTVLP-W	NSVTVLPW	0	62.5	0.0296	59.79	NSV-TVLPW	NSVTVLPW	0	62.5	0.0301	56.8138	NSVTVLP-W	NSVTVLPW	0.0002	18.9211	0.0551	18.7089	NSV-TVLPW	NSVTVLPW	0.0011	13.7041	0.0512	16.5404	NSV-TVLPW	NSVTVLPW	0.0001	44.25	0.0386	39.7145	NSV-TVLPW	NSVTVLPW	0.0003	41	0.0538	45.2622	NSV-TVLPW	NSVTVLPW	0.0006	22.1714	0.0991
1	KCSFLTFLL	75	KCSFLTFLL	KCSFLTFLL	0.0009	19.4321	0.0807	9.9581	KCSFLTFLL	KCSFLTFLL	0.0064	8.2544	0.3026	5.6317	KCSFLTFLL	KCSFLTFLL	0.0005	18.2857	0.0898	14.9823	KCSFLTFLL	KCSFLTFLL	0.0028	7.1832	0.1888	3.4442	KCSFLTFLL	KCSFLTFLL	0.0001	37.875	0.0216	47.5617	KCSFLTFLL	KCSFLTFLL	0.0013	13.3821	0.0856	14.298	KCSFLTFLL	KCSFLTFLL	0.002	18.0724	0.0982	20.8143	KCSFLTFLL	KCSFLTFLL	0.0003	27.8333	0.109
1	AASSEIIIQ	158	AASSEIIIQ	AASSEIIIQ	0.0009	19.4444	0.0291	52.9709	AASSEIIIQ	AASSEIIIQ	0.0001	43	0.0231	68.6995	AASSEIIIQ	AASSEIIIQ	0.0008	15.5583	0.0412	41.3163	AASSEIIIQ	AASSEIIIQ	0	58.3333	0.0063	93.3645	AASSEIIIQ	AASSEIIIQ	0.0002	30.1333	0.018	56.3148	AASSEIIIQ	AASSEIIIQ	0.0001	35.2222	0.0222	66.6044	AASSEIIIQ	AASSEIIIQ	0.0001	66.875	0.0153	95.0447	AASSEIIIQ	AASSEIIIQ	0.0007	21.6375	0.0521
0	MEMVCMLLW	192	MEMVCMLLW	MEMVCMLLW	0.0009	19.4938	0.1061	5.9561	MEMVCMLLW	MEMVCMLLW	0	59.5455	0.0847	26.1334	MEMVCMLLW	MEMVCMLLW	0.0001	39.5	0.0703	20.9359	MEMVCMLLW	MEMVCMLLW	0.0072	4.6818	0.1946	3.2892	MEMVCMLLW	MEMVCMLLW	0.0007	16.6355	0.0694	10.6215	MEMVCMLLW	MEMVCMLLW	0.0002	31.3333	0.0403	37.7855	MEMVCMLLW	MEMVCMLLW	0.0001	53.1707	0.0803	27.9774	MEMVCMLLW	MEMVCMLLW	0.001	18.3929	0.1824
3	STLLDFKLRS	50	STLDFKLRS	STLLDFKLRS	0.0009	19.5432	0.0708	12.829	SLLDFKLRS	STLLDFKLRS	0.0138	5.7878	0.2161	9.3515	SLLDFKLRS	STLLDFKLRS	0.0006	16.99	0.1	12.9053	SLLDFKLRS	STLLDFKLRS	0	65	0.0216	48.6135	STLDFKLRS	STLLDFKLRS	0.0001	42.8	0.0264	38.5661	STLDFKLRS	STLLDFKLRS	0	69	0.0253	60.0568	SLLDFKLRS	STLLDFKLRS	0.0001	66.875	0.0431	56.2557	SLLDFKLRS	STLLDFKLRS	0.0001	44	0.0524
4	RTVMAVGRR	86	RTVMAVGRR	RTVMAVGRR	0.0009	19.5679	0.0555	20.1908	RTVMAVGRR	RTVMAVGRR	0.0001	39.6667	0.0512	40.3454	RTVMAVGRR	RTVMAVGRR	0.1589	1.433	0.3758	1.5768	RTVMAVGRR	RTVMAVGRR	0	45	0.0273	39.3421	RTVMAVGRR	RTVMAVGRR	0.0034	8.1791	0.0963	6.3216	RTVMAVGRR	RTVMAVGRR	0.0001	38.7143	0.0451	33.041	RTVMAVGRR	RTVMAVGRR	0	73.4615	0.0293	74.9692	RTVMAVGRR	RTVMAVGRR	0.0007	21.7125	0.0859
0	MLEPPAGA	195	MLEPPAGA-	MLEPPAGA	0.0009	19.5926	0.0439	30.3978	ML-EPPAGA	MLEPPAGA	0.015	5.5397	0.1825	11.6158	MLEP-PAGA	MLEPPAGA	0.0001	29.6923	0.0355	48.4836	MLEPPA-GA	MLEPPAGA	0	58.3333	0.0123	73.2711	ML-EPPAGA	MLEPPAGA	0	59.2857	0.0152	64.214	MLEPPAGA-	MLEPPAGA	0.0002	30.5294	0.0463	32.0502	MLEPP-AGA	MLEPPAGA	0.0005	33.2703	0.0551	44.0948	ML-EPPAGA	MLEPPAGA	0.0002	33.75	0.0541
2	SKALAAEKW	199	SKALAAEKW	SKALAAEKW	0.0009	19.8395	0.0198	73.8074	SKALAAEKW	SKALAAEKW	0.0001	48.4	0.0155	81.2691	SKALAAEKW	SKALAAEKW	0.0001	40	0.0145	87.0908	SKALAAEKW	SKALAAEKW	0.003	6.9422	0.0579	17.6548	SKALAAEKW	SKALAAEKW	0.002	10.6039	0.0222	46.1329	SKALAAEKW	SKALAAEKW	0.0003	26.1923	0.0282	54.7168	SKALAAEKW	SKALAAEKW	0.0007	29.1455	0.0281	76.8357	SKALAAEKW	SKALAAEKW	0.0053	9.4335	0.0734
1	KTKLNRLLP	193	KTKLNRLLP	KTKLNRLLP	0.0009	19.9383	0.0387	36.7591	KTKLNRLLP	KTKLNRLLP	0.0001	36.3333	0.0305	58.6599	KTKLNRLLP	KTKLNRLLP	0.0015	11.8747	0.0722	20.173	KTKLNRLLP	KTKLNRLLP	0	37.6667	0.0307	35.0564	KTKLNRLLP	KTKLNRLLP	0.0001	43.75	0.0154	63.5372	KTKLNRLLP	KTKLNRLLP	0.0006	18.7273	0.0706	18.6583	KTKLNRLLP	KTKLNRLLP	0.001	25.2247	0.093	22.6251	KTKLNRLLP	KTKLNRLLP	0.0007	20.701	0.0661
0	MPWLREDLK	6	MPWLREDLK	MPWLREDLK	0.0009	19.9877	0.052	22.7199	MPWLREDLK	MPWLREDLK	0	60	0.0309	58.2046	MPWLREDLK	MPWLREDLK	0.0018	11.056	0.1097	11.3935	MPWLREDLK	MPWLREDLK	0	45.5	0.0287	37.4618	MPWLREDLK	MPWLREDLK	0.0005	19.2419	0.0391	23.9733	MPWLREDLK	MPWLREDLK	0.0042	7.8243	0.1341	7.354	MPWLREDLK	MPWLREDLK	0.0023	16.9969	0.1405	11.3494	MPWLREDLK	MPWLREDLK	0.0001	50.5556	0.0309
2	MSVSLSGGR	172	MSVSLSGGR	MSVSLSGGR	0.0009	19.9877	0.0818	9.7101	MSVSLSGGR	MSVSLSGGR	0.0001	49	0.0612	34.8519	MSVSLSGGR	MSVSLSGGR	0.0122	5.0851	0.2481	3.5264	MSVSLSGGR	MSVSLSGGR	0	46	0.0254	42.0522	MSVSLSGGR	MSVSLSGGR	0.0078	5.3498	0.187	1.8878	MSVSLSGGR	MSVSLSGGR	0.0001	37.125	0.0488	30.0546	MSVSLSGGR	MSVSLSGGR	0	78	0.0353	66.0441	MSVSLSGGR	MSVSLSGGR	0.0002	35.1333	0.0992
2	HQLESILAMRK	26	HQLESILRK	HQLESILAMRK	0.0009	20.0141	0.0393	35.9361	HQLESILAK	HQLESILAMRK	0.0017	14.5171	0.0833	26.558	HQLESIMRK	HQLESILAMRK	0.3111	0.8309	0.3196	2.2511	HQLESILRK	HQLESILAMRK	0.0001	24.9286	0.0235	45.2581	HQLESILAK	HQLESILAMRK	0.0003	23.6471	0.0268	37.9618	HQLESILAK	HQLESILAMRK	0.0001	42.2	0.0322	48.1065	HQLESILAM	HQLESILAM	0.0004	34.6667	0.0562	43.1895	HQLESILAK	HQLESILAMRK	0.0055	9.3116	0.146
2	MSVSLSGGRRL	172	MSLSGGRRL	MSVSLSGGRRL	0.0009	20.0563	0.0597	17.6771	MSLSGGRRL	MSVSLSGGRRL	0.0002	32.0556	0.0807	27.3467	MSLSGGRRL	MSVSLSGGRRL	0.0001	33.25	0.0615	25.0489	MSLSGGRRL	MSVSLSGGRRL	0.0002	20.9259	0.0371	28.8832	MSVSGGRRL	MSVSLSGGRRL	0.0002	26.7391	0.0694	10.6273	MSVSGGRRL	MSVSLSGGRRL	0.001	14.9096	0.0897	13.3924	MSLSGGRRL	MSVSLSGGRRL	0.0005	34.2121	0.0772	29.484	MSVSGGRRL	MSVSLSGGRRL	0.0005	24.24	0.1422
0	MITVLPKKAYL	121	MTVLPKKAY	MITVLPKKAY	0.0009	20.0704	0.0459	28.1803	MILPKKAYL	MITVLPKKAYL	0.0097	6.8451	0.2458	7.8307	MVLPKKAYL	MITVLPKKAYL	0.0002	26.6316	0.0645	23.5487	MVLPKKAYL	MITVLPKKAYL	0.0004	15.7391	0.0445	23.7942	MTVLPKKAY	MITVLPKKAY	0.0009	15.5827	0.0536	15.4596	MVLPKKAYL	MITVLPKKAYL	0.0039	8.0746	0.1038	10.834	MILPKKAYL	MITVLPKKAYL	0.0787	2.0075	0.2884	2.2333	MIVLPKKAY	MITVLPKKAY	0.0013	16.8041	0.1215
3	ALAELRREA	127	ALAELRREA	ALAELRREA	0.0009	20.1408	0.038	37.8243	ALAELRREA	ALAELRREA	0.2016	1.1337	0.3537	4.2384	ALAELRREA	ALAELRREA	0.0021	10.4961	0.0776	18.3035	ALAELRREA	ALAELRREA	0	35.25	0.0199	52.2699	ALAELRREA	ALAELRREA	0.0005	20.3019	0.0404	22.952	ALAELRREA	ALAELRREA	0.0095	5.2622	0.1713	5.076	ALAELRREA	ALAELRREA	0.0143	6.4464	0.164	8.4404	ALAELRREA	ALAELRREA	0.012	6.6765	0.1615
2	YGNKVLSL	196	YGN-KVLSL	YGNKVLSL	0.0009	20.2394	0.0359	40.9729	YGN-KVLSL	YGNKVLSL	0.0024	12.6882	0.0586	36.1078	YGN-KVLSL	YGNKVLSL	0.0001	35.5714	0.0238	68.3941	-YGNKVLSL	YGNKVLSL	0.0175	3.147	0.1139	7.4151	YGN-KVLSL	YGNKVLSL	0.0002	27.5909	0.019	53.6125	YGN-KVLSL	YGNKVLSL	0.0134	4.4234	0.1018	11.1513	YGN-KVLSL	YGNKVLSL	0.5609	0.1681	0.4144	0.6886	YGN-KVLSL	YGNKVLSL	0.0028	12.334	0.0882
4	FVTPTTSK	209	FVTPTTSK-	FVTPTTSK	0.0009	20.2676	0.0298	51.5828	FV-TPTTSK	FVTPTTSK	0.0003	29.16	0.0312	57.9031	FV-TPTTSK	FVTPTTSK	0.0394	3.0661	0.1791	5.7628	-FVTPTTSK	FVTPTTSK	0.0001	32.8	0.0139	67.8092	FVT-PTTSK	FVTPTTSK	0.0008	15.8189	0.0384	24.5558	FVT-PTTSK	FVTPTTSK	0.0004	21.6327	0.041	37.1041	FV-TPTTSK	FVTPTTSK	0.0002	43.1429	0.0346	67.0349	FVT-PTTSK	FVTPTTSK	0.0011	17.5529	0.0534
0	MSSTSRDIP	30	MSSTSRDIP	MSSTSRDIP	0.0009	20.3099	0.0669	14.2718	MSSTSRDIP	MSSTSRDIP	0	67.5	0.0333	55.4306	MSSTSRDIP	MSSTSRDIP	0	62.5	0.0326	52.747	MSSTSRDIP	MSSTSRDIP	0	58.3333	0.0213	49.1479	MSSTSRDIP	MSSTSRDIP	0	58.5714	0.0193	52.884	MSSTSRDIP	MSSTSRDIP	0.0001	38.8571	0.0466	31.8103	MSSTSRDIP	MSSTSRDIP	0.0001	54.878	0.0495	49.2888	MSSTSRDIP	MSSTSRDIP	0	58.75	0.068
4	VPASLSFW	135	VPA-SLSFW	VPASLSFW	0.0009	20.338	0.035	42.412	VPASL-SFW	VPASLSFW	0	60.625	0.0239	67.4941	VPA-SLSFW	VPASLSFW	0.0001	31.8	0.0346	49.788	VPASLSF-W	VPASLSFW	0.0022	8.0016	0.0858	10.9122	VPA-SLSFW	VPASLSFW	0.0009	15.126	0.043	21.0796	VPA-SLSFW	VPASLSFW	0.0221	3.4041	0.1814	4.6104	VPASLSF-W	VPASLSFW	0.002	18.3484	0.0707	33.0257	VPA-SLSFW	VPASLSFW	0.0007	21.525	0.0535
0	MQGVPGGLR	185	MQGVPGGLR	MQGVPGGLR	0.0009	20.3521	0.0453	28.7621	MQGVPGGLR	MQGVPGGLR	0.0002	34	0.0541	38.5642	MQGVPGGLR	MQGVPGGLR	0.0146	4.7415	0.1867	5.4262	MQGVPGGLR	MQGVPGGLR	0.0001	30.6667	0.0327	32.8891	MQGVPGGLR	MQGVPGGLR	0.0008	15.7638	0.0478	18.2938	MQGVPGGLR	MQGVPGGLR	0.0001	33.8182	0.0406	37.4637	MQGVPGGLR	MQGVPGGLR	0.0001	64.3182	0.0375	63.1161	MQGVPGGLR	MQGVPGGLR	0.0023	13.2961	0.1187
2	QNRVRPLVK	59	QNRVRPLVK	QNRVRPLVK	0.0009	20.4789	0.0311	49.1908	QNRVRPLVK	QNRVRPLVK	0	70	0.0104	90.5426	QNRVRPLVK	QNRVRPLVK	0.0189	4.2477	0.1614	6.6581	QNRVRPLVK	QNRVRPLVK	0	52.5	0.0133	69.8368	QNRVRPLVK	QNRVRPLVK	0.0001	33.8	0.0156	63.0762	QNRVRPLVK	QNRVRPLVK	0.0003	24.2581	0.0362	42.5043	QNRVRPLVK	QNRVRPLVK	0.0049	11.8094	0.1159	15.9772	QNRVRPLVK	QNRVRPLVK	0.0005	23.4754	0.0379
4	TLLDFKLRS	50	TLLDFKLRS	TLLDFKLRS	0.0009	20.507	0.0473	26.8241	TLLDFKLRS	TLLDFKLRS	0.0778	2.2577	0.3036	5.5988	TLLDFKLRS	TLLDFKLRS	0.0016	11.608	0.0978	13.3153	TLLDFKLRS	TLLDFKLRS	0	37.3333	0.0232	45.69	TLLDFKLRS	TLLDFKLRS	0.0001	41.4	0.0204	50.2255	TLLDFKLRS	TLLDFKLRS	0.0001	49	0.025	60.7227	TLLDFKLRS	TLLDFKLRS	0.0006	30.0652	0.0514	47.4745	TLLDFKLRS	TLLDFKLRS	0.0006	23.0492	0.0539
0	MSAPRHPVSQARPF	157	MSAPRHPVF	MSAPRHPVSQARPF	0.0009	20.5211	0.074	11.8061	MSAPRHPVF	MSAPRHPVSQARPF	0	87.5	0.0274	62.5648	MSAPRHPVF	MSAPRHPVSQARPF	0	60	0.0522	30.9855	MSAPRHPVF	MSAPRHPVSQARPF	0.0004	16	0.0851	11.0316	MSAPRHPVF	MSAPRHPVSQARPF	0.0003	25.3846	0.0751	9.3892	MPVSQARPF	MSAPRHPVSQARPF	0.0029	9.2604	0.2787	2.172	MSAPRHPVF	MSAPRHPVSQARPF	0.0019	18.8778	0.2158	4.6587	MSAPRHPVF	MSAPRHPVSQARPF	0.002	14.0489	0.2967
0	MVISTLLDFK	50	MVISTLLFK	MVISTLLDFK	0.0009	20.5352	0.1188	4.8059	MVISTLLFK	MVISTLLDFK	0.0002	35.4615	0.1328	16.6664	MVISTLLFK	MVISTLLDFK	0.5043	0.4437	0.7575	0.0345	MVISTLDFK	MVISTLLDFK	0	43.5	0.058	17.6414	MVISTLDFK	MVISTLLDFK	0.0024	9.6935	0.1664	2.3927	MVISTLLDF	MVISTLLDF	0	60	0.0559	25.4271	MVISTLLDF	MVISTLLDF	0	76	0.0646	36.8808	MVISTLLDF	MVISTLLDF	0.0009	19.5625	0.3152
2	PSSGFLDVQLQA	164	PSSDVQLQA	PSSGFLDVQLQA	0.0009	20.5493	0.0595	17.7383	PSLDVQLQA	PSSGFLDVQLQA	0.0001	47	0.0505	40.7845	PSLDVQLQA	PSSGFLDVQLQA	0	71.6667	0.0295	57.8776	PFLDVQLQA	PSSGFLDVQLQA	0	39.5	0.0245	43.4483	PFLDVQLQA	PSSGFLDVQLQA	0	85	0.0117	76.0119	PFLDVQLQA	PSSGFLDVQLQA	0	90	0.0137	86.6285	PFLDVQLQA	PSSGFLDVQLQA	0	86.4286	0.0237	83.6717	SSLDVQLQA	SSGFLDVQLQA	0	90	0.0241
1	SLAWFSLH	39	SLA-WFSLH	SLAWFSLH	0.0008	20.5634	0.063	16.0029	SLAWFSLH-	SLAWFSLH	0.0004	24.5417	0.1039	21.4439	SLA-WFSLH	SLAWFSLH	0.0096	5.6427	0.1945	5.1218	SL-AWFSLH	SLAWFSLH	0	46	0.0228	46.4104	SLA-WFSLH	SLAWFSLH	0.001	14.6948	0.0543	15.1753	SLAW-FSLH	SLAWFSLH	0	59.4444	0.0291	53.1696	SLA-WFSLH	SLAWFSLH	0.0002	48.1	0.0526	46.3103	SLA-WFSLH	SLAWFSLH	0.0033	11.4966	0.144
0	MSKNSVTV	55	MSK-NSVTV	MSKNSVTV	0.0008	20.5634	0.0498	24.5454	-MSKNSVTV	MSKNSVTV	0.0009	18.6855	0.1043	21.3628	MSKNSVTV-	MSKNSVTV	0.0001	39.75	0.0377	45.5192	MSK-NSVTV	MSKNSVTV	0.0001	26.7	0.036	29.7799	MSK-NSVTV	MSKNSVTV	0.0002	28.7647	0.0303	32.9912	MSK-NSVTV	MSKNSVTV	0.001	15.2	0.0784	16.1592	MSK-NSVTV	MSKNSVTV	0.0297	4.0414	0.2254	4.1859	MSK-NSVTV	MSKNSVTV	0.0022	13.451	0.1392
0	MAPVRERPW	29	MAPVRERPW	MAPVRERPW	0.0008	20.5775	0.0338	44.2654	MAPVRERPW	MAPVRERPW	0	57.2727	0.0292	60.2357	MAPVRERPW	MAPVRERPW	0.0001	42.25	0.0299	57.194	MAPVRERPW	MAPVRERPW	0.0048	5.6699	0.112	7.584	MAPVRERPW	MAPVRERPW	0.0024	9.7222	0.0622	12.4869	MAPVRERPW	MAPVRERPW	0.0011	14.247	0.0895	13.4182	MAPVRERPW	MAPVRERPW	0.0194	5.3891	0.2024	5.3788	MAPVRERPW	MAPVRERPW	0.0024	13.0068	0.1243
0	MLEPPAGASGQQ	195	MLEPPSGQQ	MLEPPAGASGQQ	0.0008	20.6338	0.041	33.665	MLEPPSGQQ	MLEPPAGASGQQ	0.0001	48.2	0.047	43.2195	MLEPPSGQQ	MLEPPAGASGQQ	0.0001	33.875	0.0454	36.8991	MLEPPSGQQ	MLEPPAGASGQQ	0	90	0.0116	75.6457	MPAGASGQQ	MLEPPAGASGQQ	0	52.2727	0.0258	39.4566	MPAGASGQQ	MLEPPAGASGQQ	0.0004	21.5306	0.0858	14.2528	MPAGASGQQ	MLEPPAGASGQQ	0	75.5	0.0329	69.5111	MLEPPSGQQ	MLEPPAGASGQQ	0.0001	42.4286	0.0744
5	SDRLLGLR	187	-SDRLLGLR	SDRLLGLR	0.0008	20.6479	0.0638	15.6076	SDRLLGL-R	SDRLLGLR	0	80	0.0133	85.334	SDRLLGL-R	SDRLLGLR	0.0002	26.6316	0.0453	36.95	SD-RLLGLR	SDRLLGLR	0	67.5	0.0123	73.2145	SDR-LLGLR	SDRLLGLR	0.0001	44.75	0.02	51.2289	SDRLLGL-R	SDRLLGLR	0	53.0769	0.0196	72.3968	SDRLLGLR-	SDRLLGLR	0.0001	53.0488	0.0348	66.7969	SDRLLG-LR	SDRLLGLR	0	65.8333	0.0197
2	SMSITWEL	106	-SMSITWEL	SMSITWEL	0.0008	20.662	0.07	13.1005	SM-SITWEL	SMSITWEL	0.1614	1.3499	0.5562	1.226	SMS-ITWEL	SMSITWEL	0.0001	29.2308	0.0651	23.2529	SMS-ITWEL	SMSITWEL	0.0024	7.721	0.1424	5.3749	SMS-ITWEL	SMSITWEL	0.0002	29.125	0.0333	29.3909	SMS-ITWEL	SMSITWEL	0.0018	11.7155	0.0914	13.0239	SMS-ITWEL	SMSITWEL	0.0422	3.2104	0.2397	3.5867	SMS-ITWEL	SMSITWEL	0.0064	8.7754	0.1892
0	MRVGGSEDIF	140	MVGGSEDIF	MRVGGSEDIF	0.0008	20.662	0.0553	20.2954	MVGGSEDIF	MRVGGSEDIF	0.0001	48.4	0.0434	45.9403	MRVGGSEIF	MRVGGSEDIF	0	50.625	0.0328	52.4628	MRVGGSEIF	MRVGGSEDIF	0.0013	9.7559	0.0849	11.054	MRVGGSEIF	MRVGGSEDIF	0.0011	13.75	0.0662	11.3743	MRVGGSDIF	MRVGGSEDIF	0.0005	19.7353	0.0503	28.9653	MRVGGSEIF	MRVGGSEDIF	0.0003	38.5833	0.0579	41.8294	MRVGGSEIF	MRVGGSEDIF	0.0048	9.8663	0.2345
1	KSRDLSLL	8	KSRDLS-LL	KSRDLSLL	0.0008	20.7042	0.0385	37.0304	KSRDLSL-L	KSRDLSLL	0.0002	31.9	0.0354	53.3037	KSRDLSLL-	KSRDLSLL	0.0008	15.4583	0.0674	22.2252	KSRDL-SLL	KSRDLSLL	0.0002	20.3704	0.0365	29.3707	KSRDL-SLL	KSRDLSLL	0.0002	29	0.022	46.6203	KSRDLSL-L	KSRDLSLL	0.0148	4.192	0.1527	6.0395	KSRDLSL-L	KSRDLSLL	0.0045	12.3053	0.0941	22.2345	KSRD-LSLL	KSRDLSLL	0.0034	11.3586	0.1072
4	RPRKVEALV	124	RPRKVEALV	RPRKVEALV	0.0008	20.7887	0.031	49.3111	RPRKVEALV	RPRKVEALV	0.0005	23.8909	0.0487	42.0276	RPRKVEALV	RPRKVEALV	0.0005	18.6857	0.0496	32.9923	RPRKVEALV	RPRKVEALV	0.0005	14.3222	0.0396	27.042	RPRKVEALV	RPRKVEALV	0.0005	20.3585	0.0268	37.9602	RPRKVEALV	RPRKVEALV	0.9204	0.0563	0.7663	0.0383	RPRKVEALV	RPRKVEALV	0.0589	2.4985	0.2382	3.648	RPRKVEALV	RPRKVEALV	0.0004	26.3659	0.0485
2	KNSVTVLPW	55	KNSVTVLPW	KNSVTVLPW	0.0008	20.8028	0.055	20.5086	KNSVTVLPW	KNSVTVLPW	0	59.5455	0.0374	51.27	KNSVTVLPW	KNSVTVLPW	0.0004	19.2281	0.0657	22.9564	KNSVTVLPW	KNSVTVLPW	0.0047	5.684	0.1779	3.7859	KNSVTVLPW	KNSVTVLPW	0.0007	17.1222	0.0313	31.6575	KNSVTVLPW	KNSVTVLPW	0.0003	25.4667	0.0556	25.6058	KNSVTVLPW	KNSVTVLPW	0.0006	30.587	0.0593	40.7492	KNSVTVLPW	KNSVTVLPW	0.0016	15.2767	0.1486
0	MIYGNKVLSL	196	MIYGKVLSL	MIYGNKVLSL	0.0008	20.8169	0.0636	15.7193	MIYGKVLSL	MIYGNKVLSL	0.1182	1.6621	0.5123	1.6496	MIYGKVLSL	MIYGNKVLSL	0.0108	5.3673	0.2424	3.6635	MYGNKVLSL	MIYGNKVLSL	0.1319	1.0599	0.3795	0.8601	MIYGNVLSL	MIYGNKVLSL	0.024	2.8222	0.1812	1.9973	MIYGNKLSL	MIYGNKVLSL	0.0409	2.4545	0.2846	2.0788	MIYNKVLSL	MIYGNKVLSL	0.3555	0.4021	0.6487	0.0704	MIYGKVLSL	MIYGNKVLSL	0.0352	3.9979	0.4435
2	LVVKVDRGRW	145	LVVKVDGRW	LVVKVDRGRW	0.0008	20.8592	0.0447	29.4258	LVVKVDRGW	LVVKVDRGRW	0	56.8182	0.0303	58.9052	LVVKVDRGR	LVVKVDRGR	0.0001	37	0.0532	30.2643	LVVKVDRRW	LVVKVDRGRW	0.0002	20.3333	0.0473	22.266	LVVKVDGRW	LVVKVDRGRW	0.0032	8.457	0.0957	6.3859	LVVKVRGRW	LVVKVDRGRW	0.0001	46.5	0.0458	32.4816	LVKVDRGRW	LVVKVDRGRW	0.0001	55.5172	0.0523	46.6206	LVVKDRGRW	LVVKVDRGRW	0.0008	19.7589	0.1281
5	GFLDVQLQA	164	GFLDVQLQA	GFLDVQLQA	0.0008	21.0645	0.0332	45.3709	GFLDVQLQA	GFLDVQLQA	0.0511	2.8919	0.2048	10.0364	GFLDVQLQA	GFLDVQLQA	0.0016	11.5333	0.0597	26.1136	GFLDVQLQA	GFLDVQLQA	0.0015	9.3252	0.0557	18.4742	GFLDVQLQA	GFLDVQLQA	0.0004	22.3158	0.0195	52.3092	GFLDVQLQA	GFLDVQLQA	0.0003	24	0.0252	60.3431	GFLDVQLQA	GFLDVQLQA	0.0021	17.8309	0.0391	61.0132	GFLDVQLQA	GFLDVQLQA	0.0011	17.5882	0.0405
2	ETPKQRIQE	27	ETPKQRIQE	ETPKQRIQE	0.0008	21.0806	0.0217	69.1504	ETPKQRIQE	ETPKQRIQE	0	58.1818	0.0109	89.6535	ETPKQRIQE	ETPKQRIQE	0.0001	31	0.0175	81.2181	ETPKQRIQE	ETPKQRIQE	0	43.5	0.0094	83.3512	ETPKQRIQE	ETPKQRIQE	0.0027	9.2359	0.0575	13.9764	ETPKQRIQE	ETPKQRIQE	0.0001	37.625	0.0169	78.6967	ETPKQRIQE	ETPKQRIQE	0.0007	29.4182	0.0318	71.1529	ETPKQRIQE	ETPKQRIQE	0	63.75	0.0124
1	HLPTTLNH	103	HL-PTTLNH	HLPTTLNH	0.0008	21.0806	0.0255	60.4995	HL-PTTLNH	HLPTTLNH	0.0003	29.16	0.0303	58.9064	HL-PTTLNH	HLPTTLNH	0.0121	5.1096	0.0997	12.9634	HLP-TTLNH	HLPTTLNH	0	40.5	0.0113	76.6373	HLP-TTLNH	HLPTTLNH	0.0005	19.6774	0.03	33.307	HL-PTTLNH	HLPTTLNH	0.0001	36.6667	0.0223	66.4197	HL-PTTLNH	HLPTTLNH	0.0003	37.7308	0.03	73.9596	HL-PTTLNH	HLPTTLNH	0.0053	9.4461	0.0831
2	MSVSLSGGRR	172	MSSLSGGRR	MSVSLSGGRR	0.0008	21.0968	0.0869	8.6645	MSVSSGGRR	MSVSLSGGRR	0	58.1818	0.0471	43.1249	MVSLSGGRR	MSVSLSGGRR	0.0047	7.5589	0.2331	3.8846	MSSLSGGRR	MSVSLSGGRR	0	58.3333	0.0195	53.0449	MSVSLSGRR	MSVSLSGGRR	0.0013	12.876	0.1139	4.7146	MSSLSGGRR	MSVSLSGGRR	0.0001	43.4	0.0396	38.5336	MVSLSGGRR	MSVSLSGGRR	0	87.1429	0.0341	67.7055	MSVSSGGRR	MSVSLSGGRR	0.0001	46	0.0776
0	MARVLDRW	49	MA-RVLDRW	MARVLDRW	0.0008	21.129	0.0437	30.5934	MAR-VLDRW	MARVLDRW	0	52.6667	0.0273	62.7154	MAR-VLDRW	MARVLDRW	0	50.625	0.0293	58.1435	MAR-VLDRW	MARVLDRW	0.0005	14.2333	0.0658	15.1599	MAR-VLDRW	MARVLDRW	0.0005	19.2903	0.0309	32.1474	MAR-VLDRW	MARVLDRW	0.0003	24.3226	0.0528	27.2944	MARVL-DRW	MARVLDRW	0.0018	19.0758	0.0984	20.7556	MAR-VLDRW	MARVLDRW	0.001	18.3571	0.0873
0	MAASSEIIIQV	158	MSSEIIIQV	MAASSEIIIQV	0.0008	21.2581	0.0691	13.4317	MAAEIIIQV	MAASSEIIIQV	0.0297	3.9065	0.307	5.4891	MSSEIIIQV	MAASSEIIIQV	0.0001	37.1667	0.0459	36.4132	MSSEIIIQV	MAASSEIIIQV	0	35.5	0.0311	34.6072	MAAEIIIQV	MAASSEIIIQV	0.001	14.7403	0.064	11.9408	MAASSIIQV	MAASSEIIIQV	0.0002	29.5294	0.0502	29.0694	MAAEIIIQV	MAASSEIIIQV	0.0005	33.3514	0.0651	36.5759	MAASSIIQV	MAASSEIIIQV	0.0001	37.5	0.0834
5	RDIPSQER	30	R-DIPSQER	RDIPSQER	0.0008	21.2903	0.0176	79.1187	RDI-PSQER	RDIPSQER	0	54.6667	0.0104	90.3962	R-DIPSQER	RDIPSQER	0.0011	13.2414	0.0294	57.9969	-RDIPSQER	RDIPSQER	0	51.25	0.0072	90.7199	RDIPS-QER	RDIPSQER	0.0001	35	0.0096	83.1295	RDI-PSQER	RDIPSQER	0.0001	33.8182	0.0129	88.521	RDIP-SQER	RDIPSQER	0.0001	58.1034	0.0134	95.6723	RDI-PSQER	RDIPSQER	0.0001	47.2	0.0126
3	RDEGPESL	109	R-DEGPESL	RDEGPESL	0.0008	21.2903	0.0188	76.3696	R-DEGPESL	RDEGPESL	0.0006	22.2308	0.02	73.611	R-DEGPESL	RDEGPESL	0	55.7143	0.0089	95.5032	-RDEGPESL	RDEGPESL	0.0018	8.6744	0.0148	65.2417	RD-EGPESL	RDEGPESL	0.0002	27.1818	0.009	85.4585	R-DEGPESL	RDEGPESL	0.0019	11.2903	0.0343	44.974	-RDEGPESL	RDEGPESL	0.0031	14.9189	0.0318	71.119	R-DEGPESL	RDEGPESL	0.0002	33.8125	0.0162
4	DPCGPPFRK	22	DPCGPPFRK	DPCGPPFRK	0.0008	21.3065	0.0183	77.5586	DPCGPPFRK	DPCGPPFRK	0	65	0.0072	95.297	DPCGPPFRK	DPCGPPFRK	0.0069	6.4602	0.0508	32.0627	DPCGPPFRK	DPCGPPFRK	0.0001	32.2	0.0098	82.0521	DPCGPPFRK	DPCGPPFRK	0.0014	12.6	0.023	44.508	DPCGPPFRK	DPCGPPFRK	0.001	15.0889	0.0295	52.5043	DPCGPPFRK	DPCGPPFRK	0.0019	18.7873	0.0209	87.8197	DPCGPPFRK	DPCGPPFRK	0	57.5	0.0092
2	AQRTQGRW	54	AQRTQGR-W	AQRTQGRW	0.0008	21.3548	0.0237	64.401	AQR-TQGRW	AQRTQGRW	0	64.375	0.0122	87.2329	AQR-TQGRW	AQRTQGRW	0.0001	31	0.0254	65.2419	AQRTQG-RW	AQRTQGRW	0.0003	17.5111	0.0301	35.6722	AQR-TQGRW	AQRTQGRW	0.0002	27.0455	0.019	53.6868	AQRTQGR-W	AQRTQGRW	0.0001	33.6364	0.0308	50.3071	AQRTQGR-W	AQRTQGRW	0.0009	25.7978	0.0549	44.3055	AQR-TQGRW	AQRTQGRW	0.0474	3.4447	0.1454
2	PSSGFLDVQL	164	PSSGFDVQL	PSSGFLDVQL	0.0008	21.4032	0.0668	14.3024	PSSGFLVQL	PSSGFLDVQL	0.0002	30.5909	0.0651	33.0806	PSSGFLVQL	PSSGFLDVQL	0	62.5	0.0287	59.0777	PSSGFLVQL	PSSGFLDVQL	0.0001	26.6	0.0331	32.503	PSSGFLVQL	PSSGFLDVQL	0	53.1818	0.0213	48.1031	PSSGFLVQL	PSSGFLDVQL	0	56.1111	0.0259	58.8956	PSSGLDVQL	PSSGFLDVQL	0.0001	66.25	0.0323	70.4254	PSSGFLVQL	PSSGFLDVQL	0	60	0.0446
3	RSTRTRAAR	79	RSTRTRAAR	RSTRTRAAR	0.0008	21.4355	0.0494	24.8714	RSTRTRAAR	RSTRTRAAR	0.0001	49.25	0.0358	52.8388	RSTRTRAAR	RSTRTRAAR	0.0676	2.3935	0.2967	2.5733	RSTRTRAAR	RSTRTRAAR	0.0001	27.3	0.0332	32.4178	RSTRTRAAR	RSTRTRAAR	0.0004	21.9318	0.0379	24.9664	RSTRTRAAR	RSTRTRAAR	0.0012	13.9953	0.119	8.843	RSTRTRAAR	RSTRTRAAR	0.0002	43.1429	0.0746	30.8184	RSTRTRAAR	RSTRTRAAR	0.0006	21.9125	0.0798
2	VALSAPAIRL	17	VASAPAIRL	VALSAPAIRL	0.0008	21.4839	0.0465	27.5331	VLSAPAIRL	VALSAPAIRL	0.0604	2.6239	0.282	6.3338	VLSAPAIRL	VALSAPAIRL	0.0009	14.7025	0.0974	13.4084	VALSAPIRL	VALSAPAIRL	0.0009	11.5	0.0629	16.0356	VALSPAIRL	VALSAPAIRL	0.0003	23.2353	0.0278	36.3837	VASAPAIRL	VALSAPAIRL	0.004	7.951	0.1071	10.3506	VLSAPAIRL	VALSAPAIRL	0.0015	20.5575	0.0725	31.9403	VLSAPAIRL	VALSAPAIRL	0.0027	12.4752	0.1461
3	VLPKKAYL	121	VLPKKA-YL	VLPKKAYL	0.0008	21.5323	0.0274	56.4889	VL-PKKAYL	VLPKKAYL	0.0256	4.2234	0.147	14.9015	VL-PKKAYL	VLPKKAYL	0.0002	28.5333	0.0387	44.2915	VLPKKAY-L	VLPKKAYL	0.0097	4.0825	0.0968	9.2869	VLPKK-AYL	VLPKKAYL	0.0003	24.9	0.0221	46.443	-VLPKKAYL	VLPKKAYL	0.0029	9.2652	0.0656	20.6062	VL-PKKAYL	VLPKKAYL	0.27	0.5784	0.2718	2.5857	VL-PKKAYL	VLPKKAYL	0.0017	14.9349	0.0688
0	MFSVIGDKYTYR	62	MVIGDKYTY	MFSVIGDKYTY	0.0008	21.5484	0.0772	10.88	MIGDKYTYR	MFSVIGDKYTYR	0	58.6364	0.0522	39.721	MIGDKYTYR	MFSVIGDKYTYR	0.0014	12.1396	0.1658	6.4216	MFSDKYTYR	MFSVIGDKYTYR	0.0002	19.7419	0.0657	15.1816	MVIGDKYTY	MFSVIGDKYTY	0.0019	10.9095	0.073	9.8166	MIGDKYTYR	MFSVIGDKYTYR	0	73.75	0.0225	65.8723	MFSDKYTYR	MFSVIGDKYTYR	0.0001	60.6818	0.054	45.1175	MVIGDKYTY	MFSVIGDKYTY	0.0005	23.9508	0.1278
0	MSKNSVTVLP	55	MSNSVTVLP	MSKNSVTVLP	0.0008	21.6129	0.0829	9.4573	MSKSVTVLP	MSKNSVTVLP	0.0001	45.6667	0.0733	29.8263	MSKSVTVLP	MSKNSVTVLP	0.0001	30	0.0715	20.4517	MSKNSVTVL	MSKNSVTVL	0	52.5	0.0357	30.0508	MSKSVTVLP	MSKNSVTVLP	0.0001	33.2	0.0392	23.8979	MSKNSVTVL	MSKNSVTVL	0.0004	23.7179	0.0922	12.861	MSKNSVTVL	MSKNSVTVL	0.0011	23.7788	0.1596	8.8986	MSKNSVTVL	MSKNSVTVL	0.0004	26.7073	0.1845
3	ASMLELVV	53	ASMLE-LVV	ASMLELVV	0.0008	21.629	0.0653	14.9488	ASMLELV-V	ASMLELVV	0.0011	17.2065	0.1261	17.6247	ASM-LELVV	ASMLELVV	0.0001	43	0.0404	42.2886	ASM-LELVV	ASMLELVV	0	37.3333	0.0315	34.1033	ASM-LELVV	ASMLELVV	0	55	0.0192	53.1566	ASMLE-LVV	ASMLELVV	0.0002	31.3333	0.0476	30.9677	ASMLE-LVV	ASMLELVV	0.0008	27.5915	0.0833	26.5359	ASM-LELVV	ASMLELVV	0.0003	29.3333	0.0886
1	CIEKPWKAI	137	CIEKPWKAI	CIEKPWKAI	0.0008	21.7097	0.0602	17.3829	CIEKPWKAI	CIEKPWKAI	0.001	18.0242	0.0966	22.993	CIEKPWKAI	CIEKPWKAI	0.0001	36.8333	0.0467	35.5796	CIEKPWKAI	CIEKPWKAI	0.0001	30	0.0606	16.7671	CIEKPWKAI	CIEKPWKAI	0.0002	30.9333	0.0353	27.3915	CIEKPWKAI	CIEKPWKAI	0.002	11.0968	0.1427	6.6984	CIEKPWKAI	CIEKPWKAI	0.0016	20.3276	0.1206	14.9509	CIEKPWKAI	CIEKPWKAI	0.0002	33.5	0.0759
6	AAEKWPRSP	199	AAEKWPRSP	AAEKWPRSP	0.0008	21.7419	0.0194	74.8355	AAEKWPRSP	AAEKWPRSP	0.0003	27.4839	0.0176	77.6994	AAEKWPRSP	AAEKWPRSP	0.0001	32.3333	0.0163	83.7252	AAEKWPRSP	AAEKWPRSP	0	50	0.0082	87.4375	AAEKWPRSP	AAEKWPRSP	0.0001	43.75	0.0078	89.6022	AAEKWPRSP	AAEKWPRSP	0.0004	21.9184	0.0334	46.3328	AAEKWPRSP	AAEKWPRSP	0.0007	27.9014	0.0286	76.076	AAEKWPRSP	AAEKWPRSP	0.0002	36.1667	0.0244
1	ELVVKVDRGRW	145	EVKVDRGRW	ELVVKVDRGRW	0.0008	21.7581	0.0262	58.8687	ELVVKVDRW	ELVVKVDRGRW	0	70	0.0153	81.6296	ELVVKVGRW	ELVVKVDRGRW	0	47.5	0.0266	62.8815	ELVVKVDRW	ELVVKVDRGRW	0.0001	23.3125	0.0279	38.4131	EVKVDRGRW	ELVVKVDRGRW	0.0022	10.1736	0.062	12.5297	EVKVDRGRW	ELVVKVDRGRW	0	56.6667	0.0196	72.4587	ELVVKRGRW	ELVVKVDRGRW	0.0006	31.3023	0.0487	50.0301	ELVVKVDRW	ELVVKVDRGRW	0.0003	28.4828	0.0502
2	KLRPRKVEAL	124	KLRPRKVEL	KLRPRKVEAL	0.0008	21.7903	0.0283	54.5478	KLRPKVEAL	KLRPRKVEAL	0.0426	3.2104	0.2177	9.2696	KLRPRKVAL	KLRPRKVEAL	0.0026	9.5919	0.1133	10.8661	KLPRKVEAL	KLRPRKVEAL	0.0023	7.8598	0.0839	11.2425	KLRPKVEAL	KLRPRKVEAL	0.0002	26.2174	0.0274	37.0214	KLRPRKVAL	KLRPRKVEAL	0.1103	1.3689	0.3667	1.1963	KLRPRKVAL	KLRPRKVEAL	0.2831	0.5457	0.4892	0.3503	KLRPKVEAL	KLRPRKVEAL	0.0643	2.912	0.2953
6	HPEEPHHR	160	HPEEPHH-R	HPEEPHHR	0.0008	21.8065	0.0155	84.0286	HPEEP-HHR	HPEEPHHR	0	59.0909	0.0068	95.5383	HPEEP-HHR	HPEEPHHR	0.0003	22.3714	0.0151	85.9191	-HPEEPHHR	HPEEPHHR	0.0001	26.4	0.007	91.4367	HPEEP-HHR	HPEEPHHR	0.0004	22.1579	0.0124	73.4102	HPEEPHHR-	HPEEPHHR	0.0096	5.2416	0.0625	22.0057	HPEEPHHR-	HPEEPHHR	0.0042	12.7168	0.0364	64.5316	HPEEP-HHR	HPEEPHHR	0.0001	49.5	0.0094
0	MDVSTMERTV	93	MDVSTMETV	MDVSTMERTV	0.0008	21.8387	0.064	15.5375	MVSTMERTV	MDVSTMERTV	0.0012	16.775	0.1792	11.8747	MVSTMERTV	MDVSTMERTV	0	57.1429	0.051	31.9367	MDVSTMETV	MDVSTMERTV	0.0001	28.625	0.0415	25.6695	MDVSTMRTV	MDVSTMERTV	0.0002	29.75	0.0687	10.7743	MDVSTERTV	MDVSTMERTV	0.0003	25	0.0836	14.7674	MVSTMERTV	MDVSTMERTV	0.0002	43	0.0988	20.6392	MVSTMERTV	MDVSTMERTV	0.0001	45.1667	0.1096
0	MVQAELRAI	46	MVQAELRAI	MVQAELRAI	0.0008	21.871	0.0502	24.1529	MVQAELRAI	MVQAELRAI	0.0221	4.5253	0.2795	6.4216	MVQAELRAI	MVQAELRAI	0.0003	23.5517	0.0637	23.9001	MVQAELRAI	MVQAELRAI	0.0008	12.2222	0.1011	8.7272	MVQAELRAI	MVQAELRAI	0.0058	6.2798	0.1352	3.4981	MVQAELRAI	MVQAELRAI	0.0135	4.3968	0.2668	2.3594	MVQAELRAI	MVQAELRAI	0.0165	5.9425	0.2668	2.7268	MVQAELRAI	MVQAELRAI	0.0062	8.8941	0.2732
5	PTACETQAA	80	PTACETQAA	PTACETQAA	0.0008	21.871	0.0753	11.4098	PTACETQAA	PTACETQAA	0	56.8182	0.039	49.7152	PTACETQAA	PTACETQAA	0	77.5	0.0196	76.7884	PTACETQAA	PTACETQAA	0	80	0.0152	64.1181	PTACETQAA	PTACETQAA	0.0001	42	0.0365	26.2576	PTACETQAA	PTACETQAA	0	53.4615	0.0331	46.7968	PTACETQAA	PTACETQAA	0.0001	66.5625	0.0296	74.5777	PTACETQAA	PTACETQAA	0	73	0.0413
5	DPQRRCMSM	136	DPQRRCMSM	DPQRRCMSM	0.0008	21.8871	0.034	44.0188	DPQRRCMSM	DPQRRCMSM	0	54.3333	0.02	73.5474	DPQRRCMSM	DPQRRCMSM	0.0001	36	0.0254	65.1388	DPQRRCMSM	DPQRRCMSM	0.0007	12.7222	0.028	38.262	DPQRRCMSM	DPQRRCMSM	0.0029	8.9336	0.0582	13.7472	DPQRRCMSM	DPQRRCMSM	0.1896	0.9499	0.3585	1.2631	DPQRRCMSM	DPQRRCMSM	0.7406	0.0752	0.6256	0.0895	DPQRRCMSM	DPQRRCMSM	0.0004	27.3889	0.0466
2	WLREDLKTL	6	WLREDLKTL	WLREDLKTL	0.0008	21.9032	0.031	49.3702	WLREDLKTL	WLREDLKTL	0.3749	0.5766	0.4767	2.0449	WLREDLKTL	WLREDLKTL	0.0003	23.2414	0.0402	42.525	WLREDLKTL	WLREDLKTL	0.0009	11.1793	0.0587	17.3807	WLREDLKTL	WLREDLKTL	0.0111	4.4251	0.1084	5.144	WLREDLKTL	WLREDLKTL	0.0998	1.4577	0.3395	1.4489	WLREDLKTL	WLREDLKTL	0.4186	0.3117	0.4997	0.3166	WLREDLKTL	WLREDLKTL	0.1668	1.5434	0.3786
5	LTFLLQLV	75	LTF-LLQLV	LTFLLQLV	0.0008	21.9677	0.0803	10.041	LTF-LLQLV	LTFLLQLV	0.0027	11.9902	0.2353	8.3474	LTF-LLQLV	LTFLLQLV	0.0001	33.375	0.0631	24.2324	LTF-LLQLV	LTFLLQLV	0.0001	33	0.0398	26.8724	LTF-LLQLV	LTFLLQLV	0.0003	25.6923	0.0409	22.5886	LTF-LLQLV	LTFLLQLV	0.0001	49.3333	0.0271	56.7188	LTFLL-QLV	LTFLLQLV	0.0008	27.6338	0.0925	22.8099	LTF-LLQLV	LTFLLQLV	0.0002	35.4	0.0818
2	KMMTFFQGL	201	KMMTFFQGL	KMMTFFQGL	0.0008	21.9839	0.0715	12.5973	KMMTFFQGL	KMMTFFQGL	0.6616	0.2218	0.8597	0.0269	KMMTFFQGL	KMMTFFQGL	0.0076	6.2034	0.2612	3.2598	KMMTFFQGL	KMMTFFQGL	0.051	1.8308	0.3961	0.7645	KMMTFFQGL	KMMTFFQGL	0.0016	11.885	0.0876	7.3654	KMMTFFQGL	KMMTFFQGL	0.0077	5.8278	0.2201	3.3146	KMMTFFQGL	KMMTFFQGL	0.0723	2.1657	0.4207	0.6557	KMMTFFQGL	KMMTFFQGL	0.0848	2.4712	0.5836
1	RSNLIRETC	5	RSNLIRETC	RSNLIRETC	0.0008	22.0175	0.0414	33.1803	RSNLIRETC	RSNLIRETC	0.0005	23.2727	0.0502	40.9933	RSNLIRETC	RSNLIRETC	0.0006	17.4815	0.0528	30.56	RSNLIRETC	RSNLIRETC	0.0001	23.25	0.0495	21.1298	RSNLIRETC	RSNLIRETC	0.0001	43.5	0.0125	73.1831	RSNLIRETC	RSNLIRETC	0.0046	7.4809	0.1233	8.3884	RSNLIRETC	RSNLIRETC	0.0023	17.0441	0.0934	22.4919	RSNLIRETC	RSNLIRETC	0.0016	15.3518	0.0843
1	QPSGPRGWTLL	66	QPSGPRTLL	QPSGPRGWTLL	0.0008	22.1053	0.0339	44.1747	QPSGPWTLL	QPSGPRGWTLL	0.0002	31.85	0.0345	54.1207	QPSGPWTLL	QPSGPRGWTLL	0.0003	23.7586	0.0316	54.3493	QPSGPWTLL	QPSGPRGWTLL	0.0014	9.4223	0.0644	15.5846	QPSGPRTLL	QPSGPRGWTLL	0.0012	13.6633	0.0302	33.1225	QPSGPRTLL	QPSGPRGWTLL	0.8944	0.0731	0.5375	0.404	QPSPRGWTL	QPSGPRGWTL	0.0443	3.0948	0.1424	11.0533	QPSGPRTLL	QPSGPRGWTLL	0.0001	43.2857	0.0311
2	SMSITWELAA	106	SSITWELAA	SMSITWELAA	0.0007	22.1754	0.1309	3.9458	SMITWELAA	SMSITWELAA	0.0182	4.9703	0.5199	1.5715	SMSTWELAA	SMSITWELAA	0.0001	29.2308	0.1438	7.7682	SMSTWELAA	SMSITWELAA	0	58.3333	0.0536	19.3206	SSITWELAA	SMSITWELAA	0	46.75	0.0526	15.8993	SMSITELAA	SMSITWELAA	0.0001	40.5714	0.0973	11.9239	SMITWELAA	SMSITWELAA	0.0003	40.95	0.1543	9.4953	SMITWELAA	SMSITWELAA	0.0004	27.3889	0.2758
5	ITWELAAL	106	ITW-ELAAL	ITWELAAL	0.0007	22.1754	0.0558	19.989	ITWE-LAAL	ITWELAAL	0.006	8.4514	0.2107	9.6659	ITWELAAL-	ITWELAAL	0.0001	36.5	0.0451	37.1932	ITWEL-AAL	ITWELAAL	0.0001	23.3125	0.0507	20.5798	ITWEL-AAL	ITWELAAL	0.0004	20.4906	0.0424	21.4901	ITWEL-AAL	ITWELAAL	0.0019	11.4282	0.0973	11.9162	ITWELA-AL	ITWELAAL	0.0063	10.3218	0.1307	12.9731	ITWEL-AAL	ITWELAAL	0.0019	14.3876	0.1237
2	KTRHREVLNL	179	KTHREVLNL	KTRHREVLNL	0.0007	22.2281	0.0492	25.0425	KTHREVLNL	KTRHREVLNL	0.0014	15.6711	0.0846	26.1526	KTRHEVLNL	KTRHREVLNL	0.0023	10.1339	0.137	8.3262	KTHREVLNL	KTRHREVLNL	0.0005	13.955	0.0701	14.022	KTRHEVLNL	KTRHREVLNL	0.0006	18.2361	0.0407	22.726	KTRHRVLNL	KTRHREVLNL	0.0098	5.1702	0.2254	3.1774	KTRHRVLNL	KTRHREVLNL	0.0098	8.0774	0.2074	5.1009	KTRHRVLNL	KTRHREVLNL	0.0032	11.6234	0.1623
4	SGFLDVQLQA	164	SGFDVQLQA	SGFLDVQLQA	0.0007	22.2807	0.0428	31.5547	SFLDVQLQA	SGFLDVQLQA	0.0109	6.4606	0.153	14.267	SFLDVQLQA	SGFLDVQLQA	0.0007	16.23	0.0652	23.2148	SFLDVQLQA	SGFLDVQLQA	0.0004	15.5362	0.0492	21.3029	SFLDVQLQA	SGFLDVQLQA	0.0001	32.1818	0.0219	46.8966	SGFDVQLQA	SGFLDVQLQA	0.0002	29	0.039	39.2197	SFLDVQLQA	SGFLDVQLQA	0.0008	27.1268	0.0578	41.9072	SGFDVQLQA	SGFLDVQLQA	0.0003	28.1034	0.0694
3	NSVTVLPWSL	55	NSVTVPWSL	NSVTVLPWSL	0.0007	22.3333	0.0781	10.6457	NSVTVLPSL	NSVTVLPWSL	0.001	18.121	0.1941	10.7368	NSVTVPWSL	NSVTVLPWSL	0	46.3333	0.0529	30.4492	NSVTVPWSL	NSVTVLPWSL	0.0004	16	0.086	10.8838	NSVTVLPSL	NSVTVLPWSL	0.0013	12.924	0.114	4.7017	NSVTVPWSL	NSVTVLPWSL	0.0008	16.7027	0.0845	14.5561	NVTVLPWSL	NSVTVLPWSL	0.0043	12.59	0.1648	8.3629	NSVTVLPSL	NSVTVLPWSL	0.0002	33.125	0.1205
0	MTSGRMRGR	208	MTSGRMRGR	MTSGRMRGR	0.0007	22.5263	0.0491	25.1005	MTSGRMRGR	MTSGRMRGR	0.0003	28.9259	0.0507	40.674	MTSGRMRGR	MTSGRMRGR	0.0725	2.3171	0.2771	2.9431	MTSGRMRGR	MTSGRMRGR	0.0001	23.4375	0.0262	40.8878	MTSGRMRGR	MTSGRMRGR	0.0212	3.0246	0.1784	2.0706	MTSGRMRGR	MTSGRMRGR	0.0002	29.5294	0.0466	31.861	MTSGRMRGR	MTSGRMRGR	0.0002	48.2	0.0518	47.103	MTSGRMRGR	MTSGRMRGR	0.0002	35.3333	0.0452
2	TIYMEVSF	78	TIYME-VSF	TIYMEVSF	0.0007	22.5439	0.0387	36.7745	TIY-MEVSF	TIYMEVSF	0.0006	21.9211	0.0584	36.2022	TIYME-VSF	TIYMEVSF	0.0003	22.0571	0.0622	24.691	TIYME-VSF	TIYMEVSF	0.0008	12.0069	0.0621	16.2627	TIYME-VSF	TIYMEVSF	0.0061	6.0713	0.075	9.4035	TIY-MEVSF	TIYMEVSF	0.0016	12.1765	0.057	24.7789	TIYMEV-SF	TIYMEVSF	0.0327	3.8143	0.1315	12.8367	TIYME-VSF	TIYMEVSF	0.0539	3.2241	0.252
0	MDEDVLHPEEPHH	160	MDEDVLHHH	MDEDVLHPEEPHH	0.0007	22.5789	0.0313	48.6685	MLHPEEPHH	MDEDVLHPEEPHH	0.0001	48.4	0.0195	74.3756	MLHPEEPHH	MDEDVLHPEEPHH	0.0001	33.125	0.0297	57.4003	MLHPEEPHH	MDEDVLHPEEPHH	0	67.5	0.0061	94.1114	MDEDVLHPH	MDEDVLHPEEPHH	0.0001	41.6	0.0185	54.8464	MLHPEEPHH	MDEDVLHPEEPHH	0	76.6667	0.0126	89.3154	MLHPEEPHH	MDEDVLHPEEPHH	0	78	0.0171	92.8721	MLHPEEPHH	MDEDVLHPEEPHH	0.0009	19.0179	0.0635
1	AHQLESILA	26	AHQLESILA	AHQLESILA	0.0007	22.5965	0.0374	38.6962	AHQLESILA	AHQLESILA	0.0001	39	0.0383	50.4352	AHQLESILA	AHQLESILA	0	45	0.0252	65.5571	AHQLESILA	AHQLESILA	0.0003	18.6579	0.0421	25.2573	AHQLESILA	AHQLESILA	0	55.7143	0.012	74.9381	AHQLESILA	AHQLESILA	0.0003	24.0323	0.0313	49.377	AHQLESILA	AHQLESILA	0.0008	26.7	0.0371	63.6367	AHQLESILA	AHQLESILA	0.0001	46.8	0.0305
1	SRSKRVSF	34	SR-SKRVSF	SRSKRVSF	0.0007	22.6667	0.0235	64.9118	SRS-KRVSF	SRSKRVSF	0	52	0.0125	86.8453	SRS-KRVSF	SRSKRVSF	0.0001	30.5455	0.0265	63.1193	SRSKRV-SF	SRSKRVSF	0.0021	8.1736	0.0408	26.1771	SRSKR-VSF	SRSKRVSF	0.0012	13.6276	0.0272	37.2982	S-RSKRVSF	SRSKRVSF	0.0045	7.4956	0.1034	10.8955	SRSKRV-SF	SRSKRVSF	0.1783	0.9158	0.3189	1.6571	S-RSKRVSF	SRSKRVSF	0.0061	8.9216	0.0984
4	SVTVLPWSLQ	55	STVLPWSLQ	SVTVLPWSLQ	0.0007	22.7368	0.0616	16.6802	SVTVLPWSL	SVTVLPWSL	0.0002	35.9231	0.1125	19.8056	STVLPWSLQ	SVTVLPWSLQ	0.0016	11.5547	0.1273	9.213	SVTVLPWSL	SVTVLPWSL	0	52.5	0.0304	35.3854	STVLPWSLQ	SVTVLPWSLQ	0.0006	18.2361	0.0709	10.2792	SVTVLPWSL	SVTVLPWSL	0.0001	42.6	0.0461	32.2074	SVTVLPWSL	SVTVLPWSL	0.0003	42.3529	0.0749	30.696	SVVLPWSLQ	SVTVLPWSLQ	0.0001	43.8571	0.0791
4	RDPQRRCMSM	136	RDPQRRMSM	RDPQRRCMSM	0.0007	22.7895	0.0621	16.4181	RDPQRRMSM	RDPQRRCMSM	0	55.9091	0.0336	55.0997	RPQRRCMSM	RDPQRRCMSM	0.0001	35.4286	0.0607	25.5198	RDPQRRMSM	RDPQRRCMSM	0.0002	20.037	0.0637	15.7712	RDPQRRMSM	RDPQRRCMSM	0.0003	22.7368	0.0383	24.6406	RPQRRCMSM	RDPQRRCMSM	0.5165	0.368	0.763	0.0397	RPQRRCMSM	RDPQRRCMSM	0.1264	1.3148	0.5908	0.1228	RDPQRRMSM	RDPQRRCMSM	0.0005	23.3934	0.0981
0	MSYNNRMQE	163	MSYNNRMQE	MSYNNRMQE	0.0007	22.8246	0.0544	20.8941	MSYNNRMQE	MSYNNRMQE	0.0001	36.3333	0.0576	36.6467	MSYNNRMQE	MSYNNRMQE	0.0026	9.529	0.1449	7.6862	MSYNNRMQE	MSYNNRMQE	0	44	0.0298	36.0423	MSYNNRMQE	MSYNNRMQE	0.0004	21.3182	0.0453	19.6261	MSYNNRMQE	MSYNNRMQE	0.0004	22.0952	0.0832	14.8677	MSYNNRMQE	MSYNNRMQE	0.0013	22.4	0.1328	12.5992	MSYNNRMQE	MSYNNRMQE	0.0006	21.825	0.1151
0	MLEPPAGASG	195	MLEPPGASG	MLEPPAGASG	0.0007	22.8246	0.056	19.8798	MLEPPGASG	MLEPPAGASG	0.0005	22.6	0.1255	17.7235	MLEPPGASG	MLEPPAGASG	0.0001	43	0.0486	33.845	MLPPAGASG	MLEPPAGASG	0	37.3333	0.0432	24.5702	MLPPAGASG	MLEPPAGASG	0.0001	45.3333	0.0391	23.9851	MLEPPGASG	MLEPPAGASG	0.0002	29	0.0795	15.8536	MLEPPGASG	MLEPPAGASG	0.0003	41.3333	0.0787	28.7325	MLEPPGASG	MLEPPAGASG	0.0006	21.9375	0.2056
4	SPTACETQAA	80	STACETQAA	SPTACETQAA	0.0007	22.8947	0.0867	8.6983	STACETQAA	SPTACETQAA	0.0002	34.8571	0.077	28.548	SPTAETQAA	SPTACETQAA	0	52.5	0.0431	39.1893	SPTAETQAA	SPTACETQAA	0	67.5	0.017	59.0193	STACETQAA	SPTACETQAA	0.0002	29.5625	0.0642	11.9056	SPTAETQAA	SPTACETQAA	0.0524	2.1751	0.4409	0.7633	SPTAETQAA	SPTACETQAA	0.0008	26.6875	0.1118	16.9444	STACETQAA	SPTACETQAA	0	55	0.0918
2	ASSEIIIQ	158	ASSEIIIQ-	ASSEIIIQ	0.0007	22.8947	0.0263	58.67	ASSEIIIQ-	ASSEIIIQ	0.0001	38.6	0.0196	74.2566	ASSEIIIQ-	ASSEIIIQ	0.0003	23.8276	0.0287	59.1152	ASSEIIIQ-	ASSEIIIQ	0	60	0.0059	94.6175	ASSEIIIQ-	ASSEIIIQ	0.0001	42	0.011	78.2703	ASSEIIIQ-	ASSEIIIQ	0	62.1429	0.0108	92.9391	ASSEIIIQ-	ASSEIIIQ	0.0001	62.2727	0.0128	95.8589	ASSEIIIQ-	ASSEIIIQ	0.0001	39.1	0.0295
1	DGYSLFPRA	211	DGYSLFPRA	DGYSLFPRA	0.0007	22.8947	0.0349	42.4769	DGYSLFPRA	DGYSLFPRA	0.001	17.5935	0.0534	38.9548	DGYSLFPRA	DGYSLFPRA	0.0002	28.6667	0.0337	51.1645	DGYSLFPRA	DGYSLFPRA	0.0001	27	0.0317	33.9173	DGYSLFPRA	DGYSLFPRA	0.0003	23.1765	0.0372	25.6315	DGYSLFPRA	DGYSLFPRA	0.0002	30.7647	0.0356	43.3154	DGYSLFPRA	DGYSLFPRA	0.0183	5.5975	0.136	12.0472	DGYSLFPRA	DGYSLFPRA	0.0001	41.875	0.0355
3	SVSLSGGRRLL	172	SVSLSGGLL	SVSLSGGRRLL	0.0007	22.9825	0.0449	29.2618	SLSGGRRLL	SVSLSGGRRLL	0.0036	10.6089	0.0957	23.2269	SLSGGRRLL	SVSLSGGRRLL	0.0003	21.0769	0.0564	28.0893	SVSGGRRLL	SVSLSGGRRLL	0.0002	21.0455	0.032	33.5939	SVSGGRRLL	SVSLSGGRRLL	0.0008	16.3645	0.0504	16.9379	SVSGGRRLL	SVSLSGGRRLL	0.0123	4.6255	0.1601	5.6348	SLSGGRRLL	SVSLSGGRRLL	0.003	15.0529	0.097	21.2239	SLSGGRRLL	SVSLSGGRRLL	0.0011	17.5176	0.1027
3	RFVTPTTSK	209	RFVTPTTSK	RFVTPTTSK	0.0007	22.9825	0.022	68.5055	RFVTPTTSK	RFVTPTTSK	0.0009	18.7177	0.0347	53.9505	RFVTPTTSK	RFVTPTTSK	0.5052	0.4421	0.4608	0.9189	RFVTPTTSK	RFVTPTTSK	0.0038	6.2856	0.074	13.1636	RFVTPTTSK	RFVTPTTSK	0.0026	9.4485	0.0261	39.0344	RFVTPTTSK	RFVTPTTSK	0.0023	10.417	0.0675	19.836	RFVTPTTSK	RFVTPTTSK	0.0011	23.3654	0.0421	57.4372	RFVTPTTSK	RFVTPTTSK	0.0022	13.5353	0.0633
0	MIIPKGKQSR	166	MIIPKGQSR	MIIPKGKQSR	0.0007	23.14	0.0224	67.5274	MIIPKGQSR	MIIPKGKQSR	0.0007	20.8736	0.0383	50.4125	MIIPKGQSR	MIIPKGKQSR	0.0506	2.7552	0.1898	5.3059	MIIPGKQSR	MIIPKGKQSR	0.0001	25.5833	0.018	56.4526	MIIPKGQSR	MIIPKGKQSR	0.011	4.4504	0.072	10.0357	MIIPKGQSR	MIIPKGKQSR	0.0027	9.6074	0.053	27.1307	MIIPKGQSR	MIIPKGKQSR	0.002	18.095	0.0734	31.4905	MIIPKGQSR	MIIPKGKQSR	0.0024	13.0592	0.0632
1	RNFDPCGPPFR	22	RNFDPPPFR	RNFDPCGPPFR	0.0007	23.22	0.0396	35.5707	RNFDPPPFR	RNFDPCGPPFR	0.0002	34.8571	0.0368	51.9021	RNFDPPPFR	RNFDPCGPPFR	0.0647	2.439	0.1705	6.1774	RFDPCGPPF	RNFDPCGPPF	0.0007	12.4236	0.0719	13.6069	RNFDPPPFR	RNFDPCGPPFR	0.0004	20.6415	0.0293	34.2262	RFDPCGPPF	RNFDPCGPPF	0.0004	23.6154	0.0462	32.112	RNFDPGPPF	RNFDPCGPPF	0.0002	47.2727	0.0436	55.5884	RNFDPPPFR	RNFDPCGPPFR	0.0008	20.3402	0.0921
3	KLNRLLPNI	193	KLNRLLPNI	KLNRLLPNI	0.0007	23.38	0.0466	27.506	KLNRLLPNI	KLNRLLPNI	0.6444	0.2381	0.7089	0.3438	KLNRLLPNI	KLNRLLPNI	0.0074	6.2956	0.1791	5.7624	KLNRLLPNI	KLNRLLPNI	0.0051	5.5017	0.1703	4.0368	KLNRLLPNI	KLNRLLPNI	0.0003	24.2333	0.0367	26.0803	KLNRLLPNI	KLNRLLPNI	0.0006	19.4853	0.0748	17.2027	KLNRLLPNI	KLNRLLPNI	0.0039	13.3252	0.1135	16.5482	KLNRLLPNI	KLNRLLPNI	0.0036	11.1614	0.1943
7	SLSFWQRL	135	SLS-FWQRL	SLSFWQRL	0.0007	23.42	0.0505	23.9067	SLS-FWQRL	SLSFWQRL	0.0156	5.4277	0.1942	10.7339	SLS-FWQRL	SLSFWQRL	0.0002	25.619	0.073	19.8745	SLS-FWQRL	SLSFWQRL	0.0011	10.4809	0.0779	12.3715	SLS-FWQRL	SLSFWQRL	0.0003	23.8529	0.0297	33.7207	SLS-FWQRL	SLSFWQRL	0.0005	20.8214	0.0597	23.3928	SLS-FWQRL	SLSFWQRL	0.0094	8.2649	0.1354	12.1464	SLS-FWQRL	SLSFWQRL	0.0014	16.1959	0.0924
2	PIRDPQRRCM	136	PIDPQRRCM	PIRDPQRRCM	0.0007	23.44	0.0355	41.5939	PIRDPQRRM	PIRDPQRRCM	0	53.3333	0.0162	80.1184	PIRDPQRRM	PIRDPQRRCM	0.0001	41.3333	0.0259	64.1731	PRDPQRRCM	PIRDPQRRCM	0.0001	30.8333	0.0155	63.2193	PIRDPQRCM	PIRDPQRRCM	0.0003	24.3	0.0242	42.3525	PIRDPRRCM	PIRDPQRRCM	0.0016	12.2868	0.0749	17.1826	PIRPQRRCM	PIRDPQRRCM	0.0025	16.4268	0.0948	21.96	PIRDPQRRM	PIRDPQRRCM	0.0003	29.1481	0.046
3	TSRDIPSQERSA	30	TSDIPSQER	TSRDIPSQER	0.0007	23.46	0.0338	44.2877	TSRDIPSSA	TSRDIPSQERSA	0.0001	40.75	0.0216	70.9113	TSRDIPSQR	TSRDIPSQER	0.0001	31.5	0.0301	56.8036	TIPSQERSA	TSRDIPSQERSA	0	56.6667	0.0107	78.6274	TSRDIPSSA	TSRDIPSQERSA	0.0001	40	0.0186	54.7324	TSRDIPSSA	TSRDIPSQERSA	0.0006	19.6176	0.0642	21.189	TSRDIPSSA	TSRDIPSQERSA	0.0005	34.1515	0.0652	36.4947	TSRDIPSSA	TSRDIPSQERSA	0.0001	40.2222	0.0466
0	MPAGLERGRYG	144	MPAGERGRY	MPAGLERGRY	0.0007	23.48	0.0483	25.8443	MPLERGRYG	MPAGLERGRYG	0	90	0.0167	79.1265	MPAGLRGRY	MPAGLERGRY	0	45.6667	0.0307	55.7859	MPAGLERRY	MPAGLERGRY	0	80	0.0117	75.1482	MPAGLRGRY	MPAGLERGRY	0.0004	21.75	0.044	20.4442	MPAGRGRYG	MPAGLERGRYG	0.0034	8.6297	0.1886	4.3171	MPLERGRYG	MPAGLERGRYG	0.0004	34.4545	0.1158	16.0102	MPAGLERRY	MPAGLERGRY	0.0001	43.5714	0.0493
0	MVEKEVGR	171	MVEKEVGR-	MVEKEVGR	0.0007	23.48	0.0329	45.8497	MV-EKEVGR	MVEKEVGR	0.0001	47	0.0245	66.5279	MV-EKEVGR	MVEKEVGR	0.0004	19.0702	0.0465	35.7985	MV-EKEVGR	MVEKEVGR	0	65	0.008	87.9845	MV-EKEVGR	MVEKEVGR	0.0002	28.7647	0.0245	41.7978	MVEK-EVGR	MVEKEVGR	0.0003	25.1667	0.0182	75.5572	MV-EKEVGR	MVEKEVGR	0.0001	52.439	0.0277	77.4403	MV-EKEVGR	MVEKEVGR	0	54.4444	0.0204
0	MAHQLESILAM	26	MAHESILAM	MAHQLESILAM	0.0007	23.5	0.0613	16.79	MQLESILAM	MAHQLESILAM	0.0159	5.368	0.3114	5.3586	MQLESILAM	MAHQLESILAM	0.0001	34.2857	0.0548	29.1062	MQLESILAM	MAHQLESILAM	0.0002	19.2581	0.0613	16.5418	MAHESILAM	MAHQLESILAM	0.0048	6.9356	0.1187	4.388	MAHESILAM	MAHQLESILAM	0.0049	7.2023	0.1753	4.8876	MAHESILAM	MAHQLESILAM	0.0079	9.1325	0.2251	4.2003	MQLESILAM	MAHQLESILAM	0.1418	1.7486	0.5677
1	RVLAFCVLRCPSY	184	RVLARCPSY	RVLAFCVLRCPSY	0.0007	23.5	0.1139	5.2059	RVLARCPSY	RVLAFCVLRCPSY	0	67.5	0.0673	32.1643	RVLARCPSY	RVLAFCVLRCPSY	0.0026	9.579	0.2653	3.1763	RVLARCPSY	RVLAFCVLRCPSY	0	65	0.0355	30.2708	RVLARCPSY	RVLAFCVLRCPSY	0.0005	19.7742	0.0654	11.5837	RVLARCPSY	RVLAFCVLRCPSY	0.0001	48.25	0.0539	26.5732	RVLLRCPSY	RVLAFCVLRCPSY	0	71.9231	0.0737	31.3147	RVLARCPSY	RVLAFCVLRCPSY	0.0055	9.3536	0.3241
5	HREVLNLAQV	179	HEVLNLAQV	HREVLNLAQV	0.0007	23.56	0.0462	27.8888	HEVLNLAQV	HREVLNLAQV	0.0002	35	0.0706	30.8247	HRVLNLAQV	HREVLNLAQV	0	65	0.0273	61.7398	HRVLNLAQV	HREVLNLAQV	0.0001	31.5	0.0314	34.2009	HEVLNLAQV	HREVLNLAQV	0.0002	26.1739	0.05	17.1118	HREVLNLAV	HREVLNLAQV	0.0001	36.3333	0.0532	27.031	HREVLNLAV	HREVLNLAQV	0.0005	32.75	0.1013	19.8314	HEVLNLAQV	HREVLNLAQV	0.0001	40.7778	0.0709
0	MKSRDLSLL	8	MKSRDLSLL	MKSRDLSLL	0.0007	23.68	0.0391	36.2157	MKSRDLSLL	MKSRDLSLL	0.0002	34.2143	0.0642	33.4718	MKSRDLSLL	MKSRDLSLL	0	46.6667	0.0316	54.2855	MKSRDLSLL	MKSRDLSLL	0.0004	16.3455	0.0519	20.0391	MKSRDLSLL	MKSRDLSLL	0.0005	20.283	0.0456	19.4535	MKSRDLSLL	MKSRDLSLL	0.0009	15.8444	0.0903	13.2565	MKSRDLSLL	MKSRDLSLL	0.0029	15.3122	0.1595	8.9067	MKSRDLSLL	MKSRDLSLL	0.0019	14.2476	0.15
3	DVLHPEEPH	160	DVLHPEEPH	DVLHPEEPH	0.0007	23.68	0.021	70.8176	DVLHPEEPH	DVLHPEEPH	0	60.625	0.0109	89.5838	DVLHPEEPH	DVLHPEEPH	0.0006	16.88	0.0306	55.9802	DVLHPEEPH	DVLHPEEPH	0	65	0.0037	96.785	DVLHPEEPH	DVLHPEEPH	0.0194	3.2146	0.0702	10.4324	DVLHPEEPH	DVLHPEEPH	0.0002	27.619	0.0189	73.9472	DVLHPEEPH	DVLHPEEPH	0.0003	38.8333	0.0172	92.7738	DVLHPEEPH	DVLHPEEPH	0.0007	21.0875	0.0324
1	SSTSRDIPSQERS	30	SSDIPSQER	SSTSRDIPSQER	0.0007	23.7	0.044	30.2022	SSIPSQERS	SSTSRDIPSQERS	0	76.6667	0.0167	79.2538	SSDIPSQER	SSTSRDIPSQER	0.0001	36.6667	0.027	62.1789	SRDIPSQER	SSTSRDIPSQER	0	90	0.0083	87.1404	SSIPSQERS	SSTSRDIPSQERS	0	70	0.0117	75.8683	SSIPSQERS	SSTSRDIPSQERS	0	90	0.0151	83.4055	SSIPSQERS	SSTSRDIPSQERS	0	94	0.0241	83.1182	SDIPSQERS	SSTSRDIPSQERS	0	85	0.0215
3	SGPRGWTL	66	-SGPRGWTL	SGPRGWTL	0.0007	23.7	0.0332	45.3791	SG-PRGWTL	SGPRGWTL	0.0004	24.8958	0.041	47.92	SG-PRGWTL	SGPRGWTL	0	46	0.0225	70.8306	SGP-RGWTL	SGPRGWTL	0.0032	6.7453	0.0981	9.1118	SGP-RGWTL	SGPRGWTL	0	49	0.0128	72.1989	SG-PRGWTL	SGPRGWTL	0.0057	6.6889	0.084	14.6682	SG-PRGWTL	SGPRGWTL	0.2015	0.7897	0.253	3.1345	SGP-RGWTL	SGPRGWTL	0.0002	32.9	0.0397
0	MGSMSITW	106	MGS-MSITW	MGSMSITW	0.0007	23.72	0.0417	32.8772	MGS-MSITW	MGSMSITW	0.0001	48	0.038	50.6864	MGS-MSITW	MGSMSITW	0	49.6667	0.0363	47.4045	MGS-MSITW	MGSMSITW	0.0019	8.3678	0.1223	6.7047	MGS-MSITW	MGSMSITW	0.0001	39	0.0186	54.5763	MGS-MSITW	MGSMSITW	0.0004	23.641	0.0454	32.8411	MGS-MSITW	MGSMSITW	0.0013	21.7724	0.0761	30.0412	MGS-MSITW	MGSMSITW	0.0011	18.0357	0.1043
2	ISTLLDFKLR	50	ISTLLDFLR	ISTLLDFKLR	0.0007	23.78	0.0855	8.9124	ITLLDFKLR	ISTLLDFKLR	0	54.6667	0.0648	33.2097	ITLLDFKLR	ISTLLDFKLR	0.0017	11.3867	0.1433	7.808	ISTLLDFLR	ISTLLDFKLR	0	53.75	0.0351	30.617	ITLLDFKLR	ISTLLDFKLR	0.0001	37.75	0.0295	33.9368	ITLLDFKLR	ISTLLDFKLR	0	76.6667	0.0198	71.9472	ITLLDFKLR	ISTLLDFKLR	0	85.7143	0.0357	65.4081	ITLLDFKLR	ISTLLDFKLR	0	69.1667	0.0342
4	VTRPELPVS	194	VTRPELPVS	VTRPELPVS	0.0007	23.78	0.0343	43.5117	VTRPELPVS	VTRPELPVS	0.0005	23.3455	0.0435	45.8656	VTRPELPVS	VTRPELPVS	0.0022	10.2047	0.0627	24.4441	VTRPELPVS	VTRPELPVS	0	41	0.0172	58.4363	VTRPELPVS	VTRPELPVS	0.0004	20.9811	0.0373	25.545	VTRPELPVS	VTRPELPVS	0.0016	12.1103	0.0887	13.5912	VTRPELPVS	VTRPELPVS	0.0006	30.8261	0.0521	46.8508	VTRPELPVS	VTRPELPVS	0.0027	12.5267	0.1106
3	PGSDRLLGLRR	187	GSDLLGLRR	GSDRLLGLRR	0.0007	23.82	0.0502	24.2118	PGSDLGLRR	PGSDRLLGLRR	0	80	0.0109	89.7017	PGSDLGLRR	PGSDRLLGLRR	0.0002	25.9524	0.059	26.4789	PGSDLGLRR	PGSDRLLGLRR	0	65	0.0096	82.5232	PGSDLGLRR	PGSDRLLGLRR	0	75	0.0102	81.0265	PGSDLGLRR	PGSDRLLGLRR	0	90	0.0079	95.947	PGSDLGLRR	PGSDRLLGLRR	0	87.1429	0.0159	94.3952	GSRLLGLRR	GSDRLLGLRR	0	81.6667	0.0144
1	GPSSGFLDV	164	GPSSGFLDV	GPSSGFLDV	0.0007	23.9	0.0468	27.2756	GPSSGFLDV	GPSSGFLDV	0.0003	27.6452	0.0719	30.3561	GPSSGFLDV	GPSSGFLDV	0.0001	32.5556	0.0372	46.0793	GPSSGFLDV	GPSSGFLDV	0	36.3333	0.0234	45.3978	GPSSGFLDV	GPSSGFLDV	0.0003	23.0588	0.025	40.8054	GPSSGFLDV	GPSSGFLDV	0.1968	0.927	0.397	0.9935	GPSSGFLDV	GPSSGFLDV	0.0028	15.5794	0.079	28.5776	GPSSGFLDV	GPSSGFLDV	0	55.4167	0.0355
0	MASKALAAEK	199	MASKAAAEK	MASKALAAEK	0.0007	23.94	0.0832	9.3925	MASKALAEK	MASKALAAEK	0	51.3333	0.0637	33.7133	MSKALAAEK	MASKALAAEK	0.0493	2.7881	0.4395	1.057	MSKALAAEK	MASKALAAEK	0	65	0.0265	40.3731	MASKALAAK	MASKALAAEK	0.0004	20.8302	0.0722	9.9897	MASKALAAK	MASKALAAEK	0.0002	32.1538	0.0736	17.6025	MAKALAAEK	MASKALAAEK	0.0001	68.4375	0.065	36.6478	MAKALAAEK	MASKALAAEK	0.0003	29.7037	0.1336
4	IGDKYTYR	62	IGD-KYTYR	IGDKYTYR	0.0007	23.98	0.0373	38.9053	IGD-KYTYR	IGDKYTYR	0	54.6667	0.0204	72.8709	IGD-KYTYR	IGDKYTYR	0.0006	17.0864	0.0536	29.9102	I-GDKYTYR	IGDKYTYR	0	36.3333	0.0186	55.0296	-IGDKYTYR	IGDKYTYR	0	58.5714	0.0097	82.9685	IGDK-YTYR	IGDKYTYR	0	56.1111	0.014	85.9673	IGD-KYTYR	IGDKYTYR	0.0003	38.25	0.0289	75.6434	IGDK-YTYR	IGDKYTYR	0.0001	47.6	0.0153
2	SSFSNSCKLC	189	SSFSNSCLC	SSFSNSCKLC	0.0007	23.98	0.0803	10.0662	SSFSNSKLC	SSFSNSCKLC	0.0002	30.6364	0.0941	23.6203	SSFSNSKLC	SSFSNSCKLC	0.0001	32.6667	0.0781	18.1322	SFSNSCKLC	SSFSNSCKLC	0.0001	31	0.0556	18.5177	SSFSNSKLC	SSFSNSCKLC	0.0001	45.3333	0.0317	31.2395	SSFSNSCKL	SSFSNSCKL	0.0001	47.5	0.0472	31.3581	SSFSNSKLC	SSFSNSCKLC	0.0001	53.0488	0.0665	35.6168	SSFSNSKLC	SSFSNSCKLC	0.0001	38.7	0.1104
6	REVLNLAQV	179	REVLNLAQV	REVLNLAQV	0.0006	24.0435	0.0373	38.7863	REVLNLAQV	REVLNLAQV	0.0025	12.4129	0.1378	15.9905	REVLNLAQV	REVLNLAQV	0.0001	30.4545	0.035	49.2237	REVLNLAQV	REVLNLAQV	0.0004	16.2182	0.0618	16.373	REVLNLAQV	REVLNLAQV	0.0009	15.4882	0.0526	15.8869	REVLNLAQV	REVLNLAQV	0.0007	17.8182	0.0633	21.6282	REVLNLAQV	REVLNLAQV	0.0029	15.4206	0.0831	26.5982	REVLNLAQV	REVLNLAQV	0.004	10.6124	0.1298
5	MVLPLIVET	168	MVLPLIVET	MVLPLIVET	0.0006	24.0652	0.0431	31.287	MVLPLIVET	MVLPLIVET	0.1533	1.4079	0.4133	3.0036	MVLPLIVET	MVLPLIVET	0.0015	11.8267	0.0804	17.4509	MVLPLIVET	MVLPLIVET	0.0001	28.75	0.0295	36.4075	MVLPLIVET	MVLPLIVET	0.0057	6.3309	0.0745	9.5133	MVLPLIVET	MVLPLIVET	0.0011	14.6506	0.0763	16.774	MVLPLIVET	MVLPLIVET	0.0061	10.4863	0.0918	23.0762	MVLPLIVET	MVLPLIVET	0.0014	16.2732	0.1123
0	MAHQLESILA	26	MAQLESILA	MAHQLESILA	0.0006	24.1087	0.0873	8.5743	MAHQESILA	MAHQLESILA	0.0006	22.4462	0.1477	14.8334	MAHQLSILA	MAHQLESILA	0	54.375	0.0555	28.6751	MHQLESILA	MAHQLESILA	0	40	0.042	25.3661	MAHQESILA	MAHQLESILA	0.0001	35.8889	0.0448	19.9444	MAHQESILA	MAHQLESILA	0.0002	28.4	0.0944	12.4571	MAHQLESIL	MAHQLESIL	0.0008	27.3944	0.1427	11.0107	MAHQESILA	MAHQLESILA	0.0002	36.6667	0.1463
1	FSVIGDKYTYRG	62	FSIGDKYTY	FSVIGDKYTY	0.0006	24.1087	0.103	6.291	FIGDKYTYR	FSVIGDKYTYR	0	78.3333	0.0382	50.5114	FSVDKYTYR	FSVIGDKYTYR	0	48.5	0.0565	28.0051	FIGDKYTYR	FSVIGDKYTYR	0	80	0.0218	48.1895	FVIGDKYTY	FSVIGDKYTY	0.0006	18.5	0.0512	16.5537	FVIGDKYTY	FSVIGDKYTY	0	92.5	0.0191	73.5069	FVIGDKYTY	FSVIGDKYTY	0	94	0.0357	65.4269	FVIGDKYTY	FSVIGDKYTY	0.0001	37.75	0.0908
0	MPLIQCLCL	105	MPLIQCLCL	MPLIQCLCL	0.0006	24.1957	0.0512	23.3344	MPLIQCLCL	MPLIQCLCL	0.0001	48.4	0.0883	25.099	MPLIQCLCL	MPLIQCLCL	0	54.375	0.0449	37.3101	MPLIQCLCL	MPLIQCLCL	0.0002	20	0.0671	14.7972	MPLIQCLCL	MPLIQCLCL	0.0002	27.5455	0.0342	28.4789	MPLIQCLCL	MPLIQCLCL	0.1395	1.1619	0.4917	0.5515	MPLIQCLCL	MPLIQCLCL	0.2109	0.7523	0.5557	0.1763	MPLIQCLCL	MPLIQCLCL	0	54.7222	0.0712
5	RVSFPPGKC	34	RVSFPPGKC	RVSFPPGKC	0.0006	24.2174	0.0303	50.5505	RVSFPPGKC	RVSFPPGKC	0.0031	11.3164	0.065	33.1053	RVSFPPGKC	RVSFPPGKC	0.0087	5.8702	0.103	12.4134	RVSFPPGKC	RVSFPPGKC	0.0001	30.8333	0.0268	39.9635	RVSFPPGKC	RVSFPPGKC	0.0003	23.7059	0.0243	42.0719	RVSFPPGKC	RVSFPPGKC	0.0071	6.0306	0.1187	8.8765	RVSFPPGKC	RVSFPPGKC	0.0004	36.6897	0.0326	69.8976	RVSFPPGKC	RVSFPPGKC	0.0013	16.5	0.0689
2	LAWFSLHW	39	LAW-FSLHW	LAWFSLHW	0.0006	24.2174	0.0438	30.4354	LAW-FSLHW	LAWFSLHW	0.0001	51	0.0518	39.9107	LAW-FSLHW	LAWFSLHW	0.0001	34.4286	0.0507	32.1416	LAW-FSLHW	LAWFSLHW	0.0006	13.3333	0.0826	11.4842	LAW-FSLHW	LAWFSLHW	0.0003	23.4706	0.0241	42.4892	LAWFS-LHW	LAWFSLHW	0.0001	43.6	0.0316	48.9926	LAW-FSLHW	LAWFSLHW	0.0005	32.85	0.0638	37.4514	LAW-FSLHW	LAWFSLHW	0.0011	17.5	0.1024
6	RPELPVSPQ	194	RPELPVSPQ	RPELPVSPQ	0.0006	24.3043	0.0211	70.7475	RPELPVSPQ	RPELPVSPQ	0	75	0.013	85.886	RPELPVSPQ	RPELPVSPQ	0.0005	18.1143	0.0385	44.4421	RPELPVSPQ	RPELPVSPQ	0	70	0.0066	92.4428	RPELPVSPQ	RPELPVSPQ	0.0001	40.5	0.0136	69.3457	RPELPVSPQ	RPELPVSPQ	0.1609	1.0595	0.3617	1.2371	RPELPVSPQ	RPELPVSPQ	0.0009	25.3708	0.0543	44.8332	RPELPVSPQ	RPELPVSPQ	0.0003	28.4483	0.0348
5	LLDFKLRS	50	LLDFKLRS-	LLDFKLRS	0.0006	24.3913	0.0504	23.9911	LL-DFKLRS	LLDFKLRS	0.0007	20.5977	0.0673	32.1733	LLDFKLRS-	LLDFKLRS	0.0001	33	0.0401	42.6034	LLDFKLRS-	LLDFKLRS	0	58.3333	0.0118	74.8334	LLDFKLRS-	LLDFKLRS	0	80	0.009	85.4956	LLDFKLRS-	LLDFKLRS	0	65	0.019	73.8211	LLDFKLRS-	LLDFKLRS	0.0012	22.7154	0.0636	37.6063	LLDFKLRS-	LLDFKLRS	0.0001	50.5556	0.0294
1	CRDCPGEELR	19	CRDPGEELR	CRDCPGEELR	0.0006	24.5435	0.0431	31.2335	CRDPGEELR	CRDCPGEELR	0	54	0.022	70.4108	CRDPGEELR	CRDCPGEELR	0.0001	31.9	0.0382	44.8602	CRDPGEELR	CRDCPGEELR	0	36.6667	0.0213	49.2978	CDCPGEELR	CRDCPGEELR	0.0001	35.4444	0.0178	56.8876	CRDCPGEEL	CRDCPGEEL	0	56.1111	0.0254	59.9661	CRDCPGEEL	CRDCPGEEL	0	70.7692	0.0326	69.9582	CRDPGEELR	CRDCPGEELR	0	68.3333	0.0174
0	MAHQLESI	26	MAHQ-LESI	MAHQLESI	0.0006	24.5435	0.037	39.2719	-MAHQLESI	MAHQLESI	0.0006	22.4	0.1017	21.8866	MAH-QLESI	MAHQLESI	0	68.75	0.0225	70.8306	MAHQL-ESI	MAHQLESI	0.0002	22.3684	0.0367	29.2067	MAH-QLESI	MAHQLESI	0.0001	40	0.0256	39.8642	MAHQL-ESI	MAHQLESI	0.0012	14.0482	0.0895	13.4256	MAHQL-ESI	MAHQLESI	0.028	4.2182	0.2221	4.3435	MAH-QLESI	MAHQLESI	0.0005	23.5902	0.0975
0	MLRSCSLNQPKF	96	MLSLNQPKF	MLRSCSLNQPKF	0.0006	24.6522	0.0806	9.9813	MLSLNQPKF	MLRSCSLNQPKF	0.0001	41.4286	0.0919	24.1484	MLRSCSLNK	MLRSCSLNQPK	0.0011	13.2808	0.3621	1.7101	MLSLNQPKF	MLRSCSLNQPKF	0.0009	11.5707	0.1261	6.4064	MLRSNQPKF	MLRSCSLNQPKF	0.0003	25.6154	0.0578	13.8857	MLRSNQPKF	MLRSCSLNQPKF	0.0005	21.1225	0.1109	9.8169	MLRSNQPKF	MLRSCSLNQPKF	0.0017	19.399	0.207	5.1258	MLRSNQPKF	MLRSCSLNQPKF	0.0249	4.7675	0.4802
4	GSDRLLGLRRE	187	GSDLLGLRR	GSDRLLGLRR	0.0006	24.7391	0.0496	24.7353	GSDLGLRRE	GSDRLLGLRRE	0	80	0.0149	82.3889	GSDLLGLRR	GSDRLLGLRR	0.0001	30.4545	0.0497	32.9427	GRLLGLRRE	GSDRLLGLRRE	0	80	0.008	88.1364	GSDRLGLRR	GSDRLLGLRR	0	80	0.0098	82.5393	GDRLLGLRR	GSDRLLGLRR	0	92.5	0.0096	95.1156	GSDLGLRRE	GSDRLLGLRRE	0	90	0.0183	91.4186	GSRLLGLRR	GSDRLLGLRR	0	80	0.0158
0	MTPIRDPQRRC	136	MTPDPQRRC	MTPIRDPQRRC	0.0006	24.7609	0.028	55.1046	MTPDPQRRC	MTPIRDPQRRC	0.0003	30.0455	0.0253	65.4296	MTIRDPQRR	MTPIRDPQRR	0.0002	27.1875	0.0373	46.0659	MTPDPQRRC	MTPIRDPQRRC	0.0002	22.1053	0.0197	52.7059	MTPDPQRRC	MTPIRDPQRRC	0.0002	26.0435	0.0215	47.7291	TPRDPQRRC	TPIRDPQRRC	0.0007	17.7159	0.0535	26.8162	MIRDPQRRC	MTPIRDPQRRC	0.0003	39.7619	0.0482	50.6168	MIRDPQRRC	MTPIRDPQRRC	0.0001	39.4	0.0333
1	AAPGSDRLLGL	187	AASDRLLGL	AAPGSDRLLGL	0.0006	24.7609	0.0288	53.5981	AAPDRLLGL	AAPGSDRLLGL	0.0027	11.8934	0.0676	32.0229	AASDRLLGL	AAPGSDRLLGL	0.0001	35.4286	0.0287	59.2397	AAPGSLLGL	AAPGSDRLLGL	0.0004	16.5455	0.0286	37.57	AAPDRLLGL	AAPGSDRLLGL	0.0008	16.1121	0.0382	24.7053	APSDRLLGL	APGSDRLLGL	0.013	4.4894	0.1584	5.7263	AAPDRLLGL	AAPGSDRLLGL	0.0038	13.3427	0.0892	24.0537	AASDRLLGL	AAPGSDRLLGL	0.0004	26.7317	0.0542
0	MDEDVLHPEEPHHR	160	MDPEEPHHR	MDEDVLHPEEPHHR	0.0006	24.8261	0.0225	67.2394	MHPEEPHHR	MDEDVLHPEEPHHR	0	82.5	0.0124	86.8917	MHPEEPHHR	MDEDVLHPEEPHHR	0.0001	37.8333	0.0247	66.4829	MHPEEPHHR	MDEDVLHPEEPHHR	0.0001	31.3333	0.0106	79.1778	MHPEEPHHR	MDEDVLHPEEPHHR	0	47.3333	0.0166	60.065	MDPEEPHHR	MDEDVLHPEEPHHR	0	76.6667	0.0097	95.0394	MHPEEPHHR	MDEDVLHPEEPHHR	0	83.5714	0.014	95.4515	MHPEEPHHR	MDEDVLHPEEPHHR	0	85	0.0146
2	PSSGFLDVQ	164	PSSGFLDVQ	PSSGFLDVQ	0.0006	24.8696	0.0503	24.1126	PSSGFLDVQ	PSSGFLDVQ	0	82.5	0.0159	80.661	PSSGFLDVQ	PSSGFLDVQ	0	65	0.0209	74.1045	PSSGFLDVQ	PSSGFLDVQ	0	90	0.0069	91.6205	PSSGFLDVQ	PSSGFLDVQ	0	68.75	0.0136	69.2415	PSSGFLDVQ	PSSGFLDVQ	0	85	0.0088	95.494	PSSGFLDVQ	PSSGFLDVQ	0	98	0.008	97.3965	PSSGFLDVQ	PSSGFLDVQ	0	71	0.022
1	SSTSRDIPSQ	30	STSRDIPSQ	SSTSRDIPSQ	0.0006	24.9348	0.0382	37.4537	STSRDIPSQ	SSTSRDIPSQ	0	59.5455	0.0198	73.9387	STSRDIPSQ	SSTSRDIPSQ	0.0003	23.2414	0.0498	32.8916	SSTSRIPSQ	SSTSRDIPSQ	0	90	0.0077	89.1695	STSRDIPSQ	SSTSRDIPSQ	0.0001	33.9	0.0245	41.7577	SSTSRIPSQ	SSTSRDIPSQ	0	55	0.0266	57.7158	SSTSRDISQ	SSTSRDIPSQ	0.0001	57.5862	0.0378	62.7762	STSRDIPSQ	SSTSRDIPSQ	0.0001	45.8333	0.046
4	LQGLDRGCQAL	44	LLDRGCQAL	LQGLDRGCQAL	0.0006	24.9348	0.0547	20.7329	LLDRGCQAL	LQGLDRGCQAL	0.0084	7.3207	0.2055	9.9936	LLDRGCQAL	LQGLDRGCQAL	0	66.25	0.0262	63.6425	LQDRGCQAL	LQGLDRGCQAL	0.0001	23.6875	0.0375	28.6195	LQDRGCQAL	LQGLDRGCQAL	0	56.4286	0.0154	63.5047	LQDRGCQAL	LQGLDRGCQAL	0.0008	16.6667	0.0769	16.5923	QGLDRGQAL	QGLDRGCQAL	0.0042	12.8083	0.1348	12.2612	LQGLDRQAL	LQGLDRGCQAL	0.0017	15.0316	0.1727
1	RDSTIIER	12	RDS-TIIER	RDSTIIER	0.0006	25.0488	0.0214	69.8715	R-DSTIIER	RDSTIIER	0.0001	39.8889	0.0148	82.6857	R-DSTIIER	RDSTIIER	0.0014	12.1811	0.0426	39.7911	-RDSTIIER	RDSTIIER	0	40.5	0.0111	77.3924	RD-STIIER	RDSTIIER	0	46.5	0.0098	82.4857	RDS-TIIER	RDSTIIER	0	50.3846	0.0137	86.8107	-RDSTIIER	RDSTIIER	0.0001	62.0455	0.0163	93.9236	RDS-TIIER	RDSTIIER	0	54.1667	0.0136
1	SKNSVTVLPW	55	SKNSVTVLW	SKNSVTVLPW	0.0006	25.0488	0.0598	17.6121	SKNSVTVLW	SKNSVTVLPW	0.0001	51	0.0315	57.5628	SKNSVTVLW	SKNSVTVLPW	0.0001	33.875	0.0482	34.2102	SKNSVTVLW	SKNSVTVLPW	0.0007	12.5625	0.0879	10.5996	SKNSVTVLW	SKNSVTVLPW	0.0006	17.6889	0.041	22.467	SKNSVTVPW	SKNSVTVLPW	0.0002	32.7692	0.0491	29.8731	SKNSVTVLW	SKNSVTVLPW	0.0002	45.5385	0.0626	38.2645	SKNSVTVLW	SKNSVTVLPW	0.0037	11.0248	0.1827
2	EDVLHPEEPHH	160	ELHPEEPHH	EDVLHPEEPHH	0.0006	25.0488	0.0151	85.1354	ELHPEEPHH	EDVLHPEEPHH	0	58.6364	0.0079	94.5347	ELHPEEPHH	EDVLHPEEPHH	0.0002	27.8125	0.0162	83.8062	ELHPEEPHH	EDVLHPEEPHH	0	65	0.0027	97.6321	ELHPEEPHH	EDVLHPEEPHH	0.001	14.474	0.0179	56.563	ELHPEEPHH	EDVLHPEEPHH	0	52.6923	0.008	95.9107	ELHPEEPHH	EDVLHPEEPHH	0.0001	52.9268	0.011	96.434	ELHPEEPHH	EDVLHPEEPHH	0.001	18.1214	0.0282
0	MQRRGLSEI	186	MQRRGLSEI	MQRRGLSEI	0.0006	25.1219	0.0432	31.1048	MQRRGLSEI	MQRRGLSEI	0.0072	7.8332	0.2095	9.7405	MQRRGLSEI	MQRRGLSEI	0.0006	17.6049	0.0782	18.1044	MQRRGLSEI	MQRRGLSEI	0.0026	7.4468	0.1384	5.6073	MQRRGLSEI	MQRRGLSEI	0.0016	11.6613	0.0982	6.112	MQRRGLSEI	MQRRGLSEI	0.0244	3.2364	0.3249	1.5922	MQRRGLSEI	MQRRGLSEI	0.0841	1.9054	0.4324	0.5949	MQRRGLSEI	MQRRGLSEI	0.296	0.908	0.5968
0	MAAAALKAA	110	MAAAALKAA	MAAAALKAA	0.0006	25.1707	0.061	16.9629	MAAAALKAA	MAAAALKAA	0.0024	12.5247	0.1952	10.6641	MAAAALKAA	MAAAALKAA	0.0001	32.3333	0.061	25.3266	MAAAALKAA	MAAAALKAA	0	50	0.0274	39.0643	MAAAALKAA	MAAAALKAA	0.0021	10.3374	0.1371	3.4221	MAAAALKAA	MAAAALKAA	0.0075	5.8798	0.2811	2.1339	MAAAALKAA	MAAAALKAA	0.0063	10.3154	0.2522	3.1604	MAAAALKAA	MAAAALKAA	0.0012	17.2647	0.2306
1	KTKLNRLL	193	KTK-LNRLL	KTKLNRLL	0.0006	25.2195	0.0332	45.2958	KT-KLNRLL	KTKLNRLL	0.0002	32.7778	0.0322	56.6733	KTK-LNRLL	KTKLNRLL	0.0006	17.6049	0.0625	24.5212	KTK-LNRLL	KTKLNRLL	0.0004	15.1594	0.0439	24.1327	KTK-LNRLL	KTKLNRLL	0.0001	33.8	0.0177	57.1686	KTKLNRL-L	KTKLNRLL	0.007	6.0722	0.1197	8.763	KTKLNRL-L	KTKLNRLL	0.0231	4.798	0.1896	6.2119	KTK-LNRLL	KTKLNRLL	0.0017	14.987	0.0746
0	MNLKSAAVKH	24	MLKSAAVKH	MNLKSAAVKH	0.0006	25.3171	0.0358	41.0433	MLKSAAVKH	MNLKSAAVKH	0.0001	37.9	0.0331	55.6125	MLKSAAVKH	MNLKSAAVKH	0.0145	4.7439	0.1724	6.0834	MLKSAAVKH	MNLKSAAVKH	0	53.75	0.0146	65.7407	MLKSAAVKH	MNLKSAAVKH	0.0007	16.9346	0.0427	21.2359	MLKSAAVKH	MNLKSAAVKH	0.0001	40.2857	0.0374	41.057	MLKSAAVKH	MNLKSAAVKH	0.0004	35.7	0.0639	37.3583	MLKSAAVKH	MNLKSAAVKH	0.019	5.3951	0.2126
0	MNWLQWLL	108	MNW-LQWLL	MNWLQWLL	0.0006	25.3171	0.0773	10.8588	-MNWLQWLL	MNWLQWLL	0.0009	18.8871	0.2851	6.2233	MNW-LQWLL	MNWLQWLL	0	52.5	0.0623	24.6278	MNW-LQWLL	MNWLQWLL	0.0006	13.2523	0.166	4.2136	MNW-LQWLL	MNWLQWLL	0	50	0.0272	37.37	MNW-LQWLL	MNWLQWLL	0.0001	40.4286	0.0516	28.0565	MNWLQ-WLL	MNWLQWLL	0.0092	8.363	0.2665	2.7339	MNWL-QWLL	MNWLQWLL	0.0001	43.5714	0.0751
0	MELSEFCGGRL	1	MSEFCGGRL	MELSEFCGGRL	0.0006	25.3415	0.1165	4.9765	MELSEGGRL	MELSEFCGGRL	0.0001	47.75	0.074	29.5989	MELSEGGRL	MELSEFCGGRL	0	66.25	0.0501	32.6625	MELSEFCRL	MELSEFCGGRL	0.0001	30	0.0466	22.5949	MELSEGGRL	MELSEFCGGRL	0.0001	35	0.0401	23.1697	MELSEGGRL	MELSEFCGGRL	0.0002	29.2353	0.0672	19.9659	MELSEFCRL	MELSEFCGGRL	0.0004	36.2069	0.0905	23.552	MELSEGGRL	MELSEFCGGRL	0.0002	35.7333	0.0916
0	MAAPGSDR	187	MAAPGSDR-	MAAPGSDR	0.0006	25.3415	0.0361	40.641	MAAPGSD-R	MAAPGSDR	0	59.0909	0.022	70.2837	MAA-PGSDR	MAAPGSDR	0.0003	22.1429	0.0577	27.2963	MAAPGSD-R	MAAPGSDR	0	70	0.0089	85.1148	MAA-PGSDR	MAAPGSDR	0.0002	27.2273	0.0271	37.445	MAAP-GSDR	MAAPGSDR	0.0003	26.2692	0.0405	37.6183	MAAPG-SDR	MAAPGSDR	0.0001	57.2414	0.0291	75.324	MAA-PGSDR	MAAPGSDR	0.0001	44.8333	0.0358
1	AAAALKAAA	110	AAAALKAAA	AAAALKAAA	0.0006	25.3902	0.0433	31.0034	AAAALKAAA	AAAALKAAA	0.0017	14.6062	0.0953	23.3238	AAAALKAAA	AAAALKAAA	0.0002	28.0667	0.0472	35.1119	AAAALKAAA	AAAALKAAA	0	55	0.0165	60.1922	AAAALKAAA	AAAALKAAA	0.0003	24.1667	0.041	22.4565	AAAALKAAA	AAAALKAAA	0.026	3.1219	0.2935	1.9449	AAAALKAAA	AAAALKAAA	0.004	13.0105	0.1528	9.6775	AAAALKAAA	AAAALKAAA	0.0017	14.9381	0.1473
2	RSKRVSFPPGK	34	RSVSFPPGK	RSKRVSFPPGK	0.0006	25.439	0.0359	40.9502	RRVSFPPGK	RSKRVSFPPGK	0.0001	41.7143	0.0296	59.7618	RSKSFPPGK	RSKRVSFPPGK	0.4227	0.5911	0.4817	0.7845	RRVSFPPGK	RSKRVSFPPGK	0	34.25	0.0334	32.2119	RSVSFPPGK	RSKRVSFPPGK	0.0001	32.0909	0.0167	59.6918	RSKSFPPGK	RSKRVSFPPGK	0.0001	48.5	0.043	35.0068	RSKSFPPGK	RSKRVSFPPGK	0	73.8462	0.0538	45.264	RSKSFPPGK	RSKRVSFPPGK	0.0004	26.561	0.0638
2	RDCPGEEL	19	RDCP-GEEL	RDCPGEEL	0.0006	25.4634	0.0244	63.0335	RDC-PGEEL	RDCPGEEL	0.0001	44.4	0.0223	69.8529	RDC-PGEEL	RDCPGEEL	0	61.25	0.0122	91.2817	RDCPG-EEL	RDCPGEEL	0.0001	24.1429	0.0197	52.5738	RDC-PGEEL	RDCPGEEL	0.0001	39.8333	0.01	81.7382	RDC-PGEEL	RDCPGEEL	0.0008	17.1136	0.0406	37.4763	-RDCPGEEL	RDCPGEEL	0.0006	30.5435	0.0304	73.3061	RDC-PGEEL	RDCPGEEL	0.0001	41.75	0.0224
0	MSKHREVCSL	104	MSKHREVSL	MSKHREVCSL	0.0006	25.4878	0.0742	11.7501	MSKHREVSL	MSKHREVCSL	0.0001	38.8	0.0772	28.4911	MSKHEVCSL	MSKHREVCSL	0.0001	42	0.0638	23.8649	MSKHREVSL	MSKHREVCSL	0.0001	25.9167	0.0581	17.5976	MSKHEVCSL	MSKHREVCSL	0.0004	21.1136	0.0793	8.6299	MSKHREVSL	MSKHREVCSL	0.0092	5.3412	0.2412	2.8244	MSKHREVSL	MSKHREVCSL	0.2118	0.7487	0.6631	0.0598	MSKHEVCSL	MSKHREVCSL	0.0026	12.5916	0.3006
5	SLSGGRRL	172	SLS-GGRRL	SLSGGRRL	0.0006	25.4878	0.0243	63.1555	SLSGG-RRL	SLSGGRRL	0.0043	9.791	0.0735	29.7694	SLSGGRRL-	SLSGGRRL	0.0002	24.04	0.0421	40.3668	SLSGG-RRL	SLSGGRRL	0.0001	25.1667	0.0204	51.0546	SLS-GGRRL	SLSGGRRL	0.0001	35.3333	0.0175	57.485	SLSGGRR-L	SLSGGRRL	0.0078	5.7755	0.1178	8.9655	SLSGGRR-L	SLSGGRRL	0.0107	7.6797	0.1149	16.2201	SLS-GGRRL	SLSGGRRL	0.0028	12.3282	0.0791
2	LKSAAVKHRR	24	LSAAVKHRR	LKSAAVKHRR	0.0006	25.5366	0.0396	35.5544	LSAAVKHRR	LKSAAVKHRR	0	53.6667	0.0236	67.876	LSAAVKHRR	LKSAAVKHRR	0.0025	9.7774	0.1304	8.9136	LSAAVKHRR	LKSAAVKHRR	0	50	0.0166	59.9629	LSAAVKHRR	LKSAAVKHRR	0.0004	20.9811	0.0329	29.8882	LSAAVKHRR	LKSAAVKHRR	0	62.8571	0.0196	72.445	LKAAVKHRR	LKSAAVKHRR	0	80	0.0255	80.9697	LSAAVKHRR	LKSAAVKHRR	0	56.25	0.0305
0	MQRPMDEL	73	MQR-PMDEL	MQRPMDEL	0.0006	25.561	0.0326	46.4207	MQR-PMDEL	MQRPMDEL	0.0009	18.9919	0.0762	28.8247	MQR-PMDEL	MQRPMDEL	0.0001	42.5	0.0301	56.7457	MQRPM-DEL	MQRPMDEL	0.0002	19.3548	0.041	25.996	MQR-PMDEL	MQRPMDEL	0.0002	27.4091	0.0268	37.9205	MQR-PMDEL	MQRPMDEL	0.0098	5.1775	0.1335	7.4012	MQRPMD-EL	MQRPMDEL	0.0461	2.9954	0.2228	4.3066	MQR-PMDEL	MQRPMDEL	0.1579	1.6112	0.3206
0	MAAAALKAAAF	110	MAAAAAAAF	MAAAALKAAAF	0.0006	25.561	0.0708	12.8531	MAAAALAAF	MAAAALKAAAF	0	63.125	0.075	29.2199	MAAAKAAAF	MAAAALKAAAF	0	49.3333	0.0532	30.2277	MAAAKAAAF	MAAAALKAAAF	0.0004	15.5362	0.1151	7.3096	MAAAALAAF	MAAAALKAAAF	0.0056	6.3844	0.1926	1.776	MAAAKAAAF	MAAAALKAAAF	0.0033	8.7003	0.1887	4.3107	MAALKAAAF	MAAAALKAAAF	0.0161	6.0406	0.2776	2.4468	MAAAAAAAF	MAAAALKAAAF	0.0195	5.3396	0.5658
6	ASLSFWQR	135	ASL-SFWQR	ASLSFWQR	0.0006	25.561	0.0394	35.8084	ASL-SFWQR	ASLSFWQR	0.0001	44.2	0.037	51.7151	ASL-SFWQR	ASLSFWQR	0.0061	6.8096	0.1186	10.1617	ASLS-FWQR	ASLSFWQR	0	35.25	0.0286	37.5827	ASLSF-WQR	ASLSFWQR	0.0001	38.6667	0.0177	57.1849	ASLS-FWQR	ASLSFWQR	0	53.8462	0.0171	78.3358	ASLS-FWQR	ASLSFWQR	0.0001	62.7273	0.033	69.3568	ASL-SFWQR	ASLSFWQR	0.0001	50.2778	0.0302
0	MQPSGPRGWTLL	66	MQPSGPTLL	MQPSGPRGWTLL	0.0006	25.6098	0.0503	24.1185	MQPSGPTLL	MQPSGPRGWTLL	0.0016	14.9829	0.1395	15.7931	MQPSGPTLL	MQPSGPRGWTLL	0	44.6667	0.0417	40.798	MQPSGPTLL	MQPSGPRGWTLL	0.0052	5.4421	0.2086	2.9314	MQPSGPTLL	MQPSGPRGWTLL	0.0002	26.4348	0.0452	19.6793	QPSGPRTLL	QPSGPRGWTLL	0.0386	2.5184	0.2473	2.7071	MQPPRGWTL	MQPSGPRGWTL	0.0019	18.6787	0.163	8.5397	MQPSGPTLL	MQPSGPRGWTLL	0.0058	9.0784	0.1955
1	AVALSAPAIRL	17	AVAAPAIRL	AVALSAPAIRL	0.0006	25.7073	0.032	47.3773	ALSAPAIRL	AVALSAPAIRL	0.0641	2.5193	0.2043	10.0674	AVASAPAIR	AVALSAPAIR	0.0029	9.25	0.0897	15.0133	AVAAPAIRL	AVALSAPAIRL	0.0002	22.5263	0.0265	40.4179	AVAAPAIRL	AVALSAPAIRL	0.0009	15.2756	0.0343	28.3333	AVALSAPAL	AVALSAPAIRL	0.0055	6.8007	0.1139	9.4493	AVALPAIRL	AVALSAPAIRL	0.0008	27.5211	0.0514	47.4803	ALSAPAIRL	AVALSAPAIRL	0.0022	13.615	0.1167
1	AVALSAPAIR	17	AVASAPAIR	AVALSAPAIR	0.0006	25.7073	0.0406	34.257	AVLSAPAIR	AVALSAPAIR	0.0003	26.8684	0.0968	22.9671	AVASAPAIR	AVALSAPAIR	0.1013	1.8927	0.2881	2.7359	AVLSAPAIR	AVALSAPAIR	0	39	0.0201	51.6865	AVASAPAIR	AVALSAPAIR	0.0021	10.3814	0.0525	15.9412	AVALSAPAR	AVALSAPAIR	0.0003	25.4333	0.0613	22.5584	AALSAPAIR	AVALSAPAIR	0	72.3077	0.038	62.5356	AVASAPAIR	AVALSAPAIR	0.0005	24.3	0.0848
2	RVPMNLPPA	90	RVPMNLPPA	RVPMNLPPA	0.0006	25.7073	0.0588	18.1502	RVPMNLPPA	RVPMNLPPA	0.0367	3.4771	0.364	3.9992	RVPMNLPPA	RVPMNLPPA	0.0017	11.232	0.1029	12.4373	RVPMNLPPA	RVPMNLPPA	0.0003	17.8667	0.096	9.3846	RVPMNLPPA	RVPMNLPPA	0.0011	14.1623	0.0928	6.721	RVPMNLPPA	RVPMNLPPA	0.0032	8.7922	0.178	4.768	RVPMNLPPA	RVPMNLPPA	0.0031	14.8333	0.1639	8.4512	RVPMNLPPA	RVPMNLPPA	0.0024	12.9599	0.1917
1	SAPRHPVSQARPF	157	SAPRHPVSF	SAPRHPVSQARPF	0.0006	25.7073	0.0373	38.8977	SAPRHPVSF	SAPRHPVSQARPF	0	71.25	0.0222	70.0098	SAPRHPVSF	SAPRHPVSQARPF	0	53.125	0.0372	46.2003	SAPRHPVSF	SAPRHPVSQARPF	0.0023	7.8244	0.08	11.9576	SAPRHPVSF	SAPRHPVSQARPF	0.0005	19.4839	0.069	10.7141	SPVSQARPF	SAPRHPVSQARPF	0.0263	3.1009	0.3883	1.0458	SAPRHPVSF	SAPRHPVSQARPF	0.002	18.3756	0.1286	13.3542	SAPRHPVSF	SAPRHPVSQARPF	0.0018	14.4919	0.2013
3	SFLTFLLQL	75	SFLTFLLQL	SFLTFLLQL	0.0006	25.7317	0.0396	35.625	SFLTFLLQL	SFLTFLLQL	0.043	3.1913	0.2766	6.5252	SFLTFLLQL	SFLTFLLQL	0.0024	9.9613	0.091	14.7245	SFLTFLLQL	SFLTFLLQL	0.2106	0.7359	0.2714	1.8224	SFLTFLLQL	SFLTFLLQL	0.0017	11.4089	0.0401	23.1665	SFLTFLLQL	SFLTFLLQL	0.0021	10.8603	0.049	29.9067	SFLTFLLQL	SFLTFLLQL	0.1075	1.5213	0.1883	6.3035	SFLTFLLQL	SFLTFLLQL	0.0016	15.2569	0.0806
1	TEYWVPEI	77	TEY-WVPEI	TEYWVPEI	0.0006	25.7317	0.0574	18.9392	TEY-WVPEI	TEYWVPEI	0.0007	20.023	0.055	38.0518	TEY-WVPEI	TEYWVPEI	0	45	0.0251	65.8247	TEY-WVPEI	TEYWVPEI	0.0004	16.5636	0.0467	22.5838	TEY-WVPEI	TEYWVPEI	0.0003	23.8529	0.0261	39.0327	TEY-WVPEI	TEYWVPEI	0.0014	12.7721	0.0443	33.8037	TEY-WVPEI	TEYWVPEI	0.0037	13.6066	0.0596	40.5038	TEYWVP-EI	TEYWVPEI	0.0014	16.1649	0.0613
4	RTVMAVGRRR	86	RTMAVGRRR	RTVMAVGRRR	0.0006	25.7317	0.0478	26.3386	RVMAVGRRR	RTVMAVGRRR	0.0001	40.625	0.0467	43.4093	RVMAVGRRR	RTVMAVGRRR	0.2073	1.1858	0.4328	1.1097	RVMAVGRRR	RTVMAVGRRR	0	34	0.0302	35.6298	RVMAVGRRR	RTVMAVGRRR	0.001	14.3312	0.0653	11.6187	RVMAVGRRR	RTVMAVGRRR	0.0001	34.7273	0.0609	22.7884	RVMAVGRRR	RTVMAVGRRR	0	72.6923	0.0444	54.6706	RVMAVGRRR	RTVMAVGRRR	0.0004	26.4146	0.0788
2	APRHPVSQARPF	157	APRHPVSQF	APRHPVSQARPF	0.0006	25.8049	0.0268	57.6474	APRHPVSQF	APRHPVSQARPF	0	63.75	0.0194	74.6022	APRHPVSQF	APRHPVSQARPF	0.0003	22.8	0.0423	40.0847	APRHPVSQF	APRHPVSQARPF	0.0005	14.8889	0.0565	18.1843	APRHPVSQF	APRHPVSQARPF	0.0021	10.3081	0.0469	18.7379	APRHPVSQF	APRHPVSQARPF	0.7755	0.1598	0.7216	0.072	APRHPVSQF	APRHPVSQARPF	0.014	6.5401	0.1778	7.1313	APRHPVSQF	APRHPVSQARPF	0.0026	12.7386	0.109
6	VSFPPGKC	34	VSFPPG-KC	VSFPPGKC	0.0006	25.8293	0.0229	66.4826	VSFPPG-KC	VSFPPGKC	0.0001	38.2	0.0229	68.9001	VSFPPG-KC	VSFPPGKC	0.0002	25.0952	0.034	50.7236	VSFPPG-KC	VSFPPGKC	0	35.25	0.0138	68.1199	VSFPPG-KC	VSFPPGKC	0.0001	32.6364	0.011	78.1758	VSFPPG-KC	VSFPPGKC	0.0001	33.7273	0.0245	61.8189	VSFPPG-KC	VSFPPGKC	0.0002	45.8462	0.0212	87.3822	VSFP-PGKC	VSFPPGKC	0.0005	23.918	0.0363
0	MPAGLERGR	144	MPAGLERGR	MPAGLERGR	0.0006	25.8537	0.0234	65.1404	MPAGLERGR	MPAGLERGR	0	52	0.0181	76.783	MPAGLERGR	MPAGLERGR	0.0008	15.5333	0.0475	34.8464	MPAGLERGR	MPAGLERGR	0.0001	32.4	0.0117	75.0494	MPAGLERGR	MPAGLERGR	0.0055	6.4317	0.0644	11.8369	MPAGLERGR	MPAGLERGR	0.0097	5.2032	0.1264	8.0716	MPAGLERGR	MPAGLERGR	0.0012	23.2596	0.0503	48.4981	MPAGLERGR	MPAGLERGR	0.0001	49.25	0.0216
2	APGSDRLLGL	187	APSDRLLGL	APGSDRLLGL	0.0006	25.8537	0.0349	42.5154	APSDRLLGL	APGSDRLLGL	0.0006	22.2	0.0544	38.4033	APSDRLLGL	APGSDRLLGL	0.0002	25.8571	0.0374	45.8653	APSDRLLGL	APGSDRLLGL	0.0001	26.9	0.0244	43.7274	APSDRLLGL	APGSDRLLGL	0.0009	15.2913	0.0305	32.6574	APSDRLLGL	APGSDRLLGL	0.6676	0.2449	0.5355	0.4102	APSDRLLGL	APGSDRLLGL	0.0546	2.6632	0.2098	4.9698	AGSDRLLGL	APGSDRLLGL	0.0001	40.4444	0.0433
1	AHQLESILAMR	26	ALESILAMR	AHQLESILAMR	0.0006	25.9024	0.032	47.3885	AQLESILAM	AHQLESILAM	0.0012	16.58	0.1137	19.6124	ALESILAMR	AHQLESILAMR	0.0064	6.6504	0.1198	10.0012	AHQSILAMR	AHQLESILAMR	0.0001	26.7	0.0293	36.6699	HQLESIAMR	HQLESILAMR	0.0002	30.8667	0.0275	36.9414	AHQESILAM	AHQLESILAM	0.0001	42.4	0.0303	51.1566	AQLESILAM	AHQLESILAM	0.0003	41.3889	0.0498	49.0534	AQLESILAM	AHQLESILAM	0.0025	12.9313	0.1792
4	VTRPELPVSPQ	194	VTELPVSPQ	VTRPELPVSPQ	0.0006	25.9512	0.0374	38.6656	VTRPPVSPQ	VTRPELPVSPQ	0	58.1818	0.0197	74.1034	VTRPPVSPQ	VTRPELPVSPQ	0.0029	9.1998	0.089	15.1628	VRPELPVSP	VTRPELPVSP	0	67.5	0.0076	89.5071	VTRPPVSPQ	VTRPELPVSPQ	0.0003	22.8684	0.0234	43.7323	VPELPVSPQ	VTRPELPVSPQ	0.001	15.0815	0.0773	16.4668	VTRPPVSPQ	VTRPELPVSPQ	0.0001	59.4828	0.0282	76.6605	VTRPPVSPQ	VTRPELPVSPQ	0.0004	26.5366	0.0698
1	QPSGPRGW	66	QPS-GPRGW	QPSGPRGW	0.0006	25.9756	0.0148	85.6879	-QPSGPRGW	QPSGPRGW	0	58.1818	0.0078	94.7517	QPSGPR-GW	QPSGPRGW	0.0001	34.2857	0.0178	80.6405	-QPSGPRGW	QPSGPRGW	0.0009	11.6576	0.0218	48.2195	QPSGP-RGW	QPSGPRGW	0.0005	18.9444	0.0177	57.0622	QPSGPR-GW	QPSGPRGW	0.0442	2.3749	0.1498	6.2274	QPSGPR-GW	QPSGPRGW	0.0023	17.1581	0.0417	57.8749	-QPSGPRGW	QPSGPRGW	0.0005	24.86	0.0245
5	ESILAMRKRM	26	ESILAMRKM	ESILAMRKRM	0.0006	26	0.0544	20.9	ESILAMRKM	ESILAMRKRM	0	63.125	0.0295	59.8651	ESILAMRKR	ESILAMRKR	0.0001	42.25	0.0419	40.4955	ESILAMRRM	ESILAMRKRM	0	40.5	0.0198	52.358	ESILAMRKM	ESILAMRKRM	0.0398	2.0869	0.2994	0.6144	ESILARKRM	ESILAMRKRM	0.0004	23.8205	0.0684	19.4996	EILAMRKRM	ESILAMRKRM	0.0021	17.8235	0.1327	12.6186	ESILAMRKM	ESILAMRKRM	0.0002	32.85	0.0897
4	ALAAEKWPR	199	ALAAEKWPR	ALAAEKWPR	0.0006	26	0.0403	34.5997	ALAAEKWPR	ALAAEKWPR	0.0029	11.6164	0.1219	18.2849	ALAAEKWPR	ALAAEKWPR	0.1132	1.7733	0.2957	2.5935	ALAAEKWPR	ALAAEKWPR	0.0001	25.0833	0.0377	28.4447	ALAAEKWPR	ALAAEKWPR	0.001	14.8442	0.0403	23.0526	ALAAEKWPR	ALAAEKWPR	0.0003	26.3077	0.0353	43.7369	ALAAEKWPR	ALAAEKWPR	0.0003	39.1905	0.0504	48.4264	ALAAEKWPR	ALAAEKWPR	0.0003	28.4138	0.0522
1	HVILTQWLLL	56	HVITQWLLL	HVILTQWLLL	0.0006	26.0811	0.0829	9.4566	HVILTQLLL	HVILTQWLLL	0.0072	7.8616	0.3094	5.4169	HVILTQLLL	HVILTQWLLL	0.0011	13.3251	0.1333	8.6421	HVILTQWLL	HVILTQWLLL	0.0008	12.0972	0.1374	5.67	HVITQWLLL	HVILTQWLLL	0.009	4.946	0.1948	1.7235	HVILTQLLL	HVILTQWLLL	0.001	15.0741	0.1158	9.2099	HVILTQWLL	HVILTQWLLL	0.0025	16.5202	0.1832	6.6845	HVILTQLLL	HVILTQWLLL	0.0022	13.4237	0.2109
1	EVRKGNQL	146	EVR-KGNQL	EVRKGNQL	0.0006	26.0811	0.018	78.291	EVRK-GNQL	EVRKGNQL	0.0001	42.6667	0.0123	87.0918	EVR-KGNQL	EVRKGNQL	0.0001	42.25	0.0162	83.9035	EVR-KGNQL	EVRKGNQL	0.0001	31.6667	0.0109	78.0558	EVR-KGNQL	EVRKGNQL	0.0066	5.8411	0.0545	15.085	EVR-KGNQL	EVRKGNQL	0.0707	1.8096	0.1523	6.0676	EVR-KGNQL	EVRKGNQL	0.3629	0.391	0.2735	2.54	EVRKG-NQL	EVRKGNQL	0.0019	14.2248	0.0389
5	ESILAMRK	26	ESI-LAMRK	ESILAMRK	0.0006	26.1081	0.0408	33.9939	ESI-LAMRK	ESILAMRK	0	66.6667	0.0153	81.6187	ESI-LAMRK	ESILAMRK	0.0014	12.1698	0.0804	17.4489	ESILA-MRK	ESILAMRK	0	67.5	0.0098	81.8665	ESI-LAMRK	ESILAMRK	0.0006	18.4722	0.0462	19.1264	ESIL-AMRK	ESILAMRK	0	61.4286	0.0138	86.4953	ESILAMRK-	ESILAMRK	0.0001	59.6552	0.0233	84.3935	ESI-LAMRK	ESILAMRK	0	53.6111	0.025
0	MSSTSRDI	30	MSSTSRD-I	MSSTSRDI	0.0006	26.1081	0.0645	15.3169	MSS-TSRDI	MSSTSRDI	0	65.8333	0.0378	50.8605	MSSTSRDI-	MSSTSRDI	0	77.5	0.0286	59.3181	MSST-SRDI	MSSTSRDI	0	38	0.0254	42.1472	MSS-TSRDI	MSSTSRDI	0	73.3333	0.0148	65.3125	MSS-TSRDI	MSSTSRDI	0.0001	39.1429	0.0579	24.3041	MSSTSR-DI	MSSTSRDI	0.0003	40.75	0.0791	28.5568	MSS-TSRDI	MSSTSRDI	0	59.5833	0.059
4	VTRPELPV	194	VTR-PELPV	VTRPELPV	0.0006	26.1892	0.0469	27.1553	VTRPELP-V	VTRPELPV	0.0007	20.8161	0.0645	33.3324	VTRPELPV-	VTRPELPV	0.0003	23.6897	0.0449	37.315	VTRPELP-V	VTRPELPV	0	35.25	0.0231	46	VTRPELP-V	VTRPELPV	0.0001	32.3636	0.0264	38.4868	VTR-PELPV	VTRPELPV	0.0024	10.1921	0.101	11.293	VTRPE-LPV	VTRPELPV	0.0029	15.2116	0.0909	23.4261	VTRPELPV-	VTRPELPV	0.0009	19.0625	0.0801
2	VALSAPAIR	17	VALSAPAIR	VALSAPAIR	0.0006	26.2432	0.03	51.2643	VALSAPAIR	VALSAPAIR	0.0003	29.56	0.0386	50.0712	VALSAPAIR	VALSAPAIR	0.0099	5.5442	0.1344	8.5473	VALSAPAIR	VALSAPAIR	0.0001	28.125	0.024	44.3118	VALSAPAIR	VALSAPAIR	0.001	14.4481	0.0303	32.9433	VALSAPAIR	VALSAPAIR	0.0004	22.1429	0.0401	38.0297	VALSAPAIR	VALSAPAIR	0.0002	48.7	0.031	72.3952	VALSAPAIR	VALSAPAIR	0.0006	23.1148	0.0553
5	CEKKRICEV	83	CEKKRICEV	CEKKRICEV	0.0006	26.2973	0.0422	32.2246	CEKKRICEV	CEKKRICEV	0.0002	30.5909	0.0572	36.8894	CEKKRICEV	CEKKRICEV	0	55.7143	0.0261	63.787	CEKKRICEV	CEKKRICEV	0.0001	24.0714	0.0445	23.7491	CEKKRICEV	CEKKRICEV	0.0005	20.0377	0.0587	13.5897	CEKKRICEV	CEKKRICEV	0.0005	20.3571	0.0711	18.4828	CEKKRICEV	CEKKRICEV	0.0801	1.9797	0.3998	0.7869	CEKKRICEV	CEKKRICEV	0.0007	20.7835	0.1128
4	REVCSLSRV	104	REVCSLSRV	REVCSLSRV	0.0006	26.3243	0.0461	27.9329	REVCSLSRV	REVCSLSRV	0.0005	23.8364	0.1193	18.6935	REVCSLSRV	REVCSLSRV	0.0001	34.4286	0.0441	38.0966	REVCSLSRV	REVCSLSRV	0.0001	25.3333	0.0556	18.5181	REVCSLSRV	REVCSLSRV	0.0005	20.0566	0.0635	12.0798	REVCSLSRV	REVCSLSRV	0.0002	29.3529	0.0668	20.1064	REVCSLSRV	REVCSLSRV	0.0004	36.1379	0.072	32.2647	REVCSLSRV	REVCSLSRV	0.0013	16.8196	0.142
1	LSVGTPRL	125	LSV-GTPRL	LSVGTPRL	0.0006	26.3514	0.0347	42.8688	-LSVGTPRL	LSVGTPRL	0.0021	13.3807	0.0861	25.7349	LSVGTPRL-	LSVGTPRL	0	48	0.0268	62.5942	LSVG-TPRL	LSVGTPRL	0.0002	22.2632	0.0251	42.4984	LSVG-TPRL	LSVGTPRL	0.0002	31.0714	0.0231	44.3924	LSV-GTPRL	LSVGTPRL	0.0009	16.1712	0.0561	25.3078	LSVGTPR-L	LSVGTPRL	0.0015	20.7184	0.0532	45.8183	LSV-GTPRL	LSVGTPRL	0.0009	19.6071	0.0711
0	MQPGLQGLDR	44	MQPLQGLDR	MQPGLQGLDR	0.0005	26.3784	0.0414	33.2302	MQPGLQLDR	MQPGLQGLDR	0.0002	35.7692	0.0486	42.0765	MQPGLQGLR	MQPGLQGLDR	0.0023	10.0689	0.1037	12.2987	MQPGLQGLR	MQPGLQGLDR	0.0001	32.4	0.0323	33.2867	MQPGLQGLR	MQPGLQGLDR	0.0006	18.6667	0.0538	15.3804	MPGLQGLDR	MQPGLQGLDR	0.0002	29.0588	0.0558	25.4939	MPGLQGLDR	MQPGLQGLDR	0.0001	63.4091	0.0426	56.8464	MQPGLQGLR	MQPGLQGLDR	0.0003	28.5517	0.0736
0	MCVYFKERL	63	MCVYFKERL	MCVYFKERL	0.0005	26.3784	0.0401	34.842	MCVYFKERL	MCVYFKERL	0.001	18.0242	0.1054	21.1437	MCVYFKERL	MCVYFKERL	0	50	0.0254	65.2181	MCVYFKERL	MCVYFKERL	0.0002	22.4211	0.0426	24.956	MCVYFKERL	MCVYFKERL	0.0002	29.4375	0.0305	32.7166	MCVYFKERL	MCVYFKERL	0.0007	17.9432	0.06	23.2367	MCVYFKERL	MCVYFKERL	0.0079	9.087	0.1297	13.1528	MCVYFKERL	MCVYFKERL	0.0002	33	0.0604
0	MEMRMDLPV	197	MEMRMDLPV	MEMRMDLPV	0.0005	26.4054	0.1265	4.2395	MEMRMDLPV	MEMRMDLPV	0.0005	23.1273	0.2861	6.1885	MEMRMDLPV	MEMRMDLPV	0	50	0.0705	20.8714	MEMRMDLPV	MEMRMDLPV	0.0001	29.1429	0.1186	7.0076	MEMRMDLPV	MEMRMDLPV	0.0002	29.75	0.0811	8.3142	MEMRMDLPV	MEMRMDLPV	0.0005	20.2321	0.1857	4.43	MEMRMDLPV	MEMRMDLPV	0.0043	12.6962	0.3348	1.4129	MEMRMDLPV	MEMRMDLPV	0.0007	21.3875	0.272
0	MKERENFRRL	92	MERENFRRL	MKERENFRRL	0.0005	26.4324	0.0354	41.7079	MERENFRRL	MKERENFRRL	0	52.3333	0.0336	55.0141	MERENFRRL	MKERENFRRL	0	60	0.0252	65.4718	MERENFRRL	MKERENFRRL	0.0002	21.7727	0.0389	27.5693	MERENFRRL	MKERENFRRL	0.0008	15.9528	0.0354	27.2723	MERENFRRL	MKERENFRRL	0.0015	12.5478	0.1066	10.4262	MKRENFRRL	MKERENFRRL	0.0082	8.9058	0.2635	2.8196	MERENFRRL	MKERENFRRL	0.0033	11.4703	0.1287
0	MVEKEVGRICA	171	MVEKEVGRA	MVEKEVGRICA	0.0005	26.4595	0.0489	25.324	MVEKEVICA	MVEKEVGRICA	0.0002	34.5714	0.0481	42.4515	MVEKGRICA	MVEKEVGRICA	0	70	0.0263	63.4193	MVEKGRICA	MVEKEVGRICA	0	90	0.0116	75.6457	MVEKEVGRA	MVEKEVGRICA	0	67.5	0.0193	52.8717	MVEKGRICA	MVEKEVGRICA	0.0001	44.25	0.0462	32.1304	MVEKGRICA	MVEKEVGRICA	0.0002	46.8462	0.0731	31.6158	MVEKGRICA	MVEKEVGRICA	0	64.375	0.0388
4	LTQWLLLTNR	56	LTQWLLLTR	LTQWLLLTNR	0.0005	26.5135	0.0823	9.5857	LQWLLLTNR	LTQWLLLTNR	0.0001	44.2	0.081	27.2427	LTQWLLLTR	LTQWLLLTNR	0.0075	6.2509	0.2659	3.1642	LTQWLLLTR	LTQWLLLTNR	0	44	0.0393	27.2109	LTQLLLTNR	LTQWLLLTNR	0.0005	19.8387	0.0563	14.4262	LTQWLLTNR	LTQWLLLTNR	0	59.4444	0.0286	54.0208	LQWLLLTNR	LTQWLLLTNR	0	81.4286	0.0474	51.4381	LQWLLLTNR	LTQWLLLTNR	0.0001	46.8	0.0666
0	MDVSTMERTVL	93	MDVSERTVL	MDVSTMERTVL	0.0005	26.5946	0.0544	20.9	MDVSTMTVL	MDVSTMERTVL	0.0001	43.5714	0.0582	36.3411	MDVSTRTVL	MDVSTMERTVL	0	67.5	0.0293	58.1589	MDVSERTVL	MDVSTMERTVL	0	35.5	0.0355	30.206	MDVSTRTVL	MDVSTMERTVL	0.0002	27.4545	0.0422	21.6141	MSTMERTVL	MDVSTMERTVL	0.0025	9.9228	0.1239	8.334	MDVMERTVL	MDVSTMERTVL	0.0017	19.7929	0.1338	12.4193	MSTMERTVL	MDVSTMERTVL	0.0001	39.2	0.1026
0	MAASRTVMAV	86	MAASRTMAV	MAASRTVMAV	0.0005	26.7568	0.109	5.6619	MAASTVMAV	MAASRTVMAV	0.004	10.1033	0.4193	2.907	MAASRVMAV	MAASRTVMAV	0.0001	41.6667	0.0957	13.7265	MAASRTVMV	MAASRTVMAV	0	40	0.0574	17.8286	MAASRTVAV	MAASRTVMAV	0.0021	10.4156	0.1697	2.3051	MAASRTVAV	MAASRTVMAV	0.0066	6.2476	0.3206	1.6316	MAASRVMAV	MAASRTVMAV	0.0332	3.7744	0.502	0.3093	MAASRTVAV	MAASRTVMAV	0.0004	25.3409	0.2966
2	DASMLELVVA	53	DSMLELVVA	DASMLELVVA	0.0005	26.8649	0.0716	12.5663	DAMLELVVA	DASMLELVVA	0.0003	29.88	0.1189	18.7659	DSMLELVVA	DASMLELVVA	0	70	0.0396	43.1457	DSMLELVVA	DASMLELVVA	0	80	0.0205	50.9753	DSMLELVVA	DASMLELVVA	0.0002	26.2609	0.0585	13.6546	DAMLELVVA	DASMLELVVA	0.0001	34	0.0532	26.9976	DAMLELVVA	DASMLELVVA	0.0007	28.2623	0.1146	16.2806	DAMLELVVA	DASMLELVVA	0	67.5	0.0791
3	EKPWKAIQQYI	137	EKPKAIQQY	EKPWKAIQQY	0.0005	26.8649	0.0211	70.6459	EKPAIQQYI	EKPWKAIQQYI	0	53.6667	0.0369	51.7507	EPWKAIQQY	EKPWKAIQQY	0	48	0.0275	61.2459	EWKAIQQYI	EKPWKAIQQYI	0.0044	5.9083	0.1067	8.0804	EPWKAIQQY	EKPWKAIQQY	0.0009	15.5354	0.0278	36.4345	KPKAIQQYI	KPWKAIQQYI	0.0023	10.4083	0.1293	7.7884	EWKAIQQYI	EKPWKAIQQYI	0.0014	21.2138	0.0753	30.4655	EPWKAIQQY	EKPWKAIQQY	0.0005	23.5246	0.0387
2	APPGTRERV	159	APPGTRERV	APPGTRERV	0.0005	26.8649	0.0173	79.9951	APPGTRERV	APPGTRERV	0.0004	24.3333	0.0329	55.8367	APPGTRERV	APPGTRERV	0.0001	30.2727	0.0157	84.8358	APPGTRERV	APPGTRERV	0.0003	17.5778	0.0203	51.3078	APPGTRERV	APPGTRERV	0.0008	15.7559	0.0265	38.4215	APPGTRERV	APPGTRERV	0.3978	0.5239	0.3323	1.5188	APPGTRERV	APPGTRERV	0.0102	7.9039	0.0613	39.241	APPGTRERV	APPGTRERV	0.0001	41.625	0.0173
5	PTACETQAAA	80	PTAETQAAA	PTACETQAAA	0.0005	27	0.065	15.0641	PTAETQAAA	PTACETQAAA	0.0001	47.25	0.0531	39.1255	PTAETQAAA	PTACETQAAA	0	71.6667	0.0273	61.6063	PTAETQAAA	PTACETQAAA	0	90	0.0128	71.6322	PTAETQAAA	PTACETQAAA	0	51.3636	0.0323	30.5558	PTAETQAAA	PTACETQAAA	0	59.4444	0.0342	45.193	PTAETQAAA	PTACETQAAA	0	77	0.0335	68.6083	PTAETQAAA	PTACETQAAA	0	78.3333	0.0503
0	MSSSFSNS	189	MSSSFSNS-	MSSSFSNS	0.0005	27	0.0663	14.5176	MSSSFSNS-	MSSSFSNS	0	71.25	0.04	48.7889	MSSSFSNS-	MSSSFSNS	0	53.125	0.0463	36.0179	MSSS-FSNS	MSSSFSNS	0	80	0.0161	61.4924	MSSSFSNS-	MSSSFSNS	0	57.8571	0.0216	47.4207	MSSSFSNS-	MSSSFSNS	0	61.4286	0.036	42.7958	MSSSFSNS-	MSSSFSNS	0.0001	68.125	0.05	48.78	MSSSFSNS-	MSSSFSNS	0.0001	50.5556	0.0818
5	GTLLSPVCS	37	GTLLSPVCS	GTLLSPVCS	0.0005	27.0857	0.0486	25.6226	GTLLSPVCS	GTLLSPVCS	0.0003	29.28	0.058	36.4461	GTLLSPVCS	GTLLSPVCS	0.0002	27.5625	0.0496	33.045	GTLLSPVCS	GTLLSPVCS	0	70	0.0128	71.5023	GTLLSPVCS	GTLLSPVCS	0	64	0.0131	71.1081	GTLLSPVCS	GTLLSPVCS	0	54.6154	0.0217	67.717	GTLLSPVCS	GTLLSPVCS	0.0001	67.8125	0.0256	80.7655	GTLLSPVCS	GTLLSPVCS	0.0001	46.4	0.0435
6	SILAMRKRM	26	SILAMRKRM	SILAMRKRM	0.0005	27.1429	0.0323	46.9004	SILAMRKRM	SILAMRKRM	0.0014	15.8	0.08	27.5478	SILAMRKRM	SILAMRKRM	0.0009	14.6013	0.0846	16.2907	SILAMRKRM	SILAMRKRM	0.0003	17.7778	0.041	26.0186	SILAMRKRM	SILAMRKRM	0.0026	9.3887	0.0754	9.3343	SILAMRKRM	SILAMRKRM	0.027	3.0429	0.2462	2.727	SILAMRKRM	SILAMRKRM	0.024	4.6825	0.2454	3.3863	SILAMRKRM	SILAMRKRM	0.009	7.5962	0.1692
2	EDVLHPEEPH	160	EDVLHPEEH	EDVLHPEEPH	0.0005	27.1714	0.0232	65.6116	EVLHPEEPH	EDVLHPEEPH	0	72.5	0.0091	92.5337	EVLHPEEPH	EDVLHPEEPH	0.0002	26.8947	0.0246	66.7803	EVLHPEEPH	EDVLHPEEPH	0	90	0.004	96.5734	EVLHPEEPH	EDVLHPEEPH	0.0037	7.8538	0.0476	18.3904	EVLHPEEPH	EDVLHPEEPH	0.0001	40.1429	0.017	78.4884	EVLHPEEPH	EDVLHPEEPH	0.0001	57.931	0.0169	93.1944	EVLHPEEPH	EDVLHPEEPH	0.0001	40.4444	0.0303
0	MSKHREVCSLSR	104	MSEVCSLSR	MSKHREVCSLSR	0.0005	27.2571	0.101	6.5036	MSKHRSLSR	MSKHREVCSLSR	0	76.6667	0.0357	52.9782	MSKHRSLSR	MSKHREVCSLSR	0.0008	14.9051	0.1624	6.6047	MSKHRSLSR	MSKHREVCSLSR	0	65	0.0281	38.2005	MSKHRSLSR	MSKHREVCSLSR	0.0001	45	0.0335	29.2481	MSKHRSLSR	MSKHREVCSLSR	0	55.5556	0.0561	25.2945	MSKHRVCSL	MSKHREVCSL	0.0007	28.5902	0.2416	3.5134	MSKHRSLSR	MSKHREVCSLSR	0	64.375	0.067
1	MSTDEETE	207	MSTDEETE-	MSTDEETE	0.0005	27.2857	0.0257	59.9791	MSTDEETE-	MSTDEETE	0	82.5	0.0116	88.378	MSTDEETE-	MSTDEETE	0	87.5	0.0098	95.0751	MSTDE-ETE	MSTDEETE	0	90	0.0045	96.1028	MSTDEETE-	MSTDEETE	0	80	0.0065	93.3125	MSTDEETE-	MSTDEETE	0	83.3333	0.0094	95.1877	MSTDEETE-	MSTDEETE	0	91	0.0111	96.413	MSTDEETE-	MSTDEETE	0	81.6667	0.0165
2	STSRDIPSQERSA	30	STDIPSQER	STSRDIPSQER	0.0005	27.3429	0.0389	36.493	STSRDIPSA	STSRDIPSQERSA	0.0001	42.5	0.0339	54.7903	STDIPSQER	STSRDIPSQER	0	46.6667	0.0293	58.0958	SIPSQERSA	STSRDIPSQERSA	0	60	0.0101	80.9921	STSRDIPSA	STSRDIPSQERSA	0	59.2857	0.0239	42.813	SIPSQERSA	STSRDIPSQERSA	0	59.4444	0.0304	50.986	STSRDIRSA	STSRDIPSQERSA	0	73.8462	0.0387	61.5351	SIPSQERSA	STSRDIPSQERSA	0	75	0.0327
3	QLESILAMRKRM	26	QLESILARM	QLESILAMRKRM	0.0005	27.4286	0.0584	18.3607	QLESILAMM	QLESILAMRKRM	0.0003	29.04	0.1255	17.7195	QLESILMRK	QLESILAMRK	0	44.3333	0.0707	20.793	QLESILARM	QLESILAMRKRM	0	55	0.0229	46.3297	QLESILARM	QLESILAMRKRM	0	48.6667	0.0415	22.1171	QLESIRKRM	QLESILAMRKRM	0.0001	47.75	0.0476	31.0188	QLLAMRKRM	QLESILAMRKRM	0.0005	32.625	0.1162	15.9238	QLESILARM	QLESILAMRKRM	0.0001	46.4	0.0813
0	MQEVWGEL	51	MQEVWG-EL	MQEVWGEL	0.0005	27.4857	0.0587	18.1915	MQ-EVWGEL	MQEVWGEL	0.0008	19.8155	0.1414	15.5666	MQE-VWGEL	MQEVWGEL	0	71.6667	0.0254	65.113	MQEVWG-EL	MQEVWGEL	0.0002	20.0741	0.0581	17.5883	MQ-EVWGEL	MQEVWGEL	0.0001	38.3333	0.0316	31.3653	MQE-VWGEL	MQEVWGEL	0.0008	16.6126	0.0794	15.8781	MQEVWG-EL	MQEVWGEL	0.0037	13.5524	0.1301	13.0826	MQ-EVWGEL	MQEVWGEL	0.0029	12.0305	0.1825
0	MDEDVLHPEEPH	160	MDEDVLHPH	MDEDVLHPEEPH	0.0005	27.4857	0.0372	38.9389	MVLHPEEPH	MDEDVLHPEEPH	0	71.25	0.0216	71.0662	MVLHPEEPH	MDEDVLHPEEPH	0.0001	33	0.0384	44.6213	MDEDPEEPH	MDEDVLHPEEPH	0	90	0.0071	91.0873	MDEDVLHPH	MDEDVLHPEEPH	0.0001	34.7	0.0242	42.3165	MVLHPEEPH	MDEDVLHPEEPH	0	63.5714	0.021	69.2256	MVLHPEEPH	MDEDVLHPEEPH	0	83.5714	0.021	87.669	MVLHPEEPH	MDEDVLHPEEPH	0.0001	48.4	0.0554
2	YGNKVLSLC	196	YGNKVLSLC	YGNKVLSLC	0.0005	27.4857	0.045	29.1236	YGNKVLSLC	YGNKVLSLC	0.0011	17.3161	0.0841	26.306	YGNKVLSLC	YGNKVLSLC	0.0001	34.5714	0.0316	54.3296	YGNKVLSLC	YGNKVLSLC	0.0001	27.7	0.047	22.3883	YGNKVLSLC	YGNKVLSLC	0.0001	41.6	0.0208	49.2955	YGNKVLSLC	YGNKVLSLC	0.0002	33	0.0422	35.8665	YGNKVLSLC	YGNKVLSLC	0.0038	13.3741	0.0902	23.6649	YGNKVLSLC	YGNKVLSLC	0.0003	30.4167	0.0722
0	MERRVMVL	168	MERRV-MVL	MERRVMVL	0.0005	27.5143	0.0431	31.2734	MER-RVMVL	MERRVMVL	0.0002	34.2857	0.0576	36.6433	MER-RVMVL	MERRVMVL	0.0001	43.6667	0.036	47.7957	ME-RRVMVL	MERRVMVL	0.0002	21.9545	0.0461	22.8401	MER-RVMVL	MERRVMVL	0.0002	29.875	0.0296	33.8261	MER-RVMVL	MERRVMVL	0.0093	5.3168	0.157	5.803	MER-RVMVL	MERRVMVL	0.2812	0.5503	0.5134	0.2775	MER-RVMVL	MERRVMVL	0.0075	8.1979	0.1845
1	LRSCSLNQPKF	96	LCSLNQPKF	LRSCSLNQPKF	0.0005	27.5714	0.0432	31.0923	LRSLNQPKF	LRSCSLNQPKF	0	59.5455	0.0289	60.6821	LSCSLNQPK	LRSCSLNQPK	0.0001	43.6667	0.0659	22.8723	LRSLNQPKF	LRSCSLNQPKF	0.0011	10.6412	0.0707	13.8764	LRSLNQPKF	LRSCSLNQPKF	0.0002	30.5333	0.0249	41.0237	LRSLNQPKF	LRSCSLNQPKF	0.0001	49.3333	0.0327	47.3338	LRSLNQPKF	LRSCSLNQPKF	0.0003	37.6154	0.057	42.5229	LRSCSLNQF	LRSCSLNQPKF	0.0005	24.02	0.1397
3	STIIERMEN	12	STIIERMEN	STIIERMEN	0.0005	27.6286	0.0519	22.8321	STIIERMEN	STIIERMEN	0	68.3333	0.0267	63.5572	STIIERMEN	STIIERMEN	0.0001	35.4286	0.0478	34.5795	STIIERMEN	STIIERMEN	0	70	0.0161	61.3397	STIIERMEN	STIIERMEN	0.0001	35.1111	0.0377	25.1429	STIIERMEN	STIIERMEN	0	50.7692	0.0388	39.4486	STIIERMEN	STIIERMEN	0.0001	64.5455	0.0354	65.884	STIIERMEN	STIIERMEN	0.0001	43	0.0605
3	MSITWELA	106	MSI-TWELA	MSITWELA	0.0005	27.6857	0.0911	7.8773	MSI-TWELA	MSITWELA	0.0001	46.6	0.0923	24.0587	MSI-TWELA	MSITWELA	0	57.1429	0.0479	34.5247	MSITW-ELA	MSITWELA	0	65	0.0336	31.9895	MSI-TWELA	MSITWELA	0	58.5714	0.0312	31.7772	MSIT-WELA	MSITWELA	0	63.5714	0.0371	41.4461	MSITW-ELA	MSITWELA	0.0001	58.7931	0.0745	30.8575	MSI-TWELA	MSITWELA	0.0001	47.6	0.0863
0	MVEKEVGRIC	171	MVEKEVGRC	MVEKEVGRIC	0.0005	27.7429	0.0451	28.9644	MVEEVGRIC	MVEKEVGRIC	0.0002	32.6111	0.0507	40.6647	MVKEVGRIC	MVEKEVGRIC	0	51.875	0.0305	56.0399	MVKEVGRIC	MVEKEVGRIC	0	65	0.0167	59.7258	MVKEVGRIC	MVEKEVGRIC	0.0002	28.5882	0.0322	30.6343	MVKEVGRIC	MVEKEVGRIC	0.0004	23.7692	0.0713	18.4139	MVKEVGRIC	MVEKEVGRIC	0.0007	28.1967	0.0969	21.2652	MEKEVGRIC	MVEKEVGRIC	0.0003	29.6296	0.0924
3	KALAAEKW	199	KAL-AAEKW	KALAAEKW	0.0005	27.8857	0.0178	78.7793	KALA-AEKW	KALAAEKW	0	55	0.0154	81.4949	KALAA-EKW	KALAAEKW	0	49.6667	0.0206	74.7184	KALAA-EKW	KALAAEKW	0.0009	11.1902	0.0474	22.2142	KAL-AAEKW	KALAAEKW	0.0002	28.2353	0.0104	80.4292	KAL-AAEKW	KALAAEKW	0.0001	43.4	0.0198	71.9977	KAL-AAEKW	KALAAEKW	0.0003	41.3333	0.02	89.2186	KAL-AAEKW	KALAAEKW	0.0015	15.6798	0.0421
1	VISTLLDF	50	VISTL-LDF	VISTLLDF	0.0005	27.9429	0.0451	28.9864	VIS-TLLDF	VISTLLDF	0.0001	40.5	0.0512	40.3661	VIS-TLLDF	VISTLLDF	0.0001	37	0.0458	36.517	VIS-TLLDF	VISTLLDF	0.0003	16.6	0.0605	16.7994	-VISTLLDF	VISTLLDF	0.0004	22.3684	0.0493	17.4945	VIS-TLLDF	VISTLLDF	0.0001	37.125	0.0343	45.062	VISTL-LDF	VISTLLDF	0.0005	32.325	0.0481	50.6835	VIS-TLLDF	VISTLLDF	0.0051	9.5831	0.1698
4	FLTFLLQL	75	FL-TFLLQL	FLTFLLQL	0.0005	27.9429	0.0515	23.1445	FL-TFLLQL	FLTFLLQL	0.1462	1.4504	0.5082	1.6917	FLT-FLLQL	FLTFLLQL	0.0001	35.1429	0.0453	36.9387	-FLTFLLQL	FLTFLLQL	0.0005	14.1222	0.0514	20.2646	FLT-FLLQL	FLTFLLQL	0.0001	35.2222	0.0282	35.7921	FLT-FLLQL	FLTFLLQL	0.0004	23.7179	0.0474	31.1619	FLTFL-LQL	FLTFLLQL	0.0293	4.0847	0.2198	4.4504	FLT-FLLQL	FLTFLLQL	0.0014	16.2835	0.1159
0	MALARKLPR	38	MALARKLPR	MALARKLPR	0.0005	28.2	0.0506	23.8644	MALARKLPR	MALARKLPR	0.0001	41.2857	0.0626	34.1984	MALARKLPR	MALARKLPR	0.0258	3.7227	0.2761	2.9616	MALARKLPR	MALARKLPR	0.0001	31.6667	0.0416	25.595	MALARKLPR	MALARKLPR	0.0014	12.644	0.0588	13.5468	MALARKLPR	MALARKLPR	0.0009	16.0541	0.1067	10.4047	MALARKLPR	MALARKLPR	0.0067	9.9636	0.2532	3.1287	MALARKLPR	MALARKLPR	0.0002	33.375	0.0723
1	CIEKPWKAIQQYI	137	CIEKPIQQY	CIEKPWKAIQQY	0.0005	28.2	0.0699	13.142	CIEKPQQYI	CIEKPWKAIQQYI	0	59.0909	0.0677	31.9946	CIEKPQQYI	CIEKPWKAIQQYI	0	67.5	0.0446	37.6087	CWKAIQQYI	CIEKPWKAIQQYI	0.0001	24.2143	0.1175	7.1053	CIEKPIQQY	CIEKPWKAIQQY	0	58.5714	0.024	42.6745	KPWKAIQQI	KPWKAIQQYI	0	52.6923	0.064	21.2997	CIKAIQQYI	CIEKPWKAIQQYI	0.0001	68.125	0.0876	24.709	CIWKAIQQY	CIEKPWKAIQQY	0	63.125	0.0618
1	KIRFVTPTTSK	209	KIRTPTTSK	KIRFVTPTTSK	0.0005	28.2333	0.02	73.2729	KIVTPTTSK	KIRFVTPTTSK	0.0003	27.5806	0.0333	55.3555	KIVTPTTSK	KIRFVTPTTSK	0.9252	0.0308	0.6775	0.1236	KFVTPTTSK	KIRFVTPTTSK	0.0003	16.8909	0.0274	39.0994	KIVTPTTSK	KIRFVTPTTSK	0.0004	21.0455	0.0179	56.6476	KIRTPTTSK	KIRFVTPTTSK	0.0016	12.1728	0.074	17.4888	KIRTPTTSK	KIRFVTPTTSK	0.0001	52.8049	0.0374	63.2217	KIRTPTTSK	KIRFVTPTTSK	0.0026	12.6622	0.0749
1	GSMSITWELAA	106	GSMSITWEA	GSMSITWELAA	0.0005	28.3333	0.0853	8.954	GSMSITWEA	GSMSITWELAA	0.0019	13.748	0.2533	7.4716	GSMSITLAA	GSMSITWELAA	0.0001	30.3636	0.0877	15.4969	GSMSITWEA	GSMSITWELAA	0	56.6667	0.0388	27.6246	GSMSITLAA	GSMSITWELAA	0	55	0.0305	32.6977	GSMSITLAA	GSMSITWELAA	0.0001	39.7143	0.0613	22.5574	GSMSITLAA	GSMSITWELAA	0.0001	59.8276	0.0808	27.6926	GSMSITLAA	GSMSITWELAA	0.0001	46.4	0.1214
3	SSEIIIQVFVS	158	SSEIQVFVS	SSEIIIQVFVS	0.0005	28.3667	0.0629	16.0491	SIIIQVFVS	SSEIIIQVFVS	0	61.875	0.0625	34.2538	SIIIQVFVS	SSEIIIQVFVS	0	77.5	0.0361	47.6542	SSEIIIQVF	SSEIIIQVF	0	70	0.016	61.6506	SSEIIIQVF	SSEIIIQVF	0	73.3333	0.0159	62.2252	SSEIIIQVF	SSEIIIQVF	0	78.3333	0.0192	73.4243	SSEIIIQVF	SSEIIIQVF	0	83.5714	0.0328	69.6654	SSEIIIQVF	SSEIIIQVF	0	73	0.0425
1	CIEKPWKA	137	CIEKPW-KA	CIEKPWKA	0.0005	28.4333	0.039	36.4202	CI-EKPWKA	CIEKPWKA	0.0025	12.3505	0.0902	24.6018	CI-EKPWKA	CIEKPWKA	0	58.5714	0.0262	63.6059	CI-EKPWKA	CIEKPWKA	0	65	0.0154	63.3748	CI-EKPWKA	CIEKPWKA	0	70	0.0121	74.4288	CI-EKPWKA	CIEKPWKA	0	61.4286	0.0255	59.8191	CI-EKPWKA	CIEKPWKA	0.0011	23.5	0.0734	31.4531	CI-EKPWKA	CIEKPWKA	0	71	0.0213
0	MSSTSRDIPSQE	30	MSSDIPSQE	MSSTSRDIPSQE	0.0005	28.4667	0.0459	28.1583	MSSDIPSQE	MSSTSRDIPSQE	0	65.8333	0.0247	66.2604	MSRDIPSQE	MSSTSRDIPSQE	0.0001	42.75	0.0383	44.7539	MSSDIPSQE	MSSTSRDIPSQE	0	90	0.0092	83.9043	MSSDIPSQE	MSSTSRDIPSQE	0	52.2727	0.0178	56.6721	MSRDIPSQE	MSSTSRDIPSQE	0	65	0.0272	56.5756	MSRDIPSQE	MSSTSRDIPSQE	0	76	0.0382	62.1792	MSRDIPSQE	MSSTSRDIPSQE	0	55.4167	0.0458
1	TDKYRRMGI	102	TDKYRRMGI	TDKYRRMGI	0.0005	28.4667	0.0344	43.2584	TDKYRRMGI	TDKYRRMGI	0	63.125	0.0156	81.1453	TDKYRRMGI	TDKYRRMGI	0	55	0.022	72.0158	TDKYRRMGI	TDKYRRMGI	0.0001	32.8	0.0282	38.0201	TDKYRRMGI	TDKYRRMGI	0.0002	27.4091	0.0307	32.4521	TDKYRRMGI	TDKYRRMGI	0.0015	12.6287	0.0694	19.1159	TDKYRRMGI	TDKYRRMGI	0.042	3.2207	0.2722	2.5758	TDKYRRMGI	TDKYRRMGI	0	60	0.0302
3	GSPTACETQ	80	GSPTACETQ	GSPTACETQ	0.0005	28.5	0.0298	51.6929	GSPTACETQ	GSPTACETQ	0	71.25	0.0179	77.2111	GSPTACETQ	GSPTACETQ	0	45.3333	0.0213	73.361	GSPTACETQ	GSPTACETQ	0	53.75	0.0128	71.5923	GSPTACETQ	GSPTACETQ	0	46	0.0154	63.6436	GSPTACETQ	GSPTACETQ	0	70	0.0142	85.5584	GSPTACETQ	GSPTACETQ	0	87.1429	0.0121	96.0901	GSPTACETQ	GSPTACETQ	0.0001	47.2	0.0353
4	VPASLSFWQRL	135	VPASLSQRL	VPASLSFWQRL	0.0005	28.5	0.0434	30.9094	VSLSFWQRL	VPASLSFWQRL	0.0002	30.5455	0.0704	30.9063	VPASSFWQR	VPASLSFWQR	0.0001	29.9231	0.052	31.1876	VSLSFWQRL	VPASLSFWQRL	0.0006	13.4054	0.0942	9.6369	VPASLSQRL	VPASLSFWQRL	0.0002	28.3529	0.0255	40.0084	VPASLSQRL	VPASLSFWQRL	0.2635	0.7632	0.3447	1.3977	VPASLSQRL	VPASLSFWQRL	0.0055	11.012	0.1173	15.6689	VPASLSQRL	VPASLSFWQRL	0.0001	46	0.0482
2	IEKPWKAIQQ	137	IEKPKAIQQ	IEKPWKAIQQ	0.0005	28.5	0.014	87.3474	IEKPKAIQQ	IEKPWKAIQQ	0	69.1667	0.0124	86.8953	IEKPKAIQQ	IEKPWKAIQQ	0.0001	34	0.0212	73.6305	IEPWKAIQQ	IEKPWKAIQQ	0	65	0.0078	88.9129	IEKPKAIQQ	IEKPWKAIQQ	0	47	0.0112	77.7381	IEKPKAIQQ	IEKPWKAIQQ	0.0001	43.4	0.0136	86.9579	IEKPKAIQQ	IEKPWKAIQQ	0.0002	49.5	0.0266	79.1225	IEKPKAIQQ	IEKPWKAIQQ	0.0004	25.2955	0.0352
1	APVRERPWPR	29	APRERPWPR	APVRERPWPR	0.0005	28.8333	0.0319	47.6338	AVRERPWPR	APVRERPWPR	0.0002	35.5385	0.0389	49.8417	AVRERPWPR	APVRERPWPR	0.0503	2.7636	0.2414	3.6877	APRERPWPR	APVRERPWPR	0	40	0.0224	47.1796	APVERPWPR	APVRERPWPR	0.0017	11.5847	0.0479	18.1988	APRERPWPR	APVRERPWPR	0.0089	5.4324	0.1397	6.9122	APRERPWPR	APVRERPWPR	0.0023	17.1875	0.1122	16.8539	AVRERPWPR	APVRERPWPR	0.0003	31.0952	0.0448
2	STSRDIPS	30	STSRDIPS-	STSRDIPS	0.0005	28.9	0.0366	39.7909	STSRDIPS-	STSRDIPS	0	64.375	0.021	71.9351	STSRDIPS-	STSRDIPS	0	48	0.0255	64.9909	STSRDIPS-	STSRDIPS	0	90	0.0087	85.7191	STSRDIPS-	STSRDIPS	0	55	0.0158	62.305	STSRDIPS-	STSRDIPS	0	63.5714	0.0255	59.6702	STSRDIPS-	STSRDIPS	0.0001	61.5909	0.0415	58.1751	STSRDIPS-	STSRDIPS	0	62.5	0.034
1	TGGGRGVW	120	-TGGGRGVW	TGGGRGVW	0.0005	28.9667	0.0241	63.5714	TGGGRGV-W	TGGGRGVW	0	87.5	0.0088	93.1404	TGGGRGV-W	TGGGRGVW	0	57.8571	0.0139	88.3688	TGGGRGV-W	TGGGRGVW	0.0001	30.8333	0.0228	46.5054	-TGGGRGVW	TGGGRGVW	0	50.4545	0.0142	67.2819	TG-GGRGVW	TGGGRGVW	0.0001	36.2222	0.0298	51.9635	TGGGRGV-W	TGGGRGVW	0.0007	29.4182	0.0414	58.2145	TGG-GRGVW	TGGGRGVW	0.0001	42.7143	0.0301
2	YNNRMQEST	163	YNNRMQEST	YNNRMQEST	0.0005	29	0.0502	24.2176	YNNRMQEST	YNNRMQEST	0	59.5455	0.023	68.7589	YNNRMQEST	YNNRMQEST	0	73.3333	0.0177	80.7317	YNNRMQEST	YNNRMQEST	0	43.5	0.0225	47.0739	YNNRMQEST	YNNRMQEST	0	66.25	0.0157	62.8842	YNNRMQEST	YNNRMQEST	0	59.4444	0.0294	52.5896	YNNRMQEST	YNNRMQEST	0.0012	22.9615	0.0986	20.711	YNNRMQEST	YNNRMQEST	0	55.4167	0.0362
3	MMAFLRTPL	205	MMAFLRTPL	MMAFLRTPL	0.0005	29.069	0.1199	4.719	MMAFLRTPL	MMAFLRTPL	0.0375	3.4433	0.7039	0.3648	MMAFLRTPL	MMAFLRTPL	0.0005	18.9429	0.222	4.1839	MMAFLRTPL	MMAFLRTPL	0.0009	11.5978	0.2143	2.8091	MMAFLRTPL	MMAFLRTPL	0.0011	13.9133	0.1675	2.363	MMAFLRTPL	MMAFLRTPL	0.0813	1.6426	0.633	0.1827	MMAFLRTPL	MMAFLRTPL	0.1954	0.82	0.7616	0.012	MMAFLRTPL	MMAFLRTPL	0.062	2.9648	0.7162
6	GLDRGCQA	44	GLD-RGCQA	GLDRGCQA	0.0005	29.1034	0.037	39.3377	GL-DRGCQA	GLDRGCQA	0.0007	20.7586	0.0628	34.102	GLD-RGCQA	GLDRGCQA	0.0001	34.4286	0.026	64.1182	GLDRGC-QA	GLDRGCQA	0	67.5	0.009	84.9108	GL-DRGCQA	GLDRGCQA	0	80	0.0081	88.2738	GLDR-GCQA	GLDRGCQA	0	56.1111	0.0226	65.672	GLD-RGCQA	GLDRGCQA	0.0002	43.6429	0.0564	43.0573	GL-DRGCQA	GLDRGCQA	0.0001	48.4	0.0289
1	AVAAAVGAA	67	AVAAAVGAA	AVAAAVGAA	0.0005	29.1034	0.0611	16.8781	AVAAAVGAA	AVAAAVGAA	0.0103	6.6461	0.2535	7.4645	AVAAAVGAA	AVAAAVGAA	0.0015	11.9493	0.1024	12.5103	AVAAAVGAA	AVAAAVGAA	0	55	0.0245	43.5517	AVAAAVGAA	AVAAAVGAA	0.0058	6.2626	0.1861	1.9042	AVAAAVGAA	AVAAAVGAA	0.0106	4.9717	0.2675	2.3495	AVAAAVGAA	AVAAAVGAA	0.0005	33.8108	0.0847	25.8933	AVAAAVGAA	AVAAAVGAA	0.0034	11.3145	0.2749
0	MGTWNLGLLE	141	MTWNLGLLE	MGTWNLGLLE	0.0005	29.2069	0.0982	6.8373	MTWNLGLLE	MGTWNLGLLE	0	55	0.0995	22.3762	MTWNLGLLE	MGTWNLGLLE	0.0004	19.7018	0.132	8.7646	MTWNLGLLE	MGTWNLGLLE	0	67.5	0.0438	24.1703	MTWNLGLLE	MGTWNLGLLE	0.0001	44.5	0.0402	23.0872	MTWNLGLLE	MGTWNLGLLE	0	78.3333	0.0379	40.4362	MTWNLGLLE	MGTWNLGLLE	0	80.7143	0.068	34.6639	MTWNLGLLE	MGTWNLGLLE	0	61.875	0.0756
0	MSYNNRMQES	163	MSYNNRMQS	MSYNNRMQES	0.0005	29.2069	0.078	10.6613	MSYNNMQES	MSYNNRMQES	0.0001	46.4	0.0739	29.6366	MSYNNRMQS	MSYNNRMQES	0.0002	27.75	0.1053	12.0455	MYNNRMQES	MSYNNRMQES	0.0001	28.75	0.0512	20.3798	MSYNNMQES	MSYNNRMQES	0.0001	43.25	0.0528	15.7978	MSYNNRMES	MSYNNRMQES	0.0001	38.2857	0.0804	15.6193	MSYNRMQES	MSYNNRMQES	0.0002	49.2	0.1074	18.0934	MSYNNMQES	MSYNNRMQES	0.0001	40.7778	0.1231
3	QLESILAMRKR	26	QLESILAKR	QLESILAMRKR	0.0004	29.4138	0.0317	48.0437	QLESILAKR	QLESILAMRKR	0.0001	41.7143	0.0309	58.1906	QLESILAKR	QLESILAMRKR	0.0039	8.1298	0.1357	8.4304	QLESILAKR	QLESILAMRKR	0	49	0.0121	73.8841	QSILAMRKR	QLESILAMRKR	0.0002	27.1364	0.031	32.068	QLESILAKR	QLESILAMRKR	0	64.2857	0.0126	89.2103	QLESILRKR	QLESILAMRKR	0	80	0.0181	91.7061	QLILAMRKR	QLESILAMRKR	0.0001	51.6667	0.0255
1	DVSTMERTVL	93	DSTMERTVL	DVSTMERTVL	0.0004	29.4828	0.0449	29.2449	DVSTMETVL	DVSTMERTVL	0.0002	35.7692	0.0443	45.2598	DVSTMERTL	DVSTMERTVL	0	58.5714	0.0257	64.5682	DVSTMERTL	DVSTMERTVL	0.0001	32.8	0.0244	43.665	DVSTERTVL	DVSTMERTVL	0.005	6.7631	0.097	6.2468	DVSTERTVL	DVSTMERTVL	0.0056	6.7691	0.1277	7.9401	DVSMERTVL	DVSTMERTVL	0.0174	5.7804	0.1856	6.497	DVSTERTVL	DVSTMERTVL	0.0002	36.5833	0.0673
2	ASRTVMAV	86	ASR-TVMAV	ASRTVMAV	0.0004	29.6552	0.0445	29.7124	AS-RTVMAV	ASRTVMAV	0.0005	23.6182	0.0705	30.8624	ASR-TVMAV	ASRTVMAV	0.0003	23.3103	0.0555	28.6871	ASR-TVMAV	ASRTVMAV	0	47	0.022	47.9032	ASR-TVMAV	ASRTVMAV	0.0001	37	0.0273	37.1927	ASR-TVMAV	ASRTVMAV	0.0044	7.5794	0.1482	6.3328	ASRT-VMAV	ASRTVMAV	0.007	9.7329	0.1475	10.3571	ASR-TVMAV	ASRTVMAV	0.0016	15.1383	0.1236
2	AQRTQGRWR	54	AQRTQGRWR	AQRTQGRWR	0.0004	29.6897	0.019	75.686	AQRTQGRWR	AQRTQGRWR	0.0003	29.96	0.0253	65.3954	AQRTQGRWR	AQRTQGRWR	0.0296	3.4889	0.1814	5.6547	AQRTQGRWR	AQRTQGRWR	0	38.6667	0.0165	60.2883	AQRTQGRWR	AQRTQGRWR	0.0004	20.5849	0.0255	39.9836	AQRTQGRWR	AQRTQGRWR	0.0002	29.9412	0.0449	33.2426	AQRTQGRWR	AQRTQGRWR	0.0002	47.3636	0.0491	49.6873	AQRTQGRWR	AQRTQGRWR	0.0037	10.9917	0.0975
3	ALSAPAIRLS	17	ASAPAIRLS	ALSAPAIRLS	0.0004	29.7241	0.0477	26.449	ALSAPAIRL	ALSAPAIRL	0.0119	6.2195	0.2005	10.322	ALAPAIRLS	ALSAPAIRLS	0.0011	13.3793	0.1229	9.6605	ALSAPAIRL	ALSAPAIRL	0	50	0.0214	49.1183	ALAPAIRLS	ALSAPAIRLS	0.0001	40	0.0287	35.0727	ALSAPAIRL	ALSAPAIRL	0.0001	44.5	0.0364	42.3038	ALSAPAIRL	ALSAPAIRL	0.0001	56.5517	0.0354	65.9316	ALAPAIRLS	ALSAPAIRLS	0.0005	23.6066	0.106
3	RSTRTRAARR	79	RSTRTAARR	RSTRTRAARR	0.0004	29.7586	0.0508	23.6956	RSTRTAARR	RSTRTRAARR	0	65	0.0295	59.8486	RTRTRAARR	RSTRTRAARR	0.0251	3.7717	0.314	2.3242	RSTRTRAAR	RSTRTRAARR	0	42	0.0281	38.2005	RSTRTRAAR	RSTRTRAARR	0.0001	41.4	0.029	34.6627	RSTRTRAAR	RSTRTRAARR	0.0001	40.4286	0.0659	20.4998	RTRTRAARR	RSTRTRAARR	0.0001	58.1034	0.0712	32.7115	RTRTRAARR	RSTRTRAARR	0.0001	40.4444	0.0615
0	MAAPSRVRCGR	153	MAAPSRVRR	MAAPSRVRCGR	0.0004	29.7586	0.0406	34.2369	MAAPSRVGR	MAAPSRVRCGR	0.0001	47.75	0.031	58.1143	MAAPSRVGR	MAAPSRVRCGR	0.0059	6.925	0.1325	8.7149	MAAPSRVGR	MAAPSRVRCGR	0	39	0.0226	46.9265	MAAPSRVGR	MAAPSRVRCGR	0.0033	8.4023	0.0634	12.132	MPSRVRCGR	MAAPSRVRCGR	0.0009	16.1802	0.0906	13.1933	MAAPSRVGR	MAAPSRVRCGR	0.0001	55.3448	0.0716	32.5152	MAAPSRVGR	MAAPSRVRCGR	0.0001	42	0.0437
2	ISTLLDFK	50	IST-LLDFK	ISTLLDFK	0.0004	29.8276	0.0652	14.995	IST-LLDFK	ISTLLDFK	0	69.1667	0.0283	61.4441	IS-TLLDFK	ISTLLDFK	0.0009	14.6582	0.1165	10.4468	IST-LLDFK	ISTLLDFK	0	80	0.0168	59.5998	-ISTLLDFK	ISTLLDFK	0	71.6667	0.0142	67.4544	ISTLLD-FK	ISTLLDFK	0	85	0.0124	89.8411	ISTLLDFK-	ISTLLDFK	0	85	0.0188	90.8586	IST-LLDFK	ISTLLDFK	0	61.875	0.0281
0	MLTEGLGNA	20	MLTEGLGNA	MLTEGLGNA	0.0004	29.8966	0.0561	19.7972	MLTEGLGNA	MLTEGLGNA	0.1715	1.2826	0.5515	1.2668	MLTEGLGNA	MLTEGLGNA	0.0003	23.5862	0.0666	22.5768	MLTEGLGNA	MLTEGLGNA	0	50	0.0258	41.4284	MLTEGLGNA	MLTEGLGNA	0.0006	17.7222	0.0999	5.9301	MLTEGLGNA	MLTEGLGNA	0.0001	34.3636	0.0615	22.4924	MLTEGLGNA	MLTEGLGNA	0.0008	27.2817	0.0947	22.0026	MLTEGLGNA	MLTEGLGNA	0.0006	22.4429	0.1495
4	LPKKAYLM	121	-LPKKAYLM	LPKKAYLM	0.0004	29.8966	0.0321	47.3271	-LPKKAYLM	LPKKAYLM	0.0002	35.7692	0.0443	45.2017	LPK-KAYLM	LPKKAYLM	0	45.6667	0.0281	60.1573	-LPKKAYLM	LPKKAYLM	0.0013	9.8824	0.0687	14.394	LPK-KAYLM	LPKKAYLM	0.0003	25.9615	0.0254	40.1007	LPK-KAYLM	LPKKAYLM	0.1962	0.9288	0.3427	1.4174	LPK-KAYLM	LPKKAYLM	0.4803	0.241	0.4708	0.4117	LPKKA-YLM	LPKKAYLM	0.0002	31.8571	0.0515
5	EVCSLSRV	104	EVC-SLSRV	EVCSLSRV	0.0004	29.931	0.0345	43.0453	EVC-SLSRV	EVCSLSRV	0.0002	35.0769	0.039	49.7298	EVCSLSRV-	EVCSLSRV	0	59.2857	0.0212	73.4968	EVCSLS-RV	EVCSLSRV	0	60	0.0137	68.6849	EVC-SLSRV	EVCSLSRV	0.0013	12.768	0.0754	9.3279	EVC-SLSRV	EVCSLSRV	0.0001	48.25	0.0277	55.6766	EVCSL-SRV	EVCSLSRV	0.0009	25.3933	0.0611	39.4197	EVC-SLSRV	EVCSLSRV	0	59.1667	0.0331
3	PGSDRLLGL	187	PGSDRLLGL	PGSDRLLGL	0.0004	30	0.0296	51.9662	PGSDRLLGL	PGSDRLLGL	0.0001	41	0.0262	64.1621	PGSDRLLGL	PGSDRLLGL	0	45.3333	0.0191	77.9345	PGSDRLLGL	PGSDRLLGL	0.0003	18.4474	0.0262	40.8752	PGSDRLLGL	PGSDRLLGL	0	50.9091	0.0138	68.5807	PGSDRLLGL	PGSDRLLGL	0.0003	24.8387	0.0315	49.1451	PGSDRLLGL	PGSDRLLGL	0.0068	9.8605	0.0651	36.5253	PGSDRLLGL	PGSDRLLGL	0	60	0.0192
2	PVRERPWPR	29	PVRERPWPR	PVRERPWPR	0.0004	30.0357	0.0291	53.0751	PVRERPWPR	PVRERPWPR	0.0002	32.1111	0.0327	56.1089	PVRERPWPR	PVRERPWPR	0.0126	5.0214	0.1352	8.473	PVRERPWPR	PVRERPWPR	0.0001	29.5714	0.0251	42.6092	PVRERPWPR	PVRERPWPR	0.0011	14.0779	0.0405	22.8318	PVRERPWPR	PVRERPWPR	0.0001	33.5455	0.0297	52.0829	PVRERPWPR	PVRERPWPR	0.0012	22.9462	0.0722	32.1576	PVRERPWPR	PVRERPWPR	0.0002	35.6	0.0276
1	SSSFSNSC	189	SSS-FSNSC	SSSFSNSC	0.0004	30.0357	0.0454	28.7505	SSS-FSNSC	SSSFSNSC	0	61.875	0.0211	71.8129	SSS-FSNSC	SSSFSNSC	0	61.25	0.0274	61.4142	SSS-FSNSC	SSSFSNSC	0	58.3333	0.0155	63.0158	SSS-FSNSC	SSSFSNSC	0	65	0.0115	76.5056	SSS-FSNSC	SSSFSNSC	0.0001	42	0.0326	47.5076	SSS-FSNSC	SSSFSNSC	0.0002	46.4615	0.0386	61.7503	SSS-FSNSC	SSSFSNSC	0	53.6111	0.0432
1	ELSEFCGGR	1	ELSEFCGGR	ELSEFCGGR	0.0004	30.1786	0.0431	31.3007	ELSEFCGGR	ELSEFCGGR	0.0002	34.5714	0.0641	33.5381	ELSEFCGGR	ELSEFCGGR	0.0027	9.4334	0.1132	10.89	ELSEFCGGR	ELSEFCGGR	0	47	0.0191	54.0643	ELSEFCGGR	ELSEFCGGR	0.0073	5.5204	0.1405	3.2819	ELSEFCGGR	ELSEFCGGR	0	57.2222	0.0197	72.1261	ELSEFCGGR	ELSEFCGGR	0.0001	53.4146	0.0287	75.8992	ELSEFCGGR	ELSEFCGGR	0.0001	52.2222	0.0352
3	MSITWELAAL	106	MSITWELAL	MSITWELAAL	0.0004	30.3214	0.1227	4.5136	MITWELAAL	MSITWELAAL	0.0024	12.6344	0.3838	3.5736	MSITWELAL	MSITWELAAL	0	46.3333	0.0949	13.8864	MSITWLAAL	MSITWELAAL	0.0001	27.9	0.1033	8.4459	MSITELAAL	MSITWELAAL	0.0026	9.4468	0.2516	0.9604	MITWELAAL	MSITWELAAL	0.0013	13.6132	0.2074	3.6704	MSITELAAL	MSITWELAAL	0.0009	25.4382	0.2148	4.711	MSITELAAL	MSITWELAAL	0.0019	14.1954	0.3811
0	MLRAEALPV	112	MLRAEALPV	MLRAEALPV	0.0004	30.3214	0.0862	8.7847	MLRAEALPV	MLRAEALPV	0.0638	2.5282	0.5817	1.029	MLRAEALPV	MLRAEALPV	0.0011	13.532	0.1551	7.0172	MLRAEALPV	MLRAEALPV	0	40	0.0603	16.8443	MLRAEALPV	MLRAEALPV	0.0005	19.8226	0.0797	8.5534	MLRAEALPV	MLRAEALPV	0.013	4.4876	0.3321	1.5209	MLRAEALPV	MLRAEALPV	0.0626	2.4054	0.5382	0.2065	MLRAEALPV	MLRAEALPV	0.014	6.201	0.487
0	MSSTSRDIPSQ	30	MSSTDIPSQ	MSSTSRDIPSQ	0.0004	30.3571	0.0397	35.4185	MSSTSIPSQ	MSSTSRDIPSQ	0	63.75	0.0201	73.4415	MSSTSIPSQ	MSSTSRDIPSQ	0.0001	39	0.0421	40.2912	MSSTSIPSQ	MSSTSRDIPSQ	0	90	0.0079	88.6327	MTSRDIPSQ	MSSTSRDIPSQ	0	48	0.0207	49.5603	MSSTSRPSQ	MSSTSRDIPSQ	0	62.8571	0.0291	53.0945	MSSTSRPSQ	MSSTSRDIPSQ	0	87.8571	0.0336	68.4699	MSSTSIPSQ	MSSTSRDIPSQ	0	54.4444	0.0445
4	LTQWLLLTN	56	LTQWLLLTN	LTQWLLLTN	0.0004	30.5357	0.101	6.5024	LTQWLLLTN	LTQWLLLTN	0	64.375	0.0664	32.5358	LTQWLLLTN	LTQWLLLTN	0.0001	38	0.0771	18.4597	LTQWLLLTN	LTQWLLLTN	0	56.6667	0.0415	25.6702	LTQWLLLTN	LTQWLLLTN	0	55.7143	0.0316	31.3198	LTQWLLLTN	LTQWLLLTN	0	78.3333	0.0327	47.2644	LTQWLLLTN	LTQWLLLTN	0	85.7143	0.0481	50.7492	LTQWLLLTN	LTQWLLLTN	0	63.75	0.0912
0	MMSTDEETEAWRG	207	MTDEETEAW	MMSTDEETEAW	0.0004	30.5714	0.0618	16.579	MMSETEAWR	MMSTDEETEAWR	0	82.5	0.0639	33.6133	MMSTTEAWR	MMSTDEETEAWR	0	85	0.0418	40.702	MMDEETEAW	MMSTDEETEAW	0	70	0.0303	35.4947	MTDEETEAW	MMSTDEETEAW	0	73.3333	0.0155	63.3097	MTDEETEAW	MMSTDEETEAW	0	95	0.0162	80.4356	MMDEETEAW	MMSTDEETEAW	0	97	0.0373	63.3719	MMSEETEAW	MMSTDEETEAW	0	80	0.0644
5	RVSFPPGK	34	RVSFPPGK-	RVSFPPGK	0.0004	30.6071	0.0249	61.6885	RV-SFPPGK	RVSFPPGK	0.0002	33.1875	0.0289	60.669	RVSFP-PGK	RVSFPPGK	0.3535	0.7311	0.4191	1.2174	RV-SFPPGK	RVSFPPGK	0	43.5	0.0148	65.0377	RVSFP-PGK	RVSFPPGK	0.0001	32.6364	0.0172	58.4179	RVSFPPGK-	RVSFPPGK	0.0002	30.7647	0.0358	42.984	RVSFPPGK-	RVSFPPGK	0.0001	62.5	0.0214	87.1408	RVSFP-PGK	RVSFPPGK	0.001	18.6643	0.0483
0	MEMVCMLL	192	MEMVC-MLL	MEMVCMLL	0.0004	30.6071	0.0812	9.8501	MEM-VCMLL	MEMVCMLL	0.0001	36.75	0.1453	15.097	MEMVC-MLL	MEMVCMLL	0	62.5	0.0514	31.6525	MEM-VCMLL	MEMVCMLL	0.0001	29.1429	0.0842	11.1954	MEM-VCMLL	MEMVCMLL	0.0001	38.3333	0.0339	28.7911	MEM-VCMLL	MEMVCMLL	0.0002	30.8235	0.0804	15.6247	MEM-VCMLL	MEMVCMLL	0.0025	16.3738	0.2347	3.7864	MEM-VCMLL	MEMVCMLL	0.0002	32.55	0.1487
2	KTRHREVL	179	KTR-HREVL	KTRHREVL	0.0004	30.6429	0.0277	55.8971	KTR-HREVL	KTRHREVL	0.0001	45	0.0221	70.1728	KTR-HREVL	KTRHREVL	0.0003	21.8974	0.0543	29.4304	KT-RHREVL	KTRHREVL	0.0002	22.3158	0.0288	37.3257	KTR-HREVL	KTRHREVL	0.0001	41.6	0.0149	65.0358	KTR-HREVL	KTRHREVL	0.0528	2.1639	0.2439	2.7727	KTRHR-EVL	KTRHREVL	0.0591	2.4926	0.2288	4.022	KTR-HREVL	KTRHREVL	0.003	11.9269	0.089
1	VEKEVGRI	171	-VEKEVGRI	VEKEVGRI	0.0004	30.6786	0.0197	74.134	VEKEVGR-I	VEKEVGRI	0	65	0.0122	87.2419	VEKEVGRI-	VEKEVGRI	0	70	0.0102	94.5364	VEKEVG-RI	VEKEVGRI	0.0001	29	0.0188	54.5553	VEK-EVGRI	VEKEVGRI	0.0001	41	0.0132	70.5575	VEKEVGR-I	VEKEVGRI	0.0002	30.5294	0.0238	63.1973	VEKEVGR-I	VEKEVGRI	0.0014	21.3655	0.044	55.1363	VEKEVGR-I	VEKEVGRI	0.0005	24.38	0.0356
1	SSTSRDIPSQE	30	SSTDIPSQE	SSTSRDIPSQE	0.0004	30.75	0.0232	65.6045	SSTDIPSQE	SSTSRDIPSQE	0	58.6364	0.0129	85.9896	SSRDIPSQE	SSTSRDIPSQE	0.0003	22.1714	0.0266	62.9912	SSRDIPSQE	SSTSRDIPSQE	0	80	0.0059	94.75	SSRDIPSQE	SSTSRDIPSQE	0.0001	44	0.0103	80.6724	SSRDIPSQE	SSTSRDIPSQE	0.0001	45.25	0.0195	72.555	SSRDIPSQE	SSTSRDIPSQE	0.0001	60.4545	0.0242	82.8781	SSRDIPSQE	SSTSRDIPSQE	0.0002	35.0667	0.027
2	LHSHPEFL	150	-LHSHPEFL	LHSHPEFL	0.0004	30.75	0.0316	48.2568	-LHSHPEFL	LHSHPEFL	0.0061	8.4241	0.1018	21.8765	-LHSHPEFL	LHSHPEFL	0	57.1429	0.0244	67.2224	LHS-HPEFL	LHSHPEFL	0.0014	9.6353	0.0413	25.8265	LHS-HPEFL	LHSHPEFL	0	51.3636	0.0121	74.3049	LHS-HPEFL	LHSHPEFL	0.0004	21.7347	0.0371	41.3721	-LHSHPEFL	LHSHPEFL	0.0069	9.8004	0.1113	17.0568	-LHSHPEFL	LHSHPEFL	0.0002	31.8571	0.0415
0	MAAPSRVR	153	MAAPSRVR-	MAAPSRVR	0.0004	30.8214	0.0273	56.629	MAA-PSRVR	MAAPSRVR	0.0001	46.4	0.0252	65.5232	MAA-PSRVR	MAAPSRVR	0.0014	12.3019	0.0837	16.5294	MAAPSRV-R	MAAPSRVR	0	50	0.0139	68.0634	MAAPSRV-R	MAAPSRVR	0.0006	18.1667	0.0322	30.6895	MAAPSRV-R	MAAPSRVR	0.0009	15.6222	0.072	18.1571	MAAPSRVR-	MAAPSRVR	0.0007	29.5091	0.0674	35.0107	MAA-PSRVR	MAAPSRVR	0.0003	29.3704	0.0526
1	GPSSGFLDVQL	164	GPSSGFLQL	GPSSGFLDVQL	0.0004	30.8571	0.0302	50.8435	GPSSGFVQL	GPSSGFLDVQL	0.0004	24.4792	0.0439	45.5544	GPSSGFLQL	GPSSGFLDVQL	0.0001	31.9	0.0232	69.5975	GPSSGFLQL	GPSSGFLDVQL	0.0001	27.8	0.0168	59.5356	GPSSGFLQL	GPSSGFLDVQL	0.0003	25.1154	0.0143	67.0215	GPSSGFLQL	GPSSGFLDVQL	0.4107	0.5061	0.3301	1.5403	GPSSGFVQL	GPSSGFLDVQL	0.0052	11.3933	0.0643	37.1285	GPSSGFVQL	GPSSGFLDVQL	0.0001	42.8571	0.0321
0	MTAPPGTRERVGG	159	MTAPPGTRG	MTAPPGTRERVGG	0.0004	30.8929	0.0498	24.5471	MTAPPGTRV	MTAPPGTRERV	0	67.5	0.036	52.636	MTAPPGTER	MTAPPGTRER	0.0001	35.1429	0.0447	37.5556	MTAPPGTRR	MTAPPGTRER	0	80	0.0157	62.6597	MTAPPGTRG	MTAPPGTRERVGG	0.0001	43	0.0392	23.9049	MTAPPGTRG	MTAPPGTRERVGG	0	65	0.042	35.9981	MTAPPGTRG	MTAPPGTRERVGG	0	79	0.0449	54.1529	MTAPPGTRG	MTAPPGTRERVGG	0	75	0.0585
3	ILTQWLLLT	56	ILTQWLLLT	ILTQWLLLT	0.0004	30.9286	0.0685	13.6618	ILTQWLLLT	ILTQWLLLT	0.0763	2.2846	0.4786	2.0179	ILTQWLLLT	ILTQWLLLT	0.0006	16.97	0.0947	13.9345	ILTQWLLLT	ILTQWLLLT	0	34	0.0404	26.4351	ILTQWLLLT	ILTQWLLLT	0.0001	42.8	0.0263	38.6874	ILTQWLLLT	ILTQWLLLT	0	72.5	0.0213	68.587	ILTQWLLLT	ILTQWLLLT	0.0003	41.3889	0.052	46.8692	ILTQWLLLT	ILTQWLLLT	0.0001	38.8	0.0722
4	RERERRAPQR	130	RERERAPQR	RERERRAPQR	0.0004	30.9286	0.0218	68.96	RERERAPQR	RERERRAPQR	0	56.3636	0.0182	76.5543	RERERAPQR	RERERRAPQR	0.0026	9.6323	0.0759	18.8492	RRERRAPQR	RERERRAPQR	0	42	0.0189	54.476	RERERAPQR	RERERRAPQR	0.0001	32.3636	0.0215	47.7863	RERERRPQR	RERERRAPQR	0.0002	27.9524	0.0448	33.3015	RERERRAPR	RERERRAPQR	0.0005	32.4	0.0911	23.3336	RERERAPQR	RERERRAPQR	0.0004	26.1707	0.0439
0	MVARLAVEP	191	MVARLAVEP	MVARLAVEP	0.0004	31	0.0477	26.42	MVARLAVEP	MVARLAVEP	0.0013	16.085	0.118	18.9143	MVARLAVEP	MVARLAVEP	0.0002	27.5	0.0552	28.8341	MVARLAVEP	MVARLAVEP	0	41.5	0.0306	35.1222	MVARLAVEP	MVARLAVEP	0.0004	22.5789	0.0449	19.8496	MVARLAVEP	MVARLAVEP	0.0004	22.0476	0.0683	19.5136	MVARLAVEP	MVARLAVEP	0.0005	31.8605	0.0813	27.4889	MVARLAVEP	MVARLAVEP	0.0005	23.3607	0.1229
0	MHVILTQW	56	MHV-ILTQW	MHVILTQW	0.0004	31.125	0.0251	61.3495	-MHVILTQW	MHVILTQW	0	52	0.0262	64.183	MHV-ILTQW	MHVILTQW	0.0001	43	0.0274	61.5276	MHV-ILTQW	MHVILTQW	0.0165	3.2382	0.1163	7.2071	MHV-ILTQW	MHVILTQW	0.0002	27.8636	0.0222	46.1835	MHV-ILTQW	MHVILTQW	0.0002	31.0667	0.031	49.9937	MHV-ILTQW	MHVILTQW	0.0015	20.9598	0.0573	42.3078	MHV-ILTQW	MHVILTQW	0.0016	15.1621	0.077
0	MSLAWFSL	39	MSL-AWFSL	MSLAWFSL	0.0004	31.2083	0.0877	8.5135	MSLAW-FSL	MSLAWFSL	0.0005	23.0909	0.2198	9.1584	MSLAW-FSL	MSLAWFSL	0	47.5	0.0862	15.8636	MSLA-WFSL	MSLAWFSL	0.0005	14.4333	0.1819	3.6568	MSLAWF-SL	MSLAWFSL	0	45.6667	0.0449	19.8713	MSL-AWFSL	MSLAWFSL	0.0008	17.0568	0.1337	7.3877	MSLAWF-SL	MSLAWFSL	0.01	7.9773	0.3508	1.206	MSLAWF-SL	MSLAWFSL	0.0003	28.7586	0.1732
1	SLAWFSLHWA	39	SLAWFSLHA	SLAWFSLHWA	0.0004	31.25	0.1051	6.0536	SLWFSLHWA	SLAWFSLHWA	0.0733	2.3409	0.6922	0.4133	SLAWFSLHA	SLAWFSLHWA	0.0005	18.2286	0.1949	5.1041	SLAWFSLHW	SLAWFSLHW	0.0001	28.75	0.0732	13.3426	SLAWFSLHW	SLAWFSLHW	0.0001	35.7778	0.06	13.1706	SLAFSLHWA	SLAWFSLHWA	0.0001	48.25	0.0681	19.5984	SLAWFSLHA	SLAWFSLHWA	0.0001	51.4634	0.1207	14.9201	SLAWFSLHW	SLAWFSLHW	0.0002	31.4762	0.1969
0	MVAQAELR	149	MVAQAELR-	MVAQAELR	0.0004	31.2917	0.037	39.345	MVAQ-AELR	MVAQAELR	0.0001	45.8333	0.033	55.7393	MVA-QAELR	MVAQAELR	0.0006	17.284	0.0684	21.8008	MVAQA-ELR	MVAQAELR	0	55	0.0148	65.2229	MVAQA-ELR	MVAQAELR	0.0005	19.7581	0.043	21.0387	MVAQ-AELR	MVAQAELR	0.0002	31.7333	0.0262	58.4169	MVAQAELR-	MVAQAELR	0.0001	62.7273	0.031	72.389	MVAQA-ELR	MVAQAELR	0.0001	43.4286	0.0416
4	RTEHKLPG	155	RTEHKLPG-	RTEHKLPG	0.0004	31.2917	0.0327	46.0793	RTEHKLPG-	RTEHKLPG	0	76.6667	0.0152	81.8427	RTEHKLPG-	RTEHKLPG	0.0001	35.7143	0.033	52.1025	RTEHKLPG-	RTEHKLPG	0	80	0.0131	70.3864	RTEHKLPG-	RTEHKLPG	0	73.3333	0.0105	80.118	RTE-HKLPG	RTEHKLPG	0	62.8571	0.0347	44.4382	RTEHKLPG-	RTEHKLPG	0.0001	67.1875	0.0544	44.6901	RTEHKLPG-	RTEHKLPG	0	60	0.0333
1	SSSFSNSCKLC	189	SSSFSNSLC	SSSFSNSCKLC	0.0004	31.3333	0.0595	17.7697	SSFSNSCKL	SSSFSNSCKL	0	54.6667	0.0427	46.5185	SSSFSNSCK	SSSFSNSCK	0.0001	40.4	0.0641	23.7181	SFSNSCKLC	SSSFSNSCKLC	0	38.6667	0.0342	31.3812	SSFSNSCKL	SSSFSNSCKL	0	66.25	0.0168	59.4408	SSFSNSCKL	SSSFSNSCKL	0	68	0.031	49.8991	SSFSNSCKL	SSSFSNSCKL	0	75.5	0.0434	55.9256	SSFSNSCKL	SSSFSNSCKL	0	71	0.0544
1	VISTLLDFKL	50	VSTLLDFKL	VISTLLDFKL	0.0004	31.375	0.075	11.5141	VISTLLFKL	VISTLLDFKL	0.0065	8.1812	0.3389	4.5945	VISTLLDFK	VISTLLDFK	0.001	13.9704	0.2021	4.8343	VISTLLFKL	VISTLLDFKL	0.0002	20.6296	0.0802	11.9241	VISTLLFKL	VISTLLDFKL	0.0001	34.1	0.0407	22.6974	VISTLDFKL	VISTLLDFKL	0.0001	34.4545	0.0572	24.7018	VISTLLFKL	VISTLLDFKL	0.0003	39.3333	0.0837	26.3241	VISTLLDKL	VISTLLDFKL	0.0003	30.9583	0.1246
4	STRTRAARRR	79	STRTAARRR	STRTRAARRR	0.0004	31.375	0.0385	37.065	STRTRAARR	STRTRAARRR	0	65	0.0192	74.8582	STRTAARRR	STRTRAARRR	0.011	5.3193	0.2031	4.7962	SRTRAARRR	STRTRAARRR	0	46	0.0177	57.2209	STRTAARRR	STRTRAARRR	0.0003	24.1667	0.0387	24.3325	STRTAARRR	STRTRAARRR	0.0001	48	0.0365	42.1341	STRTRAARR	STRTRAARRR	0.0001	55.5172	0.0561	43.3315	STRTAARRR	STRTRAARRR	0.0001	47	0.0411
1	AAPGSDRLLGLRR	187	AAPGSGLRR	AAPGSDRLLGLRR	0.0004	31.375	0.0416	32.9263	AAPGSGLRR	AAPGSDRLLGLRR	0	57.7273	0.0234	68.2447	AAPGSGLRR	AAPGSDRLLGLRR	0.0005	17.9877	0.0728	19.9636	AAPGLGLRR	AAPGSDRLLGLRR	0	46	0.0128	71.489	AAPGSGLRR	AAPGSDRLLGLRR	0.0001	35	0.0205	49.9905	AAPGSGLRR	AAPGSDRLLGLRR	0	65	0.0249	60.9622	AARLLGLRR	AAPGSDRLLGLRR	0	85	0.033	69.3006	AAPGSGLRR	AAPGSDRLLGLRR	0	67.5	0.0271
1	TFSCARRECYF	220	TSCARRECY	TFSCARRECY	0.0004	31.4167	0.0973	6.9478	TFARRECYF	TFSCARRECYF	0	80	0.0394	49.4086	TFARRECYF	TFSCARRECYF	0	55.7143	0.0644	23.557	TFARRECYF	TFSCARRECYF	0.0127	3.6338	0.273	1.8004	TFSCARREF	TFSCARRECYF	0.0001	37	0.0582	13.7603	TFSCARREF	TFSCARRECYF	0.0001	47	0.0511	28.4452	TFARRECYF	TFSCARRECYF	0.0012	23.2019	0.1304	13.0177	TFSCARREF	TFSCARRECYF	0.0003	30.1667	0.1503
0	MMRDLGTL	37	MMRDLG-TL	MMRDLGTL	0.0004	31.5	0.0406	34.1847	MMRDLG-TL	MMRDLGTL	0.0029	11.659	0.1722	12.4646	MMRDLGTL-	MMRDLGTL	0.0001	29.3077	0.0617	24.9301	MMRDLG-TL	MMRDLGTL	0.0002	22.4211	0.0466	22.5843	MMRD-LGTL	MMRDLGTL	0.0001	31.9286	0.04	23.2514	MMRDLG-TL	MMRDLGTL	0.0268	3.0589	0.2803	2.1476	MMRDLG-TL	MMRDLGTL	0.2011	0.7912	0.4662	0.4307	MMRDLG-TL	MMRDLGTL	0.0416	3.6981	0.373
1	DETPKQRI	27	DETPK-QRI	DETPKQRI	0.0004	31.5417	0.0107	93.7905	DETPK-QRI	DETPKQRI	0	73.75	0.0049	96.7936	DET-PKQRI	DETPKQRI	0	71.6667	0.0056	97.1731	DETPK-QRI	DETPKQRI	0.0001	27.9	0.008	88.16	DET-PKQRI	DETPKQRI	0	51.8182	0.0061	94.3097	DETPKQR-I	DETPKQRI	0.0003	24	0.013	88.4299	DETPK-QRI	DETPKQRI	0.0142	6.4869	0.0375	63.0919	DET-PKQRI	DETPKQRI	0.0001	50	0.0112
1	NLKSAAVKHRR	24	NSAAVKHRR	NLKSAAVKHRR	0.0004	31.625	0.024	63.9331	NLKSAAVKR	NLKSAAVKHRR	0.0001	38.9	0.0229	68.918	NLKSAAVKR	NLKSAAVKHRR	0.0038	8.2495	0.0969	13.5005	NLKSVKHRR	NLKSAAVKHRR	0	35	0.0156	62.9395	NSAAVKHRR	NLKSAAVKHRR	0.0008	16.2897	0.0308	32.3678	NLKSAAVKR	NLKSAAVKHRR	0	60.7143	0.0143	85.4556	NLKSVKHRR	NLKSAAVKHRR	0.0002	49.3	0.0301	73.7223	NLKSAAVKR	NLKSAAVKHRR	0.0001	41.5	0.0231
1	RAQRTQGRWR	54	RAQRTQGRR	RAQRTQGRWR	0.0004	31.625	0.0388	36.6317	RQRTQGRWR	RAQRTQGRWR	0	61.25	0.028	61.7884	RQRTQGRWR	RAQRTQGRWR	0.0136	4.8783	0.221	4.2131	RAQRTQRWR	RAQRTQGRWR	0	37.6667	0.0277	38.7848	RQRTQGRWR	RAQRTQGRWR	0.0001	40.5	0.0236	43.3958	RARTQGRWR	RAQRTQGRWR	0.0001	35.8889	0.0665	20.2468	RQRTQGRWR	RAQRTQGRWR	0.0001	59.1379	0.0605	39.7887	RQRTQGRWR	RAQRTQGRWR	0.0003	29.4074	0.0775
4	RTQGRWRR	54	RTQ-GRWRR	RTQGRWRR	0.0004	31.7083	0.0321	47.3271	RT-QGRWRR	RTQGRWRR	0	51.3333	0.0239	67.4406	RTQ-GRWRR	RTQGRWRR	0.0073	6.3183	0.1256	9.3796	RTQGRWR-R	RTQGRWRR	0.0001	30.5	0.0324	33.1571	RTQGR-WRR	RTQGRWRR	0.0001	36.7143	0.0199	51.385	RTQG-RWRR	RTQGRWRR	0.0002	31.2	0.0335	46.137	RTQGRWRR-	RTQGRWRR	0.0002	50.2439	0.0544	44.7199	RTQ-GRWRR	RTQGRWRR	0.0001	48.8	0.029
1	QGVPGGLRS	185	QGVPGGLRS	QGVPGGLRS	0.0004	31.7083	0.0197	74.1606	QGVPGGLRS	QGVPGGLRS	0.0001	43.8571	0.0189	75.4453	QGVPGGLRS	QGVPGGLRS	0.0001	44	0.0199	76.2364	QGVPGGLRS	QGVPGGLRS	0	53.75	0.0106	79.0049	QGVPGGLRS	QGVPGGLRS	0	49.5	0.0111	77.7906	QGVPGGLRS	QGVPGGLRS	0.0001	41	0.0269	57.1429	QGVPGGLRS	QGVPGGLRS	0.0001	63.4091	0.018	91.7782	QGVPGGLRS	QGVPGGLRS	0.0001	43.4286	0.035
3	ILTQWLLL	56	ILT-QWLLL	ILTQWLLL	0.0004	31.75	0.0513	23.3093	ILTQW-LLL	ILTQWLLL	0.0169	5.1863	0.283	6.2995	ILT-QWLLL	ILTQWLLL	0.0001	30	0.0653	23.1501	ILT-QWLLL	ILTQWLLL	0.0011	10.6145	0.1079	7.9606	ILT-QWLLL	ILTQWLLL	0.0001	45.3333	0.0245	41.8306	ILT-QWLLL	ILTQWLLL	0.0002	30.7647	0.0447	33.3961	ILT-QWLLL	ILTQWLLL	0.0051	11.5767	0.1353	12.1703	ILT-QWLLL	ILTQWLLL	0.0005	23.8033	0.0844
2	CSFLTFLL	75	CSF-LTFLL	CSFLTFLL	0.0004	31.75	0.0993	6.715	CSF-LTFLL	CSFLTFLL	0.0002	31.4	0.1315	16.8499	CSFLTFLL-	CSFLTFLL	0	45	0.0812	17.2063	CSF-LTFLL	CSFLTFLL	0.0002	22.2632	0.1031	8.4683	CSF-LTFLL	CSFLTFLL	0.0001	45.3333	0.0281	35.891	CSFLTFL-L	CSFLTFLL	0	51.5385	0.038	40.3141	CSFLTF-LL	CSFLTFLL	0.0007	29.1818	0.1548	9.4376	CSF-LTFLL	CSFLTFLL	0.0001	41.875	0.0984
1	SSTSRDIPS	30	SSTSRDIPS	SSTSRDIPS	0.0004	31.7917	0.0641	15.4858	SSTSRDIPS	SSTSRDIPS	0	56.3636	0.0376	51.1306	SSTSRDIPS	SSTSRDIPS	0	49.3333	0.038	45.0238	SSTSRDIPS	SSTSRDIPS	0	90	0.013	70.8994	SSTSRDIPS	SSTSRDIPS	0	56.4286	0.0209	49.0095	SSTSRDIPS	SSTSRDIPS	0.0001	39.8571	0.0593	23.5682	SSTSRDIPS	SSTSRDIPS	0.0003	41.2222	0.0803	27.9498	SSTSRDIPS	SSTSRDIPS	0	55.8333	0.0625
5	RVRCGRLCL	153	RVRCGRLCL	RVRCGRLCL	0.0004	31.8333	0.0566	19.4432	RVRCGRLCL	RVRCGRLCL	0.0006	21.8553	0.1125	19.8032	RVRCGRLCL	RVRCGRLCL	0.0027	9.4533	0.1689	6.2592	RVRCGRLCL	RVRCGRLCL	0.0004	15.6232	0.1008	8.7703	RVRCGRLCL	RVRCGRLCL	0.0005	19.7742	0.0489	17.6833	RVRCGRLCL	RVRCGRLCL	0.462	0.4334	0.7058	0.0916	RVRCGRLCL	RVRCGRLCL	0.0395	3.3629	0.4121	0.7007	RVRCGRLCL	RVRCGRLCL	0.0194	5.3545	0.3437
4	SRDIPSQERS	30	SRDPSQERS	SRDIPSQERS	0.0004	31.875	0.0225	67.3394	SRDPSQERS	SRDIPSQERS	0	55	0.0146	83.039	SRDIPSQER	SRDIPSQER	0.0001	33.75	0.0188	78.5936	SRDPSQERS	SRDIPSQERS	0	38	0.0111	77.283	SRDIPSQES	SRDIPSQERS	0.0001	41.8	0.0108	79.0441	SRDIPSQES	SRDIPSQERS	0	51.1538	0.0176	77.1245	SRDIPSQES	SRDIPSQERS	0.0001	61.3636	0.02	89.1367	SRIPSQERS	SRDIPSQERS	0	60	0.0167
6	TVLPWSLQ	55	TVLPWSLQ-	TVLPWSLQ	0.0004	31.875	0.0302	50.7688	TVLPWSLQ-	TVLPWSLQ	0.0002	34.5714	0.0321	56.7883	TVLPWSLQ-	TVLPWSLQ	0.0006	17.4938	0.0566	27.9481	TVLPWSLQ-	TVLPWSLQ	0	60	0.011	77.59	TVLPWSLQ-	TVLPWSLQ	0.0001	35.2222	0.0223	46.0148	TVLPWSLQ-	TVLPWSLQ	0.0001	48	0.0236	63.5526	TVLPWSLQ-	TVLPWSLQ	0.0001	51.3415	0.0246	82.3371	TVLPWSLQ-	TVLPWSLQ	0.0001	39.7	0.0346
4	SITWELAAL	106	SITWELAAL	SITWELAAL	0.0004	31.9167	0.0478	26.3536	SITWELAAL	SITWELAAL	0.0786	2.2423	0.4383	2.6016	SITWELAAL	SITWELAAL	0.0003	22.9714	0.0625	24.5135	SITWELAAL	SITWELAAL	0.0003	17.2	0.0669	14.8658	SITWELAAL	SITWELAAL	0.018	3.3545	0.1794	2.0432	SITWELAAL	SITWELAAL	0.0332	2.7561	0.2581	2.4965	SITWELAAL	SITWELAAL	0.0125	7.0022	0.1508	9.9129	SITWELAAL	SITWELAAL	0.0058	9.1211	0.2298
7	EVLNLAQV	179	EVL-NLAQV	EVLNLAQV	0.0004	32.0909	0.0267	57.9674	EVL-NLAQV	EVLNLAQV	0.0012	16.615	0.0707	30.7833	EVLNL-AQV	EVLNLAQV	0	55	0.0201	75.8669	EVL-NLAQV	EVLNLAQV	0	52.5	0.0149	64.7541	EVL-NLAQV	EVLNLAQV	0.0042	7.4003	0.0948	6.4847	EVL-NLAQV	EVLNLAQV	0.0002	32.7692	0.0317	48.7825	EVL-NLAQV	EVLNLAQV	0.0042	12.8156	0.0794	28.3866	EVL-NLAQV	EVLNLAQV	0.0001	50.8333	0.0298
1	GVGVTRPEL	194	GVGVTRPEL	GVGVTRPEL	0.0004	32.0909	0.0227	66.8658	GVGVTRPEL	GVGVTRPEL	0.0101	6.7032	0.1163	19.1814	GVGVTRPEL	GVGVTRPEL	0.0003	22.0857	0.0447	37.5449	GVGVTRPEL	GVGVTRPEL	0.0003	17.7111	0.0302	35.6416	GVGVTRPEL	GVGVTRPEL	0.0003	24.1	0.0264	38.6128	GVGVTRPEL	GVGVTRPEL	0.062	1.9597	0.2158	3.4279	GVGVTRPEL	GVGVTRPEL	0.0083	8.8686	0.0941	22.2126	GVGVTRPEL	GVGVTRPEL	0.0046	10.0715	0.0973
0	MDETPKQRIQ	27	MDETPKQRQ	MDETPKQRIQ	0.0004	32.1364	0.0215	69.6026	MDTPKQRIQ	MDETPKQRIQ	0	87.5	0.0077	94.8372	MDEPKQRIQ	MDETPKQRIQ	0	61.25	0.0145	87.1705	MDETPKQRI	MDETPKQRI	0	80	0.0068	91.8313	METPKQRIQ	MDETPKQRIQ	0	47	0.0104	80.4292	METPKQRIQ	MDETPKQRIQ	0	54.6154	0.0149	83.9277	METPKQRIQ	MDETPKQRIQ	0.0001	68.4375	0.0246	82.3293	METPKQRIQ	MDETPKQRIQ	0	57.5	0.0218
2	DASMLELV	53	DAS-MLELV	DASMLELV	0.0004	32.1364	0.0456	28.4539	DAS-MLELV	DASMLELV	0.0001	43.4286	0.0355	53.184	DAS-MLELV	DASMLELV	0	82.5	0.0152	85.8242	DAS-MLELV	DASMLELV	0	37	0.0236	45.0699	DAS-MLELV	DASMLELV	0.0001	39.3333	0.0284	35.4491	DASML-ELV	DASMLELV	0.0003	26.8077	0.0261	58.6657	DASML-ELV	DASMLELV	0.0019	18.7964	0.0683	34.4913	DAS-MLELV	DASMLELV	0	75	0.0224
1	GSMSITWE	106	GSMSITWE-	GSMSITWE	0.0004	32.1364	0.0491	25.1629	GSMSITWE-	GSMSITWE	0	61.25	0.0431	46.1576	GSMSITWE-	GSMSITWE	0.0001	43.3333	0.0475	34.8446	GSMSITWE-	GSMSITWE	0	70	0.018	56.4674	GSMSITWE-	GSMSITWE	0	68.75	0.0149	65.1107	GSMSITWE-	GSMSITWE	0	75	0.0217	67.6012	GSMSITWE-	GSMSITWE	0.0001	66.25	0.0346	67.0277	GSMSITWE-	GSMSITWE	0	54.1667	0.0526
5	LAAEKWPRS	199	LAAEKWPRS	LAAEKWPRS	0.0004	32.1364	0.0356	41.3997	LAAEKWPRS	LAAEKWPRS	0.0003	27.8387	0.0497	41.3085	LAAEKWPRS	LAAEKWPRS	0.0001	40.4	0.0326	52.7668	LAAEKWPRS	LAAEKWPRS	0	50	0.0227	46.6219	LAAEKWPRS	LAAEKWPRS	0.0001	38.6667	0.0286	35.189	LAAEKWPRS	LAAEKWPRS	0.0002	32.3846	0.0466	31.8193	LAAEKWPRS	LAAEKWPRS	0.0022	17.3934	0.0909	23.4264	LAAEKWPRS	LAAEKWPRS	0.0001	41	0.0501
3	TSRDIPSQ	30	TSRDIPSQ-	TSRDIPSQ	0.0004	32.2273	0.0181	78.0298	TSRDIPSQ-	TSRDIPSQ	0	71.25	0.0086	93.4347	TSRDIPSQ-	TSRDIPSQ	0.0002	28.4667	0.0238	68.2375	TSRDIPSQ-	TSRDIPSQ	0	80	0.0043	96.3074	TSRDIPSQ-	TSRDIPSQ	0.0001	42.4	0.0121	74.4941	TSRDIPSQ-	TSRDIPSQ	0.0003	26.7308	0.0287	53.8161	TSRDIPSQ-	TSRDIPSQ	0.0004	34.3939	0.0305	73.1258	TSRDIPSQ-	TSRDIPSQ	0.0003	30.0833	0.0338
2	WLLDCAMTGR	74	WLDCAMTGR	WLLDCAMTGR	0.0004	32.2273	0.1077	5.7843	WLLDCAMTR	WLLDCAMTGR	0.0005	22.5385	0.1864	11.2962	WLLDAMTGR	WLLDCAMTGR	0.0049	7.4388	0.2745	2.992	WLLDAMTGR	WLLDCAMTGR	0	51.25	0.035	30.7134	WLLDAMTGR	WLLDCAMTGR	0.0003	23.0882	0.0697	10.5546	WLLDCAMTR	WLLDCAMTGR	0	68	0.037	41.5236	WLLDAMTGR	WLLDCAMTGR	0	71.5385	0.0667	35.4673	WLLDAMTGR	WLLDCAMTGR	0	53.6111	0.0696
0	MVAQAELRALI	149	MVAQAELLI	MVAQAELRALI	0.0004	32.2727	0.0659	14.7014	MQAELRALI	MVAQAELRALI	0.0023	12.8796	0.2621	7.0925	MVAQAELLI	MVAQAELRALI	0	45	0.0634	24.0688	MQAELRALI	MVAQAELRALI	0.0001	24.5	0.0971	9.2467	MVAELRALI	MVAQAELRALI	0.0006	17.8667	0.1061	5.3503	MVAQARALI	MVAQAELRALI	0.0006	18.8182	0.1338	7.3803	MQAELRALI	MVAQAELRALI	0.0005	32.975	0.1482	10.2551	MQAELRALI	MVAQAELRALI	0.0018	14.6124	0.2518
6	VLPLIVETC	168	VLPLIVETC	VLPLIVETC	0.0004	32.2727	0.0242	63.2731	VLPLIVETC	VLPLIVETC	0.1145	1.7008	0.2676	6.8729	VLPLIVETC	VLPLIVETC	0.0001	31.7	0.0259	64.1365	VLPLIVETC	VLPLIVETC	0.0024	7.6643	0.084	11.2224	VLPLIVETC	VLPLIVETC	0.0002	27.2273	0.0187	54.4945	VLPLIVETC	VLPLIVETC	0.0002	33.0909	0.0204	70.5046	VLPLIVETC	VLPLIVETC	0.0068	9.8568	0.0498	48.9767	VLPLIVETC	VLPLIVETC	0.001	18.7857	0.057
1	GTWNLGLLEC	141	GTWNGLLEC	GTWNLGLLEC	0.0004	32.3182	0.0576	18.8549	GTWNGLLEC	GTWNLGLLEC	0.0073	7.8066	0.1808	11.748	GTWNGLLEC	GTWNLGLLEC	0.0006	17.6049	0.0855	16.0489	GWNLGLLEC	GTWNLGLLEC	0.0001	30.5	0.0453	23.2815	GTWNGLLEC	GTWNLGLLEC	0	50.9091	0.0177	56.9585	GTWNLGLEC	GTWNLGLLEC	0	67	0.0247	61.4109	GTWLGLLEC	GTWNLGLLEC	0.0001	68.125	0.0354	65.8292	GTWNGLLEC	GTWNLGLLEC	0.0001	47.6	0.0579
4	SRDIPSQERSA	30	SRDIPSQSA	SRDIPSQERSA	0.0004	32.4091	0.0186	76.8457	SIPSQERSA	SRDIPSQERSA	0.0003	29.56	0.0234	68.2476	SRDIPSQSA	SRDIPSQERSA	0.0001	31.9	0.0182	79.8783	SRDIPSQSA	SRDIPSQERSA	0.0001	30.1667	0.0113	76.6267	SRDIPSQSA	SRDIPSQERSA	0.0002	29.3125	0.012	74.8486	SRDIPSQSA	SRDIPSQERSA	0.0004	22.6429	0.0322	48.1302	SRDIPSQSA	SRDIPSQERSA	0.0006	29.6909	0.0368	63.9842	SRDIPSQSA	SRDIPSQERSA	0.0001	40.4444	0.0223
5	RDIPSQERSA	30	RDIPSQRSA	RDIPSQERSA	0.0004	32.4545	0.022	68.6268	RIPSQERSA	RDIPSQERSA	0.0005	23.5091	0.0367	51.9357	RDIPSQRSA	RDIPSQERSA	0.0002	28.2	0.0323	53.2077	RIPSQERSA	RDIPSQERSA	0	43.5	0.0149	64.9406	RDIPSQRSA	RDIPSQERSA	0.0001	39.8333	0.0181	56.0065	RIPSQERSA	RDIPSQERSA	0.0004	22.381	0.0561	25.2986	RDIPSQRSA	RDIPSQERSA	0.0003	40.5	0.0428	56.5546	RIPSQERSA	RDIPSQERSA	0.0002	32.3	0.049
0	MELVVKVDR	145	MELVVKVDR	MELVVKVDR	0.0004	32.5	0.0193	75.0293	MELVVKVDR	MELVVKVDR	0	65.8333	0.0208	72.2416	MELVVKVDR	MELVVKVDR	0.0004	20.8913	0.0453	36.983	MELVVKVDR	MELVVKVDR	0	50	0.0129	71.2691	MELVVKVDR	MELVVKVDR	0.0003	24.6667	0.0203	50.4609	MELVVKVDR	MELVVKVDR	0.0001	45.75	0.0194	72.9518	MELVVKVDR	MELVVKVDR	0.0002	48.7	0.0355	65.7485	MELVVKVDR	MELVVKVDR	0.0001	51.1111	0.0239
3	RLAVEPTES	191	RLAVEPTES	RLAVEPTES	0.0004	32.5455	0.0307	49.895	RLAVEPTES	RLAVEPTES	0.0083	7.3421	0.1292	17.1771	RLAVEPTES	RLAVEPTES	0.0007	15.8083	0.0691	21.4672	RLAVEPTES	RLAVEPTES	0	52.5	0.0152	64.0927	RLAVEPTES	RLAVEPTES	0	50.4545	0.0127	72.4707	RLAVEPTES	RLAVEPTES	0.0002	28.85	0.045	33.1445	RLAVEPTES	RLAVEPTES	0.0002	43.0714	0.042	57.5939	RLAVEPTES	RLAVEPTES	0.0021	13.8109	0.1045
0	MAAPGSDRLLGLRR	187	MAAPGSLRR	MAAPGSDRLLGLRR	0.0004	32.6364	0.0582	18.4885	MAAPGSLRR	MAAPGSDRLLGLRR	0	58.1818	0.0336	55.0927	MAAPGSLRR	MAAPGSDRLLGLRR	0.0005	18.3143	0.0801	17.53	MAAPGGLRR	MAAPGSDRLLGLRR	0	65	0.0166	60.0085	MAAPGGLRR	MAAPGSDRLLGLRR	0.0002	30	0.0371	25.6934	MAAPGGLRR	MAAPGSDRLLGLRR	0	62.1429	0.0356	43.3361	MAAPGGLRR	MAAPGSDRLLGLRR	0	84.2857	0.0605	39.8039	MAAPGGLRR	MAAPGSDRLLGLRR	0	70	0.0386
1	ALARKLPRC	38	ALARKLPRC	ALARKLPRC	0.0004	32.6818	0.0278	55.596	ALARKLPRC	ALARKLPRC	0.2522	0.9166	0.3701	3.8672	ALARKLPRC	ALARKLPRC	0.0021	10.4272	0.0912	14.6767	ALARKLPRC	ALARKLPRC	0.0003	17.7778	0.0429	24.7487	ALARKLPRC	ALARKLPRC	0.0002	29.875	0.0279	36.2465	ALARKLPRC	ALARKLPRC	0.0002	27.4762	0.0464	32.0142	ALARKLPRC	ALARKLPRC	0.0248	4.577	0.1592	8.9395	ALARKLPRC	ALARKLPRC	0.0022	13.508	0.08
1	FQNRVRPLVKK	59	FQNRPLVKK	FQNRVRPLVKK	0.0004	32.6818	0.034	43.9564	FQVRPLVKK	FQNRVRPLVKK	0.0003	26.8947	0.0547	38.2496	FQNRPLVKK	FQNRVRPLVKK	0.0961	1.959	0.2507	3.4714	FQNRPLVKK	FQNRVRPLVKK	0	43.5	0.0231	45.8763	FQVRPLVKK	FQNRVRPLVKK	0.0003	23.8824	0.0249	41.1093	FQNRPLVKK	FQNRVRPLVKK	0	58.3333	0.0278	55.4787	FQNRVRVKK	FQNRVRPLVKK	0.0001	58.6207	0.065	36.6485	FQNRPLVKK	FQNRVRPLVKK	0.0009	18.8429	0.0771
2	VSTMERTV	93	VSTMER-TV	VSTMERTV	0.0004	32.6818	0.0334	44.964	VST-MERTV	VSTMERTV	0.0001	42.1667	0.0315	57.4783	VST-MERTV	VSTMERTV	0	68.75	0.0217	72.4959	VSTM-ERTV	VSTMERTV	0	33.75	0.0188	54.7204	VST-MERTV	VSTMERTV	0	68.75	0.0105	80.1037	VSTMER-TV	VSTMERTV	0.0001	39.7143	0.0366	41.9624	VSTMER-TV	VSTMERTV	0.0006	29.5636	0.0546	44.5891	VST-MERTV	VSTMERTV	0	54.1667	0.0341
0	MEPGLQGK	165	-MEPGLQGK	MEPGLQGK	0.0004	32.8182	0.0221	68.2865	-MEPGLQGK	MEPGLQGK	0	55.9091	0.0193	74.7604	-MEPGLQGK	MEPGLQGK	0.0011	13.4286	0.0589	26.5741	ME-PGLQGK	MEPGLQGK	0	53.75	0.0103	80.1249	MEP-GLQGK	MEPGLQGK	0.0001	32.3636	0.0183	55.3819	ME-PGLQGK	MEPGLQGK	0	59.4444	0.0157	81.7244	MEPGL-QGK	MEPGLQGK	0	72.3077	0.0185	91.2369	MEPGLQ-GK	MEPGLQGK	0.0001	50	0.0254
6	LSGGRRLL	172	LSGGR-RLL	LSGGRRLL	0.0004	32.8182	0.0359	40.8643	-LSGGRRLL	LSGGRRLL	0.0002	34.3571	0.0364	52.3185	LS-GGRRLL	LSGGRRLL	0	48.5	0.0312	54.8495	LSGGR-RLL	LSGGRRLL	0.0001	24.2143	0.0247	43.1839	LS-GGRRLL	LSGGRRLL	0	58.5714	0.0122	74.1294	LSGGRRL-L	LSGGRRLL	0.0014	13.1509	0.0857	14.2659	LSGGRRL-L	LSGGRRLL	0.0225	4.8705	0.2228	4.3106	LS-GGRRLL	LSGGRRLL	0.0001	40.1111	0.0437
0	MHVALAELRR	127	MVALAELRR	MHVALAELRR	0.0004	32.8636	0.0539	21.2518	MVALAELRR	MHVALAELRR	0.0001	49.5	0.0568	37.0962	MVALAELRR	MHVALAELRR	0.0051	7.3003	0.2025	4.8201	MHALAELRR	MHVALAELRR	0.0001	27.7	0.043	24.6818	MVALAELRR	MHVALAELRR	0.0009	15.4567	0.0617	12.6174	MVALAELRR	MHVALAELRR	0	56.6667	0.0282	54.7049	MHALAELRR	MHVALAELRR	0	69.375	0.036	65.0058	MVALAELRR	MHVALAELRR	0	54.1667	0.0459
0	MSYNNRMQ	163	MSYNNRMQ-	MSYNNRMQ	0.0004	32.8636	0.0397	35.3777	MSYNNRMQ-	MSYNNRMQ	0	72.5	0.0229	68.9893	MSYNNRMQ-	MSYNNRMQ	0.0002	25.1429	0.0707	20.7974	MSYNNRMQ-	MSYNNRMQ	0	65	0.0127	71.8554	MSYNNRMQ-	MSYNNRMQ	0	52.7273	0.0187	54.4574	MSYNNRMQ-	MSYNNRMQ	0.0001	42.8	0.049	29.8948	MSYNNRMQ-	MSYNNRMQ	0.0004	35.9667	0.0812	27.5042	MSYNNRMQ-	MSYNNRMQ	0.0001	37.25	0.0634
4	MAFLRTPL	205	MAFLRTP-L	MAFLRTPL	0.0004	32.8636	0.0562	19.7093	MAFLRTP-L	MAFLRTPL	0.0007	20.5517	0.1565	13.9062	MAFLRTPL-	MAFLRTPL	0.0001	42	0.0721	20.2327	MAFLRTP-L	MAFLRTPL	0.0001	25.5833	0.0573	17.8686	MAF-LRTPL	MAFLRTPL	0.0003	22.9474	0.0538	15.39	MAF-LRTPL	MAFLRTPL	0.0568	2.067	0.3999	0.9765	MAFLRTP-L	MAFLRTPL	0.6372	0.1218	0.774	0.0098	MAF-LRTPL	MAFLRTPL	0.0035	11.28	0.2667
7	LDRGCQAL	44	-LDRGCQAL	LDRGCQAL	0.0004	32.9545	0.0372	39.0146	-LDRGCQAL	LDRGCQAL	0.0007	20.8851	0.0747	29.3503	-LDRGCQAL	LDRGCQAL	0	71.6667	0.019	78.1465	-LDRGCQAL	LDRGCQAL	0	38	0.0195	53.0603	LDR-GCQAL	LDRGCQAL	0	50.9091	0.016	61.8056	LDR-GCQAL	LDRGCQAL	0.0014	13.0377	0.0764	16.7181	LDR-GCQAL	LDRGCQAL	0.0046	12.205	0.1207	14.9183	LDRGC-QAL	LDRGCQAL	0.0002	36.3333	0.0522
1	AAMMAFLRT	205	AAMMAFLRT	AAMMAFLRT	0.0004	32.9545	0.0649	15.1342	AAMMAFLRT	AAMMAFLRT	0.0009	18.5161	0.1662	12.9718	AAMMAFLRT	AAMMAFLRT	0.0003	23.7931	0.0807	17.3654	AAMMAFLRT	AAMMAFLRT	0	42	0.0461	22.8599	AAMMAFLRT	AAMMAFLRT	0.0001	38.1667	0.0355	27.124	AAMMAFLRT	AAMMAFLRT	0.0003	24.7097	0.0966	12.0415	AAMMAFLRT	AAMMAFLRT	0.0012	23.1154	0.1362	12.0169	AAMMAFLRT	AAMMAFLRT	0.0004	25.8409	0.1384
5	AAVKHRRL	24	AAVKH-RRL	AAVKHRRL	0.0004	33	0.0179	78.4131	AAV-KHRRL	AAVKHRRL	0.0002	33.9375	0.0182	76.697	AAV-KHRRL	AAVKHRRL	0.0002	24.92	0.0232	69.4568	AAVK-HRRL	AAVKHRRL	0.0002	19.5484	0.016	61.662	AAV-KHRRL	AAVKHRRL	0.0002	31.1429	0.0188	54.2567	AAVKHRR-L	AAVKHRRL	0.0129	4.4952	0.1356	7.2319	AAV-KHRRL	AAVKHRRL	0.1202	1.3721	0.2398	3.5845	AAV-KHRRL	AAVKHRRL	0.0012	17.0353	0.05
1	DEDVLHPEEPHH	160	DLHPEEPHH	DEDVLHPEEPHH	0.0004	33	0.0157	83.6447	DLHPEEPHH	DEDVLHPEEPHH	0	76.6667	0.0066	95.7005	DLHPEEPHH	DEDVLHPEEPHH	0	46	0.0127	90.4522	DLHPEEPHH	DEDVLHPEEPHH	0	80	0.0032	97.2107	DEDPEEPHH	DEDVLHPEEPHH	0.001	14.4221	0.0134	69.8568	DEHPEEPHH	DEDVLHPEEPHH	0	68	0.0072	96.2973	DEHPEEPHH	DEDVLHPEEPHH	0.0001	55.6897	0.0123	96.0069	DLHPEEPHH	DEDVLHPEEPHH	0.0002	35.4667	0.02
0	MHVILTQWL	56	MHVILTQWL	MHVILTQWL	0.0004	33.0476	0.0444	29.7899	MHVILTQWL	MHVILTQWL	0.0002	36	0.0843	26.2513	MHVILTQWL	MHVILTQWL	0	57.1429	0.0379	45.2312	MHVILTQWL	MHVILTQWL	0.0037	6.3364	0.141	5.4506	MHVILTQWL	MHVILTQWL	0.0003	24.5667	0.0453	19.608	MHVILTQWL	MHVILTQWL	0.0005	19.8235	0.0783	16.1957	MHVILTQWL	MHVILTQWL	0.0046	12.1372	0.1146	16.2757	MHVILTQWL	MHVILTQWL	0.0002	32.4	0.0934
0	MRHCVPASLSFW	135	MVPASLSFW	MRHCVPASLSFW	0.0004	33.0476	0.0538	21.3258	MVPASLSFW	MRHCVPASLSFW	0	67.5	0.0534	38.9306	MVPASLSFW	MRHCVPASLSFW	0	57.1429	0.051	31.9637	MRPASLSFW	MRHCVPASLSFW	0.0012	10.0916	0.1596	4.4764	MVPASLSFW	MRHCVPASLSFW	0.001	14.7987	0.1183	4.4122	MRHPASLSF	MRHCVPASLSF	0	53.8462	0.0579	24.3378	MRHPASLSF	MRHCVPASLSF	0.0002	43.2143	0.1217	14.7207	MVPASLSFW	MRHCVPASLSFW	0.0003	28.8966	0.1393
2	APSRVRCGR	153	APSRVRCGR	APSRVRCGR	0.0004	33.0952	0.029	53.2658	APSRVRCGR	APSRVRCGR	0	66.6667	0.0152	81.9465	APSRVRCGR	APSRVRCGR	0.0014	12.1094	0.0745	19.3294	APSRVRCGR	APSRVRCGR	0	45.5	0.016	61.7439	APSRVRCGR	APSRVRCGR	0.0006	17.5667	0.0372	25.5687	APSRVRCGR	APSRVRCGR	0.0106	4.9748	0.1682	5.2291	APSRVRCGR	APSRVRCGR	0.0009	26.4625	0.072	32.2391	APSRVRCGR	APSRVRCGR	0	60	0.0214
2	EDVLHPEEPHHR	160	EDPEEPHHR	EDVLHPEEPHHR	0.0004	33.0952	0.0162	82.507	VLHEEPHHR	VLHPEEPHHR	0	56.3636	0.0141	83.8492	VLHPEPHHR	VLHPEEPHHR	0.0003	22.8571	0.0407	41.9023	EHPEEPHHR	EDVLHPEEPHHR	0.0001	24.4286	0.0088	85.4423	EDVEEPHHR	EDVLHPEEPHHR	0.0003	24	0.0206	49.643	EDPEEPHHR	EDVLHPEEPHHR	0	67	0.0083	95.7512	EHPEEPHHR	EDVLHPEEPHHR	0	69.375	0.0123	96.0282	EHPEEPHHR	EDVLHPEEPHHR	0	72	0.0109
1	KMSVSLSGGRRL	172	KSLSGGRRL	KMSVSLSGGRRL	0.0004	33.1905	0.0482	25.9683	KMLSGGRRL	KMSVSLSGGRRL	0.0019	13.8204	0.2152	9.404	KMLSGGRRL	KMSVSLSGGRRL	0.0003	21.9744	0.1158	10.5386	KMLSGGRRL	KMSVSLSGGRRL	0.0002	19	0.0533	19.4495	KSLSGGRRL	KMSVSLSGGRRL	0	54.0909	0.0308	32.262	KSLSGGRRL	KMSVSLSGGRRL	0.0004	22.9524	0.0792	15.9284	KMLSGGRRL	KMSVSLSGGRRL	0.0004	35.5	0.0933	22.5066	KMSSGGRRL	KMSVSLSGGRRL	0.0014	16.0722	0.1837
4	RDPQRRCM	136	R-DPQRRCM	RDPQRRCM	0.0004	33.2381	0.0208	71.2869	R-DPQRRCM	RDPQRRCM	0	70	0.01	91.0983	R-DPQRRCM	RDPQRRCM	0	53.75	0.0159	84.4325	R-DPQRRCM	RDPQRRCM	0	34.5	0.017	59.1181	RDPQR-RCM	RDPQRRCM	0.0001	31.7857	0.0135	69.7559	R-DPQRRCM	RDPQRRCM	0.0008	16.5676	0.0546	26.1712	RDPQRR-CM	RDPQRRCM	0.0096	8.1689	0.1228	14.5053	RDP-QRRCM	RDPQRRCM	0.0001	38.1	0.0244
1	AASSEIIIQVFV	158	AASSEQVFV	AASSEIIIQVFV	0.0004	33.2381	0.0705	12.9386	AASSEIIFV	AASSEIIIQVFV	0.0013	15.9422	0.1844	11.4626	AASSIQVFV	AASSEIIIQVFV	0	60	0.0466	35.7618	AASSEQVFV	AASSEIIIQVFV	0	65	0.0225	46.9695	AASSEIVFV	AASSEIIIQVFV	0	55.7143	0.0252	40.4966	AASSIQVFV	AASSEIIIQVFV	0	58.3333	0.0306	50.6346	AASSIQVFV	AASSEIIIQVFV	0	77	0.0394	60.7421	AASSIIQVF	AASSEIIIQVF	0	53.8889	0.0808
2	FSCARRECYFR	220	FSCAECYFR	FSCARRECYFR	0.0004	33.2857	0.0869	8.6554	FARRECYFR	FSCARRECYFR	0	75	0.0486	42.0914	FSCARRYFR	FSCARRECYFR	0.0002	27	0.1197	10.0172	FSCARRYFR	FSCARRECYFR	0	49	0.0391	27.3761	FARRECYFR	FSCARRECYFR	0	53.1818	0.036	26.6639	FSCARREFR	FSCARRECYFR	0	81.6667	0.0285	54.118	FSCARRCYF	FSCARRECYF	0.0001	62.0455	0.0915	23.1935	FSARRECYF	FSCARRECYF	0	66.6667	0.0771
2	MSVSLSGGRRLL	172	MSSGGRRLL	MSVSLSGGRRLL	0.0004	33.3333	0.093	7.5739	MLSGGRRLL	MSVSLSGGRRLL	0.0004	25.7561	0.1262	17.6208	MLSGGRRLL	MSVSLSGGRRLL	0	50	0.0635	24.0047	MLSGGRRLL	MSVSLSGGRRLL	0.0001	32.4	0.0598	17.0241	MSVGGRRLL	MSVSLSGGRRLL	0.0001	33.1	0.0791	8.6515	MSSGGRRLL	MSVSLSGGRRLL	0.0007	18.2597	0.129	7.8179	MLSGGRRLL	MSVSLSGGRRLL	0.0014	21.4621	0.1654	8.2957	MLSGGRRLL	MSVSLSGGRRLL	0.0002	34.0667	0.1561
0	MGPSSGFLDV	164	MGPSSGFLV	MGPSSGFLDV	0.0003	33.4286	0.083	9.4465	MGPSSGFLV	MGPSSGFLDV	0.0004	25.1951	0.1665	12.9424	MPSSGFLDV	MGPSSGFLDV	0	60	0.0569	27.763	MGPSSGFLV	MGPSSGFLDV	0.0003	17.0444	0.1355	5.7889	MPSSGFLDV	MGPSSGFLDV	0.0001	44.25	0.0412	22.3574	MPSSGFLDV	MGPSSGFLDV	0.0197	3.6136	0.335	1.4921	MPSSGFLDV	MGPSSGFLDV	0.0011	23.4519	0.1584	9.02	MGPSSGFLV	MGPSSGFLDV	0	70	0.0831
0	MCRDCPGEELR	19	MDCPGEELR	MCRDCPGEELR	0.0003	33.4762	0.0334	44.9623	MCRDGEELR	MCRDCPGEELR	0	54.3333	0.0263	64.0534	MCRPGEELR	MCRDCPGEELR	0.0002	25.2857	0.0447	37.5246	MCCPGEELR	MCRDCPGEELR	0	51.25	0.0176	57.663	MDCPGEELR	MCRDCPGEELR	0.0004	21	0.0167	59.8718	MCRDPGEEL	MCRDCPGEEL	0.0004	22.381	0.0473	31.2486	MCRDPGEEL	MCRDCPGEEL	0.0004	35.1667	0.0457	53.3326	MCRPGEELR	MCRDCPGEELR	0	53.0556	0.0284
6	RTRAARRRA	79	RTRAARRRA	RTRAARRRA	0.0003	33.4762	0.0351	42.2022	RTRAARRRA	RTRAARRRA	0.0001	50	0.0261	64.3113	RTRAARRRA	RTRAARRRA	0.0023	10.0079	0.1252	9.4173	RTRAARRRA	RTRAARRRA	0	35.25	0.0283	37.9059	RTRAARRRA	RTRAARRRA	0.0001	38.8333	0.0267	38.1042	RTRAARRRA	RTRAARRRA	0.0126	4.5641	0.3105	1.7302	RTRAARRRA	RTRAARRRA	0.0013	22.2	0.1527	9.6938	RTRAARRRA	RTRAARRRA	0.0013	16.8299	0.1154
0	MKERENFRR	92	MKERENFRR	MKERENFRR	0.0003	33.5714	0.0233	65.3427	MKERENFRR	MKERENFRR	0	68.3333	0.0156	81.0579	MKERENFRR	MKERENFRR	0.0003	22.9429	0.0324	53.1545	MKERENFRR	MKERENFRR	0	45.5	0.0166	60.1272	MKERENFRR	MKERENFRR	0	51.3636	0.0123	73.9401	MKERENFRR	MKERENFRR	0.0001	47	0.0149	83.8156	MKERENFRR	MKERENFRR	0	75	0.0243	82.7986	MKERENFRR	MKERENFRR	0	61.875	0.0146
4	TLLDFKLR	50	TLLDFKLR-	TLLDFKLR	0.0003	33.619	0.0259	59.5859	TLLDFKLR-	TLLDFKLR	0.0016	14.9452	0.067	32.2808	TLLDFKL-R	TLLDFKLR	0.0043	7.8267	0.1091	11.4785	TLLD-FKLR	TLLDFKLR	0	37.6667	0.0169	59.3627	TLLD-FKLR	TLLDFKLR	0.0002	30.9333	0.0194	52.7205	TLLDFKL-R	TLLDFKLR	0	60	0.0147	84.4116	TLLDFKLR-	TLLDFKLR	0.0002	43.0714	0.0334	68.8376	TLLDFKLR-	TLLDFKLR	0.0001	38.7	0.0294
2	AQRTQGRWRR	54	AQTQGRWRR	AQRTQGRWRR	0.0003	33.619	0.0246	62.5678	AQRTQGWRR	AQRTQGRWRR	0.0002	31.45	0.0359	52.8022	AQRTQGWRR	AQRTQGRWRR	0.014	4.8186	0.1667	6.3759	AQRQGRWRR	AQRTQGRWRR	0.0001	30.6667	0.0268	40.0561	AQTQGRWRR	AQRTQGRWRR	0.0002	28.2353	0.0232	44.0896	AQRQGRWRR	AQRTQGRWRR	0.0001	42.6	0.0298	51.9993	AQRQGRWRR	AQRTQGRWRR	0.0001	53.2927	0.0556	43.7274	AQRQGRWRR	AQRTQGRWRR	0.001	18.4	0.0692
2	RPMDELCF	73	RPMDE-LCF	RPMDELCF	0.0003	33.619	0.0239	64.1501	RPMDEL-CF	RPMDELCF	0	62.5	0.0193	74.7864	RPMDE-LCF	RPMDELCF	0.0001	36	0.0272	61.8917	RPMDE-LCF	RPMDELCF	0.0006	13.5045	0.0485	21.6419	RPMDE-LCF	RPMDELCF	0.0009	15.4567	0.0283	35.6715	RPMDE-LCF	RPMDELCF	0.1241	1.2581	0.3027	1.8215	RPMDE-LCF	RPMDELCF	0.0117	7.3105	0.1164	15.8652	RPMDE-LCF	RPMDELCF	0.001	18.1571	0.0702
2	AQAELRAL	149	AQAEL-RAL	AQAELRAL	0.0003	33.619	0.0225	67.3179	AQAE-LRAL	AQAELRAL	0.0061	8.4274	0.0984	22.6172	AQAE-LRAL	AQAELRAL	0.0001	35.4286	0.0284	59.7204	AQAEL-RAL	AQAELRAL	0.0003	17.8889	0.0275	38.9291	AQAE-LRAL	AQAELRAL	0.0005	18.9306	0.034	28.6413	AQAELR-AL	AQAELRAL	0.0063	6.403	0.1183	8.9158	AQAELR-AL	AQAELRAL	0.0329	3.7996	0.1777	7.1409	AQA-ELRAL	AQAELRAL	0.1987	1.3368	0.3267
3	QRTQGRWRR	54	QRTQGRWRR	QRTQGRWRR	0.0003	33.7143	0.0167	81.3038	QRTQGRWRR	QRTQGRWRR	0.0001	36.5	0.0214	71.2651	QRTQGRWRR	QRTQGRWRR	0.0013	12.5208	0.0408	41.7977	QRTQGRWRR	QRTQGRWRR	0.0003	17.0889	0.0248	43.0394	QRTQGRWRR	QRTQGRWRR	0.0004	21.2045	0.0186	54.5763	QRTQGRWRR	QRTQGRWRR	0.0001	41.4	0.0183	75.4167	QRTQGRWRR	QRTQGRWRR	0.0005	33.2973	0.0378	62.7062	QRTQGRWRR	QRTQGRWRR	0.0001	47.2	0.0142
4	SGFLDVQLQ	164	SGFLDVQLQ	SGFLDVQLQ	0.0003	33.7143	0.021	70.97	SGFLDVQLQ	SGFLDVQLQ	0.0001	48.2	0.0283	61.4847	SGFLDVQLQ	SGFLDVQLQ	0.0003	22	0.0377	45.5403	SGFLDVQLQ	SGFLDVQLQ	0	51.25	0.0144	66.3089	SGFLDVQLQ	SGFLDVQLQ	0.0001	38.1667	0.0135	69.5573	SGFLDVQLQ	SGFLDVQLQ	0	61.4286	0.0162	80.4916	SGFLDVQLQ	SGFLDVQLQ	0.0001	57.5862	0.0226	85.4551	SGFLDVQLQ	SGFLDVQLQ	0.0003	29.8519	0.0486
4	AELRALIL	149	-AELRALIL	AELRALIL	0.0003	33.7619	0.0338	44.2517	AEL-RALIL	AELRALIL	0.0001	36.4167	0.0332	55.5715	AEL-RALIL	AELRALIL	0	63.75	0.02	76.0768	AEL-RALIL	AELRALIL	0.0001	29.4286	0.0249	42.8165	AEL-RALIL	AELRALIL	0.0001	33.1	0.015	64.7134	AEL-RALIL	AELRALIL	0.0007	18.1948	0.0494	29.6254	AEL-RALIL	AELRALIL	0.0137	6.6257	0.1362	12.0077	AEL-RALIL	AELRALIL	0.0009	19.25	0.0533
4	LDCAMTGRK	74	LDCAMTGRK	LDCAMTGRK	0.0003	33.8095	0.0555	20.1678	LDCAMTGRK	LDCAMTGRK	0	82.5	0.0174	78.0571	LDCAMTGRK	LDCAMTGRK	0.0006	17.5802	0.082	16.9932	LDCAMTGRK	LDCAMTGRK	0	80	0.0139	68.0477	LDCAMTGRK	LDCAMTGRK	0	55.7143	0.0245	41.7996	LDCAMTGRK	LDCAMTGRK	0	75	0.0159	81.4111	LDCAMTGRK	LDCAMTGRK	0	94	0.0179	91.94	LDCAMTGRK	LDCAMTGRK	0	64.375	0.0301
2	SVIGDKYTYRGS	62	SVIGDKYTY	SVIGDKYTY	0.0003	33.8571	0.0285	54.1054	SVIGDKYTS	SVIGDKYTYRGS	0.0001	47	0.0461	43.8617	SVIDKYTYR	SVIGDKYTYR	0.0002	25	0.0722	20.1942	SVIDKYTYR	SVIGDKYTYR	0	70	0.0152	63.8694	SVIGDKYTY	SVIGDKYTY	0.0005	19.0645	0.0505	16.9006	SVIGDKYTS	SVIGDKYTYRGS	0	71.25	0.0255	59.8266	SVIGDKYTS	SVIGDKYTYRGS	0	79.5	0.0357	65.4514	SVIGDKYTY	SVIGDKYTY	0.0003	29	0.0721
0	MDEDVLHPE	160	MDEDVLHPE	MDEDVLHPE	0.0003	33.8571	0.035	42.3441	MDEDVLHPE	MDEDVLHPE	0	65.8333	0.0246	66.4447	MDEDVLHPE	MDEDVLHPE	0	50	0.0165	83.2043	MDEDVLHPE	MDEDVLHPE	0	56.6667	0.0129	71.1559	MDEDVLHPE	MDEDVLHPE	0.0001	37.375	0.0247	41.3479	MDEDVLHPE	MDEDVLHPE	0	53.0769	0.0234	63.9078	MDEDVLHPE	MDEDVLHPE	0.0001	56.8966	0.0293	75.0837	MDEDVLHPE	MDEDVLHPE	0	67.5	0.0242
0	MERRVMVLPL	168	MERRVMVLL	MERRVMVLPL	0.0003	33.8571	0.0654	14.8777	MERRVMVLL	MERRVMVLPL	0.0001	45.8333	0.1067	20.8747	MERRVMVLL	MERRVMVLPL	0	55.7143	0.0751	19.0961	MERRVMVLL	MERRVMVLPL	0.0001	32.6	0.0807	11.8383	MERRVMVLL	MERRVMVLPL	0.0003	22.8947	0.0695	10.5981	MERRVMVPL	MERRVMVLPL	0.0014	12.9338	0.2718	2.2806	MRRVMVLPL	MERRVMVLPL	0.0044	12.4159	0.4579	0.4651	MERRVVLPL	MERRVMVLPL	0.0015	15.6245	0.3308
2	QNRVRPLVKK	59	QNVRPLVKK	QNRVRPLVKK	0.0003	34	0.0267	57.8398	QRVRPLVKK	QNRVRPLVKK	0	52	0.0163	79.9175	QNRRPLVKK	QNRVRPLVKK	0.0215	4.0055	0.168	6.3051	QRVRPLVKK	QNRVRPLVKK	0	45.5	0.0128	71.569	QNVRPLVKK	QNRVRPLVKK	0.0003	25.2308	0.0233	43.9178	QNRVPLVKK	QNRVRPLVKK	0	50	0.0221	66.8113	QNRVRPLVK	QNRVRPLVKK	0.0002	48.2	0.0589	41.0189	QNRRPLVKK	QNRVRPLVKK	0.0001	41.125	0.0328
0	MAASSEII	158	MAA-SSEII	MAASSEII	0.0003	34.0556	0.0458	28.2767	-MAASSEII	MAASSEII	0.0001	42.1667	0.0696	31.2332	MAASSEI-I	MAASSEII	0	75	0.0255	65	MAASS-EII	MAASSEII	0.0001	32.8	0.0396	26.9828	MAA-SSEII	MAASSEII	0	57.8571	0.02	51.2859	MAA-SSEII	MAASSEII	0.0003	23.9487	0.0707	18.6231	MAA-SSEII	MAASSEII	0.0006	29.5818	0.0848	25.8328	MAASS-EII	MAASSEII	0.0002	36.5833	0.1031
1	EVRKGNQLT	146	EVRKGNQLT	EVRKGNQLT	0.0003	34.1667	0.021	70.8224	EVRKGNQLT	EVRKGNQLT	0.0001	48.4	0.0163	79.7954	EVRKGNQLT	EVRKGNQLT	0.0001	34.7143	0.0252	65.4897	EVRKGNQLT	EVRKGNQLT	0	67.5	0.0084	86.6475	EVRKGNQLT	EVRKGNQLT	0.0068	5.7396	0.0992	6.0011	EVRKGNQLT	EVRKGNQLT	0.0016	12.0625	0.0795	15.8598	EVRKGNQLT	EVRKGNQLT	0.0022	17.4265	0.0809	27.6576	EVRKGNQLT	EVRKGNQLT	0.0003	27.75	0.0392
0	MITVLPKKA	121	MITVLPKKA	MITVLPKKA	0.0003	34.2222	0.0309	49.5172	MITVLPKKA	MITVLPKKA	0.0044	9.7576	0.1002	22.2117	MITVLPKKA	MITVLPKKA	0.0002	28.4	0.0457	36.6057	MITVLPKKA	MITVLPKKA	0	49	0.0133	69.9686	MITVLPKKA	MITVLPKKA	0.0002	27.4545	0.0301	33.2253	MITVLPKKA	MITVLPKKA	0.0003	25.6333	0.0508	28.6004	MITVLPKKA	MITVLPKKA	0.0046	12.2522	0.1082	17.8878	MITVLPKKA	MITVLPKKA	0.0003	29.5556	0.0586
0	MVAQAELRALIL	149	MVAQAELRL	MVAQAELRALIL	0.0003	34.2222	0.0815	9.7802	MVAQAELRL	MVAQAELRALIL	0.0005	23.9455	0.1537	14.1985	MVAQAELRL	MVAQAELRALIL	0	48	0.0582	26.9804	MVAQAELRL	MVAQAELRALIL	0	44	0.0524	19.8476	MVAQAELRL	MVAQAELRALIL	0.0002	30.6667	0.0629	12.2561	MVAQRALIL	MVAQAELRALIL	0.0005	20.1964	0.1365	7.1612	MVAQRALIL	MVAQAELRALIL	0.0042	12.8156	0.3115	1.775	MVAQAELRL	MVAQAELRALIL	0.0002	31.1429	0.184
1	VAQAELRALI	149	VAAELRALI	VAQAELRALI	0.0003	34.2778	0.0581	18.5659	VQAELRALI	VAQAELRALI	0.0023	12.8495	0.2118	9.5964	VQAELRALI	VAQAELRALI	0	53.75	0.0495	33.1333	VQAELRALI	VAQAELRALI	0.0003	17.4444	0.1062	8.1365	VAAELRALI	VAQAELRALI	0.0001	36.2857	0.0442	20.2707	VAAELRALI	VAQAELRALI	0.0005	19.9265	0.1215	8.5824	VQAELRALI	VAQAELRALI	0.0005	34.0606	0.1188	15.3442	VQAELRALI	VAQAELRALI	0.0046	10.0508	0.2652
1	SYNNRMQESTYQ	163	SYNNQESTY	SYNNRMQESTY	0.0003	34.2778	0.0438	30.5227	SYMQESTYQ	SYNNRMQESTYQ	0	90	0.0148	82.551	SYMQESTYQ	SYNNRMQESTYQ	0	44.3333	0.0378	45.3342	SYMQESTYQ	SYNNRMQESTYQ	0.0001	22.8421	0.0396	27.0044	SYNNQESTY	SYNNRMQESTY	0.0001	44	0.0282	35.8692	SYMQESTYQ	SYNNRMQESTYQ	0	76.6667	0.0189	73.9862	SYNNRSTYQ	SYNNRMQESTYQ	0.0001	68.125	0.0395	60.5053	SYNNQESTY	SYNNRMQESTY	0.0002	37.1667	0.0623
4	VLHPEEPH	160	VLHPEEP-H	VLHPEEPH	0.0003	34.3333	0.0158	83.5346	VLHPEEPH-	VLHPEEPH	0.0003	27.8387	0.0257	64.856	VLH-PEEPH	VLHPEEPH	0.0009	14.7532	0.039	43.906	VLHPEEPH-	VLHPEEPH	0	56.6667	0.0053	95.4145	VLH-PEEPH	VLHPEEPH	0	51.3636	0.0104	80.5258	VLH-PEEPH	VLHPEEPH	0.0001	47.25	0.0162	80.5604	VLHPEEPH-	VLHPEEPH	0.0002	46.4615	0.02	89.2479	VLHPE-EPH	VLHPEEPH	0.0055	9.3389	0.0799
1	VAQAELRALIL	149	VAELRALIL	VAQAELRALIL	0.0003	34.3889	0.0423	32.1556	AQAELALIL	AQAELRALIL	0.0004	25.9268	0.0995	22.3716	VAQAELLIL	VAQAELRALIL	0	63.75	0.0305	56.1643	VAQAELRAL	VAQAELRALIL	0.0001	30.1667	0.0406	26.2932	AQAELRALL	AQAELRALIL	0	50.4545	0.0208	49.3452	VAQAELRAL	VAQAELRALIL	0.0011	14.2169	0.0883	13.684	VAQLRALIL	VAQAELRALIL	0.0072	9.5623	0.181	6.8647	AQAELRLIL	AQAELRALIL	0.0012	16.9691	0.1495
2	MVCMLLWKI	192	MVCMLLWKI	MVCMLLWKI	0.0003	34.4444	0.0922	7.7001	MVCMLLWKI	MVCMLLWKI	0.0075	7.7209	0.4129	3.0113	MVCMLLWKI	MVCMLLWKI	0.0001	29.8462	0.1077	11.686	MVCMLLWKI	MVCMLLWKI	0.0012	10.1947	0.1788	3.7549	MVCMLLWKI	MVCMLLWKI	0.0008	16.2523	0.0855	7.6484	MVCMLLWKI	MVCMLLWKI	0.0001	44.75	0.0473	31.251	MVCMLLWKI	MVCMLLWKI	0.0023	17.2059	0.2011	5.451	MVCMLLWKI	MVCMLLWKI	0.0001	42.7143	0.1198
3	GVTRPELPV	194	GVTRPELPV	GVTRPELPV	0.0003	34.4444	0.0475	26.579	GVTRPELPV	GVTRPELPV	0.0208	4.6775	0.2269	8.7781	GVTRPELPV	GVTRPELPV	0.0005	18.8571	0.0662	22.7554	GVTRPELPV	GVTRPELPV	0	43.5	0.0223	47.3222	GVTRPELPV	GVTRPELPV	0.0004	22.6316	0.0361	26.6454	GVTRPELPV	GVTRPELPV	0.0018	11.7302	0.0979	11.81	GVTRPELPV	GVTRPELPV	0.0004	34.3636	0.0465	52.4769	GVTRPELPV	GVTRPELPV	0.0005	24.74	0.0872
1	VQAELRAIPR	46	VAELRAIPR	VQAELRAIPR	0.0003	34.5	0.0439	30.3724	VQAERAIPR	VQAELRAIPR	0.0003	28.6667	0.0725	30.1186	VQAERAIPR	VQAELRAIPR	0.0232	3.8905	0.2061	4.6865	VQAERAIPR	VQAELRAIPR	0	37.6667	0.0315	34.0584	VQAERAIPR	VQAELRAIPR	0.0003	24.4333	0.0359	26.7719	VQAELRIPR	VQAELRAIPR	0.0001	36.4444	0.0444	33.7458	VQAERAIPR	VQAELRAIPR	0.0003	42.3529	0.0657	36.1425	VQAELRAIR	VQAELRAIPR	0.0014	15.9605	0.1217
2	HCVPASLSFWQRL	135	HCVPASQRL	HCVPASLSFWQRL	0.0003	34.5	0.0581	18.5625	HCVPASLSL	HCVPASLSFWQRL	0.0002	35.4615	0.062	34.4838	HCVPASLSL	HCVPASLSFWQRL	0	61.25	0.0452	37.0483	HSLSFWQRL	HCVPASLSFWQRL	0	39.5	0.0645	15.5415	HCVPASLSL	HCVPASLSFWQRL	0	53.6364	0.0331	29.6301	HCVPASLSL	HCVPASLSFWQRL	0.0004	22.9762	0.0731	17.793	HCVPASLSL	HCVPASLSFWQRL	0.0004	35.2333	0.0823	26.9873	HCVPASLSL	HCVPASLSFWQRL	0.0001	51.3889	0.0616
0	MQPGLQGL	44	MQP-GLQGL	MQPGLQGL	0.0003	34.5556	0.0265	58.3668	-MQPGLQGL	MQPGLQGL	0.0046	9.5544	0.1189	18.7662	MQ-PGLQGL	MQPGLQGL	0	44.6667	0.0209	74.22	MQPG-LQGL	MQPGLQGL	0.0011	10.6641	0.0511	20.4057	MQ-PGLQGL	MQPGLQGL	0.0005	20.1887	0.0358	26.9178	MQ-PGLQGL	MQPGLQGL	0.0008	16.6667	0.0595	23.474	MQPGL-QGL	MQPGLQGL	0.005	11.723	0.0892	24.0685	MQ-PGLQGL	MQPGLQGL	0.0186	5.4477	0.1823
0	MVSVSAFPA	128	MVSVSAFPA	MVSVSAFPA	0.0003	34.5556	0.1315	3.9145	MVSVSAFPA	MVSVSAFPA	0.004	10.0861	0.465	2.2102	MVSVSAFPA	MVSVSAFPA	0.0002	26.5789	0.1566	6.9307	MVSVSAFPA	MVSVSAFPA	0	65	0.0542	19.0741	MVSVSAFPA	MVSVSAFPA	0.0003	24.6333	0.1163	4.5277	MVSVSAFPA	MVSVSAFPA	0.0006	18.5584	0.1681	5.2336	MVSVSAFPA	MVSVSAFPA	0.0005	32.05	0.2058	5.1926	MVSVSAFPA	MVSVSAFPA	0.0003	29.5926	0.2395
0	MCEGRERER	130	MCEGRERER	MCEGRERER	0.0003	34.5556	0.0209	71.1684	MCEGRERER	MCEGRERER	0	61.875	0.0133	85.3483	MCEGRERER	MCEGRERER	0.0001	34.2857	0.0214	73.2253	MCEGRERER	MCEGRERER	0	56.6667	0.0073	90.3825	MCEGRERER	MCEGRERER	0	49	0.0099	82.3033	MCEGRERER	MCEGRERER	0.0003	26.2692	0.0192	73.4105	MCEGRERER	MCEGRERER	0.0005	32.325	0.0274	77.9721	MCEGRERER	MCEGRERER	0	61.25	0.0107
1	AAPGSDRL	187	AA-PGSDRL	AAPGSDRL	0.0003	34.6111	0.0216	69.4217	AA-PGSDRL	AAPGSDRL	0.0002	33.5625	0.021	71.9367	AA-PGSDRL	AAPGSDRL	0	71.6667	0.0113	92.8025	AAPGS-DRL	AAPGSDRL	0.0001	24.6429	0.0169	59.3207	AA-PGSDRL	AAPGSDRL	0.0001	41.6	0.0128	71.9683	AAP-GSDRL	AAPGSDRL	0.0011	14.4458	0.0419	36.0705	AAP-GSDRL	AAPGSDRL	0.0005	31.8837	0.0282	76.7705	AAP-GSDRL	AAPGSDRL	0.0002	36.3333	0.0266
0	MSYNNRMQEST	163	MSYNNQEST	MSYNNRMQEST	0.0003	34.6667	0.05	24.3597	MSYNNQEST	MSYNNRMQEST	0.0001	43.4286	0.052	39.8446	MSYNNRMQT	MSYNNRMQEST	0	50.625	0.0568	27.8284	SYNNMQEST	SYNNRMQEST	0	55	0.0249	42.8576	MSYNNRMST	MSYNNRMQEST	0.0001	39.8333	0.0255	39.9362	MSYNNRMST	MSYNNRMQEST	0.0001	37.625	0.076	16.8554	MSYNNRMST	MSYNNRMQEST	0.0002	43.5	0.0973	21.1129	MSYNNRMST	MSYNNRMQEST	0.0001	52.5	0.0781
0	MIYGNKVL	196	MIYGN-KVL	MIYGNKVL	0.0003	34.6667	0.0272	56.7503	MIYGNKV-L	MIYGNKVL	0.0028	11.8148	0.1064	20.9396	MIYGNKVL-	MIYGNKVL	0.0002	24.08	0.0596	26.1344	MIYGNKV-L	MIYGNKVL	0.0001	30	0.0253	42.182	MIYGNKV-L	MIYGNKVL	0.0004	21.2727	0.0337	29.0266	MIY-GNKVL	MIYGNKVL	0.0095	5.2532	0.1537	5.9823	MIYGNK-VL	MIYGNKVL	0.0734	2.1374	0.2705	2.6227	MIY-GNKVL	MIYGNKVL	0.0087	7.7195	0.1687
5	RVSFPPGKCP	34	RSFPPGKCP	RVSFPPGKCP	0.0003	34.7778	0.0258	59.7114	RVFPPGKCP	RVSFPPGKCP	0.001	18.0565	0.0422	46.9587	RVFPPGKCP	RVSFPPGKCP	0.0024	9.9081	0.0702	21	RSFPPGKCP	RVSFPPGKCP	0	48	0.0168	59.543	RVFPPGKCP	RVSFPPGKCP	0.0001	33.3	0.0149	65.0846	RVFPPGKCP	RVSFPPGKCP	0.0009	15.8519	0.0533	26.9656	RVFPPGKCP	RVSFPPGKCP	0.0001	54.7561	0.0312	72.1347	RVFPPGKCP	RVSFPPGKCP	0.0021	13.656	0.073
1	RAQRTQGRWRR	54	RAQRTQWRR	RAQRTQGRWRR	0.0003	34.7778	0.0274	56.3906	RRTQGRWRR	RAQRTQGRWRR	0.0001	49	0.0239	67.4911	RAQQGRWRR	RAQRTQGRWRR	0.0036	8.4309	0.1216	9.8078	RRTQGRWRR	RAQRTQGRWRR	0.0001	31.1667	0.0305	35.1915	RAQQGRWRR	RAQRTQGRWRR	0	46	0.0157	62.8635	RAQQGRWRR	RAQRTQGRWRR	0.0001	48	0.0316	49.0095	RAQQGRWRR	RAQRTQGRWRR	0.0001	62.2727	0.0445	54.5888	RAQQGRWRR	RAQRTQGRWRR	0.0001	48.2	0.0322
0	METAAAVAA	42	METAAAVAA	METAAAVAA	0.0003	34.8333	0.0483	25.8706	METAAAVAA	METAAAVAA	0.0001	43.7143	0.0777	28.3	METAAAVAA	METAAAVAA	0	46	0.0334	51.5643	METAAAVAA	METAAAVAA	0	49	0.0245	43.4844	METAAAVAA	METAAAVAA	0.0001	37.5	0.0359	26.7802	METAAAVAA	METAAAVAA	0.0008	16.3784	0.0959	12.1716	METAAAVAA	METAAAVAA	0.0016	20.1494	0.0981	20.8477	METAAAVAA	METAAAVAA	0.0005	24.74	0.139
4	IGDKYTYRG	62	IGDKYTYRG	IGDKYTYRG	0.0003	34.8333	0.0492	24.9983	IGDKYTYRG	IGDKYTYRG	0	70	0.0276	62.3684	IGDKYTYRG	IGDKYTYRG	0	85	0.0171	81.9355	IGDKYTYRG	IGDKYTYRG	0	39	0.0357	30.0351	IGDKYTYRG	IGDKYTYRG	0	95	0.0057	95.1761	IGDKYTYRG	IGDKYTYRG	0	90	0.0144	85.1682	IGDKYTYRG	IGDKYTYRG	0.0002	46.4615	0.0364	64.5481	IGDKYTYRG	IGDKYTYRG	0	85	0.0188
3	AALKAAAF	110	AAL-KAAAF	AALKAAAF	0.0003	34.8333	0.0279	55.3158	AAL-KAAAF	AALKAAAF	0.0001	42.1667	0.0294	59.9448	AAL-KAAAF	AALKAAAF	0.0001	42	0.0312	54.8723	AAL-KAAAF	AALKAAAF	0.0003	17.4667	0.0393	27.2257	AAL-KAAAF	AALKAAAF	0.0007	17.5	0.033	29.7342	AAL-KAAAF	AALKAAAF	0.0051	7.1063	0.1059	10.526	AAL-KAAAF	AALKAAAF	0.0474	2.944	0.1809	6.8726	AAL-KAAAF	AALKAAAF	0.0223	5.0064	0.189
0	MHLVRTEHKL	155	MLVRTEHKL	MHLVRTEHKL	0.0003	34.8333	0.0406	34.1754	MLVRTEHKL	MHLVRTEHKL	0.0168	5.2054	0.2566	7.3296	MLVRTEHKL	MHLVRTEHKL	0.0001	43	0.0531	30.3155	MHLVRTHKL	MHLVRTEHKL	0.0024	7.6176	0.1031	8.4726	MLVRTEHKL	MHLVRTEHKL	0.0001	34.7	0.0312	31.7641	MHLVRTHKL	MHLVRTEHKL	0.0009	16.036	0.0791	15.9503	MHLVRTHKL	MHLVRTEHKL	0.043	3.169	0.2482	3.292	MLVRTEHKL	MHLVRTEHKL	0.0012	17.2176	0.1431
0	MMEEAEVEAT	177	MMEEAEVET	MMEEAEVEAT	0.0003	34.8333	0.0586	18.2953	MMEEEVEAT	MMEEAEVEAT	0.0013	16.055	0.2124	9.5579	MMEEAEVAT	MMEEAEVEAT	0	80	0.0264	63.2364	MMEEAEVET	MMEEAEVEAT	0	70	0.0184	55.6892	MMEEAVEAT	MMEEAEVEAT	0	77.5	0.0165	60.4344	MMEEAEVAT	MMEEAEVEAT	0	54.6154	0.0396	38.5787	MMEEAEVAT	MMEEAEVEAT	0.0001	57.931	0.0559	43.4823	MMEEAEVAT	MMEEAEVEAT	0.0001	50.2778	0.0904
0	MRKLRPRKV	124	MRKLRPRKV	MRKLRPRKV	0.0003	34.8889	0.0174	79.7314	MRKLRPRKV	MRKLRPRKV	0.0001	39.5556	0.0166	79.4481	MRKLRPRKV	MRKLRPRKV	0.0001	37.3333	0.0208	74.4449	MRKLRPRKV	MRKLRPRKV	0.0004	16.5273	0.0242	43.9557	MRKLRPRKV	MRKLRPRKV	0.0003	25.0769	0.0203	50.4782	MRKLRPRKV	MRKLRPRKV	0.0017	11.915	0.0669	20.0856	MRKLRPRKV	MRKLRPRKV	0.25	0.6304	0.4175	0.6725	MRKLRPRKV	MRKLRPRKV	0.0003	28.1034	0.0367
0	MAAMMAFL	205	MAAMM-AFL	MAAMMAFL	0.0003	34.8889	0.0832	9.4065	-MAAMMAFL	MAAMMAFL	0.001	17.8968	0.2907	6.0268	MAA-MMAFL	MAAMMAFL	0	70	0.0643	23.6293	MAA-MMAFL	MAAMMAFL	0.0001	29	0.0633	15.9163	MAA-MMAFL	MAAMMAFL	0.0001	32.7273	0.0704	10.3885	MAA-MMAFL	MAAMMAFL	0.0012	13.7406	0.1349	7.2864	MAAMMA-FL	MAAMMAFL	0.0046	12.2021	0.3113	1.7781	MAA-MMAFL	MAAMMAFL	0.0002	36.75	0.1659
2	TIYMEVSFS	78	TIYMEVSFS	TIYMEVSFS	0.0003	34.9444	0.0492	25.048	TIYMEVSFS	TIYMEVSFS	0.0023	12.9097	0.1845	11.455	TIYMEVSFS	TIYMEVSFS	0.0006	16.96	0.1204	9.9396	TIYMEVSFS	TIYMEVSFS	0	67.5	0.0198	52.3492	TIYMEVSFS	TIYMEVSFS	0.0005	18.8333	0.0821	8.1528	TIYMEVSFS	TIYMEVSFS	0.0001	45	0.0403	37.7581	TIYMEVSFS	TIYMEVSFS	0.0001	51.9512	0.0566	42.9199	TIYMEVSFS	TIYMEVSFS	0.0005	23.377	0.1136
1	RVLAFCVLR	184	RVLAFCVLR	RVLAFCVLR	0.0003	34.9444	0.0427	31.6868	RVLAFCVLR	RVLAFCVLR	0.0006	22.0923	0.1342	16.4831	RVLAFCVLR	RVLAFCVLR	0.2594	0.9768	0.4926	0.7271	RVLAFCVLR	RVLAFCVLR	0.0002	19	0.0629	16.0183	RVLAFCVLR	RVLAFCVLR	0.0006	18.4306	0.0388	24.241	RVLAFCVLR	RVLAFCVLR	0	51.1538	0.0331	46.729	RVLAFCVLR	RVLAFCVLR	0.0001	65.3125	0.0508	48.0233	RVLAFCVLR	RVLAFCVLR	0.0002	36.75	0.0612
3	CVPASLSFWQR	135	CVPASLSQR	CVPASLSFWQR	0.0003	35	0.0485	25.6498	CVPASLSQR	CVPASLSFWQR	0	51.6667	0.0458	44.0957	CVPASLSQR	CVPASLSFWQR	0.0027	9.4696	0.1581	6.8424	CVPASFWQR	CVPASLSFWQR	0	35	0.0473	22.2431	CVPASLSQR	CVPASLSFWQR	0.0006	17.8556	0.0712	10.2232	VPASSFWQR	VPASLSFWQR	0.0001	35.1111	0.035	44.1287	VPASLSWQR	VPASLSFWQR	0	79.5	0.0375	63.1072	CVPASLSQR	CVPASLSFWQR	0	67.5	0.0328
0	MVISTLLDFKL	50	MSTLLDFKL	MVISTLLDFKL	0.0003	35.1111	0.0732	12.0254	MVISTLLKL	MVISTLLDFKL	0.0157	5.3923	0.386	3.5261	MVISTLLFK	MVISTLLDFK	0.0109	5.3533	0.3637	1.6931	MVISTDFKL	MVISTLLDFKL	0.0002	19.3226	0.0901	10.2552	MVISTLLKL	MVISTLLDFKL	0.0044	7.2345	0.1291	3.8162	MVISTLLKL	MVISTLLDFKL	0.0005	20.0714	0.0782	16.2128	MVISTLLKL	MVISTLLDFKL	0.0007	28.7049	0.1061	18.466	MVISTLLKL	MVISTLLDFKL	0.0009	18.9571	0.1869
1	SKHREVCSL	104	SKHREVCSL	SKHREVCSL	0.0003	35.1111	0.0213	70.1597	SKHREVCSL	SKHREVCSL	0.0002	30.9091	0.0341	54.5687	SKHREVCSL	SKHREVCSL	0.0001	35.5714	0.0254	65.1071	SKHREVCSL	SKHREVCSL	0.0002	20.963	0.0302	35.5723	SKHREVCSL	SKHREVCSL	0.0011	13.9184	0.0394	23.7541	SKHREVCSL	SKHREVCSL	0.0043	7.6765	0.1067	10.4125	SKHREVCSL	SKHREVCSL	0.1493	1.1065	0.3488	1.2322	SKHREVCSL	SKHREVCSL	0.0081	7.941	0.1509
1	DEDVLHPEEPH	160	DEDVLHPEH	DEDVLHPEEPH	0.0003	35.1111	0.018	78.1763	DVLHPEEPH	DEDVLHPEEPH	0	76.6667	0.0056	96.3056	DVLHPEEPH	DEDVLHPEEPH	0.0001	35.4286	0.0147	86.6901	DEDVLHPEH	DEDVLHPEEPH	0	80	0.0034	97.0777	DVLHPEEPH	DEDVLHPEEPH	0.0009	15.5433	0.0213	48.1535	DVLHPEEPH	DEDVLHPEEPH	0.0001	43.8	0.0097	95.0245	DEDVLHPEH	DEDVLHPEEPH	0.0001	54.0244	0.0136	95.5985	DELHPEEPH	DEDVLHPEEPH	0.0001	44.3333	0.0178
4	NLGLLECRA	141	NLGLLECRA	NLGLLECRA	0.0003	35.1667	0.0513	23.2606	NLGLLECRA	NLGLLECRA	0.006	8.4711	0.2291	8.6657	NLGLLECRA	NLGLLECRA	0	67.5	0.0344	50.1019	NLGLLECRA	NLGLLECRA	0	60	0.0206	50.5768	NLGLLECRA	NLGLLECRA	0	75	0.0162	61.2589	NLGLLECRA	NLGLLECRA	0	66	0.0293	52.8949	NLGLLECRA	NLGLLECRA	0.0006	30.9565	0.1009	19.9542	NLGLLECRA	NLGLLECRA	0	57.0833	0.0499
0	MHVALAELR	127	MHVALAELR	MHVALAELR	0.0003	35.2778	0.0364	40.1071	MHVALAELR	MHVALAELR	0.0001	49	0.0454	44.3686	MHVALAELR	MHVALAELR	0.0015	11.9867	0.0933	14.2238	MHVALAELR	MHVALAELR	0.0008	12.1806	0.0632	15.9404	MHVALAELR	MHVALAELR	0.0004	20.8679	0.0505	16.8634	MHVALAELR	MHVALAELR	0	54.2308	0.027	56.8828	MHVALAELR	MHVALAELR	0.0002	47.1818	0.0373	63.3567	MHVALAELR	MHVALAELR	0.0001	37.6667	0.0441
0	MDEDVLHPEE	160	MDEDVLHEE	MDEDVLHPEE	0.0003	35.2778	0.0312	48.9271	MDEDVLHEE	MDEDVLHPEE	0	78.3333	0.0179	77.2008	MDEDVLHEE	MDEDVLHPEE	0	68.75	0.0159	84.469	MEDVLHPEE	MDEDVLHPEE	0	70	0.0111	77.3536	MDEDVLHEE	MDEDVLHPEE	0	63	0.0132	70.6228	MEDVLHPEE	MDEDVLHPEE	0	65	0.0176	77.1851	MEDVLHPEE	MDEDVLHPEE	0	76.5	0.0246	82.3495	MDEDVHPEE	MDEDVLHPEE	0	71	0.021
3	NNRMQESTYQ	163	NNRMQESTY	NNRMQESTY	0.0003	35.3333	0.0342	43.6359	NNMQESTYQ	NNRMQESTYQ	0	90	0.0116	88.4441	NRMQESTYQ	NNRMQESTYQ	0	45.6667	0.0292	58.3021	NRMQESTYQ	NNRMQESTYQ	0	67.5	0.0093	83.6331	NNRMQESTY	NNRMQESTY	0.0001	37.75	0.0227	45.2113	NRMQESTYQ	NNRMQESTYQ	0	70	0.0221	66.8002	NNRMQESTY	NNRMQESTY	0.0001	61.5909	0.0526	46.3389	NNRMQESTY	NNRMQESTY	0.0001	41	0.0466
4	SAAVKHRR	24	SAA-VKHRR	SAAVKHRR	0.0003	35.4444	0.0199	73.5438	SAA-VKHRR	SAAVKHRR	0	52.6667	0.0127	86.4023	SAA-VKHRR	SAAVKHRR	0.0006	16.66	0.0432	39.0805	S-AAVKHRR	SAAVKHRR	0	35	0.0109	77.8829	SAA-VKHRR	SAAVKHRR	0.0004	21.1591	0.0188	54.1179	SAA-VKHRR	SAAVKHRR	0.0002	29.1176	0.0274	56.0686	SAAVKHRR-	SAAVKHRR	0.0017	19.6818	0.0777	29.2273	SAA-VKHRR	SAAVKHRR	0.0001	45.1667	0.0194
1	FQNRVRPL	59	FQN-RVRPL	FQNRVRPL	0.0003	35.4444	0.0346	43	FQN-RVRPL	FQNRVRPL	0.0033	11.0525	0.1329	16.6574	FQN-RVRPL	FQNRVRPL	0	44.3333	0.0326	52.8185	FQNRVRP-L	FQNRVRPL	0.0003	16.6545	0.052	20.0229	FQN-RVRPL	FQNRVRPL	0.0002	28.3529	0.032	30.895	FQN-RVRPL	FQNRVRPL	0.005	7.1459	0.1522	6.0711	FQN-RVRPL	FQNRVRPL	0.2399	0.6575	0.5235	0.2505	FQN-RVRPL	FQNRVRPL	0.0453	3.5239	0.3582
3	SFSNSCKL	189	-SFSNSCKL	SFSNSCKL	0.0003	35.5	0.0386	36.9776	S-FSNSCKL	SFSNSCKL	0.0001	43.2857	0.0375	51.1444	SFSN-SCKL	SFSNSCKL	0	49.3333	0.0304	56.195	SFS-NSCKL	SFSNSCKL	0.0032	6.7472	0.0847	11.1072	SFSNS-CKL	SFSNSCKL	0.0001	45.3333	0.0197	51.9252	SFS-NSCKL	SFSNSCKL	0.0007	18.0519	0.0547	26.1079	SFS-NSCKL	SFSNSCKL	0.006	10.5868	0.0995	20.4195	S-FSNSCKL	SFSNSCKL	0.0002	34.0667	0.0598
0	MAAPGSDRLLG	187	MAAPGSLLG	MAAPGSDRLLG	0.0003	35.5556	0.0507	23.7711	MAAPGSDLL	MAAPGSDRLL	0.0001	44.6	0.0448	44.8769	MAAPGSLLG	MAAPGSDRLLG	0	71.6667	0.0354	48.6302	MAAPGSRLL	MAAPGSDRLL	0	41	0.0296	36.2866	MAAPGSRLL	MAAPGSDRLL	0	50.4545	0.0205	50.0173	MPGSDRLLG	MAAPGSDRLLG	0.0004	23.4359	0.0899	13.3414	MAAPGSRLL	MAAPGSDRLL	0.0002	46.1538	0.0675	34.9407	MAAPGSRLL	MAAPGSDRLL	0	53.6111	0.0763
3	SEFCGGRL	1	SEF-CGGRL	SEFCGGRL	0.0003	35.6111	0.0494	24.9067	SEFCGG-RL	SEFCGGRL	0	53.6667	0.0328	55.9857	SEF-CGGRL	SEFCGGRL	0	59.2857	0.0243	67.385	SEFCGGR-L	SEFCGGRL	0	35.75	0.0262	40.8387	SEF-CGGRL	SEFCGGRL	0.0001	31.6429	0.0277	36.5747	SEFCGGR-L	SEFCGGRL	0.0004	21.5306	0.0602	23.1113	SEFCGGR-L	SEFCGGRL	0.0012	22.9692	0.0813	27.4619	SEFCGGR-L	SEFCGGRL	0.0008	20.299	0.0884
0	MNLKSAAVK	24	MNLKSAAVK	MNLKSAAVK	0.0003	35.6111	0.0401	34.8742	MNLKSAAVK	MNLKSAAVK	0	59.0909	0.0354	53.3056	MNLKSAAVK	MNLKSAAVK	0.0229	3.9118	0.2724	3.0333	MNLKSAAVK	MNLKSAAVK	0	49	0.0304	35.4042	MNLKSAAVK	MNLKSAAVK	0.0002	26.913	0.0326	30.1757	MNLKSAAVK	MNLKSAAVK	0.0001	46	0.0403	37.7487	MNLKSAAVK	MNLKSAAVK	0.0002	44.5714	0.066	35.9459	MNLKSAAVK	MNLKSAAVK	0.0002	32.2	0.0711
4	SPTACETQA	80	SPTACETQA	SPTACETQA	0.0003	35.6667	0.0237	64.5683	SPTACETQA	SPTACETQA	0.0001	51	0.0253	65.3864	SPTACETQA	SPTACETQA	0	49.3333	0.0258	64.4255	SPTACETQA	SPTACETQA	0	65	0.0092	84.0899	SPTACETQA	SPTACETQA	0	52.2727	0.0145	66.3281	SPTACETQA	SPTACETQA	0.0361	2.6292	0.2683	2.3369	SPTACETQA	SPTACETQA	0.0011	23.8846	0.0648	36.7357	SPTACETQA	SPTACETQA	0	53.3333	0.0259
0	MAAPSRVRCGRL	153	MAAPSRVRL	MAAPSRVRCGRL	0.0003	35.6667	0.0579	18.6445	MAAPSRVRL	MAAPSRVRCGRL	0.0001	38.5	0.0594	35.6837	MAAPSRVGR	MAAPSRVRCGR	0	45.3333	0.0602	25.7832	MAAPSRVRL	MAAPSRVRCGRL	0.0001	30	0.0393	27.2117	MAAPSRVRL	MAAPSRVRCGRL	0.0003	23.2941	0.053	15.7385	MAAPSRVRL	MAAPSRVRCGRL	0.0067	6.2236	0.23	3.0579	MARVRCGRL	MAAPSRVRCGRL	0.0052	11.4089	0.3347	1.4146	MAAPSRVRL	MAAPSRVRCGRL	0.0002	35.6667	0.1125
1	RQFGICGRV	174	RQFGICGRV	RQFGICGRV	0.0003	35.6667	0.0397	35.3913	RQFGICGRV	RQFGICGRV	0.0508	2.8992	0.4274	2.7755	RQFGICGRV	RQFGICGRV	0.0013	12.6679	0.1091	11.4786	RQFGICGRV	RQFGICGRV	0.0005	14.7778	0.1041	8.3657	RQFGICGRV	RQFGICGRV	0.0009	15.2677	0.0676	11.0198	RQFGICGRV	RQFGICGRV	0.0002	29.0588	0.0622	22.1376	RQFGICGRV	RQFGICGRV	0.0007	29.2	0.0807	27.7516	RQFGICGRV	RQFGICGRV	0.0378	3.8739	0.3512
0	MSSTSRDIPSQERS	30	MSDIPSQER	MSSTSRDIPSQER	0.0003	35.7222	0.0546	20.7493	MSIPSQERS	MSSTSRDIPSQERS	0	87.5	0.0183	76.5217	MSDIPSQER	MSSTSRDIPSQER	0	62.5	0.0279	60.5964	MRDIPSQER	MSSTSRDIPSQER	0	90	0.009	84.6752	MSIPSQERS	MSSTSRDIPSQERS	0	90	0.0126	72.722	MSIPSQERS	MSSTSRDIPSQERS	0	95	0.0165	79.8643	MSIPSQERS	MSSTSRDIPSQERS	0	97	0.0224	85.7009	MDIPSQERS	MSSTSRDIPSQERS	0	90	0.0236
4	LTQWLLLT	56	LTQ-WLLLT	LTQWLLLT	0.0003	35.7222	0.0695	13.3	-LTQWLLLT	LTQWLLLT	0.0001	46	0.0743	29.4725	LTQWLLLT-	LTQWLLLT	0	50.625	0.0458	36.4783	LTQ-WLLLT	LTQWLLLT	0	70	0.0222	47.6109	LTQWLLLT-	LTQWLLLT	0	71.6667	0.0167	59.7681	LTQWLLLT-	LTQWLLLT	0	81.6667	0.0196	72.4794	LTQWLLLT-	LTQWLLLT	0	75	0.0457	53.3595	LTQWLLLT-	LTQWLLLT	0	73	0.0449
0	MPWLREDLKTL	6	MLREDLKTL	MPWLREDLKTL	0.0003	35.7778	0.0305	50.1593	MLREDLKTL	MPWLREDLKTL	0.0226	4.4778	0.1836	11.5272	MLREDLKTL	MPWLREDLKTL	0.0001	32	0.0399	42.8182	PWLEDLKTL	PWLREDLKTL	0.001	10.7328	0.0742	13.1113	MPWEDLKTL	MPWLREDLKTL	0.0008	16.4766	0.0356	27.0872	MPREDLKTL	MPWLREDLKTL	0.6884	0.2288	0.5495	0.3709	MPWLRLKTL	MPWLREDLKTL	0.2257	0.6954	0.507	0.2946	MLREDLKTL	MPWLREDLKTL	0.0119	6.6843	0.1796
1	VLHSHPEFLS	150	VLHSHPFLS	VLHSHPEFLS	0.0003	35.7778	0.0534	21.6488	VLHSHPEFL	VLHSHPEFL	0.0117	6.266	0.2357	8.3263	VLHSHPFLS	VLHSHPEFLS	0.0004	20.9783	0.1192	10.0879	VLHSHPEFL	VLHSHPEFL	0	34.5	0.0413	25.8377	VLHSHPFLS	VLHSHPEFLS	0	63	0.0175	57.5477	VLHSHPEFL	VLHSHPEFL	0	49.6667	0.0321	48.2811	VLHSHPEFL	VLHSHPEFL	0.0006	31.1163	0.084	26.185	VLHSHPEFL	VLHSHPEFL	0.0003	30.5	0.0902
1	HVILTQWL	56	HVI-LTQWL	HVILTQWL	0.0003	35.8333	0.035	42.2824	HVILTQW-L	HVILTQWL	0.0011	17.3097	0.1057	21.0721	HVILTQWL-	HVILTQWL	0.0001	36.5	0.0447	37.5546	HVILTQW-L	HVILTQWL	0.0001	26.8	0.0346	31.001	HVI-LTQWL	HVILTQWL	0.0021	10.2763	0.0738	9.6498	HVIL-TQWL	HVILTQWL	0.0017	11.9648	0.082	15.1835	HVILTQW-L	HVILTQWL	0.0131	6.8211	0.1389	11.5878	HVI-LTQWL	HVILTQWL	0.0013	16.9124	0.0951
2	ASRTVMAVGR	86	ASRTVAVGR	ASRTVMAVGR	0.0003	35.8333	0.045	29.1618	ASRTVMAVR	ASRTVMAVGR	0.0001	44.6	0.0371	51.5509	ASRTVMVGR	ASRTVMAVGR	0.0578	2.5738	0.3111	2.3629	ARTVMAVGR	ASRTVMAVGR	0	53.75	0.0213	49.1578	ASRTVMVGR	ASRTVMAVGR	0.0005	18.8333	0.0496	17.3489	ASRTVMAVR	ASRTVMAVGR	0.0001	42.6	0.0464	31.955	ASRTVMAVR	ASRTVMAVGR	0	75	0.0424	57.0725	ASRTVAVGR	ASRTVMAVGR	0.0004	26.6585	0.0867
1	AASSEIII	158	AASSEII-I	AASSEIII	0.0003	35.8333	0.0277	55.9013	AASSEII-I	AASSEIII	0.0003	29.08	0.0349	53.7804	AASSEII-I	AASSEIII	0	61.25	0.0197	76.6541	AASSEII-I	AASSEIII	0	37	0.0171	58.8785	AASSEII-I	AASSEIII	0	59.2857	0.0104	80.5794	AAS-SEIII	AASSEIII	0.0004	22.6905	0.0323	47.864	AASSEII-I	AASSEIII	0.0004	35.1667	0.0322	70.5086	AAS-SEIII	AASSEIII	0.0001	45.5	0.0356
0	MRNFDPCGPPFRK	22	MPCGPPFRK	MRNFDPCGPPFRK	0.0003	35.8889	0.0445	29.7135	MRNGPPFRK	MRNFDPCGPPFRK	0	66.6667	0.0266	63.7117	RNFDPPFRK	RNFDPCGPPFRK	0.0038	8.2017	0.1274	9.2027	MRNGPPFRK	MRNFDPCGPPFRK	0	43.5	0.0376	28.5228	MPCGPPFRK	MRNFDPCGPPFRK	0.0001	43.5	0.0242	42.2302	MPCGPPFRK	MRNFDPCGPPFRK	0.0002	31.9333	0.0419	36.0922	MPCGPPFRK	MRNFDPCGPPFRK	0	71.5385	0.0529	46.1022	MRNGPPFRK	MRNFDPCGPPFRK	0	71	0.0487
0	MRHCVPASL	135	MRHCVPASL	MRHCVPASL	0.0003	35.8889	0.0403	34.6265	MRHCVPASL	MRHCVPASL	0.0006	22.0769	0.1039	21.4457	MRHCVPASL	MRHCVPASL	0.0001	29.0769	0.0525	30.8029	MRHCVPASL	MRHCVPASL	0.0013	9.7088	0.0917	10.0175	MRHCVPASL	MRHCVPASL	0.0012	13.2551	0.0603	13.0576	MRHCVPASL	MRHCVPASL	0.0061	6.4597	0.1969	3.9926	MRHCVPASL	MRHCVPASL	0.0736	2.1333	0.408	0.7289	MRHCVPASL	MRHCVPASL	0.002	14.0326	0.1675
2	HQLESILAMRKRM	26	HQLESILRM	HQLESILAMRKRM	0.0003	36	0.0443	29.8933	HQLESILRM	HQLESILAMRKRM	0.002	13.681	0.1612	13.4567	HQLESILKR	HQLESILAMRKR	0.0002	27.875	0.0555	28.6751	HQLESILRM	HQLESILAMRKRM	0.0001	31	0.0349	30.7432	HQLESILAM	HQLESILAMRKRM	0.0003	22.7105	0.0559	14.5607	HQLESILAM	HQLESILAMRKRM	0.0001	37.5	0.0647	20.9599	HQLESILAM	HQLESILAMRKRM	0.0011	23.5481	0.1287	13.3494	HQLESILAM	HQLESILAMRKRM	0.0219	5.0531	0.4093
0	MCVGICEKK	83	MCVGICEKK	MCVGICEKK	0.0003	36	0.0298	51.5808	MCVGICEKK	MCVGICEKK	0.0002	35.3846	0.0455	44.3349	MCVGICEKK	MCVGICEKK	0.0033	8.7982	0.1127	10.9562	MCVGICEKK	MCVGICEKK	0	58.3333	0.0194	53.3884	MCVGICEKK	MCVGICEKK	0.0004	22.6053	0.0308	32.2846	MCVGICEKK	MCVGICEKK	0	50.7692	0.0191	73.5069	MCVGICEKK	MCVGICEKK	0	71.1538	0.0222	85.9248	MCVGICEKK	MCVGICEKK	0.0001	44.1667	0.0348
1	NWLQWLLLL	108	NWLQWLLLL	NWLQWLLLL	0.0003	36	0.055	20.4954	NWLQWLLLL	NWLQWLLLL	0.005	9.2325	0.2198	9.1544	NWLQWLLLL	NWLQWLLLL	0.0003	22.3143	0.0567	27.8858	NWLQWLLLL	NWLQWLLLL	0.234	0.6761	0.501	0.3731	NWLQWLLLL	NWLQWLLLL	0.0008	16.0374	0.0543	15.1807	NWLQWLLLL	NWLQWLLLL	0.0003	25.1667	0.0434	34.6644	NWLQWLLLL	NWLQWLLLL	0.0198	5.3125	0.1914	6.0827	NWLQWLLLL	NWLQWLLLL	0.0002	31.7619	0.0716
0	MADQDRKP	152	MADQDR-KP	MADQDRKP	0.0003	36.0625	0.0236	64.6677	MADQD-RKP	MADQDRKP	0	68.3333	0.0095	92.0026	MADQDRKP-	MADQDRKP	0	85	0.0104	94.1526	MADQDRKP-	MADQDRKP	0	80	0.0044	96.1822	MADQDRKP-	MADQDRKP	0	85	0.0058	95.0391	MADQDRKP-	MADQDRKP	0.0001	43.8	0.0307	50.348	MADQDRKP-	MADQDRKP	0.0001	52.9268	0.0326	69.9942	MADQDRKP-	MADQDRKP	0	81.6667	0.014
0	MFQNRVRPL	59	MFQNRVRPL	MFQNRVRPL	0.0003	36.125	0.0392	36.1176	MFQNRVRPL	MFQNRVRPL	0.0008	19.3786	0.107	20.8181	MFQNRVRPL	MFQNRVRPL	0.0003	21.5641	0.0751	19.0975	MFQNRVRPL	MFQNRVRPL	0.0343	2.2739	0.265	1.9097	MFQNRVRPL	MFQNRVRPL	0.0006	18.6667	0.061	12.8491	MFQNRVRPL	MFQNRVRPL	0.0117	4.7558	0.2607	2.4568	MFQNRVRPL	MFQNRVRPL	0.4963	0.2265	0.7037	0.0353	MFQNRVRPL	MFQNRVRPL	0.0016	15.2727	0.183
0	MAAGRPLPDSS	95	MAAPLPDSS	MAAGRPLPDSS	0.0003	36.125	0.0343	43.4111	MAAGRPLSS	MAAGRPLPDSS	0	54.3333	0.034	54.6825	MAAGRPLSS	MAAGRPLPDSS	0	61.25	0.0328	52.4688	MAAGRPLSS	MAAGRPLPDSS	0	80	0.012	74.0373	MAAGRPLSS	MAAGRPLPDSS	0	51.8182	0.0191	53.496	MAAGRPLSS	MAAGRPLPDSS	0.0003	24.3548	0.0733	17.7271	MAAGRPLSS	MAAGRPLPDSS	0.0005	32.925	0.0843	26.0645	MARPLPDSS	MAAGRPLPDSS	0.0001	49.25	0.0611
4	FSNSCKLC	189	FSN-SCKLC	FSNSCKLC	0.0003	36.125	0.0522	22.5586	FSN-SCKLC	FSNSCKLC	0	57.2727	0.0258	64.7316	FSN-SCKLC	FSNSCKLC	0	71.6667	0.0276	61.0172	-FSNSCKLC	FSNSCKLC	0	67.5	0.0186	55.0716	FSN-SCKLC	FSNSCKLC	0	85	0.0099	82.0422	FSN-SCKLC	FSNSCKLC	0	78.3333	0.0221	66.7201	FSNSCKL-C	FSNSCKLC	0.0001	66.875	0.0489	49.877	FSNS-CKLC	FSNSCKLC	0	56.6667	0.0378
2	QAELRAIP	46	QAELRA-IP	QAELRAIP	0.0003	36.1875	0.0204	72.4069	QA-ELRAIP	QAELRAIP	0	80	0.0135	84.9836	QAELRAIP-	QAELRAIP	0	87.5	0.0143	87.4915	-QAELRAIP	QAELRAIP	0	90	0.0084	86.6442	QA-ELRAIP	QAELRAIP	0	90	0.0073	90.9744	QAELRAIP-	QAELRAIP	0	53.0769	0.0255	59.6589	QAELRAIP-	QAELRAIP	0.0003	41.6667	0.0555	43.8	-QAELRAIP	QAELRAIP	0	70	0.0301
5	PASLSFWQRL	135	PSLSFWQRL	PASLSFWQRL	0.0003	36.1875	0.0562	19.7054	ASLSFWQRL	ASLSFWQRL	0	51.3333	0.067	32.2861	ASLSFWQRL	ASLSFWQRL	0	61.25	0.0477	34.7233	PASLSFWQL	PASLSFWQRL	0.0003	16.6545	0.0899	10.2834	ASLSFWQRL	ASLSFWQRL	0	66.25	0.0211	48.4693	PASLSFQRL	PASLSFWQRL	0.0001	42.4	0.0383	39.9873	PASLSFWQL	PASLSFWQRL	0.0002	46.7692	0.0668	35.4279	PASLSFQRL	PASLSFWQRL	0	62.5	0.0485
0	MMEEAEVE	177	MMEEAEVE-	MMEEAEVE	0.0003	36.25	0.0362	40.5008	MMEEAEVE-	MMEEAEVE	0.0001	41.2857	0.0446	44.9859	MMEEAEVE-	MMEEAEVE	0	73.3333	0.0163	83.5509	MMEEAEVE-	MMEEAEVE	0	70	0.0111	77.3112	MMEEAEVE-	MMEEAEVE	0	90	0.0075	90.5256	MMEEAEVE-	MMEEAEVE	0	65	0.0192	73.2775	MMEEAEVE-	MMEEAEVE	0.0002	48.6	0.0336	68.4713	MMEEAEVE-	MMEEAEVE	0.0001	43.8571	0.0451
0	MIYGNKVLS	196	MIYGNKVLS	MIYGNKVLS	0.0003	36.25	0.0402	34.7738	MIYGNKVLS	MIYGNKVLS	0.005	9.1748	0.179	11.8911	MIYGNKVLS	MIYGNKVLS	0.0026	9.5371	0.1316	8.798	MIYGNKVLS	MIYGNKVLS	0	45.5	0.0261	41.0555	MIYGNKVLS	MIYGNKVLS	0.0009	15.2362	0.0629	12.263	MIYGNKVLS	MIYGNKVLS	0.0004	22.2857	0.0673	19.9349	MIYGNKVLS	MIYGNKVLS	0.0006	29.6364	0.0786	28.7596	MIYGNKVLS	MIYGNKVLS	0.0009	19.125	0.1015
1	GTWNLGLLECRA	141	GTWNLGLLA	GTWNLGLLECRA	0.0003	36.3125	0.0793	10.3085	GTWNLGLLA	GTWNLGLLECRA	0.0006	21.1974	0.1545	14.1101	GTWNLGLLR	GTWNLGLLECR	0.0004	19.386	0.1098	11.3784	GTWNLGLLA	GTWNLGLLECRA	0	70	0.03	35.8073	GTWNLGLLA	GTWNLGLLECRA	0	63	0.0224	45.8048	GTWNLGLRA	GTWNLGLLECRA	0	85	0.0243	62.0788	GTWNLGLRA	GTWNLGLLECRA	0	85	0.0455	53.563	GTWNLGLRA	GTWNLGLLECRA	0	69.1667	0.0496
3	GSPTACETQA	80	GSPTAETQA	GSPTACETQA	0.0003	36.4375	0.0366	39.905	GSPTAETQA	GSPTACETQA	0.0001	39.6667	0.0482	42.3657	GSPTACTQA	GSPTACETQA	0	67.5	0.0289	58.7504	GSPTAETQA	GSPTACETQA	0	58.3333	0.0157	62.4703	GSPTACTQA	GSPTACETQA	0	68.75	0.0151	64.6188	GPTACETQA	GSPTACETQA	0.0006	19.6324	0.0854	14.3415	GPTACETQA	GSPTACETQA	0	76.5	0.0337	68.33	GSPTAETQA	GSPTACETQA	0	61.875	0.0443
0	MSAPRHPVSQARP	157	MSAPSQARP	MSAPRHPVSQARP	0.0003	36.4375	0.0462	27.8457	MSAPSQARP	MSAPRHPVSQARP	0	72.5	0.0303	58.9686	MSAPVSQAR	MSAPRHPVSQAR	0.0001	43.3333	0.0519	31.2541	MHPVSQARP	MSAPRHPVSQARP	0	67.5	0.0219	48.122	MSAPVSQAR	MSAPRHPVSQAR	0	63	0.023	44.49	MPRHPVSQA	MSAPRHPVSQA	0.0002	32.9231	0.0981	11.7777	MSAPRHPVP	MSAPRHPVSQARP	0.0001	57.931	0.0733	31.5274	MSAPRHPVP	MSAPRHPVSQARP	0	80	0.0441
7	ILAMRKRM	26	ILAMR-KRM	ILAMRKRM	0.0003	36.5	0.0261	59.1719	ILA-MRKRM	ILAMRKRM	0.0003	29.32	0.0427	46.5426	ILA-MRKRM	ILAMRKRM	0.0001	42	0.039	43.8461	ILAMRK-RM	ILAMRKRM	0.0001	29.2857	0.0207	50.5658	ILA-MRKRM	ILAMRKRM	0	47	0.0181	55.8483	ILAMRK-RM	ILAMRKRM	0.0008	16.4414	0.0722	18.0856	ILAMRK-RM	ILAMRKRM	0.2622	0.598	0.454	0.4815	ILA-MRKRM	ILAMRKRM	0.0018	14.5147	0.0987
1	TAPPGTRERVGGL	159	TAPPGTREL	TAPPGTRERVGGL	0.0003	36.5	0.0249	61.8761	TAPPGTREL	TAPPGTRERVGGL	0.0001	40.625	0.0292	60.2291	TAPPGTREL	TAPPGTRERVGGL	0	60	0.0239	68.0492	TAPPGTREL	TAPPGTRERVGGL	0.0002	20.4074	0.0197	52.653	TAPPGTREL	TAPPGTRERVGGL	0.0004	22.5263	0.0592	13.4152	APRERVGGL	APPGTRERVGGL	0.0024	10.1397	0.158	5.7463	TARERVGGL	TAPPGTRERVGGL	0.0019	18.4977	0.1746	7.4203	TAPPGTREL	TAPPGTRERVGGL	0.0001	43.7143	0.0505
3	HREVCSLSRV	104	HREVSLSRV	HREVCSLSRV	0.0003	36.5625	0.0535	21.5762	HREVSLSRV	HREVCSLSRV	0	60.625	0.0537	38.8044	HREVCSLSR	HREVCSLSR	0	71.6667	0.0346	49.6813	HREVSLSRV	HREVCSLSRV	0	49	0.0326	33.0163	HEVCSLSRV	HREVCSLSRV	0.0001	39.8333	0.0622	12.4658	HREVCSLSV	HREVCSLSRV	0.0001	47.25	0.0563	25.1862	HREVCSLSV	HREVCSLSRV	0.0002	46.5385	0.1004	20.1273	HEVCSLSRV	HREVCSLSRV	0	53.6111	0.0807
0	MELVVKVDRGRW	145	MVKVDRGRW	MELVVKVDRGRW	0.0003	36.5625	0.0361	40.6561	MELVVKVRW	MELVVKVDRGRW	0	82.5	0.0208	72.3508	MVKVDRGRW	MELVVKVDRGRW	0	73.3333	0.033	52.1846	MELVVKVRW	MELVVKVDRGRW	0.0001	28.25	0.0444	23.815	MVKVDRGRW	MELVVKVDRGRW	0.0001	35	0.0383	24.5919	MVKVDRGRW	MELVVKVDRGRW	0	65	0.0309	50.0307	MELVVKVRW	MELVVKVDRGRW	0.0001	62.0455	0.0533	45.6691	MEKVDRGRW	MELVVKVDRGRW	0.0001	40.8889	0.0679
3	SRTVMAVGRR	86	STVMAVGRR	SRTVMAVGRR	0.0003	36.625	0.0452	28.9465	STVMAVGRR	SRTVMAVGRR	0	64.375	0.0387	50.0138	STVMAVGRR	SRTVMAVGRR	0.0046	7.65	0.202	4.8368	SRTVMAVRR	SRTVMAVGRR	0	52.5	0.0207	50.3765	STVMAVGRR	SRTVMAVGRR	0.002	10.5575	0.1034	5.5928	STVMAVGRR	SRTVMAVGRR	0	70	0.0231	64.5696	SRTVMAVGR	SRTVMAVGRR	0	85	0.0294	74.8505	STVMAVGRR	SRTVMAVGRR	0	55.4167	0.047
0	MGTWNLGLL	141	MGTWNLGLL	MGTWNLGLL	0.0003	36.625	0.0786	10.5016	MGTWNLGLL	MGTWNLGLL	0.0002	31.6	0.1421	15.4755	MGTWNLGLL	MGTWNLGLL	0	57.8571	0.0574	27.4728	MGTWNLGLL	MGTWNLGLL	0.0003	17.4	0.1304	6.1151	MGTWNLGLL	MGTWNLGLL	0.0001	37	0.0665	11.2979	MGTWNLGLL	MGTWNLGLL	0.0008	16.964	0.1319	7.5348	MGTWNLGLL	MGTWNLGLL	0.0009	25.4045	0.1441	10.8103	MGTWNLGLL	MGTWNLGLL	0.0001	45.3333	0.1199
3	DLGTLLSPV	37	DLGTLLSPV	DLGTLLSPV	0.0003	36.6875	0.0592	17.9201	DLGTLLSPV	DLGTLLSPV	0.0182	4.9707	0.3946	3.3593	DLGTLLSPV	DLGTLLSPV	0	44.3333	0.0393	43.5076	DLGTLLSPV	DLGTLLSPV	0	46	0.0369	29.0653	DLGTLLSPV	DLGTLLSPV	0.0011	13.75	0.1238	4.0966	DLGTLLSPV	DLGTLLSPV	0.0002	33.1818	0.0651	20.8191	DLGTLLSPV	DLGTLLSPV	0.0095	8.2523	0.22	4.442	DLGTLLSPV	DLGTLLSPV	0.0001	42.5714	0.0945
1	FSVIGDKYT	62	FSVIGDKYT	FSVIGDKYT	0.0003	36.6875	0.0463	27.8066	FSVIGDKYT	FSVIGDKYT	0.0001	39	0.0548	38.1658	FSVIGDKYT	FSVIGDKYT	0	77.5	0.0209	74.1511	FSVIGDKYT	FSVIGDKYT	0	65	0.0092	83.9508	FSVIGDKYT	FSVIGDKYT	0	51.8182	0.0318	31.079	FSVIGDKYT	FSVIGDKYT	0	67	0.0269	57.0882	FSVIGDKYT	FSVIGDKYT	0.0001	67.8125	0.0325	70.0986	FSVIGDKYT	FSVIGDKYT	0	58.75	0.0475
2	PSSGFLDVQLQ	164	PSSGDVQLQ	PSSGFLDVQLQ	0.0003	36.6875	0.0342	43.6846	PSSGFLVQL	PSSGFLDVQL	0	82.5	0.018	76.8741	PSSGFVQLQ	PSSGFLDVQLQ	0	70	0.0203	75.3547	PSFLDVQLQ	PSSGFLDVQLQ	0	90	0.0082	87.451	PSSGFVQLQ	PSSGFLDVQLQ	0	77.5	0.0089	85.6979	PSSGLDVQL	PSSGFLDVQL	0	95	0.0077	96.038	PSSGLDVQL	PSSGFLDVQL	0	96	0.013	95.799	PSFLDVQLQ	PSSGFLDVQLQ	0	87.5	0.0161
1	DEDVLHPEEPHHR	160	DEDEEPHHR	DEDVLHPEEPHHR	0.0003	36.75	0.0162	82.39	VLHEEPHHR	VLHPEEPHHR	0	72.5	0.0105	90.2614	DEDEEPHHR	DEDVLHPEEPHHR	0.0001	31.1	0.03	56.9843	DHPEEPHHR	DEDVLHPEEPHHR	0	39	0.0067	92.1837	DEPEEPHHR	DEDVLHPEEPHHR	0.0001	42	0.0123	73.7337	DEPEEPHHR	DEDVLHPEEPHHR	0	62.1429	0.0069	96.4528	DHPEEPHHR	DEDVLHPEEPHHR	0.0001	66.5625	0.0126	95.924	DEDEEPHHR	DEDVLHPEEPHHR	0	78.3333	0.009
1	VEKEVGRIC	171	VEKEVGRIC	VEKEVGRIC	0.0003	36.75	0.0114	92.5718	VEKEVGRIC	VEKEVGRIC	0.0001	48.8	0.0139	84.2225	VEKEVGRIC	VEKEVGRIC	0	66.25	0.0101	94.7723	VEKEVGRIC	VEKEVGRIC	0	45	0.0125	72.5316	VEKEVGRIC	VEKEVGRIC	0.0001	36.5714	0.0115	76.7332	VEKEVGRIC	VEKEVGRIC	0.0002	28.4	0.029	53.2736	VEKEVGRIC	VEKEVGRIC	0.0022	17.2721	0.0458	53.2034	VEKEVGRIC	VEKEVGRIC	0.0016	15.1265	0.0602
0	MKTKLNRLL	193	MKTKLNRLL	MKTKLNRLL	0.0003	36.75	0.0279	55.4224	MKTKLNRLL	MKTKLNRLL	0.0001	37.4	0.0459	43.9647	MKTKLNRLL	MKTKLNRLL	0.0001	40.4	0.028	60.3366	MKTKLNRLL	MKTKLNRLL	0.0003	17.4444	0.0429	24.7532	MKTKLNRLL	MKTKLNRLL	0.0004	21.7273	0.0312	31.8335	MKTKLNRLL	MKTKLNRLL	0.0019	11.2346	0.0986	11.6919	MKTKLNRLL	MKTKLNRLL	0.0084	8.8271	0.1881	6.3203	MKTKLNRLL	MKTKLNRLL	0.0014	16.3351	0.1033
3	RFVTPTTSKE	209	RVTPTTSKE	RFVTPTTSKE	0.0003	36.75	0.0187	76.604	RVTPTTSKE	RFVTPTTSKE	0.0001	38.6	0.0313	57.7916	RFVTPTTSK	RFVTPTTSK	0.0201	4.1376	0.2238	4.1308	RFVTPTTSE	RFVTPTTSKE	0.0002	21.1818	0.0374	28.7015	RVTPTTSKE	RFVTPTTSKE	0.0001	36.5714	0.0217	47.1938	RVTPTTSKE	RFVTPTTSKE	0.0001	35.7778	0.0441	33.9706	RFVTPTTSE	RFVTPTTSKE	0.0001	57.5862	0.0315	71.5906	RVTPTTSKE	RFVTPTTSKE	0.0004	27.1389	0.0591
[truncated: 1,495 more rows]
[truncated: 28 more columns]

## Sheet: PRISMA controls
ORF ID (transcriptID_ORFstart_ORFstop)	PRISMA ID	Ensembl Gene ID	Gene symbol	Transcript ID	Transcript biotype	ORF category	ORF coordinates (chr:start-stop) in hg38	Strand	ORF peptide sequence	ORF length in aa	ORF P-sites	ORF P-sites in frame (%)	Hydrophobicity	Conservation ORF	Evolutionary age - details	Mode of Evolution	MHC (presented peptides)	MHC (presented on how many HLA repesentatives)	Detected in MS (Human Proteome Map project)	Detected in MS (HLA)	Cluster number	Structurarlly conserved to mammals	Mouse Heart P-sites	Mouse Brain P-sites	Mouse Liver P-sites	Mouse Testis P-sites	Mouse ORF length (aa)	Rat Heart P-sites	Rat Liver P-sites	Rat ORF length (aa)
[truncated: 4 more rows]

[truncated: 3 more sheets: PRISMA Interactors c6, x02SD, SLiM per peptide (disordered), Domain-SLiM matches]
