# Supplementary material for: Evolutionary origins and interactomes of human, young microproteins and small peptides translated from short open reading frames
Source: Mol Cell. 2023 Mar 16;83(6):994–1011.e18. doi: 10.1016/j.molcel.2023.01.023 (PMC10032668; doi:10.1016/j.molcel.2023.01.023)
Supplement: Table S5. PRM results for peptides3-15aa, related to Figure 4 — Table with information on setup and results of PRM experiments performed for peptides3-15aa. [file mmc6.xlsx]

## Sheet: PRM set up
Category	Gene symbol	ORF ID (transcriptID_ORFstart_ORFstop)	ORF peptide sequence	Peptide name	Peptide sequence	Modified peptide sequence	PRM List	Precursor Mz	Precursor charge	Fragment Mz	Fragment charge	Fragment ion	Retention time in min	Normalized collision energy
Peptide3-15aa	AASDH	ENST00000205214_107_137	MRSNLIRETC*	Nano_L_001	MRSNLIRETC	MRSNLIRETC[+57]	lysC_list1	427.213	3	791.408	1	y6	30.58	25
Peptide3-15aa	AASDH	ENST00000205214_107_137	MRSNLIRETC*	Nano_L_001	MRSNLIRETC	MRSNLIRETC[+57]	lysC_list1	427.213	3	548.213	1	z4	30.58	25
Peptide3-15aa	AASDH	ENST00000205214_107_137	MRSNLIRETC*	Nano_L_001	MRSNLIRETC	MRSNLIRETC[+57]	lysC_list1	427.213	3	715.392	1	b6	30.58	25
Peptide3-15aa	AASDH	ENST00000205214_107_137	MRSNLIRETC*	Nano_L_001	MRSNLIRETC	MRSNLIRETC[+57]	lysC_list1	427.213	3	288.149	1	b2	30.58	25
Peptide3-15aa	AASDH	ENST00000205214_107_137	MRSNLIRETC*	Nano_L_001	MRSNLIRETC	MRSNLIRETC[+57]	lysC_list1	427.213	3	678.324	1	y5	30.58	25
Peptide3-15aa	AASDH	ENST00000205214_107_137	MRSNLIRETC*	Nano_L_001	MRSNLIRETC	MRSNLIRETC[+57]	lysC_list1	427.213	3	489.224	1	b4	30.58	25
Peptide3-15aa	AASDH	ENST00000205214_107_137	MRSNLIRETC*	Nano_L_001	MRSNLIRETC	MRSNLIRETC[+57]	lysC_list1	427.213	3	375.181	1	b3	30.58	25
Peptide3-15aa	AASDH	ENST00000205214_107_137	MRSNLIRETC*	Nano_L_001	MRSNLIRETC	MRSNLIRETC[+57]	lysC_list1	427.213	3	565.24	1	y4	30.58	25
Peptide3-15aa	AASDH	ENST00000205214_107_137	MRSNLIRETC*	Nano_L_001	MRSNLIRETC	MRSNLIRETC[+57]	lysC_list1	427.213	3	574.796	2	y9	30.58	25
Peptide3-15aa	AASDH	ENST00000205214_107_137	MRSNLIRETC*	Nano_L_001	MRSNLIRETC	MRSNLIRETC[+57]	lysC_list1	427.213	3	179.048	1	y1	30.58	25
Peptide3-15aa	AASDH	ENST00000205214_107_137	MRSNLIRETC*	Nano_L_001	MRSNLIRETC	MRSNLIRETC[+57]	lysC_list1	427.213	3	280.096	1	y2	30.58	25
Peptide3-15aa	AASDH	ENST00000205214_107_137	MRSNLIRETC*	Nano_L_001	MRSNLIRETC	MRSNLIRETC[+57]	lysC_list1	427.213	3	602.308	1	b5	30.58	25
Peptide3-15aa	CMC2	ENST00000219400_673_709	MPWLREDLKTLG*	Nano_L_002	MPWLREDLK	M[+16]PWLREDLK	lysC_list3	602.313	2	1056.58	1	y8	49.99	27
Peptide3-15aa	CMC2	ENST00000219400_673_709	MPWLREDLKTLG*	Nano_L_002	MPWLREDLK	M[+16]PWLREDLK	lysC_list3	602.313	2	431.175	1	b3	50.11	27
Peptide3-15aa	CMC2	ENST00000219400_673_709	MPWLREDLKTLG*	Nano_L_002	MPWLREDLK	M[+16]PWLREDLK	lysC_list3	602.313	2	756.425	1	z6	49.99	27
Peptide3-15aa	CMC2	ENST00000219400_673_709	MPWLREDLKTLG*	Nano_L_002	MPWLREDLK	M[+16]PWLREDLK	lysC_list3	602.313	2	260.197	1	y2	50.11	27
Peptide3-15aa	CMC2	ENST00000219400_673_709	MPWLREDLKTLG*	Nano_L_002	MPWLREDLK	M[+16]PWLREDLK	lysC_list3	602.313	2	773.452	1	y6	49.99	27
Peptide3-15aa	CMC2	ENST00000219400_673_709	MPWLREDLKTLG*	Nano_L_002	MPWLREDLK	MPWLREDLK	lysC_list3	594.316	2	229.101	1	b2	62.09	27
Peptide3-15aa	CMC2	ENST00000219400_673_709	MPWLREDLKTLG*	Nano_L_002	MPWLREDLK	MPWLREDLK	lysC_list3	594.316	2	415.18	1	b3	62.09	27
Peptide3-15aa	CMC2	ENST00000219400_673_709	MPWLREDLKTLG*	Nano_L_002	MPWLREDLK	MPWLREDLK	lysC_list3	594.316	2	773.452	1	y6	62.09	27
Peptide3-15aa	CMC2	ENST00000219400_673_709	MPWLREDLKTLG*	Nano_L_002	MPWLREDLK	MPWLREDLK	lysC_list3	594.316	2	1056.58	1	y8	62.09	27
Peptide3-15aa	CMC2	ENST00000219400_673_709	MPWLREDLKTLG*	Nano_L_002	MPWLREDLK	M[+16]PWLREDLK	lysC_list3	602.313	2	1057.51	1	b8	49.99	27
Peptide3-15aa	CMC2	ENST00000219400_673_709	MPWLREDLKTLG*	Nano_L_002	MPWLREDLK	MPWLREDLK	lysC_list3	594.316	2	260.197	1	y2	62.09	27
Peptide3-15aa	CMC2	ENST00000219400_673_709	MPWLREDLKTLG*	Nano_L_002	MPWLREDLK	MPWLREDLK	lysC_list3	594.316	2	959.531	1	y7	62.09	27
Peptide3-15aa	CMC2	ENST00000219400_673_709	MPWLREDLKTLG*	Nano_L_002	MPWLREDLK	M[+16]PWLREDLK	lysC_list3	602.313	2	504.266	1	y4	49.99	27
Peptide3-15aa	CMC2	ENST00000219400_673_709	MPWLREDLKTLG*	Nano_L_002	MPWLREDLK	M[+16]PWLREDLK	lysC_list3	602.313	2	944.429	1	b7	49.99	27
Peptide3-15aa	CMC2	ENST00000219400_673_709	MPWLREDLKTLG*	Nano_L_002	MPWLREDLK	MPWLREDLK	lysC_list3	594.316	2	660.368	1	y5	62.09	27
Peptide3-15aa	CMC2	ENST00000219400_673_709	MPWLREDLKTLG*	Nano_L_002	MPWLREDLK	M[+16]PWLREDLK	lysC_list3	602.313	2	959.531	1	y7	50.11	27
Peptide3-15aa	CMC2	ENST00000219400_673_709	MPWLREDLKTLG*	Nano_L_002	MPWLREDLK	MPWLREDLK	lysC_list3	594.316	2	942.504	1	z7	62.09	27
Peptide3-15aa	CMC2	ENST00000219400_673_709	MPWLREDLKTLG*	Nano_L_002	MPWLREDLK	MPWLREDLK	lysC_list3	594.316	2	813.408	1	b6	62.09	27
Peptide3-15aa	CMC2	ENST00000219400_673_709	MPWLREDLKTLG*	Nano_L_002	MPWLREDLK	MPWLREDLK	lysC_list3	594.316	2	928.435	1	b7	62.09	27
Peptide3-15aa	CMC2	ENST00000219400_673_709	MPWLREDLKTLG*	Nano_L_002	MPWLREDLK	MPWLREDLK	lysC_list3	594.316	2	201.106	1	a2	62.09	27
Peptide3-15aa	CMC2	ENST00000219400_673_709	MPWLREDLKTLG*	Nano_L_002	MPWLREDLK	M[+16]PWLREDLK	lysC_list3	602.313	2	245.095	1	b2	50.11	27
Peptide3-15aa	CMC2	ENST00000219400_673_709	MPWLREDLKTLG*	Nano_L_002	MPWLREDLK	M[+16]PWLREDLK	lysC_list3	602.313	2	243.17	1	z2	50.11	27
Peptide3-15aa	CMC2	ENST00000219400_673_709	MPWLREDLKTLG*	Nano_L_002	MPWLREDLK	M[+16]PWLREDLK	lysC_list3	602.313	2	217.101	1	a2	50.11	27
Peptide3-15aa	CMC2	ENST00000219400_673_709	MPWLREDLKTLG*	Nano_L_002	MPWLREDLK	M[+16]PWLREDLK	lysC_list3	602.313	2	660.368	1	y5	49.99	27
Peptide3-15aa	CMC2	ENST00000219400_673_709	MPWLREDLKTLG*	Nano_L_002	MPWLREDLK	M[+16]PWLREDLK	lysC_list3	602.313	2	375.224	1	y3	50.11	27
Peptide3-15aa	FKBP14	ENST00000222803_119_149	MKSRDLSLLL*	Nano_T_001	DLSLLL	DLSLLL	trypsin_list2	673.413	1	542.318	1	b5	95.59	27
Peptide3-15aa	FKBP14	ENST00000222803_119_149	MKSRDLSLLL*	Nano_T_001	DLSLLL	DLSLLL	trypsin_list2	673.413	1	316.15	1	b3	95.59	27
Peptide3-15aa	FKBP14	ENST00000222803_119_149	MKSRDLSLLL*	Nano_L_003	SRDLSLLL	SRDLSLLL	lysC_list1	458.777	2	785.452	1	b7	80.05	25
Peptide3-15aa	FKBP14	ENST00000222803_119_149	MKSRDLSLLL*	Nano_T_001	DLSLLL	DLSLLL	trypsin_list2	673.413	1	201.123	1	a2	95.59	27
Peptide3-15aa	FKBP14	ENST00000222803_119_149	MKSRDLSLLL*	Nano_T_001	DLSLLL	DLSLLL	trypsin_list2	673.413	1	429.234	1	b4	95.57	27
Peptide3-15aa	FKBP14	ENST00000222803_119_149	MKSRDLSLLL*	Nano_L_003	SRDLSLLL	SRDLSLLL	lysC_list1	458.777	2	245.186	1	y2	80.11	25
Peptide3-15aa	FKBP14	ENST00000222803_119_149	MKSRDLSLLL*	Nano_L_003	SRDLSLLL	SRDLSLLL	lysC_list1	458.777	2	359.167	1	b3	80.05	25
Peptide3-15aa	FKBP14	ENST00000222803_119_149	MKSRDLSLLL*	Nano_T_001	DLSLLL	DLSLLL	trypsin_list2	673.413	1	358.27	1	y3	95.57	27
Peptide3-15aa	FKBP14	ENST00000222803_119_149	MKSRDLSLLL*	Nano_T_001	DLSLLL	DLSLLL	trypsin_list2	673.413	1	229.118	1	b2	95.59	27
Peptide3-15aa	FKBP14	ENST00000222803_119_149	MKSRDLSLLL*	Nano_T_001	DLSLLL	DLSLLL	trypsin_list2	673.413	1	132.102	1	y1	95.59	27
Peptide3-15aa	FKBP14	ENST00000222803_119_149	MKSRDLSLLL*	Nano_L_003	SRDLSLLL	SRDLSLLL	lysC_list1	458.777	2	472.251	1	b4	80.11	25
Peptide3-15aa	FKBP14	ENST00000222803_119_149	MKSRDLSLLL*	Nano_L_003	SRDLSLLL	SRDLSLLL	lysC_list1	458.777	2	559.283	1	b5	80.05	25
Peptide3-15aa	FKBP14	ENST00000222803_119_149	MKSRDLSLLL*	Nano_T_001	DLSLLL	DLSLLL	trypsin_list2	673.413	1	245.186	1	y2	95.57	27
Peptide3-15aa	FKBP14	ENST00000222803_119_149	MKSRDLSLLL*	Nano_L_003	SRDLSLLL	SRDLSLLL	lysC_list1	458.777	2	132.102	1	y1	80.11	25
Peptide3-15aa	FKBP14	ENST00000222803_119_149	MKSRDLSLLL*	Nano_L_003	SRDLSLLL	SRDLSLLL	lysC_list1	458.777	2	672.368	1	b6	80.11	25
Peptide3-15aa	FKBP14	ENST00000222803_119_149	MKSRDLSLLL*	Nano_L_003	SRDLSLLL	SRDLSLLL	lysC_list1	458.777	2	244.14	1	b2	80.05	25
Peptide3-15aa	MFN2	ENST00000235329_145_169	MAAARPGR*	Nano_L_004	MAAARPGR	MAAARPGR	lysC_list2	415.227	2	203.085	1	b2	80.74	27
Peptide3-15aa	MFN2	ENST00000235329_145_169	MAAARPGR*	Nano_L_004	MAAARPGR	MAAARPGR	lysC_list2	415.227	2	312.167	1	z3	80.68	27
Peptide3-15aa	MFN2	ENST00000235329_145_169	MAAARPGR*	Nano_L_004	MAAARPGR	MAAARPGR	lysC_list2	415.227	2	274.122	1	b3	80.74	27
Peptide3-15aa	MFN2	ENST00000235329_145_169	MAAARPGR*	Nano_L_004	MAAARPGR	MAAARPGR	lysC_list2	415.227	2	556.331	1	y5	80.74	27
Peptide3-15aa	MFN2	ENST00000235329_145_169	MAAARPGR*	Nano_L_004	MAAARPGR	MAAARPGR	lysC_list2	415.227	2	539.305	1	z5	80.74	27
Peptide3-15aa	MFN2	ENST00000235329_145_169	MAAARPGR*	Nano_L_004	MAAARPGR	MAAARPGR	lysC_list2	415.227	2	610.342	1	z6	80.74	27
Peptide3-15aa	MFN2	ENST00000235329_145_169	MAAARPGR*	Nano_L_004	MAAARPGR	MAAARPGR	lysC_list2	415.227	2	468.268	1	z4	80.74	27
Peptide3-15aa	MFN2	ENST00000235329_145_169	MAAARPGR*	Nano_L_004	MAAARPGR	MAAARPGR	lysC_list2	415.227	2	655.334	1	b7	80.74	27
Peptide3-15aa	MFN2	ENST00000235329_145_169	MAAARPGR*	Nano_L_004	MAAARPGR	MAAARPGR	lysC_list2	415.227	2	501.26	1	b5	80.8	27
Peptide3-15aa	MFN2	ENST00000235329_145_169	MAAARPGR*	Nano_L_004	MAAARPGR	MAAARPGR	lysC_list2	415.227	2	329.193	1	y3	80.74	27
Peptide3-15aa	MFN2	ENST00000235329_145_169	MAAARPGR*	Nano_L_004	MAAARPGR	MAAARPGR	lysC_list2	415.227	2	345.159	1	b4	80.74	27
Peptide3-15aa	MFN2	ENST00000235329_145_169	MAAARPGR*	Nano_L_004	MAAARPGR	MAAARPGR	lysC_list2	415.227	2	627.369	1	y6	80.68	27
Peptide3-15aa	MFN2	ENST00000235329_145_169	MAAARPGR*	Nano_L_004	MAAARPGR	MAAARPGR	lysC_list2	415.227	2	681.379	1	z7	80.74	27
Peptide3-15aa	MFN2	ENST00000235329_145_169	MAAARPGR*	Nano_L_004	MAAARPGR	MAAARPGR	lysC_list2	415.227	2	158.092	1	z1	80.74	27
Peptide3-15aa	MFN2	ENST00000235329_145_169	MAAARPGR*	Nano_L_004	MAAARPGR	MAAARPGR	lysC_list2	415.227	2	175.09	1	a2	80.74	27
Peptide3-15aa	RDH10	ENST00000240285_325_346	MRAVRVV*	Nano_L_005	MRAVRVV	M[+16]RAVRVV	lysC_list1	423.753	2	304.144	1	b2	17.73	35
Peptide3-15aa	RDH10	ENST00000240285_325_346	MRAVRVV*	Nano_L_005	MRAVRVV	MRAVRVV	lysC_list1	415.755	2	373.256	1	y3	27.78	29
Peptide3-15aa	RDH10	ENST00000240285_325_346	MRAVRVV*	Nano_L_005	MRAVRVV	MRAVRVV	lysC_list1	415.755	2	472.324	1	y4	27.86	29
Peptide3-15aa	RDH10	ENST00000240285_325_346	MRAVRVV*	Nano_L_005	MRAVRVV	MRAVRVV	lysC_list1	415.755	2	217.155	1	y2	27.86	29
Peptide3-15aa	RDH10	ENST00000240285_325_346	MRAVRVV*	Nano_L_005	MRAVRVV	MRAVRVV	lysC_list1	415.755	2	288.149	1	b2	27.86	29
Peptide3-15aa	RDH10	ENST00000240285_325_346	MRAVRVV*	Nano_L_005	MRAVRVV	MRAVRVV	lysC_list1	415.755	2	682.436	1	z6	27.86	29
Peptide3-15aa	RDH10	ENST00000240285_325_346	MRAVRVV*	Nano_L_005	MRAVRVV	MRAVRVV	lysC_list1	415.755	2	458.254	1	b4	27.86	29
Peptide3-15aa	RDH10	ENST00000240285_325_346	MRAVRVV*	Nano_L_005	MRAVRVV	MRAVRVV	lysC_list1	415.755	2	543.361	1	y5	27.86	29
Peptide3-15aa	RDH10	ENST00000240285_325_346	MRAVRVV*	Nano_L_005	MRAVRVV	M[+16]RAVRVV	lysC_list1	423.753	2	630.35	1	b5	17.51	35
Peptide3-15aa	RDH10	ENST00000240285_325_346	MRAVRVV*	Nano_L_005	MRAVRVV	MRAVRVV	lysC_list1	415.755	2	118.086	1	y1	27.86	29
Peptide3-15aa	RDH10	ENST00000240285_325_346	MRAVRVV*	Nano_L_005	MRAVRVV	M[+16]RAVRVV	lysC_list1	423.753	2	682.436	1	z6	17.77	35
Peptide3-15aa	RDH10	ENST00000240285_325_346	MRAVRVV*	Nano_L_005	MRAVRVV	M[+16]RAVRVV	lysC_list1	423.753	2	373.256	1	y3	17.73	35
Peptide3-15aa	RDH10	ENST00000240285_325_346	MRAVRVV*	Nano_L_005	MRAVRVV	M[+16]RAVRVV	lysC_list1	423.753	2	217.155	1	y2	17.73	35
Peptide3-15aa	RDH10	ENST00000240285_325_346	MRAVRVV*	Nano_L_005	MRAVRVV	M[+16]RAVRVV	lysC_list1	423.753	2	472.324	1	y4	17.77	35
Peptide3-15aa	RDH10	ENST00000240285_325_346	MRAVRVV*	Nano_L_005	MRAVRVV	M[+16]RAVRVV	lysC_list1	423.753	2	356.229	1	z3	17.73	35
Peptide3-15aa	RDH10	ENST00000240285_325_346	MRAVRVV*	Nano_L_005	MRAVRVV	MRAVRVV	lysC_list1	415.755	2	359.186	1	b3	27.78	29
Peptide3-15aa	RDH10	ENST00000240285_325_346	MRAVRVV*	Nano_L_005	MRAVRVV	M[+16]RAVRVV	lysC_list1	423.753	2	543.361	1	y5	17.73	35
Peptide3-15aa	RDH10	ENST00000240285_325_346	MRAVRVV*	Nano_L_005	MRAVRVV	M[+16]RAVRVV	lysC_list1	423.753	2	118.086	1	y1	17.73	35
Peptide3-15aa	RDH10	ENST00000240285_325_346	MRAVRVV*	Nano_L_005	MRAVRVV	M[+16]RAVRVV	lysC_list1	423.753	2	474.249	1	b4	17.77	35
Peptide3-15aa	BTN3A3	ENST00000244519_89_128	MRDSTIIERMENY*	Nano_T_002	DSTIIER	DSTIIER	trypsin_list1	417.222	2	718.409	1	y6	27.23	27
Peptide3-15aa	BTN3A3	ENST00000244519_89_128	MRDSTIIERMENY*	Nano_L_006	MRDSTIIERMENY	MRDSTIIERM[+16]ENY	lysC_list1	558.592	3	704.34	1	b6	42.39	25
Peptide3-15aa	BTN3A3	ENST00000244519_89_128	MRDSTIIERMENY*	Nano_L_006	MRDSTIIERMENY	MRDSTIIERM[+16]ENY	lysC_list1	558.592	3	182.081	1	y1	42.39	25
Peptide3-15aa	BTN3A3	ENST00000244519_89_128	MRDSTIIERMENY*	Nano_L_006	MRDSTIIERMENY	MRDSTIIERM[+16]ENY	lysC_list1	558.592	3	817.424	1	b7	42.39	25
Peptide3-15aa	BTN3A3	ENST00000244519_89_128	MRDSTIIERMENY*	Nano_L_006	MRDSTIIERMENY	M[+16]RDSTIIERM[+16]ENY	lysC_list1	563.924	3	953.403	1	z7	37.5	25
Peptide3-15aa	BTN3A3	ENST00000244519_89_128	MRDSTIIERMENY*	Nano_L_006	MRDSTIIERMENY	M[+16]RDSTIIERM[+16]ENY	lysC_list1	563.924	3	182.081	1	y1	37.5	25
Peptide3-15aa	BTN3A3	ENST00000244519_89_128	MRDSTIIERMENY*	Nano_L_006	MRDSTIIERMENY	M[+16]RDSTIIERM[+16]ENY	lysC_list1	563.924	3	728.303	1	y5	37.5	25
Peptide3-15aa	BTN3A3	ENST00000244519_89_128	MRDSTIIERMENY*	Nano_T_002	DSTIIER	DSTIIER	trypsin_list1	417.222	2	203.066	1	b2	27.23	27
Peptide3-15aa	BTN3A3	ENST00000244519_89_128	MRDSTIIERMENY*	Nano_T_002	DSTIIER	DSTIIER	trypsin_list1	417.222	2	158.092	1	z1	27.29	27
Peptide3-15aa	BTN3A3	ENST00000244519_89_128	MRDSTIIERMENY*	Nano_L_006	MRDSTIIERMENY	MRDSTIIERM[+16]ENY	lysC_list1	558.592	3	403.176	1	b3	42.28	25
Peptide3-15aa	BTN3A3	ENST00000244519_89_128	MRDSTIIERMENY*	Nano_L_006	MRDSTIIERMENY	MRDSTIIERM[+16]ENY	lysC_list1	558.592	3	840.319	1	z6	42.39	25
Peptide3-15aa	BTN3A3	ENST00000244519_89_128	MRDSTIIERMENY*	Nano_L_006	MRDSTIIERMENY	MRDSTIIERM[+16]ENY	lysC_list1	558.592	3	490.208	1	b4	42.17	25
Peptide3-15aa	BTN3A3	ENST00000244519_89_128	MRDSTIIERMENY*	Nano_L_006	MRDSTIIERMENY	MRDSTIIERM[+16]ENY	lysC_list1	558.592	3	591.256	1	b5	42.39	25
Peptide3-15aa	BTN3A3	ENST00000244519_89_128	MRDSTIIERMENY*	Nano_L_006	MRDSTIIERMENY	M[+16]RDSTIIERM[+16]ENY	lysC_list1	563.924	3	506.203	1	b4	37.44	25
Peptide3-15aa	BTN3A3	ENST00000244519_89_128	MRDSTIIERMENY*	Nano_T_002	DSTIIER	DSTIIER	trypsin_list1	417.222	2	400.219	1	z3	27.23	27
Peptide3-15aa	BTN3A3	ENST00000244519_89_128	MRDSTIIERMENY*	Nano_L_006	MRDSTIIERMENY	M[+16]RDSTIIERM[+16]ENY	lysC_list1	563.924	3	607.25	1	b5	37.5	25
Peptide3-15aa	BTN3A3	ENST00000244519_89_128	MRDSTIIERMENY*	Nano_L_006	MRDSTIIERMENY	MRDSTIIERM[+16]ENY	lysC_list1	558.592	3	970.43	1	y7	42.39	25
Peptide3-15aa	BTN3A3	ENST00000244519_89_128	MRDSTIIERMENY*	Nano_L_006	MRDSTIIERMENY	MRDSTIIERM[+16]ENY	lysC_list1	558.592	3	857.346	1	y6	42.39	25
Peptide3-15aa	BTN3A3	ENST00000244519_89_128	MRDSTIIERMENY*	Nano_T_002	DSTIIER	DSTIIER	trypsin_list1	417.222	2	631.377	1	y5	27.23	27
Peptide3-15aa	BTN3A3	ENST00000244519_89_128	MRDSTIIERMENY*	Nano_L_006	MRDSTIIERMENY	M[+16]RDSTIIERM[+16]ENY	lysC_list1	563.924	3	419.171	1	b3	37.5	25
Peptide3-15aa	BTN3A3	ENST00000244519_89_128	MRDSTIIERMENY*	Nano_L_006	MRDSTIIERMENY	MRDSTIIERM[+16]ENY	lysC_list1	558.592	3	946.466	1	b8	42.28	25
Peptide3-15aa	BTN3A3	ENST00000244519_89_128	MRDSTIIERMENY*	Nano_L_006	MRDSTIIERMENY	M[+16]RDSTIIERM[+16]ENY	lysC_list1	563.924	3	720.335	1	b6	37.5	25
Peptide3-15aa	BTN3A3	ENST00000244519_89_128	MRDSTIIERMENY*	Nano_T_002	DSTIIER	DSTIIER	trypsin_list1	417.222	2	175.071	1	a2	27.23	27
Peptide3-15aa	BTN3A3	ENST00000244519_89_128	MRDSTIIERMENY*	Nano_L_006	MRDSTIIERMENY	M[+16]RDSTIIERM[+16]ENY	lysC_list1	563.924	3	970.43	1	y7	37.5	25
Peptide3-15aa	BTN3A3	ENST00000244519_89_128	MRDSTIIERMENY*	Nano_L_006	MRDSTIIERMENY	M[+16]RDSTIIERM[+16]ENY	lysC_list1	563.924	3	857.346	1	y6	37.5	25
Peptide3-15aa	BTN3A3	ENST00000244519_89_128	MRDSTIIERMENY*	Nano_T_002	DSTIIER	DSTIIER	trypsin_list1	417.222	2	304.162	1	y2	27.23	27
Peptide3-15aa	BTN3A3	ENST00000244519_89_128	MRDSTIIERMENY*	Nano_L_006	MRDSTIIERMENY	MRDSTIIERM[+16]ENY	lysC_list1	558.592	3	746.848	2	b12	42.39	25
Peptide3-15aa	BTN3A3	ENST00000244519_89_128	MRDSTIIERMENY*	Nano_T_002	DSTIIER	DSTIIER	trypsin_list1	417.222	2	304.114	1	b3	27.23	27
Peptide3-15aa	BTN3A3	ENST00000244519_89_128	MRDSTIIERMENY*	Nano_L_006	MRDSTIIERMENY	M[+16]RDSTIIERM[+16]ENY	lysC_list1	563.924	3	754.845	2	b12	37.5	25
Peptide3-15aa	BTN3A3	ENST00000244519_89_128	MRDSTIIERMENY*	Nano_T_002	DSTIIER	DSTIIER	trypsin_list1	417.222	2	287.135	1	z2	27.23	27
Peptide3-15aa	BTN3A3	ENST00000244519_89_128	MRDSTIIERMENY*	Nano_T_002	DSTIIER	DSTIIER	trypsin_list1	417.222	2	513.303	1	z4	27.23	27
Peptide3-15aa	BTN3A3	ENST00000244519_89_128	MRDSTIIERMENY*	Nano_L_006	MRDSTIIERMENY	MRDSTIIERM[+16]ENY	lysC_list1	558.592	3	288.149	1	b2	42.39	25
Peptide3-15aa	INSIG2	ENST00000245787_54_78	MAEAGDFW*	Nano_L_007	MAEAGDFW	MAEAGDFW	lysC_list2	926.371	1	203.085	1	b2	80.59	27
Peptide3-15aa	INSIG2	ENST00000245787_54_78	MAEAGDFW*	Nano_L_007	MAEAGDFW	MAEAGDFW	lysC_list2	926.371	1	595.251	1	y5	80.59	27
Peptide3-15aa	INSIG2	ENST00000245787_54_78	MAEAGDFW*	Nano_L_007	MAEAGDFW	MAEAGDFW	lysC_list2	926.371	1	332.127	1	b3	80.59	27
Peptide3-15aa	INSIG2	ENST00000245787_54_78	MAEAGDFW*	Nano_L_007	MAEAGDFW	MAEAGDFW	lysC_list2	926.371	1	460.186	1	b5	80.59	27
Peptide3-15aa	INSIG2	ENST00000245787_54_78	MAEAGDFW*	Nano_L_007	MAEAGDFW	MAEAGDFW	lysC_list2	926.371	1	722.281	1	b7	80.59	27
Peptide3-15aa	INSIG2	ENST00000245787_54_78	MAEAGDFW*	Nano_L_007	MAEAGDFW	MAEAGDFW	lysC_list2	926.371	1	403.165	1	b4	80.59	27
Peptide3-15aa	INSIG2	ENST00000245787_54_78	MAEAGDFW*	Nano_L_007	MAEAGDFW	MAEAGDFW	lysC_list2	926.371	1	205.097	1	y1	80.59	27
Peptide3-15aa	INSIG2	ENST00000245787_54_78	MAEAGDFW*	Nano_L_007	MAEAGDFW	M[+16]AEAGDFW	lysC_list2	942.366	1	348.122	1	b3	73.02	27
Peptide3-15aa	INSIG2	ENST00000245787_54_78	MAEAGDFW*	Nano_L_007	MAEAGDFW	M[+16]AEAGDFW	lysC_list2	942.366	1	205.097	1	y1	73.1	27
Peptide3-15aa	INSIG2	ENST00000245787_54_78	MAEAGDFW*	Nano_L_007	MAEAGDFW	M[+16]AEAGDFW	lysC_list2	942.366	1	595.251	1	y5	73.1	27
Peptide3-15aa	INSIG2	ENST00000245787_54_78	MAEAGDFW*	Nano_L_007	MAEAGDFW	MAEAGDFW	lysC_list2	926.371	1	575.213	1	b6	80.59	27
Peptide3-15aa	INSIG2	ENST00000245787_54_78	MAEAGDFW*	Nano_L_007	MAEAGDFW	M[+16]AEAGDFW	lysC_list2	942.366	1	476.181	1	b5	73.1	27
Peptide3-15aa	INSIG2	ENST00000245787_54_78	MAEAGDFW*	Nano_L_007	MAEAGDFW	M[+16]AEAGDFW	lysC_list2	942.366	1	724.294	1	y6	73.1	27
Peptide3-15aa	INSIG2	ENST00000245787_54_78	MAEAGDFW*	Nano_L_007	MAEAGDFW	MAEAGDFW	lysC_list2	926.371	1	175.09	1	a2	80.59	27
Peptide3-15aa	INSIG2	ENST00000245787_54_78	MAEAGDFW*	Nano_L_007	MAEAGDFW	M[+16]AEAGDFW	lysC_list2	942.366	1	419.159	1	b4	73.02	27
Peptide3-15aa	INSIG2	ENST00000245787_54_78	MAEAGDFW*	Nano_L_007	MAEAGDFW	M[+16]AEAGDFW	lysC_list2	942.366	1	352.166	1	y2	73.1	27
Peptide3-15aa	INSIG2	ENST00000245787_54_78	MAEAGDFW*	Nano_L_007	MAEAGDFW	M[+16]AEAGDFW	lysC_list2	942.366	1	591.208	1	b6	73.1	27
Peptide3-15aa	INSIG2	ENST00000245787_54_78	MAEAGDFW*	Nano_L_007	MAEAGDFW	MAEAGDFW	lysC_list2	926.371	1	352.166	1	y2	80.59	27
Peptide3-15aa	INSIG2	ENST00000245787_54_78	MAEAGDFW*	Nano_L_007	MAEAGDFW	M[+16]AEAGDFW	lysC_list2	942.366	1	738.276	1	b7	73.1	27
Peptide3-15aa	INSIG2	ENST00000245787_54_78	MAEAGDFW*	Nano_L_007	MAEAGDFW	M[+16]AEAGDFW	lysC_list2	942.366	1	219.08	1	b2	73.02	27
Peptide3-15aa	INSIG2	ENST00000245787_54_78	MAEAGDFW*	Nano_L_007	MAEAGDFW	M[+16]AEAGDFW	lysC_list2	942.366	1	191.085	1	a2	73.02	27
Peptide3-15aa	INSIG2	ENST00000245787_54_78	MAEAGDFW*	Nano_L_007	MAEAGDFW	MAEAGDFW	lysC_list2	926.371	1	524.214	1	y4	80.56	27
Peptide3-15aa	NR1D1	ENST00000246672_607_625	MTALSW*	Nano_L_008	MTALSW	M[+16]TALSW	lysC_list1	724.333	1	320.127	1	b3	66.21	27
Peptide3-15aa	NR1D1	ENST00000246672_607_625	MTALSW*	Nano_L_008	MTALSW	M[+16]TALSW	lysC_list1	724.333	1	405.213	1	y3	66.21	27
Peptide3-15aa	NR1D1	ENST00000246672_607_625	MTALSW*	Nano_L_008	MTALSW	M[+16]TALSW	lysC_list1	724.333	1	205.097	1	y1	66.3	27
Peptide3-15aa	NR1D1	ENST00000246672_607_625	MTALSW*	Nano_L_008	MTALSW	MTALSW	lysC_list1	708.339	1	205.097	1	y1	79.05	25
Peptide3-15aa	NR1D1	ENST00000246672_607_625	MTALSW*	Nano_L_008	MTALSW	MTALSW	lysC_list1	708.339	1	304.133	1	b3	79.12	25
Peptide3-15aa	NR1D1	ENST00000246672_607_625	MTALSW*	Nano_L_008	MTALSW	MTALSW	lysC_list1	708.339	1	504.249	1	b5	79.05	25
Peptide3-15aa	NR1D1	ENST00000246672_607_625	MTALSW*	Nano_L_008	MTALSW	MTALSW	lysC_list1	708.339	1	417.217	1	b4	79.12	25
Peptide3-15aa	NR1D1	ENST00000246672_607_625	MTALSW*	Nano_L_008	MTALSW	M[+16]TALSW	lysC_list1	724.333	1	221.095	1	a2	66.21	27
Peptide3-15aa	NR1D1	ENST00000246672_607_625	MTALSW*	Nano_L_008	MTALSW	MTALSW	lysC_list1	708.339	1	577.298	1	y5	79.12	25
Peptide3-15aa	NR1D1	ENST00000246672_607_625	MTALSW*	Nano_L_008	MTALSW	M[+16]TALSW	lysC_list1	724.333	1	249.09	1	b2	66.3	27
Peptide3-15aa	NR1D1	ENST00000246672_607_625	MTALSW*	Nano_L_008	MTALSW	M[+16]TALSW	lysC_list1	724.333	1	292.129	1	y2	66.21	27
Peptide3-15aa	NR1D1	ENST00000246672_607_625	MTALSW*	Nano_L_008	MTALSW	MTALSW	lysC_list1	708.339	1	233.095	1	b2	79.05	25
Peptide3-15aa	NR1D1	ENST00000246672_607_625	MTALSW*	Nano_L_008	MTALSW	MTALSW	lysC_list1	708.339	1	405.213	1	y3	79.05	25
Peptide3-15aa	NR1D1	ENST00000246672_607_625	MTALSW*	Nano_L_008	MTALSW	MTALSW	lysC_list1	708.339	1	205.101	1	a2	79.12	25
Peptide3-15aa	NR1D1	ENST00000246672_607_625	MTALSW*	Nano_L_008	MTALSW	M[+16]TALSW	lysC_list1	724.333	1	231.076	1	x1	66.3	27
Peptide3-15aa	NR1D1	ENST00000246672_607_625	MTALSW*	Nano_L_008	MTALSW	M[+16]TALSW	lysC_list1	724.333	1	433.212	1	b4	66.21	27
Peptide3-15aa	NR1D1	ENST00000246672_607_625	MTALSW*	Nano_L_008	MTALSW	MTALSW	lysC_list1	708.339	1	476.25	1	y4	79.12	25
Peptide3-15aa	NR1D1	ENST00000246672_607_625	MTALSW*	Nano_L_008	MTALSW	MTALSW	lysC_list1	708.339	1	292.129	1	y2	79.05	25
Peptide3-15aa	DUSP26	ENST00000256261_373_415	MAVALSAPAIRLSD*	Nano_L_009	MAVALSAPAIRLSD	M[+16]AVALSAPAIRLSD	lysC_list2	715.887	2	1113.63	1	y11	78.03	27
Peptide3-15aa	DUSP26	ENST00000256261_373_415	MAVALSAPAIRLSD*	Nano_L_009	MAVALSAPAIRLSD	M[+16]AVALSAPAIRLSD	lysC_list2	715.887	2	502.269	1	b5	78.03	27
Peptide3-15aa	DUSP26	ENST00000256261_373_415	MAVALSAPAIRLSD*	Nano_T_003	MAVALSAPAIR	M[+16]AVALSAPAIR	trypsin_list2	558.316	2	219.08	1	b2	57.1	29
Peptide3-15aa	DUSP26	ENST00000256261_373_415	MAVALSAPAIRLSD*	Nano_T_003	MAVALSAPAIR	M[+16]AVALSAPAIR	trypsin_list2	558.316	2	175.119	1	y1	57.1	29
Peptide3-15aa	DUSP26	ENST00000256261_373_415	MAVALSAPAIRLSD*	Nano_T_003	MAVALSAPAIR	M[+16]AVALSAPAIR	trypsin_list2	558.316	2	318.148	1	b3	57.1	29
Peptide3-15aa	DUSP26	ENST00000256261_373_415	MAVALSAPAIRLSD*	Nano_T_003	MAVALSAPAIR	MAVALSAPAIR	trypsin_list2	550.318	2	897.552	1	y9	68.95	29
Peptide3-15aa	DUSP26	ENST00000256261_373_415	MAVALSAPAIRLSD*	Nano_T_003	MAVALSAPAIR	M[+16]AVALSAPAIR	trypsin_list2	558.316	2	897.552	1	y9	57.1	29
Peptide3-15aa	DUSP26	ENST00000256261_373_415	MAVALSAPAIRLSD*	Nano_L_009	MAVALSAPAIRLSD	M[+16]AVALSAPAIRLSD	lysC_list2	715.887	2	191.085	1	a2	78.03	27
Peptide3-15aa	DUSP26	ENST00000256261_373_415	MAVALSAPAIRLSD*	Nano_L_009	MAVALSAPAIRLSD	M[+16]AVALSAPAIRLSD	lysC_list2	715.887	2	490.262	1	y4	78.03	27
Peptide3-15aa	DUSP26	ENST00000256261_373_415	MAVALSAPAIRLSD*	Nano_T_003	MAVALSAPAIR	M[+16]AVALSAPAIR	trypsin_list2	558.316	2	191.085	1	a2	57.1	29
Peptide3-15aa	DUSP26	ENST00000256261_373_415	MAVALSAPAIRLSD*	Nano_T_003	MAVALSAPAIR	M[+16]AVALSAPAIR	trypsin_list2	558.316	2	502.269	1	b5	57.1	29
Peptide3-15aa	DUSP26	ENST00000256261_373_415	MAVALSAPAIRLSD*	Nano_T_003	MAVALSAPAIR	MAVALSAPAIR	trypsin_list2	550.318	2	510.303	1	z5	68.95	29
Peptide3-15aa	DUSP26	ENST00000256261_373_415	MAVALSAPAIRLSD*	Nano_L_009	MAVALSAPAIRLSD	M[+16]AVALSAPAIRLSD	lysC_list2	715.887	2	389.185	1	b4	78.03	27
Peptide3-15aa	DUSP26	ENST00000256261_373_415	MAVALSAPAIRLSD*	Nano_L_009	MAVALSAPAIRLSD	M[+16]AVALSAPAIRLSD	lysC_list2	715.887	2	318.148	1	b3	78.03	27
Peptide3-15aa	DUSP26	ENST00000256261_373_415	MAVALSAPAIRLSD*	Nano_T_003	MAVALSAPAIR	MAVALSAPAIR	trypsin_list2	550.318	2	968.589	1	y10	68.95	29
Peptide3-15aa	DUSP26	ENST00000256261_373_415	MAVALSAPAIRLSD*	Nano_T_003	MAVALSAPAIR	M[+16]AVALSAPAIR	trypsin_list2	558.316	2	798.483	1	y8	57.1	29
Peptide3-15aa	DUSP26	ENST00000256261_373_415	MAVALSAPAIRLSD*	Nano_T_003	MAVALSAPAIR	MAVALSAPAIR	trypsin_list2	550.318	2	439.266	1	z4	68.95	29
Peptide3-15aa	DUSP26	ENST00000256261_373_415	MAVALSAPAIRLSD*	Nano_T_003	MAVALSAPAIR	M[+16]AVALSAPAIR	trypsin_list2	558.316	2	527.33	1	y5	57.14	29
Peptide3-15aa	DUSP26	ENST00000256261_373_415	MAVALSAPAIRLSD*	Nano_T_003	MAVALSAPAIR	MAVALSAPAIR	trypsin_list2	550.318	2	302.153	1	b3	69	29
Peptide3-15aa	DUSP26	ENST00000256261_373_415	MAVALSAPAIRLSD*	Nano_T_003	MAVALSAPAIR	MAVALSAPAIR	trypsin_list2	550.318	2	527.33	1	y5	68.95	29
Peptide3-15aa	DUSP26	ENST00000256261_373_415	MAVALSAPAIRLSD*	Nano_T_003	MAVALSAPAIR	MAVALSAPAIR	trypsin_list2	550.318	2	203.085	1	b2	68.95	29
Peptide3-15aa	DUSP26	ENST00000256261_373_415	MAVALSAPAIRLSD*	Nano_L_009	MAVALSAPAIRLSD	M[+16]AVALSAPAIRLSD	lysC_list2	715.887	2	1042.59	1	y10	78.03	27
Peptide3-15aa	DUSP26	ENST00000256261_373_415	MAVALSAPAIRLSD*	Nano_T_003	MAVALSAPAIR	M[+16]AVALSAPAIR	trypsin_list2	558.316	2	456.293	1	y4	57.1	29
Peptide3-15aa	DUSP26	ENST00000256261_373_415	MAVALSAPAIRLSD*	Nano_T_003	MAVALSAPAIR	M[+16]AVALSAPAIR	trypsin_list2	558.316	2	389.185	1	b4	57.1	29
Peptide3-15aa	DUSP26	ENST00000256261_373_415	MAVALSAPAIRLSD*	Nano_L_009	MAVALSAPAIRLSD	M[+16]AVALSAPAIRLSD	lysC_list2	715.887	2	1212.69	1	y12	78.03	27
Peptide3-15aa	DUSP26	ENST00000256261_373_415	MAVALSAPAIRLSD*	Nano_L_009	MAVALSAPAIRLSD	M[+16]AVALSAPAIRLSD	lysC_list2	715.887	2	771.436	1	y7	78.03	27
Peptide3-15aa	DUSP26	ENST00000256261_373_415	MAVALSAPAIRLSD*	Nano_T_003	MAVALSAPAIR	MAVALSAPAIR	trypsin_list2	550.318	2	456.293	1	y4	68.95	29
Peptide3-15aa	DUSP26	ENST00000256261_373_415	MAVALSAPAIRLSD*	Nano_L_009	MAVALSAPAIRLSD	M[+16]AVALSAPAIRLSD	lysC_list2	715.887	2	929.505	1	y9	78.03	27
Peptide3-15aa	DUSP26	ENST00000256261_373_415	MAVALSAPAIRLSD*	Nano_T_003	MAVALSAPAIR	M[+16]AVALSAPAIR	trypsin_list2	558.316	2	727.446	1	y7	57.1	29
Peptide3-15aa	DUSP26	ENST00000256261_373_415	MAVALSAPAIRLSD*	Nano_T_003	MAVALSAPAIR	MAVALSAPAIR	trypsin_list2	550.318	2	175.09	1	a2	68.95	29
Peptide3-15aa	DUSP26	ENST00000256261_373_415	MAVALSAPAIRLSD*	Nano_T_003	MAVALSAPAIR	MAVALSAPAIR	trypsin_list2	550.318	2	614.362	1	y6	68.95	29
Peptide3-15aa	DUSP26	ENST00000256261_373_415	MAVALSAPAIRLSD*	Nano_L_009	MAVALSAPAIRLSD	M[+16]AVALSAPAIRLSD	lysC_list2	715.887	2	219.08	1	b2	78.03	27
Peptide3-15aa	DUSP26	ENST00000256261_373_415	MAVALSAPAIRLSD*	Nano_T_003	MAVALSAPAIR	M[+16]AVALSAPAIR	trypsin_list2	558.316	2	614.362	1	y6	57.1	29
Peptide3-15aa	DUSP26	ENST00000256261_373_415	MAVALSAPAIRLSD*	Nano_L_009	MAVALSAPAIRLSD	M[+16]AVALSAPAIRLSD	lysC_list2	715.887	2	842.473	1	y8	78.03	27
Peptide3-15aa	DUSP26	ENST00000256261_373_415	MAVALSAPAIRLSD*	Nano_T_003	MAVALSAPAIR	MAVALSAPAIR	trypsin_list2	550.318	2	727.446	1	y7	68.95	29
Peptide3-15aa	DUSP26	ENST00000256261_373_415	MAVALSAPAIRLSD*	Nano_T_003	MAVALSAPAIR	MAVALSAPAIR	trypsin_list2	550.318	2	175.119	1	y1	68.95	29
Peptide3-15aa	DUSP26	ENST00000256261_373_415	MAVALSAPAIRLSD*	Nano_T_003	MAVALSAPAIR	MAVALSAPAIR	trypsin_list2	550.318	2	373.19	1	b4	68.95	29
Peptide3-15aa	DUSP26	ENST00000256261_373_415	MAVALSAPAIRLSD*	Nano_T_003	MAVALSAPAIR	MAVALSAPAIR	trypsin_list2	550.318	2	597.335	1	z6	68.95	29
Peptide3-15aa	DUSP26	ENST00000256261_373_415	MAVALSAPAIRLSD*	Nano_T_003	MAVALSAPAIR	MAVALSAPAIR	trypsin_list2	550.318	2	798.483	1	y8	68.95	29
Peptide3-15aa	PDGFRA	ENST00000257290_279_303	MCGTFIAE*	Nano_L_010	MCGTFIAE	MC[+57]GTFIAE	lysC_list2	928.39	1	597.216	1	b5	61.94	27
Peptide3-15aa	PDGFRA	ENST00000257290_279_303	MCGTFIAE*	Nano_L_010	MCGTFIAE	MC[+57]GTFIAE	lysC_list2	928.39	1	264.083	1	a2	61.94	27
Peptide3-15aa	PDGFRA	ENST00000257290_279_303	MCGTFIAE*	Nano_L_010	MCGTFIAE	MC[+57]GTFIAE	lysC_list2	928.39	1	710.3	1	b6	61.94	27
Peptide3-15aa	PDGFRA	ENST00000257290_279_303	MCGTFIAE*	Nano_L_010	MCGTFIAE	MC[+57]GTFIAE	lysC_list2	928.39	1	292.078	1	b2	61.94	27
Peptide3-15aa	PDGFRA	ENST00000257290_279_303	MCGTFIAE*	Nano_L_010	MCGTFIAE	MC[+57]GTFIAE	lysC_list2	928.39	1	450.148	1	b4	61.94	27
Peptide3-15aa	PDGFRA	ENST00000257290_279_303	MCGTFIAE*	Nano_L_010	MCGTFIAE	M[+16]C[+57]GTFIAE	lysC_list1	944.385	1	726.295	1	b6	50.93	27
Peptide3-15aa	PDGFRA	ENST00000257290_279_303	MCGTFIAE*	Nano_L_010	MCGTFIAE	MC[+57]GTFIAE	lysC_list2	928.39	1	292.078	1	b2	61.94	27
Peptide3-15aa	PDGFRA	ENST00000257290_279_303	MCGTFIAE*	Nano_L_010	MCGTFIAE	MC[+57]GTFIAE	lysC_list2	928.39	1	349.1	1	b3	61.94	27
Peptide3-15aa	PDGFRA	ENST00000257290_279_303	MCGTFIAE*	Nano_L_010	MCGTFIAE	MC[+57]GTFIAE	lysC_list2	928.39	1	450.148	1	b4	61.94	27
Peptide3-15aa	PDGFRA	ENST00000257290_279_303	MCGTFIAE*	Nano_L_010	MCGTFIAE	MC[+57]GTFIAE	lysC_list2	928.39	1	219.098	1	y2	61.94	27
Peptide3-15aa	PDGFRA	ENST00000257290_279_303	MCGTFIAE*	Nano_L_010	MCGTFIAE	MC[+57]GTFIAE	lysC_list2	928.39	1	349.1	1	b3	61.94	27
Peptide3-15aa	PDGFRA	ENST00000257290_279_303	MCGTFIAE*	Nano_L_010	MCGTFIAE	M[+16]C[+57]GTFIAE	lysC_list1	944.385	1	365.095	1	b3	50.93	27
Peptide3-15aa	PDGFRA	ENST00000257290_279_303	MCGTFIAE*	Nano_L_010	MCGTFIAE	MC[+57]GTFIAE	lysC_list2	928.39	1	219.098	1	y2	61.94	27
Peptide3-15aa	PDGFRA	ENST00000257290_279_303	MCGTFIAE*	Nano_L_010	MCGTFIAE	M[+16]C[+57]GTFIAE	lysC_list1	944.385	1	466.142	1	b4	50.93	27
Peptide3-15aa	PDGFRA	ENST00000257290_279_303	MCGTFIAE*	Nano_L_010	MCGTFIAE	M[+16]C[+57]GTFIAE	lysC_list1	944.385	1	219.098	1	y2	50.93	27
Peptide3-15aa	PDGFRA	ENST00000257290_279_303	MCGTFIAE*	Nano_L_010	MCGTFIAE	MC[+57]GTFIAE	lysC_list2	928.39	1	597.216	1	b5	61.94	27
Peptide3-15aa	PDGFRA	ENST00000257290_279_303	MCGTFIAE*	Nano_L_010	MCGTFIAE	MC[+57]GTFIAE	lysC_list2	928.39	1	781.337	1	b7	61.94	27
Peptide3-15aa	PDGFRA	ENST00000257290_279_303	MCGTFIAE*	Nano_L_010	MCGTFIAE	MC[+57]GTFIAE	lysC_list2	928.39	1	264.083	1	a2	61.94	27
Peptide3-15aa	PDGFRA	ENST00000257290_279_303	MCGTFIAE*	Nano_L_010	MCGTFIAE	M[+16]C[+57]GTFIAE	lysC_list1	944.385	1	308.073	1	b2	50.93	27
Peptide3-15aa	PDGFRA	ENST00000257290_279_303	MCGTFIAE*	Nano_L_010	MCGTFIAE	MC[+57]GTFIAE	lysC_list2	928.39	1	148.06	1	y1	61.94	27
Peptide3-15aa	PDGFRA	ENST00000257290_279_303	MCGTFIAE*	Nano_L_010	MCGTFIAE	M[+16]C[+57]GTFIAE	lysC_list1	944.385	1	613.211	1	b5	50.93	27
Peptide3-15aa	PDGFRA	ENST00000257290_279_303	MCGTFIAE*	Nano_L_010	MCGTFIAE	M[+16]C[+57]GTFIAE	lysC_list1	944.385	1	280.078	1	a2	50.93	27
Peptide3-15aa	LRRC32	ENST00000260061_88_127	MCRDCPGEELRPR*	Nano_T_004	DCPGEELRPR	DC[+57]PGEELRPR	trypsin_list2	410.196	3	541.357	1	y4	29.8	35
Peptide3-15aa	LRRC32	ENST00000260061_88_127	MCRDCPGEELRPR*	Nano_T_004	DCPGEELRPR	DC[+57]PGEELRPR	trypsin_list2	410.196	3	175.119	1	y1	29.8	35
Peptide3-15aa	LRRC32	ENST00000260061_88_127	MCRDCPGEELRPR*	Nano_T_004	DCPGEELRPR	DC[+57]PGEELRPR	trypsin_list2	410.196	3	272.172	1	y2	29.8	35
Peptide3-15aa	LRRC32	ENST00000260061_88_127	MCRDCPGEELRPR*	Nano_T_004	DCPGEELRPR	DC[+57]PGEELRPR	trypsin_list2	410.196	3	782.416	1	z6	29.8	35
Peptide3-15aa	LRRC32	ENST00000260061_88_127	MCRDCPGEELRPR*	Nano_T_004	DCPGEELRPR	DC[+57]PGEELRPR	trypsin_list2	410.196	3	428.273	1	y3	29.84	35
Peptide3-15aa	LRRC32	ENST00000260061_88_127	MCRDCPGEELRPR*	Nano_T_004	DCPGEELRPR	DC[+57]PGEELRPR	trypsin_list2	410.196	3	653.373	1	z5	29.8	35
Peptide3-15aa	LRRC32	ENST00000260061_88_127	MCRDCPGEELRPR*	Nano_T_004	DCPGEELRPR	DC[+57]PGEELRPR	trypsin_list2	410.196	3	158.092	1	z1	29.84	35
Peptide3-15aa	LRRC32	ENST00000260061_88_127	MCRDCPGEELRPR*	Nano_T_004	DCPGEELRPR	DC[+57]PGEELRPR	trypsin_list2	410.196	3	856.464	1	y7	29.84	35
Peptide3-15aa	LRRC32	ENST00000260061_88_127	MCRDCPGEELRPR*	Nano_T_004	DCPGEELRPR	DC[+57]PGEELRPR	trypsin_list2	410.196	3	670.399	1	y5	29.8	35
Peptide3-15aa	LRRC32	ENST00000260061_88_127	MCRDCPGEELRPR*	Nano_T_004	DCPGEELRPR	DC[+57]PGEELRPR	trypsin_list2	410.196	3	411.246	1	z3	29.8	35
Peptide3-15aa	LRRC32	ENST00000260061_88_127	MCRDCPGEELRPR*	Nano_T_004	DCPGEELRPR	DC[+57]PGEELRPR	trypsin_list2	410.196	3	524.33	1	z4	29.84	35
Peptide3-15aa	LRRC32	ENST00000260061_88_127	MCRDCPGEELRPR*	Nano_T_004	DCPGEELRPR	DC[+57]PGEELRPR	trypsin_list2	410.196	3	839.437	1	z7	29.8	35
Peptide3-15aa	LRRC32	ENST00000260061_88_127	MCRDCPGEELRPR*	Nano_T_004	DCPGEELRPR	DC[+57]PGEELRPR	trypsin_list2	410.196	3	255.145	1	z2	29.8	35
Peptide3-15aa	LRRC32	ENST00000260061_88_127	MCRDCPGEELRPR*	Nano_T_004	DCPGEELRPR	DC[+57]PGEELRPR	trypsin_list2	410.196	3	799.442	1	y6	29.89	35
Peptide3-15aa	AP5M1	ENST00000261558_82_121	MRNFDPCGPPFRK*	Nano_T_005	NFDPCGPPFR	NFDPC[+57]GPPFR	trypsin_list2	603.772	2	830.398	1	y7	60.95	25
Peptide3-15aa	AP5M1	ENST00000261558_82_121	MRNFDPCGPPFRK*	Nano_T_005	NFDPCGPPFR	NFDPC[+57]GPPFR	trypsin_list2	603.772	2	573.314	1	y5	60.95	25
Peptide3-15aa	AP5M1	ENST00000261558_82_121	MRNFDPCGPPFRK*	Nano_T_005	NFDPCGPPFR	NFDPC[+57]GPPFR	trypsin_list2	603.772	2	377.146	1	b3	61.14	25
Peptide3-15aa	AP5M1	ENST00000261558_82_121	MRNFDPCGPPFRK*	Nano_T_005	NFDPCGPPFR	NFDPC[+57]GPPFR	trypsin_list2	603.772	2	262.119	1	b2	61.14	25
Peptide3-15aa	AP5M1	ENST00000261558_82_121	MRNFDPCGPPFRK*	Nano_T_005	NFDPCGPPFR	NFDPC[+57]GPPFR	trypsin_list2	603.772	2	234.124	1	a2	61.14	25
Peptide3-15aa	AP5M1	ENST00000261558_82_121	MRNFDPCGPPFRK*	Nano_T_005	NFDPCGPPFR	NFDPC[+57]GPPFR	trypsin_list2	603.772	2	733.345	1	y6	61.14	25
Peptide3-15aa	AP5M1	ENST00000261558_82_121	MRNFDPCGPPFRK*	Nano_T_005	NFDPCGPPFR	NFDPC[+57]GPPFR	trypsin_list2	603.772	2	945.425	1	y8	60.95	25
Peptide3-15aa	BFAR	ENST00000261658_174_207	MARLARDEWND*	Nano_L_013	MARLARDEWND	MARLARDEWND	lysC_list1	459.551	3	359.186	1	b3	44.48	25
Peptide3-15aa	BFAR	ENST00000261658_174_207	MARLARDEWND*	Nano_L_013	MARLARDEWND	MARLARDEWND	lysC_list1	459.551	3	175.09	1	a2	44.99	25
Peptide3-15aa	BFAR	ENST00000261658_174_207	MARLARDEWND*	Nano_L_013	MARLARDEWND	MARLARDEWND	lysC_list1	459.551	3	134.045	1	y1	44.79	25
Peptide3-15aa	BFAR	ENST00000261658_174_207	MARLARDEWND*	Nano_L_013	MARLARDEWND	MARLARDEWND	lysC_list1	459.551	3	116.034	2	z2	44.48	25
Peptide3-15aa	BFAR	ENST00000261658_174_207	MARLARDEWND*	Nano_L_013	MARLARDEWND	MARLARDEWND	lysC_list1	459.551	3	203.085	1	b2	44.99	25
Peptide3-15aa	BFAR	ENST00000261658_174_207	MARLARDEWND*	Nano_L_013	MARLARDEWND	MARLARDEWND	lysC_list1	459.551	3	543.307	1	b5	44.79	25
Peptide3-15aa	BFAR	ENST00000261658_174_207	MARLARDEWND*	Nano_L_013	MARLARDEWND	MARLARDEWND	lysC_list1	459.551	3	622.304	2	b10	44.99	25
Peptide3-15aa	ATF2	ENST00000264110_237_282	MAHQLESILAMRKRM*	Nano_L_014	MAHQLESILAMRK	M[+16]AHQLESILAM[+16]RK	lysC_list1	520.606	3	726.324	1	b6	44.58	27
Peptide3-15aa	ATF2	ENST00000264110_237_282	MAHQLESILAMRKRM*	Nano_L_014	MAHQLESILAMRK	MAHQLESILAM[+16]RK	lysC_list2	515.274	3	521.286	1	y4	52.55	25
Peptide3-15aa	ATF2	ENST00000264110_237_282	MAHQLESILAMRKRM*	Nano_L_014	MAHQLESILAMRK	MAHQLESILAM[+16]RK	lysC_list2	515.274	3	581.286	1	b5	52.55	25
Peptide3-15aa	ATF2	ENST00000264110_237_282	MAHQLESILAMRKRM*	Nano_L_014	MAHQLESILAMRK	MAHQLESILAM[+16]RK	lysC_list2	515.274	3	634.37	1	y5	52.55	25
Peptide3-15aa	ATF2	ENST00000264110_237_282	MAHQLESILAMRKRM*	Nano_L_014	MAHQLESILAMRK	M[+16]AHQLESILAM[+16]RK	lysC_list1	520.606	3	926.44	1	b8	44.58	27
Peptide3-15aa	ATF2	ENST00000264110_237_282	MAHQLESILAMRKRM*	Nano_L_014	MAHQLESILAMRK	MAHQLESILAM[+16]RK	lysC_list2	515.274	3	910.445	1	b8	52.55	25
Peptide3-15aa	ATF2	ENST00000264110_237_282	MAHQLESILAMRKRM*	Nano_T_006	MAHQLESILAMR	M[+16]AHQLESILAM[+16]R	trypsin_list1	477.908	3	322.154	1	y2	54.84	27
Peptide3-15aa	ATF2	ENST00000264110_237_282	MAHQLESILAMRKRM*	Nano_T_006	MAHQLESILAMR	M[+16]AHQLESILAM[+16]R	trypsin_list1	477.908	3	393.191	1	y3	54.84	27
Peptide3-15aa	ATF2	ENST00000264110_237_282	MAHQLESILAMRKRM*	Nano_L_014	MAHQLESILAMRK	M[+16]AHQLESILAM[+16]RK	lysC_list1	520.606	3	484.197	1	b4	44.58	27
Peptide3-15aa	ATF2	ENST00000264110_237_282	MAHQLESILAMRKRM*	Nano_L_014	MAHQLESILAMRK	M[+16]AHQLESILAM[+16]RK	lysC_list1	520.606	3	747.455	1	y6	44.58	27
Peptide3-15aa	ATF2	ENST00000264110_237_282	MAHQLESILAMRKRM*	Nano_L_014	MAHQLESILAMRK	M[+16]AHQLESILAM[+16]RK	lysC_list1	520.606	3	450.249	1	y3	44.58	27
Peptide3-15aa	ATF2	ENST00000264110_237_282	MAHQLESILAMRKRM*	Nano_L_014	MAHQLESILAMRK	MAHQLESILAM[+16]RK	lysC_list2	515.274	3	834.487	1	y7	52.55	25
Peptide3-15aa	ATF2	ENST00000264110_237_282	MAHQLESILAMRKRM*	Nano_T_006	MAHQLESILAMR	M[+16]AHQLESILAM[+16]R	trypsin_list1	477.908	3	484.197	1	b4	54.84	27
Peptide3-15aa	ATF2	ENST00000264110_237_282	MAHQLESILAMRKRM*	Nano_L_014	MAHQLESILAMRK	MAHQLESILAM[+16]RK	lysC_list2	515.274	3	450.249	1	y3	52.55	25
Peptide3-15aa	ATF2	ENST00000264110_237_282	MAHQLESILAMRKRM*	Nano_L_014	MAHQLESILAMRK	MAHQLESILAM[+16]RK	lysC_list2	515.274	3	175.09	1	a2	52.55	25
Peptide3-15aa	ATF2	ENST00000264110_237_282	MAHQLESILAMRKRM*	Nano_L_014	MAHQLESILAMRK	MAHQLESILAM[+16]RK	lysC_list2	515.274	3	340.144	1	b3	52.55	25
Peptide3-15aa	ATF2	ENST00000264110_237_282	MAHQLESILAMRKRM*	Nano_T_006	MAHQLESILAMR	M[+16]AHQLESILAM[+16]R	trypsin_list1	477.908	3	726.324	1	b6	54.84	27
Peptide3-15aa	ATF2	ENST00000264110_237_282	MAHQLESILAMRKRM*	Nano_T_006	MAHQLESILAMR	M[+16]AHQLESILAM[+16]R	trypsin_list1	477.908	3	813.356	1	b7	54.84	27
Peptide3-15aa	ATF2	ENST00000264110_237_282	MAHQLESILAMRKRM*	Nano_L_014	MAHQLESILAMRK	MAHQLESILAM[+16]RK	lysC_list2	515.274	3	710.329	1	b6	52.55	25
Peptide3-15aa	ATF2	ENST00000264110_237_282	MAHQLESILAMRKRM*	Nano_L_014	MAHQLESILAMRK	M[+16]AHQLESILAM[+16]RK	lysC_list1	520.606	3	834.487	1	y7	44.58	27
Peptide3-15aa	ATF2	ENST00000264110_237_282	MAHQLESILAMRKRM*	Nano_T_006	MAHQLESILAMR	M[+16]AHQLESILAM[+16]R	trypsin_list1	477.908	3	597.281	1	b5	54.84	27
Peptide3-15aa	ATF2	ENST00000264110_237_282	MAHQLESILAMRKRM*	Nano_L_014	MAHQLESILAMRK	MAHQLESILAM[+16]RK	lysC_list2	515.274	3	468.202	1	b4	52.55	25
Peptide3-15aa	ATF2	ENST00000264110_237_282	MAHQLESILAMRKRM*	Nano_L_014	MAHQLESILAMRK	MAHQLESILAM[+16]RK	lysC_list2	515.274	3	797.361	1	b7	52.46	25
Peptide3-15aa	ATF2	ENST00000264110_237_282	MAHQLESILAMRKRM*	Nano_T_006	MAHQLESILAMR	M[+16]AHQLESILAM[+16]R	trypsin_list1	477.908	3	506.276	1	y4	54.84	27
Peptide3-15aa	ATF2	ENST00000264110_237_282	MAHQLESILAMRKRM*	Nano_L_014	MAHQLESILAMRK	M[+16]AHQLESILAM[+16]RK	lysC_list1	520.606	3	597.281	1	b5	44.58	27
Peptide3-15aa	ATF2	ENST00000264110_237_282	MAHQLESILAMRKRM*	Nano_L_014	MAHQLESILAMRK	M[+16]AHQLESILAM[+16]RK	lysC_list1	520.606	3	617.344	1	z5	44.58	27
Peptide3-15aa	ATF2	ENST00000264110_237_282	MAHQLESILAMRKRM*	Nano_T_006	MAHQLESILAMR	M[+16]AHQLESILAM[+16]R	trypsin_list1	477.908	3	619.36	1	y5	54.84	27
Peptide3-15aa	ATF2	ENST00000264110_237_282	MAHQLESILAMRKRM*	Nano_L_014	MAHQLESILAMRK	M[+16]AHQLESILAM[+16]RK	lysC_list1	520.606	3	813.356	1	b7	44.58	27
Peptide3-15aa	ATF2	ENST00000264110_237_282	MAHQLESILAMRKRM*	Nano_L_014	MAHQLESILAMRK	M[+16]AHQLESILAM[+16]RK	lysC_list1	520.606	3	634.37	1	y5	44.58	27
Peptide3-15aa	ATF2	ENST00000264110_237_282	MAHQLESILAMRKRM*	Nano_T_006	MAHQLESILAMR	M[+16]AHQLESILAM[+16]R	trypsin_list1	477.908	3	356.139	1	b3	54.84	27
Peptide3-15aa	GCNT2	ENST00000265012_68_104	MDETPKQRIQED*	Nano_L_016	QRIQED	QRIQED	lysC_list2	394.698	2	526.31	1	b4	35.08	29
Peptide3-15aa	GCNT2	ENST00000265012_68_104	MDETPKQRIQED*	Nano_L_016	QRIQED	QRIQED	lysC_list2	394.698	2	398.251	1	b3	35.13	29
Peptide3-15aa	GCNT2	ENST00000265012_68_104	MDETPKQRIQED*	Nano_L_015	MDETPK	MDETPK	lysC_list1	720.323	1	474.256	1	y4	30.3	27
Peptide3-15aa	GCNT2	ENST00000265012_68_104	MDETPKQRIQED*	Nano_L_016	QRIQED	QRIQED	lysC_list2	394.698	2	655.352	1	b5	35.08	29
Peptide3-15aa	GCNT2	ENST00000265012_68_104	MDETPKQRIQED*	Nano_L_015	MDETPK	MDETPK	lysC_list1	720.323	1	477.165	1	b4	30.3	27
Peptide3-15aa	GCNT2	ENST00000265012_68_104	MDETPKQRIQED*	Nano_L_015	MDETPK	MDETPK	lysC_list1	720.323	1	589.283	1	y5	30.3	27
Peptide3-15aa	GCNT2	ENST00000265012_68_104	MDETPKQRIQED*	Nano_L_015	MDETPK	MDETPK	lysC_list1	720.323	1	219.08	1	a2	30.27	27
Peptide3-15aa	GCNT2	ENST00000265012_68_104	MDETPKQRIQED*	Nano_L_015	MDETPK	MDETPK	lysC_list1	720.323	1	247.075	1	b2	30.3	27
Peptide3-15aa	GCNT2	ENST00000265012_68_104	MDETPKQRIQED*	Nano_L_016	QRIQED	QRIQED	lysC_list2	394.698	2	134.045	1	y1	35.13	29
Peptide3-15aa	GCNT2	ENST00000265012_68_104	MDETPKQRIQED*	Nano_L_016	QRIQED	QRIQED	lysC_list2	394.698	2	285.167	1	b2	35.13	29
Peptide3-15aa	GCNT2	ENST00000265012_68_104	MDETPKQRIQED*	Nano_L_015	MDETPK	MDETPK	lysC_list1	720.323	1	244.166	1	y2	30.3	27
Peptide3-15aa	GCNT2	ENST00000265012_68_104	MDETPKQRIQED*	Nano_L_015	MDETPK	MDETPK	lysC_list1	720.323	1	574.218	1	b5	30.3	27
Peptide3-15aa	GCNT2	ENST00000265012_68_104	MDETPKQRIQED*	Nano_L_016	QRIQED	QRIQED	lysC_list2	394.698	2	263.087	1	y2	35.13	29
Peptide3-15aa	GCNT2	ENST00000265012_68_104	MDETPKQRIQED*	Nano_L_015	MDETPK	MDETPK	lysC_list1	720.323	1	227.139	1	z2	30.3	27
Peptide3-15aa	GCNT2	ENST00000265012_68_104	MDETPKQRIQED*	Nano_L_015	MDETPK	MDETPK	lysC_list1	720.323	1	345.213	1	y3	30.3	27
Peptide3-15aa	GCNT2	ENST00000265012_68_104	MDETPKQRIQED*	Nano_L_015	MDETPK	MDETPK	lysC_list1	720.323	1	376.117	1	b3	30.3	27
Peptide3-15aa	AFF4	ENST00000265343_137_170	MERCGAYACSV*	Nano_T_007	CGAYACSV	C[+57]GAYAC[+57]SV	trypsin_list1	887.339	1	523.197	1	b5	34.19	29
Peptide3-15aa	AFF4	ENST00000265343_137_170	MERCGAYACSV*	Nano_T_007	CGAYACSV	C[+57]GAYAC[+57]SV	trypsin_list1	887.339	1	452.16	1	b4	34.19	29
Peptide3-15aa	AFF4	ENST00000265343_137_170	MERCGAYACSV*	Nano_L_017	MERCGAYACSV	MERC[+57]GAYAC[+57]SV	lysC_list2	652.265	2	417.191	1	b3	33.98	27
Peptide3-15aa	AFF4	ENST00000265343_137_170	MERCGAYACSV*	Nano_T_007	CGAYACSV	C[+57]GAYAC[+57]SV	trypsin_list1	887.339	1	365.149	1	y3	34.19	29
Peptide3-15aa	AFF4	ENST00000265343_137_170	MERCGAYACSV*	Nano_L_017	MERCGAYACSV	MERC[+57]GAYAC[+57]SV	lysC_list2	652.265	2	1186.44	1	b10	34.03	27
Peptide3-15aa	AFF4	ENST00000265343_137_170	MERCGAYACSV*	Nano_T_007	CGAYACSV	C[+57]GAYAC[+57]SV	trypsin_list1	887.339	1	436.186	1	y4	34.24	29
Peptide3-15aa	AFF4	ENST00000265343_137_170	MERCGAYACSV*	Nano_L_017	MERCGAYACSV	MERC[+57]GAYAC[+57]SV	lysC_list2	652.265	2	118.086	1	y1	34.08	27
Peptide3-15aa	AFF4	ENST00000265343_137_170	MERCGAYACSV*	Nano_L_017	MERCGAYACSV	MERC[+57]GAYAC[+57]SV	lysC_list2	652.265	2	705.281	1	b6	34.08	27
Peptide3-15aa	AFF4	ENST00000265343_137_170	MERCGAYACSV*	Nano_L_017	MERCGAYACSV	MERC[+57]GAYAC[+57]SV	lysC_list2	652.265	2	634.244	1	b5	34.08	27
Peptide3-15aa	AFF4	ENST00000265343_137_170	MERCGAYACSV*	Nano_T_007	CGAYACSV	C[+57]GAYAC[+57]SV	trypsin_list1	887.339	1	218.059	1	b2	34.19	29
Peptide3-15aa	AFF4	ENST00000265343_137_170	MERCGAYACSV*	Nano_L_017	MERCGAYACSV	MERC[+57]GAYAC[+57]SV	lysC_list2	652.265	2	365.149	1	y3	34.03	27
Peptide3-15aa	AFF4	ENST00000265343_137_170	MERCGAYACSV*	Nano_T_007	CGAYACSV	C[+57]GAYAC[+57]SV	trypsin_list1	887.339	1	289.097	1	b3	34.19	29
Peptide3-15aa	AFF4	ENST00000265343_137_170	MERCGAYACSV*	Nano_L_017	MERCGAYACSV	MERC[+57]GAYAC[+57]SV	lysC_list2	652.265	2	1099.41	1	b9	33.98	27
Peptide3-15aa	AFF4	ENST00000265343_137_170	MERCGAYACSV*	Nano_L_017	MERCGAYACSV	MERC[+57]GAYAC[+57]SV	lysC_list2	652.265	2	233.095	1	a2	34.03	27
Peptide3-15aa	AFF4	ENST00000265343_137_170	MERCGAYACSV*	Nano_T_007	CGAYACSV	C[+57]GAYAC[+57]SV	trypsin_list1	887.339	1	205.118	1	y2	34.24	29
Peptide3-15aa	AFF4	ENST00000265343_137_170	MERCGAYACSV*	Nano_L_017	MERCGAYACSV	MERC[+57]GAYAC[+57]SV	lysC_list2	652.265	2	205.118	1	y2	34.03	27
Peptide3-15aa	AFF4	ENST00000265343_137_170	MERCGAYACSV*	Nano_L_017	MERCGAYACSV	MERC[+57]GAYAC[+57]SV	lysC_list2	652.265	2	939.381	1	b8	33.98	27
Peptide3-15aa	AFF4	ENST00000265343_137_170	MERCGAYACSV*	Nano_L_017	MERCGAYACSV	MERC[+57]GAYAC[+57]SV	lysC_list2	652.265	2	1043.44	1	y9	34.08	27
Peptide3-15aa	AFF4	ENST00000265343_137_170	MERCGAYACSV*	Nano_L_017	MERCGAYACSV	MERC[+57]GAYAC[+57]SV	lysC_list2	652.265	2	868.344	1	b7	34.03	27
Peptide3-15aa	TNPO3	ENST00000265388_27_63	MAPVRERPWPRQ*	Nano_L_018	MAPVRERPWPRQ	MAPVRERPWPRQ	lysC_list3	508.274	3	203.085	1	b2	34.35	29
Peptide3-15aa	TNPO3	ENST00000265388_27_63	MAPVRERPWPRQ*	Nano_L_018	MAPVRERPWPRQ	MAPVRERPWPRQ	lysC_list3	508.274	3	147.076	1	y1	34.35	29
Peptide3-15aa	TNPO3	ENST00000265388_27_63	MAPVRERPWPRQ*	Nano_L_018	MAPVRERPWPRQ	MAPVRERPWPRQ	lysC_list3	508.274	3	683.362	1	y5	34.35	29
Peptide3-15aa	TNPO3	ENST00000265388_27_63	MAPVRERPWPRQ*	Nano_L_018	MAPVRERPWPRQ	MAPVRERPWPRQ	lysC_list3	508.274	3	175.09	1	a2	34.35	29
Peptide3-15aa	TNPO3	ENST00000265388_27_63	MAPVRERPWPRQ*	Nano_L_018	MAPVRERPWPRQ	MAPVRERPWPRQ	lysC_list3	508.274	3	400.23	1	y3	34.35	29
Peptide3-15aa	TNPO3	ENST00000265388_27_63	MAPVRERPWPRQ*	Nano_L_018	MAPVRERPWPRQ	MAPVRERPWPRQ	lysC_list3	508.274	3	562.807	2	y8	34.27	29
Peptide3-15aa	TNPO3	ENST00000265388_27_63	MAPVRERPWPRQ*	Nano_L_018	MAPVRERPWPRQ	MAPVRERPWPRQ	lysC_list3	508.274	3	130.05	1	z1	34.35	29
Peptide3-15aa	TNPO3	ENST00000265388_27_63	MAPVRERPWPRQ*	Nano_L_018	MAPVRERPWPRQ	MAPVRERPWPRQ	lysC_list3	508.274	3	562.295	2	b9	34.35	29
Peptide3-15aa	TNPO3	ENST00000265388_27_63	MAPVRERPWPRQ*	Nano_L_018	MAPVRERPWPRQ	MAPVRERPWPRQ	lysC_list3	508.274	3	555.307	1	b5	34.35	29
Peptide3-15aa	TNPO3	ENST00000265388_27_63	MAPVRERPWPRQ*	Nano_L_018	MAPVRERPWPRQ	MAPVRERPWPRQ	lysC_list3	508.274	3	383.204	1	z3	34.35	29
Peptide3-15aa	TNPO3	ENST00000265388_27_63	MAPVRERPWPRQ*	Nano_L_018	MAPVRERPWPRQ	MAPVRERPWPRQ	lysC_list3	508.274	3	420.729	2	b7	34.35	29
Peptide3-15aa	TNPO3	ENST00000265388_27_63	MAPVRERPWPRQ*	Nano_T_008	ERPWPR	ERPWPR	trypsin_list1	420.727	2	441.224	1	z3	23.17	29
Peptide3-15aa	TNPO3	ENST00000265388_27_63	MAPVRERPWPRQ*	Nano_T_008	ERPWPR	ERPWPR	trypsin_list1	420.727	2	458.251	1	y3	23.17	29
Peptide3-15aa	TNPO3	ENST00000265388_27_63	MAPVRERPWPRQ*	Nano_T_008	ERPWPR	ERPWPR	trypsin_list1	420.727	2	569.283	1	b4	23.17	29
Peptide3-15aa	TNPO3	ENST00000265388_27_63	MAPVRERPWPRQ*	Nano_T_008	ERPWPR	ERPWPR	trypsin_list1	420.727	2	555.304	1	y4	23.17	29
Peptide3-15aa	TNPO3	ENST00000265388_27_63	MAPVRERPWPRQ*	Nano_T_008	ERPWPR	ERPWPR	trypsin_list1	420.727	2	255.145	1	z2	23.17	29
Peptide3-15aa	TNPO3	ENST00000265388_27_63	MAPVRERPWPRQ*	Nano_T_008	ERPWPR	ERPWPR	trypsin_list1	420.727	2	666.336	1	b5	23.17	29
Peptide3-15aa	TNPO3	ENST00000265388_27_63	MAPVRERPWPRQ*	Nano_T_008	ERPWPR	ERPWPR	trypsin_list1	420.727	2	286.151	1	b2	23.17	29
Peptide3-15aa	TNPO3	ENST00000265388_27_63	MAPVRERPWPRQ*	Nano_T_008	ERPWPR	ERPWPR	trypsin_list1	420.727	2	694.378	1	z5	23.22	29
Peptide3-15aa	TNPO3	ENST00000265388_27_63	MAPVRERPWPRQ*	Nano_T_008	ERPWPR	ERPWPR	trypsin_list1	420.727	2	272.172	1	y2	23.17	29
Peptide3-15aa	TNPO3	ENST00000265388_27_63	MAPVRERPWPRQ*	Nano_L_018	MAPVRERPWPRQ	MAPVRERPWPRQ	lysC_list3	508.274	3	696.386	2	y11	34.35	29
Peptide3-15aa	CDH11	ENST00000268603_478_523	MSSTSRDIPSQERSA*	Nano_L_019	MSSTSRDIPSQERSA	MSSTSRDIPSQERSA	lysC_list1	551.262	3	590.289	1	y5	25.35	31
Peptide3-15aa	CDH11	ENST00000268603_478_523	MSSTSRDIPSQERSA*	Nano_T_010	DIPSQER	DIPSQER	trypsin_list2	422.712	2	158.092	1	z1	14.09	31
Peptide3-15aa	CDH11	ENST00000268603_478_523	MSSTSRDIPSQERSA*	Nano_T_010	DIPSQER	DIPSQER	trypsin_list2	422.712	2	616.305	1	y5	14.12	31
Peptide3-15aa	CDH11	ENST00000268603_478_523	MSSTSRDIPSQERSA*	Nano_L_019	MSSTSRDIPSQERSA	MSSTSRDIPSQERSA	lysC_list1	551.262	3	887.458	1	y8	25.35	31
Peptide3-15aa	CDH11	ENST00000268603_478_523	MSSTSRDIPSQERSA*	Nano_L_019	MSSTSRDIPSQERSA	MSSTSRDIPSQERSA	lysC_list1	551.262	3	191.085	1	a2	25.35	31
Peptide3-15aa	CDH11	ENST00000268603_478_523	MSSTSRDIPSQERSA*	Nano_L_019	MSSTSRDIPSQERSA	MSSTSRDIPSQERSA	lysC_list1	551.262	3	677.321	1	y6	25.35	31
Peptide3-15aa	CDH11	ENST00000268603_478_523	MSSTSRDIPSQERSA*	Nano_L_019	MSSTSRDIPSQERSA	M[+16]SSTSRDIPSQERSA	lysC_list1	556.593	3	207.08	1	a2	20.42	31
Peptide3-15aa	CDH11	ENST00000268603_478_523	MSSTSRDIPSQERSA*	Nano_L_019	MSSTSRDIPSQERSA	MSSTSRDIPSQERSA	lysC_list1	551.262	3	673.837	2	y12	25.35	31
Peptide3-15aa	CDH11	ENST00000268603_478_523	MSSTSRDIPSQERSA*	Nano_T_010	DIPSQER	DIPSQER	trypsin_list2	422.712	2	175.119	1	y1	14.09	31
Peptide3-15aa	CDH11	ENST00000268603_478_523	MSSTSRDIPSQERSA*	Nano_T_010	DIPSQER	DIPSQER	trypsin_list2	422.712	2	287.135	1	z2	14.14	31
Peptide3-15aa	CDH11	ENST00000268603_478_523	MSSTSRDIPSQERSA*	Nano_T_010	DIPSQER	DIPSQER	trypsin_list2	422.712	2	519.252	1	y4	14.12	31
Peptide3-15aa	CDH11	ENST00000268603_478_523	MSSTSRDIPSQERSA*	Nano_L_019	MSSTSRDIPSQERSA	MSSTSRDIPSQERSA	lysC_list1	551.262	3	878.404	1	b8	25.35	31
Peptide3-15aa	CDH11	ENST00000268603_478_523	MSSTSRDIPSQERSA*	Nano_L_019	MSSTSRDIPSQERSA	MSSTSRDIPSQERSA	lysC_list1	551.262	3	590.289	1	y5	25.35	31
Peptide3-15aa	CDH11	ENST00000268603_478_523	MSSTSRDIPSQERSA*	Nano_L_019	MSSTSRDIPSQERSA	MSSTSRDIPSQERSA	lysC_list1	551.262	3	774.374	1	y7	25.35	31
Peptide3-15aa	CDH11	ENST00000268603_478_523	MSSTSRDIPSQERSA*	Nano_T_010	DIPSQER	DIPSQER	trypsin_list2	422.712	2	201.123	1	a2	14.12	31
Peptide3-15aa	CDH11	ENST00000268603_478_523	MSSTSRDIPSQERSA*	Nano_T_010	DIPSQER	DIPSQER	trypsin_list2	422.712	2	502.226	1	z4	14.12	31
Peptide3-15aa	CDH11	ENST00000268603_478_523	MSSTSRDIPSQERSA*	Nano_L_019	MSSTSRDIPSQERSA	M[+16]SSTSRDIPSQERSA	lysC_list1	556.593	3	235.075	1	b2	20.42	31
Peptide3-15aa	CDH11	ENST00000268603_478_523	MSSTSRDIPSQERSA*	Nano_L_019	MSSTSRDIPSQERSA	MSSTSRDIPSQERSA	lysC_list1	551.262	3	765.32	1	b7	25.35	31
Peptide3-15aa	CDH11	ENST00000268603_478_523	MSSTSRDIPSQERSA*	Nano_T_010	DIPSQER	DIPSQER	trypsin_list2	422.712	2	599.278	1	z5	14.12	31
Peptide3-15aa	CDH11	ENST00000268603_478_523	MSSTSRDIPSQERSA*	Nano_L_019	MSSTSRDIPSQERSA	M[+16]SSTSRDIPSQERSA	lysC_list1	556.593	3	887.458	1	y8	20.42	31
Peptide3-15aa	CDH11	ENST00000268603_478_523	MSSTSRDIPSQERSA*	Nano_T_010	DIPSQER	DIPSQER	trypsin_list2	422.712	2	304.162	1	y2	14.12	31
Peptide3-15aa	CDH11	ENST00000268603_478_523	MSSTSRDIPSQERSA*	Nano_T_010	DIPSQER	DIPSQER	trypsin_list2	422.712	2	415.194	1	z3	14.12	31
Peptide3-15aa	CDH11	ENST00000268603_478_523	MSSTSRDIPSQERSA*	Nano_L_019	MSSTSRDIPSQERSA	MSSTSRDIPSQERSA	lysC_list1	551.262	3	219.08	1	b2	25.35	31
Peptide3-15aa	CDH11	ENST00000268603_478_523	MSSTSRDIPSQERSA*	Nano_L_019	MSSTSRDIPSQERSA	M[+16]SSTSRDIPSQERSA	lysC_list1	556.593	3	774.374	1	y7	20.42	31
Peptide3-15aa	CDH11	ENST00000268603_478_523	MSSTSRDIPSQERSA*	Nano_T_010	DIPSQER	DIPSQER	trypsin_list2	422.712	2	229.118	1	b2	14.12	31
Peptide3-15aa	CDH11	ENST00000268603_478_523	MSSTSRDIPSQERSA*	Nano_T_010	DIPSQER	DIPSQER	trypsin_list2	422.712	2	432.22	1	y3	14.12	31
Peptide3-15aa	CDH11	ENST00000268603_478_523	MSSTSRDIPSQERSA*	Nano_L_019	MSSTSRDIPSQERSA	MSSTSRDIPSQERSA	lysC_list1	551.262	3	887.458	1	y8	25.35	31
Peptide3-15aa	CDH11	ENST00000268603_478_523	MSSTSRDIPSQERSA*	Nano_L_019	MSSTSRDIPSQERSA	MSSTSRDIPSQERSA	lysC_list1	551.262	3	191.085	1	a2	25.35	31
Peptide3-15aa	CDH11	ENST00000268603_478_523	MSSTSRDIPSQERSA*	Nano_L_019	MSSTSRDIPSQERSA	M[+16]SSTSRDIPSQERSA	lysC_list1	556.593	3	462.231	1	y4	20.42	31
Peptide3-15aa	CDH11	ENST00000268603_478_523	MSSTSRDIPSQERSA*	Nano_L_019	MSSTSRDIPSQERSA	M[+16]SSTSRDIPSQERSA	lysC_list1	556.593	3	781.314	1	b7	20.46	31
Peptide3-15aa	CDH11	ENST00000268603_478_523	MSSTSRDIPSQERSA*	Nano_L_019	MSSTSRDIPSQERSA	MSSTSRDIPSQERSA	lysC_list1	551.262	3	717.353	2	y13	25.35	31
Peptide3-15aa	CDH11	ENST00000268603_478_523	MSSTSRDIPSQERSA*	Nano_L_019	MSSTSRDIPSQERSA	M[+16]SSTSRDIPSQERSA	lysC_list1	556.593	3	894.399	1	b8	20.42	31
Peptide3-15aa	CDH11	ENST00000268603_478_523	MSSTSRDIPSQERSA*	Nano_L_019	MSSTSRDIPSQERSA	MSSTSRDIPSQERSA	lysC_list1	551.262	3	219.08	1	b2	25.35	31
Peptide3-15aa	CDH11	ENST00000268603_478_523	MSSTSRDIPSQERSA*	Nano_L_019	MSSTSRDIPSQERSA	MSSTSRDIPSQERSA	lysC_list1	551.262	3	765.32	1	b7	25.35	31
Peptide3-15aa	CDH11	ENST00000268603_478_523	MSSTSRDIPSQERSA*	Nano_L_019	MSSTSRDIPSQERSA	MSSTSRDIPSQERSA	lysC_list1	551.262	3	673.837	2	y12	25.35	31
Peptide3-15aa	CDH11	ENST00000268603_478_523	MSSTSRDIPSQERSA*	Nano_L_019	MSSTSRDIPSQERSA	M[+16]SSTSRDIPSQERSA	lysC_list1	556.593	3	590.289	1	y5	20.42	31
Peptide3-15aa	CDH11	ENST00000268603_478_523	MSSTSRDIPSQERSA*	Nano_L_019	MSSTSRDIPSQERSA	M[+16]SSTSRDIPSQERSA	lysC_list1	556.593	3	677.321	1	y6	20.42	31
Peptide3-15aa	CDH11	ENST00000268603_478_523	MSSTSRDIPSQERSA*	Nano_L_019	MSSTSRDIPSQERSA	MSSTSRDIPSQERSA	lysC_list1	551.262	3	774.374	1	y7	25.35	31
Peptide3-15aa	CDH11	ENST00000268603_478_523	MSSTSRDIPSQERSA*	Nano_L_019	MSSTSRDIPSQERSA	MSSTSRDIPSQERSA	lysC_list1	551.262	3	717.353	2	y13	25.35	31
Peptide3-15aa	CDH11	ENST00000268603_478_523	MSSTSRDIPSQERSA*	Nano_L_019	MSSTSRDIPSQERSA	MSSTSRDIPSQERSA	lysC_list1	551.262	3	677.321	1	y6	25.35	31
Peptide3-15aa	CDH11	ENST00000268603_478_523	MSSTSRDIPSQERSA*	Nano_L_019	MSSTSRDIPSQERSA	MSSTSRDIPSQERSA	lysC_list1	551.262	3	878.404	1	b8	25.35	31
Peptide3-15aa	RHOB	ENST00000272233_38_74	MLSEARRDPGES*	Nano_T_011	MLSEAR	MLSEAR	trypsin_list2	353.681	2	375.199	1	y3	13	25
Peptide3-15aa	RHOB	ENST00000272233_38_74	MLSEARRDPGES*	Nano_L_021	MLSEARRDPGES	MLSEARRDPGES	lysC_list3	449.882	3	389.167	1	y4	20.28	29
Peptide3-15aa	RHOB	ENST00000272233_38_74	MLSEARRDPGES*	Nano_T_011	MLSEAR	MLSEAR	trypsin_list2	353.681	2	558.288	1	z5	13	25
Peptide3-15aa	RHOB	ENST00000272233_38_74	MLSEARRDPGES*	Nano_T_011	MLSEAR	MLSEAR	trypsin_list2	353.681	2	245.132	1	b2	13	25
Peptide3-15aa	RHOB	ENST00000272233_38_74	MLSEARRDPGES*	Nano_L_021	MLSEARRDPGES	MLSEARRDPGES	lysC_list3	449.882	3	660.295	1	y6	20.28	29
Peptide3-15aa	RHOB	ENST00000272233_38_74	MLSEARRDPGES*	Nano_L_021	MLSEARRDPGES	MLSEARRDPGES	lysC_list3	449.882	3	245.132	1	b2	20.28	29
Peptide3-15aa	RHOB	ENST00000272233_38_74	MLSEARRDPGES*	Nano_L_021	MLSEARRDPGES	MLSEARRDPGES	lysC_list3	449.882	3	217.137	1	a2	20.28	29
Peptide3-15aa	RHOB	ENST00000272233_38_74	MLSEARRDPGES*	Nano_L_021	MLSEARRDPGES	MLSEARRDPGES	lysC_list3	449.882	3	106.05	1	y1	20.28	29
Peptide3-15aa	RHOB	ENST00000272233_38_74	MLSEARRDPGES*	Nano_L_021	MLSEARRDPGES	MLSEARRDPGES	lysC_list3	449.882	3	999.449	1	z9	20.28	29
Peptide3-15aa	RHOB	ENST00000272233_38_74	MLSEARRDPGES*	Nano_T_011	MLSEAR	MLSEAR	trypsin_list2	353.681	2	358.172	1	z3	13.06	25
Peptide3-15aa	RHOB	ENST00000272233_38_74	MLSEARRDPGES*	Nano_L_021	MLSEARRDPGES	MLSEARRDPGES	lysC_list3	449.882	3	235.092	1	y2	20.28	29
Peptide3-15aa	RHOB	ENST00000272233_38_74	MLSEARRDPGES*	Nano_L_021	MLSEARRDPGES	MLSEARRDPGES	lysC_list3	449.882	3	292.114	1	y3	20.28	29
Peptide3-15aa	RHOB	ENST00000272233_38_74	MLSEARRDPGES*	Nano_T_011	MLSEAR	MLSEAR	trypsin_list2	353.681	2	575.315	1	y5	13	25
Peptide3-15aa	RHOB	ENST00000272233_38_74	MLSEARRDPGES*	Nano_L_021	MLSEARRDPGES	MLSEARRDPGES	lysC_list3	449.882	3	1086.48	1	z10	20.28	29
Peptide3-15aa	RHOB	ENST00000272233_38_74	MLSEARRDPGES*	Nano_T_011	MLSEAR	MLSEAR	trypsin_list2	353.681	2	158.092	1	z1	12.95	25
Peptide3-15aa	RHOB	ENST00000272233_38_74	MLSEARRDPGES*	Nano_T_011	MLSEAR	MLSEAR	trypsin_list2	353.681	2	246.156	1	y2	13	25
Peptide3-15aa	RHOB	ENST00000272233_38_74	MLSEARRDPGES*	Nano_T_011	MLSEAR	MLSEAR	trypsin_list2	353.681	2	462.231	1	y4	13	25
Peptide3-15aa	RHOB	ENST00000272233_38_74	MLSEARRDPGES*	Nano_T_011	MLSEAR	MLSEAR	trypsin_list2	353.681	2	229.13	1	z2	13	25
Peptide3-15aa	RHOB	ENST00000272233_38_74	MLSEARRDPGES*	Nano_T_011	MLSEAR	MLSEAR	trypsin_list2	353.681	2	217.137	1	a2	12.98	25
Peptide3-15aa	RHOB	ENST00000272233_38_74	MLSEARRDPGES*	Nano_L_021	MLSEARRDPGES	MLSEARRDPGES	lysC_list3	449.882	3	870.406	1	z8	20.28	29
Peptide3-15aa	RHOB	ENST00000272233_38_74	MLSEARRDPGES*	Nano_T_011	MLSEAR	MLSEAR	trypsin_list2	353.681	2	445.204	1	z4	13.06	25
Peptide3-15aa	PELO	ENST00000274311_829_874	MSRSKRVSFPPGKCP*	Nano_L_022	RVSFPPGK	RVSFPPGK	lysC_list2	444.259	2	398.24	1	y4	29.07	27
Peptide3-15aa	PELO	ENST00000274311_829_874	MSRSKRVSFPPGKCP*	Nano_L_022	RVSFPPGK	RVSFPPGK	lysC_list2	444.259	2	490.277	1	b4	28.81	27
Peptide3-15aa	PELO	ENST00000274311_829_874	MSRSKRVSFPPGKCP*	Nano_L_022	RVSFPPGK	RVSFPPGK	lysC_list2	444.259	2	130.086	1	z1	28.96	27
Peptide3-15aa	PELO	ENST00000274311_829_874	MSRSKRVSFPPGKCP*	Nano_T_012	VSFPPGK	VSFPPGK	trypsin_list1	366.208	2	159.113	1	a2	36.45	27
Peptide3-15aa	PELO	ENST00000274311_829_874	MSRSKRVSFPPGKCP*	Nano_T_012	VSFPPGK	VSFPPGK	trypsin_list1	366.208	2	187.108	1	b2	36.74	27
Peptide3-15aa	PELO	ENST00000274311_829_874	MSRSKRVSFPPGKCP*	Nano_T_012	VSFPPGK	VSFPPGK	trypsin_list1	366.208	2	301.187	1	y3	36.45	27
Peptide3-15aa	PELO	ENST00000274311_829_874	MSRSKRVSFPPGKCP*	Nano_L_022	RVSFPPGK	RVSFPPGK	lysC_list2	444.259	2	587.33	1	b5	28.96	27
Peptide3-15aa	PELO	ENST00000274311_829_874	MSRSKRVSFPPGKCP*	Nano_L_022	RVSFPPGK	RVSFPPGK	lysC_list2	444.259	2	343.209	1	b3	28.28	27
Peptide3-15aa	PELO	ENST00000274311_829_874	MSRSKRVSFPPGKCP*	Nano_T_012	VSFPPGK	VSFPPGK	trypsin_list1	366.208	2	545.308	1	y5	36.79	27
Peptide3-15aa	PELO	ENST00000274311_829_874	MSRSKRVSFPPGKCP*	Nano_T_012	VSFPPGK	VSFPPGK	trypsin_list1	366.208	2	204.134	1	y2	36.4	27
Peptide3-15aa	PELO	ENST00000274311_829_874	MSRSKRVSFPPGKCP*	Nano_T_012	VSFPPGK	VSFPPGK	trypsin_list1	366.208	2	632.34	1	y6	36.69	27
Peptide3-15aa	PELO	ENST00000274311_829_874	MSRSKRVSFPPGKCP*	Nano_L_022	RVSFPPGK	RVSFPPGK	lysC_list2	444.259	2	741.404	1	b7	28.81	27
Peptide3-15aa	PELO	ENST00000274311_829_874	MSRSKRVSFPPGKCP*	Nano_L_022	RVSFPPGK	RVSFPPGK	lysC_list2	444.259	2	204.134	1	y2	30.23	27
Peptide3-15aa	PELO	ENST00000274311_829_874	MSRSKRVSFPPGKCP*	Nano_T_012	VSFPPGK	VSFPPGK	trypsin_list1	366.208	2	398.24	1	y4	36.69	27
Peptide3-15aa	PELO	ENST00000274311_829_874	MSRSKRVSFPPGKCP*	Nano_L_022	RVSFPPGK	RVSFPPGK	lysC_list2	444.259	2	147.113	1	y1	28.96	27
Peptide3-15aa	PELO	ENST00000274311_829_874	MSRSKRVSFPPGKCP*	Nano_L_022	RVSFPPGK	RVSFPPGK	lysC_list2	444.259	2	301.187	1	y3	29.07	27
Peptide3-15aa	ARMC1	ENST00000276569_172_196	MVWQALDS*	Nano_L_023	MVWQALDS	M[+16]VWQALDS	lysC_list1	965.44	1	702.309	1	z6	64.37	27
Peptide3-15aa	ARMC1	ENST00000276569_172_196	MVWQALDS*	Nano_L_023	MVWQALDS	M[+16]VWQALDS	lysC_list1	965.44	1	632.286	1	b5	64.37	27
Peptide3-15aa	ARMC1	ENST00000276569_172_196	MVWQALDS*	Nano_L_023	MVWQALDS	M[+16]VWQALDS	lysC_list1	965.44	1	405.198	1	y4	64.37	27
Peptide3-15aa	ARMC1	ENST00000276569_172_196	MVWQALDS*	Nano_L_023	MVWQALDS	MVWQALDS	lysC_list3	949.445	1	405.198	1	y4	78.37	27
Peptide3-15aa	ARMC1	ENST00000276569_172_196	MVWQALDS*	Nano_L_023	MVWQALDS	MVWQALDS	lysC_list3	949.445	1	417.195	1	b3	78.37	27
Peptide3-15aa	ARMC1	ENST00000276569_172_196	MVWQALDS*	Nano_L_023	MVWQALDS	MVWQALDS	lysC_list3	949.445	1	616.291	1	b5	78.37	27
Peptide3-15aa	ARMC1	ENST00000276569_172_196	MVWQALDS*	Nano_L_023	MVWQALDS	M[+16]VWQALDS	lysC_list1	965.44	1	719.336	1	y6	64.37	27
Peptide3-15aa	ARMC1	ENST00000276569_172_196	MVWQALDS*	Nano_L_023	MVWQALDS	M[+16]VWQALDS	lysC_list1	965.44	1	533.257	1	y5	64.37	27
Peptide3-15aa	ARMC1	ENST00000276569_172_196	MVWQALDS*	Nano_L_023	MVWQALDS	MVWQALDS	lysC_list3	949.445	1	545.254	1	b4	78.37	27
Peptide3-15aa	ARMC1	ENST00000276569_172_196	MVWQALDS*	Nano_L_023	MVWQALDS	M[+16]VWQALDS	lysC_list1	965.44	1	745.37	1	b6	64.37	27
Peptide3-15aa	ARMC1	ENST00000276569_172_196	MVWQALDS*	Nano_L_023	MVWQALDS	MVWQALDS	lysC_list3	949.445	1	729.375	1	b6	78.37	27
Peptide3-15aa	ARMC1	ENST00000276569_172_196	MVWQALDS*	Nano_L_023	MVWQALDS	MVWQALDS	lysC_list3	949.445	1	533.257	1	y5	78.37	27
Peptide3-15aa	ARMC1	ENST00000276569_172_196	MVWQALDS*	Nano_L_023	MVWQALDS	M[+16]VWQALDS	lysC_list1	965.44	1	221.077	1	y2	64.37	27
Peptide3-15aa	ARMC1	ENST00000276569_172_196	MVWQALDS*	Nano_L_023	MVWQALDS	M[+16]VWQALDS	lysC_list1	965.44	1	433.19	1	b3	64.37	27
Peptide3-15aa	ARMC1	ENST00000276569_172_196	MVWQALDS*	Nano_L_023	MVWQALDS	M[+16]VWQALDS	lysC_list1	965.44	1	334.161	1	y3	64.3	27
Peptide3-15aa	ARMC1	ENST00000276569_172_196	MVWQALDS*	Nano_L_023	MVWQALDS	M[+16]VWQALDS	lysC_list1	965.44	1	219.116	1	a2	64.37	27
Peptide3-15aa	ARMC1	ENST00000276569_172_196	MVWQALDS*	Nano_L_023	MVWQALDS	M[+16]VWQALDS	lysC_list1	965.44	1	561.249	1	b4	64.37	27
Peptide3-15aa	ARMC1	ENST00000276569_172_196	MVWQALDS*	Nano_L_023	MVWQALDS	MVWQALDS	lysC_list3	949.445	1	221.077	1	y2	78.37	27
Peptide3-15aa	ARMC1	ENST00000276569_172_196	MVWQALDS*	Nano_L_023	MVWQALDS	MVWQALDS	lysC_list3	949.445	1	231.116	1	b2	78.37	27
Peptide3-15aa	ARMC1	ENST00000276569_172_196	MVWQALDS*	Nano_L_023	MVWQALDS	M[+16]VWQALDS	lysC_list1	965.44	1	247.111	1	b2	64.37	27
Peptide3-15aa	EI24	ENST00000278903_366_408	MMRDLGTLLSPVCS*	Nano_L_024	MMRDLGTLLSPVCS	M[+16]M[+16]RDLGTLLSPVC[+57]S	lysC_list2	806.381	2	462.202	1	y4	76.39	27
Peptide3-15aa	EI24	ENST00000278903_366_408	MMRDLGTLLSPVCS*	Nano_L_024	MMRDLGTLLSPVCS	M[+16]M[+16]RDLGTLLSPVC[+57]S	lysC_list2	806.381	2	679.29	1	b5	76.39	27
Peptide3-15aa	EI24	ENST00000278903_366_408	MMRDLGTLLSPVCS*	Nano_L_024	MMRDLGTLLSPVCS	M[+16]M[+16]RDLGTLLSPVC[+57]S	lysC_list2	806.381	2	549.234	1	y5	76.39	27
Peptide3-15aa	EI24	ENST00000278903_366_408	MMRDLGTLLSPVCS*	Nano_L_024	MMRDLGTLLSPVCS	M[+16]M[+16]RDLGTLLSPVC[+57]S	lysC_list2	806.381	2	1063.53	1	b9	76.39	27
Peptide3-15aa	EI24	ENST00000278903_366_408	MMRDLGTLLSPVCS*	Nano_L_024	MMRDLGTLLSPVCS	M[+16]M[+16]RDLGTLLSPVC[+57]S	lysC_list2	806.381	2	266.081	1	y2	76.39	27
Peptide3-15aa	EI24	ENST00000278903_366_408	MMRDLGTLLSPVCS*	Nano_T_013	DLGTLLSPVCS	DLGTLLSPVC[+57]S	trypsin_list1	581.295	2	365.149	1	y3	88.42	27
Peptide3-15aa	EI24	ENST00000278903_366_408	MMRDLGTLLSPVCS*	Nano_T_013	DLGTLLSPVCS	DLGTLLSPVC[+57]S	trypsin_list1	581.295	2	286.14	1	b3	88.41	27
Peptide3-15aa	EI24	ENST00000278903_366_408	MMRDLGTLLSPVCS*	Nano_T_013	DLGTLLSPVCS	DLGTLLSPVC[+57]S	trypsin_list1	581.295	2	613.356	1	b6	88.41	27
Peptide3-15aa	EI24	ENST00000278903_366_408	MMRDLGTLLSPVCS*	Nano_T_013	DLGTLLSPVCS	DLGTLLSPVC[+57]S	trypsin_list1	581.295	2	462.202	1	y4	88.41	27
Peptide3-15aa	EI24	ENST00000278903_366_408	MMRDLGTLLSPVCS*	Nano_L_024	MMRDLGTLLSPVCS	M[+16]M[+16]RDLGTLLSPVC[+57]S	lysC_list2	806.381	2	950.443	1	b8	76.39	27
Peptide3-15aa	EI24	ENST00000278903_366_408	MMRDLGTLLSPVCS*	Nano_L_024	MMRDLGTLLSPVCS	M[+16]M[+16]RDLGTLLSPVC[+57]S	lysC_list2	806.381	2	837.359	1	b7	76.39	27
Peptide3-15aa	EI24	ENST00000278903_366_408	MMRDLGTLLSPVCS*	Nano_T_013	DLGTLLSPVCS	DLGTLLSPVC[+57]S	trypsin_list1	581.295	2	106.05	1	y1	88.42	27
Peptide3-15aa	EI24	ENST00000278903_366_408	MMRDLGTLLSPVCS*	Nano_T_013	DLGTLLSPVCS	DLGTLLSPVC[+57]S	trypsin_list1	581.295	2	700.388	1	b7	88.41	27
Peptide3-15aa	EI24	ENST00000278903_366_408	MMRDLGTLLSPVCS*	Nano_L_024	MMRDLGTLLSPVCS	M[+16]M[+16]RDLGTLLSPVC[+57]S	lysC_list2	806.381	2	736.312	1	b6	76.46	27
Peptide3-15aa	EI24	ENST00000278903_366_408	MMRDLGTLLSPVCS*	Nano_T_013	DLGTLLSPVCS	DLGTLLSPVC[+57]S	trypsin_list1	581.295	2	549.234	1	y5	88.41	27
Peptide3-15aa	EI24	ENST00000278903_366_408	MMRDLGTLLSPVCS*	Nano_L_024	MMRDLGTLLSPVCS	M[+16]M[+16]RDLGTLLSPVC[+57]S	lysC_list2	806.381	2	1150.56	1	b10	76.39	27
Peptide3-15aa	EI24	ENST00000278903_366_408	MMRDLGTLLSPVCS*	Nano_T_013	DLGTLLSPVCS	DLGTLLSPVC[+57]S	trypsin_list1	581.295	2	266.081	1	y2	88.41	27
Peptide3-15aa	EI24	ENST00000278903_366_408	MMRDLGTLLSPVCS*	Nano_L_024	MMRDLGTLLSPVCS	M[+16]M[+16]RDLGTLLSPVC[+57]S	lysC_list2	806.381	2	566.206	1	b4	76.46	27
Peptide3-15aa	EI24	ENST00000278903_366_408	MMRDLGTLLSPVCS*	Nano_T_013	DLGTLLSPVCS	DLGTLLSPVC[+57]S	trypsin_list1	581.295	2	896.509	1	b9	88.41	27
Peptide3-15aa	EI24	ENST00000278903_366_408	MMRDLGTLLSPVCS*	Nano_T_013	DLGTLLSPVCS	DLGTLLSPVC[+57]S	trypsin_list1	581.295	2	201.123	1	a2	88.41	27
Peptide3-15aa	EI24	ENST00000278903_366_408	MMRDLGTLLSPVCS*	Nano_T_013	DLGTLLSPVCS	DLGTLLSPVC[+57]S	trypsin_list1	581.295	2	387.187	1	b4	88.41	27
Peptide3-15aa	EI24	ENST00000278903_366_408	MMRDLGTLLSPVCS*	Nano_T_013	DLGTLLSPVCS	DLGTLLSPVC[+57]S	trypsin_list1	581.295	2	229.118	1	b2	88.41	27
Peptide3-15aa	EI24	ENST00000278903_366_408	MMRDLGTLLSPVCS*	Nano_L_024	MMRDLGTLLSPVCS	M[+16]M[+16]RDLGTLLSPVC[+57]S	lysC_list2	806.381	2	1346.68	1	b12	76.39	27
Peptide3-15aa	EI24	ENST00000278903_366_408	MMRDLGTLLSPVCS*	Nano_T_013	DLGTLLSPVCS	DLGTLLSPVC[+57]S	trypsin_list1	581.295	2	500.271	1	b5	88.41	27
Peptide3-15aa	AIP	ENST00000279146_13_43	MALARKLPRC*	Nano_L_025	MALARK	M[+16]ALARK	lysC_list3	353.207	2	487.335	1	y4	81.86	27
Peptide3-15aa	AIP	ENST00000279146_13_43	MALARKLPRC*	Nano_L_025	MALARK	MALARK	lysC_list3	689.413	1	357.224	1	z3	88.11	27
Peptide3-15aa	AIP	ENST00000279146_13_43	MALARKLPRC*	Nano_L_025	MALARK	MALARK	lysC_list3	689.413	1	470.309	1	z4	88.11	27
Peptide3-15aa	AIP	ENST00000279146_13_43	MALARKLPRC*	Nano_L_025	MALARK	MALARK	lysC_list3	689.413	1	543.307	1	b5	88.11	27
Peptide3-15aa	AIP	ENST00000279146_13_43	MALARKLPRC*	Nano_L_025	MALARK	MALARK	lysC_list3	689.413	1	541.346	1	z5	88.11	27
Peptide3-15aa	AIP	ENST00000279146_13_43	MALARKLPRC*	Nano_L_025	MALARK	MALARK	lysC_list3	689.413	1	374.251	1	y3	88.11	27
Peptide3-15aa	AIP	ENST00000279146_13_43	MALARKLPRC*	Nano_L_025	MALARK	M[+16]ALARK	lysC_list3	353.207	2	191.085	1	a2	81.86	27
Peptide3-15aa	AIP	ENST00000279146_13_43	MALARKLPRC*	Nano_L_025	MALARK	MALARK	lysC_list3	689.413	1	303.214	1	y2	88.11	27
Peptide3-15aa	AIP	ENST00000279146_13_43	MALARKLPRC*	Nano_L_025	MALARK	M[+16]ALARK	lysC_list3	353.207	2	303.214	1	y2	81.86	27
Peptide3-15aa	AIP	ENST00000279146_13_43	MALARKLPRC*	Nano_L_025	MALARK	M[+16]ALARK	lysC_list3	353.207	2	558.372	1	y5	81.86	27
Peptide3-15aa	AIP	ENST00000279146_13_43	MALARKLPRC*	Nano_L_025	MALARK	MALARK	lysC_list3	689.413	1	286.187	1	z2	88.11	27
Peptide3-15aa	AIP	ENST00000279146_13_43	MALARKLPRC*	Nano_L_025	MALARK	M[+16]ALARK	lysC_list3	353.207	2	357.224	1	z3	81.7	27
Peptide3-15aa	AIP	ENST00000279146_13_43	MALARKLPRC*	Nano_L_025	MALARK	M[+16]ALARK	lysC_list3	353.207	2	219.08	1	b2	81.86	27
Peptide3-15aa	AIP	ENST00000279146_13_43	MALARKLPRC*	Nano_L_025	MALARK	M[+16]ALARK	lysC_list3	353.207	2	374.251	1	y3	81.86	27
Peptide3-15aa	AIP	ENST00000279146_13_43	MALARKLPRC*	Nano_L_025	MALARK	MALARK	lysC_list3	689.413	1	387.206	1	b4	88.11	27
Peptide3-15aa	PPP1R12B	ENST00000290419_200_224	MEIRGTGS*	Nano_L_027	MEIRGTGS	MEIRGTGS	lysC_list2	425.708	2	590.326	1	y6	48.38	27
Peptide3-15aa	PPP1R12B	ENST00000290419_200_224	MEIRGTGS*	Nano_L_027	MEIRGTGS	MEIRGTGS	lysC_list2	425.708	2	745.366	1	b7	48.38	27
Peptide3-15aa	PPP1R12B	ENST00000290419_200_224	MEIRGTGS*	Nano_L_027	MEIRGTGS	MEIRGTGS	lysC_list2	425.708	2	106.05	1	y1	48.38	27
Peptide3-15aa	PPP1R12B	ENST00000290419_200_224	MEIRGTGS*	Nano_L_027	MEIRGTGS	MEIRGTGS	lysC_list2	425.708	2	460.215	1	z5	48.38	27
Peptide3-15aa	PPP1R12B	ENST00000290419_200_224	MEIRGTGS*	Nano_L_027	MEIRGTGS	MEIRGTGS	lysC_list2	425.708	2	477.242	1	y5	48.38	27
Peptide3-15aa	PPP1R12B	ENST00000290419_200_224	MEIRGTGS*	Nano_L_027	MEIRGTGS	MEIRGTGS	lysC_list2	425.708	2	719.368	1	y7	48.38	27
Peptide3-15aa	PPP1R12B	ENST00000290419_200_224	MEIRGTGS*	Nano_L_027	MEIRGTGS	MEIRGTGS	lysC_list2	425.708	2	233.095	1	a2	48.38	27
Peptide3-15aa	PPP1R12B	ENST00000290419_200_224	MEIRGTGS*	Nano_L_027	MEIRGTGS	MEIRGTGS	lysC_list2	425.708	2	530.276	1	b4	48.38	27
Peptide3-15aa	PPP1R12B	ENST00000290419_200_224	MEIRGTGS*	Nano_L_027	MEIRGTGS	MEIRGTGS	lysC_list2	425.708	2	163.071	1	y2	48.38	27
Peptide3-15aa	PPP1R12B	ENST00000290419_200_224	MEIRGTGS*	Nano_L_027	MEIRGTGS	MEIRGTGS	lysC_list2	425.708	2	688.345	1	b6	48.38	27
Peptide3-15aa	PPP1R12B	ENST00000290419_200_224	MEIRGTGS*	Nano_L_027	MEIRGTGS	MEIRGTGS	lysC_list2	425.708	2	261.09	1	b2	48.38	27
Peptide3-15aa	DMPK	ENST00000291270_24_69	MQPGLQGLDRGCQAL*	Nano_L_028	MQPGLQGLDRGCQAL	MQPGLQGLDRGC[+57]QAL	lysC_list2	822.403	2	802.351	1	z7	69.84	27
Peptide3-15aa	DMPK	ENST00000291270_24_69	MQPGLQGLDRGCQAL*	Nano_T_014	MQPGLQGLDR	MQPGLQGLDR	trypsin_list2	557.787	2	403.23	1	y3	48.47	29
Peptide3-15aa	DMPK	ENST00000291270_24_69	MQPGLQGLDRGCQAL*	Nano_L_028	MQPGLQGLDRGCQAL	MQPGLQGLDRGC[+57]QAL	lysC_list2	822.403	2	1100.52	1	z10	69.84	27
Peptide3-15aa	DMPK	ENST00000291270_24_69	MQPGLQGLDRGCQAL*	Nano_L_028	MQPGLQGLDRGCQAL	MQPGLQGLDRGC[+57]QAL	lysC_list2	822.403	2	819.378	1	y7	69.84	27
Peptide3-15aa	DMPK	ENST00000291270_24_69	MQPGLQGLDRGCQAL*	Nano_L_028	MQPGLQGLDRGCQAL	M[+16]QPGLQGLDRGC[+57]QAL	lysC_list3	830.401	2	1230.63	1	y11	64.48	27
Peptide3-15aa	DMPK	ENST00000291270_24_69	MQPGLQGLDRGCQAL*	Nano_T_014	MQPGLQGLDR	MQPGLQGLDR	trypsin_list2	557.787	2	701.394	1	y6	48.47	29
Peptide3-15aa	DMPK	ENST00000291270_24_69	MQPGLQGLDRGCQAL*	Nano_L_028	MQPGLQGLDRGCQAL	M[+16]QPGLQGLDRGC[+57]QAL	lysC_list3	830.401	2	1384.7	1	y13	64.48	27
Peptide3-15aa	DMPK	ENST00000291270_24_69	MQPGLQGLDRGCQAL*	Nano_L_028	MQPGLQGLDRGCQAL	MQPGLQGLDRGC[+57]QAL	lysC_list2	822.403	2	704.351	1	y6	69.84	27
Peptide3-15aa	DMPK	ENST00000291270_24_69	MQPGLQGLDRGCQAL*	Nano_T_014	MQPGLQGLDR	MQPGLQGLDR	trypsin_list2	557.787	2	232.111	1	a2	48.47	29
Peptide3-15aa	DMPK	ENST00000291270_24_69	MQPGLQGLDRGCQAL*	Nano_L_028	MQPGLQGLDRGCQAL	M[+16]QPGLQGLDRGC[+57]QAL	lysC_list3	830.401	2	989.483	1	y9	64.48	27
Peptide3-15aa	DMPK	ENST00000291270_24_69	MQPGLQGLDRGCQAL*	Nano_L_028	MQPGLQGLDRGCQAL	MQPGLQGLDRGC[+57]QAL	lysC_list2	822.403	2	972.457	1	z9	69.84	27
Peptide3-15aa	DMPK	ENST00000291270_24_69	MQPGLQGLDRGCQAL*	Nano_T_014	MQPGLQGLDR	MQPGLQGLDR	trypsin_list2	557.787	2	175.119	1	y1	48.47	29
Peptide3-15aa	DMPK	ENST00000291270_24_69	MQPGLQGLDRGCQAL*	Nano_T_014	MQPGLQGLDR	MQPGLQGLDR	trypsin_list2	557.787	2	290.146	1	y2	48.47	29
Peptide3-15aa	DMPK	ENST00000291270_24_69	MQPGLQGLDRGCQAL*	Nano_L_028	MQPGLQGLDRGCQAL	M[+16]QPGLQGLDRGC[+57]QAL	lysC_list3	830.401	2	1367.67	1	z13	64.48	27
Peptide3-15aa	DMPK	ENST00000291270_24_69	MQPGLQGLDRGCQAL*	Nano_L_028	MQPGLQGLDRGCQAL	MQPGLQGLDRGC[+57]QAL	lysC_list2	822.403	2	989.483	1	y9	69.84	27
Peptide3-15aa	DMPK	ENST00000291270_24_69	MQPGLQGLDRGCQAL*	Nano_L_028	MQPGLQGLDRGCQAL	MQPGLQGLDRGC[+57]QAL	lysC_list2	822.403	2	1384.7	1	y13	69.84	27
Peptide3-15aa	DMPK	ENST00000291270_24_69	MQPGLQGLDRGCQAL*	Nano_T_014	MQPGLQGLDR	MQPGLQGLDR	trypsin_list2	557.787	2	966.5	1	z9	48.52	29
Peptide3-15aa	DMPK	ENST00000291270_24_69	MQPGLQGLDRGCQAL*	Nano_L_028	MQPGLQGLDRGCQAL	MQPGLQGLDRGC[+57]QAL	lysC_list2	822.403	2	932.462	1	y8	69.84	27
Peptide3-15aa	DMPK	ENST00000291270_24_69	MQPGLQGLDRGCQAL*	Nano_T_014	MQPGLQGLDR	MQPGLQGLDR	trypsin_list2	557.787	2	260.106	1	b2	48.47	29
Peptide3-15aa	DMPK	ENST00000291270_24_69	MQPGLQGLDRGCQAL*	Nano_L_028	MQPGLQGLDRGCQAL	MQPGLQGLDRGC[+57]QAL	lysC_list2	822.403	2	1117.54	1	y10	69.84	27
Peptide3-15aa	DMPK	ENST00000291270_24_69	MQPGLQGLDRGCQAL*	Nano_T_014	MQPGLQGLDR	MQPGLQGLDR	trypsin_list2	557.787	2	460.251	1	y4	48.47	29
Peptide3-15aa	DMPK	ENST00000291270_24_69	MQPGLQGLDRGCQAL*	Nano_T_014	MQPGLQGLDR	MQPGLQGLDR	trypsin_list2	557.787	2	273.119	1	z2	48.57	29
Peptide3-15aa	DMPK	ENST00000291270_24_69	MQPGLQGLDRGCQAL*	Nano_T_014	MQPGLQGLDR	MQPGLQGLDR	trypsin_list2	557.787	2	758.416	1	y7	48.52	29
Peptide3-15aa	DMPK	ENST00000291270_24_69	MQPGLQGLDRGCQAL*	Nano_L_028	MQPGLQGLDRGCQAL	MQPGLQGLDRGC[+57]QAL	lysC_list2	822.403	2	260.106	1	b2	69.84	27
Peptide3-15aa	DMPK	ENST00000291270_24_69	MQPGLQGLDRGCQAL*	Nano_T_014	MQPGLQGLDR	MQPGLQGLDR	trypsin_list2	557.787	2	571.283	1	z5	48.47	29
Peptide3-15aa	DMPK	ENST00000291270_24_69	MQPGLQGLDRGCQAL*	Nano_L_028	MQPGLQGLDRGCQAL	M[+16]QPGLQGLDRGC[+57]QAL	lysC_list3	830.401	2	276.101	1	b2	64.48	27
Peptide3-15aa	DMPK	ENST00000291270_24_69	MQPGLQGLDRGCQAL*	Nano_L_028	MQPGLQGLDRGCQAL	M[+16]QPGLQGLDRGC[+57]QAL	lysC_list3	830.401	2	932.462	1	y8	64.48	27
Peptide3-15aa	DMPK	ENST00000291270_24_69	MQPGLQGLDRGCQAL*	Nano_T_014	MQPGLQGLDR	MQPGLQGLDR	trypsin_list2	557.787	2	855.468	1	y8	48.47	29
Peptide3-15aa	DMPK	ENST00000291270_24_69	MQPGLQGLDRGCQAL*	Nano_L_028	MQPGLQGLDRGCQAL	M[+16]QPGLQGLDRGC[+57]QAL	lysC_list3	830.401	2	704.351	1	y6	64.48	27
Peptide3-15aa	DMPK	ENST00000291270_24_69	MQPGLQGLDRGCQAL*	Nano_T_014	MQPGLQGLDR	MQPGLQGLDR	trypsin_list2	557.787	2	588.31	1	y5	48.52	29
Peptide3-15aa	DMPK	ENST00000291270_24_69	MQPGLQGLDRGCQAL*	Nano_L_028	MQPGLQGLDRGCQAL	MQPGLQGLDRGC[+57]QAL	lysC_list2	822.403	2	1287.65	1	y12	69.84	27
Peptide3-15aa	DMPK	ENST00000291270_24_69	MQPGLQGLDRGCQAL*	Nano_L_028	MQPGLQGLDRGCQAL	M[+16]QPGLQGLDRGC[+57]QAL	lysC_list3	830.401	2	1287.65	1	y12	64.48	27
Peptide3-15aa	DMPK	ENST00000291270_24_69	MQPGLQGLDRGCQAL*	Nano_T_014	MQPGLQGLDR	MQPGLQGLDR	trypsin_list2	557.787	2	741.389	1	z7	48.52	29
Peptide3-15aa	DMPK	ENST00000291270_24_69	MQPGLQGLDRGCQAL*	Nano_L_028	MQPGLQGLDRGCQAL	M[+16]QPGLQGLDRGC[+57]QAL	lysC_list3	830.401	2	1117.54	1	y10	64.48	27
Peptide3-15aa	DMPK	ENST00000291270_24_69	MQPGLQGLDRGCQAL*	Nano_L_028	MQPGLQGLDRGCQAL	M[+16]QPGLQGLDRGC[+57]QAL	lysC_list3	830.401	2	1100.52	1	z10	64.48	27
Peptide3-15aa	DMPK	ENST00000291270_24_69	MQPGLQGLDRGCQAL*	Nano_T_014	MQPGLQGLDR	MQPGLQGLDR	trypsin_list2	557.787	2	838.442	1	z8	48.47	29
Peptide3-15aa	DMPK	ENST00000291270_24_69	MQPGLQGLDRGCQAL*	Nano_L_028	MQPGLQGLDRGCQAL	M[+16]QPGLQGLDRGC[+57]QAL	lysC_list3	830.401	2	819.378	1	y7	64.48	27
Peptide3-15aa	DMPK	ENST00000291270_24_69	MQPGLQGLDRGCQAL*	Nano_L_028	MQPGLQGLDRGCQAL	M[+16]QPGLQGLDRGC[+57]QAL	lysC_list3	830.401	2	132.102	1	y1	64.48	27
Peptide3-15aa	TMEM184C	ENST00000296582_242_275	MVQAELRAIPR*	Nano_T_015	MVQAELR	MVQAELR	trypsin_list1	423.729	2	288.203	1	y2	31.36	27
Peptide3-15aa	TMEM184C	ENST00000296582_242_275	MVQAELRAIPR*	Nano_T_015	MVQAELR	MVQAELR	trypsin_list1	423.729	2	715.41	1	y6	31.36	27
Peptide3-15aa	TMEM184C	ENST00000296582_242_275	MVQAELRAIPR*	Nano_T_015	MVQAELR	MVQAELR	trypsin_list1	423.729	2	417.246	1	y3	31.36	27
Peptide3-15aa	TMEM184C	ENST00000296582_242_275	MVQAELRAIPR*	Nano_L_030	MVQAELRAIPR	MVQAELRAIPR	lysC_list2	428.58	3	203.121	1	a2	50.16	27
Peptide3-15aa	TMEM184C	ENST00000296582_242_275	MVQAELRAIPR*	Nano_T_015	MVQAELR	MVQAELR	trypsin_list1	423.729	2	471.256	1	z4	31.36	27
Peptide3-15aa	TMEM184C	ENST00000296582_242_275	MVQAELRAIPR*	Nano_T_015	MVQAELR	MVQAELR	trypsin_list1	423.729	2	203.121	1	a2	31.36	27
Peptide3-15aa	TMEM184C	ENST00000296582_242_275	MVQAELRAIPR*	Nano_T_015	MVQAELR	MVQAELR	trypsin_list1	423.729	2	616.341	1	y5	31.36	27
Peptide3-15aa	TMEM184C	ENST00000296582_242_275	MVQAELRAIPR*	Nano_T_015	MVQAELR	MVQAELR	trypsin_list1	423.729	2	231.116	1	b2	31.33	27
Peptide3-15aa	TMEM184C	ENST00000296582_242_275	MVQAELRAIPR*	Nano_T_015	MVQAELR	MVQAELR	trypsin_list1	423.729	2	599.315	1	z5	31.36	27
Peptide3-15aa	TMEM184C	ENST00000296582_242_275	MVQAELRAIPR*	Nano_T_015	MVQAELR	MVQAELR	trypsin_list1	423.729	2	359.175	1	b3	31.36	27
Peptide3-15aa	TMEM184C	ENST00000296582_242_275	MVQAELRAIPR*	Nano_T_015	MVQAELR	MVQAELR	trypsin_list1	423.729	2	271.176	1	z2	31.36	27
Peptide3-15aa	TMEM184C	ENST00000296582_242_275	MVQAELRAIPR*	Nano_L_030	MVQAELRAIPR	MVQAELRAIPR	lysC_list2	428.58	3	272.172	1	y2	50.16	27
Peptide3-15aa	TMEM184C	ENST00000296582_242_275	MVQAELRAIPR*	Nano_L_030	MVQAELRAIPR	MVQAELRAIPR	lysC_list2	428.58	3	255.145	1	z2	50.16	27
Peptide3-15aa	TMEM184C	ENST00000296582_242_275	MVQAELRAIPR*	Nano_L_030	MVQAELRAIPR	MVQAELRAIPR	lysC_list2	428.58	3	175.119	1	y1	50.16	27
Peptide3-15aa	TMEM184C	ENST00000296582_242_275	MVQAELRAIPR*	Nano_L_030	MVQAELRAIPR	MVQAELRAIPR	lysC_list2	428.58	3	231.116	1	b2	50.16	27
Peptide3-15aa	TMEM184C	ENST00000296582_242_275	MVQAELRAIPR*	Nano_T_015	MVQAELR	MVQAELR	trypsin_list1	423.729	2	488.283	1	y4	31.36	27
Peptide3-15aa	TMEM184C	ENST00000296582_242_275	MVQAELRAIPR*	Nano_L_030	MVQAELRAIPR	MVQAELRAIPR	lysC_list2	428.58	3	456.293	1	y4	50.16	27
Peptide3-15aa	STAT6	ENST00000300134_250_271	MGPGSAR*	Nano_L_031	MGPGSAR	MGPGSAR	lysC_list1	675.324	1	487.262	1	y5	33.84	35
Peptide3-15aa	STAT6	ENST00000300134_250_271	MGPGSAR*	Nano_L_031	MGPGSAR	MGPGSAR	lysC_list1	675.324	1	527.257	1	z6	33.84	35
Peptide3-15aa	STAT6	ENST00000300134_250_271	MGPGSAR*	Nano_L_031	MGPGSAR	MGPGSAR	lysC_list1	675.324	1	286.122	1	b3	33.84	35
Peptide3-15aa	STAT6	ENST00000300134_250_271	MGPGSAR*	Nano_L_031	MGPGSAR	MGPGSAR	lysC_list1	675.324	1	501.213	1	b6	33.84	35
Peptide3-15aa	STAT6	ENST00000300134_250_271	MGPGSAR*	Nano_L_031	MGPGSAR	MGPGSAR	lysC_list1	675.324	1	430.175	1	b5	33.94	35
Peptide3-15aa	STAT6	ENST00000300134_250_271	MGPGSAR*	Nano_L_031	MGPGSAR	MGPGSAR	lysC_list1	675.324	1	470.236	1	z5	33.84	35
Peptide3-15aa	STAT6	ENST00000300134_250_271	MGPGSAR*	Nano_L_031	MGPGSAR	MGPGSAR	lysC_list1	675.324	1	246.156	1	y2	33.84	35
Peptide3-15aa	STAT6	ENST00000300134_250_271	MGPGSAR*	Nano_L_031	MGPGSAR	MGPGSAR	lysC_list1	675.324	1	316.162	1	z3	33.84	35
Peptide3-15aa	STAT6	ENST00000300134_250_271	MGPGSAR*	Nano_L_031	MGPGSAR	MGPGSAR	lysC_list1	675.324	1	343.143	1	b4	33.84	35
Peptide3-15aa	COQ4	ENST00000300452_92_119	MARVLDRWT*	Nano_L_032	MARVLDRWT	MARVLDRWT	lysC_list1	383.206	3	306.145	1	y2	51.09	27
Peptide3-15aa	COQ4	ENST00000300452_92_119	MARVLDRWT*	Nano_L_032	MARVLDRWT	MARVLDRWT	lysC_list1	383.206	3	175.09	1	a2	50.88	27
Peptide3-15aa	COQ4	ENST00000300452_92_119	MARVLDRWT*	Nano_L_032	MARVLDRWT	MARVLDRWT	lysC_list1	383.206	3	577.273	1	y4	50.98	27
Peptide3-15aa	COQ4	ENST00000300452_92_119	MARVLDRWT*	Nano_L_032	MARVLDRWT	MARVLDRWT	lysC_list1	383.206	3	175.09	1	a2	50.88	27
Peptide3-15aa	COQ4	ENST00000300452_92_119	MARVLDRWT*	Nano_L_032	MARVLDRWT	M[+16]ARVLDRWT	lysC_list1	388.538	3	577.273	1	y4	43.9	27
Peptide3-15aa	COQ4	ENST00000300452_92_119	MARVLDRWT*	Nano_L_032	MARVLDRWT	MARVLDRWT	lysC_list1	383.206	3	789.425	1	y6	50.98	27
Peptide3-15aa	COQ4	ENST00000300452_92_119	MARVLDRWT*	Nano_L_032	MARVLDRWT	MARVLDRWT	lysC_list1	383.206	3	462.246	1	y3	50.98	27
Peptide3-15aa	COQ4	ENST00000300452_92_119	MARVLDRWT*	Nano_L_032	MARVLDRWT	MARVLDRWT	lysC_list1	383.206	3	789.425	1	y6	50.98	27
Peptide3-15aa	COQ4	ENST00000300452_92_119	MARVLDRWT*	Nano_L_032	MARVLDRWT	M[+16]ARVLDRWT	lysC_list1	388.538	3	473.267	2	y7	43.9	27
Peptide3-15aa	COQ4	ENST00000300452_92_119	MARVLDRWT*	Nano_L_032	MARVLDRWT	M[+16]ARVLDRWT	lysC_list1	388.538	3	375.181	1	b3	43.9	27
Peptide3-15aa	COQ4	ENST00000300452_92_119	MARVLDRWT*	Nano_L_032	MARVLDRWT	MARVLDRWT	lysC_list1	383.206	3	359.186	1	b3	50.98	27
Peptide3-15aa	COQ4	ENST00000300452_92_119	MARVLDRWT*	Nano_L_032	MARVLDRWT	MARVLDRWT	lysC_list1	383.206	3	120.066	1	y1	50.98	27
Peptide3-15aa	COQ4	ENST00000300452_92_119	MARVLDRWT*	Nano_L_032	MARVLDRWT	MARVLDRWT	lysC_list1	383.206	3	462.246	1	y3	50.98	27
Peptide3-15aa	COQ4	ENST00000300452_92_119	MARVLDRWT*	Nano_L_032	MARVLDRWT	M[+16]ARVLDRWT	lysC_list1	388.538	3	120.066	1	y1	43.9	27
Peptide3-15aa	COQ4	ENST00000300452_92_119	MARVLDRWT*	Nano_L_032	MARVLDRWT	M[+16]ARVLDRWT	lysC_list1	388.538	3	474.249	1	b4	43.9	27
Peptide3-15aa	COQ4	ENST00000300452_92_119	MARVLDRWT*	Nano_L_032	MARVLDRWT	MARVLDRWT	lysC_list1	383.206	3	445.219	1	z3	50.98	27
Peptide3-15aa	COQ4	ENST00000300452_92_119	MARVLDRWT*	Nano_L_032	MARVLDRWT	MARVLDRWT	lysC_list1	383.206	3	120.066	1	y1	50.98	27
Peptide3-15aa	COQ4	ENST00000300452_92_119	MARVLDRWT*	Nano_L_032	MARVLDRWT	MARVLDRWT	lysC_list1	383.206	3	560.246	1	z4	50.88	27
Peptide3-15aa	COQ4	ENST00000300452_92_119	MARVLDRWT*	Nano_L_032	MARVLDRWT	M[+16]ARVLDRWT	lysC_list1	388.538	3	462.246	1	y3	43.9	27
Peptide3-15aa	COQ4	ENST00000300452_92_119	MARVLDRWT*	Nano_L_032	MARVLDRWT	M[+16]ARVLDRWT	lysC_list1	388.538	3	789.425	1	y6	43.9	27
Peptide3-15aa	COQ4	ENST00000300452_92_119	MARVLDRWT*	Nano_L_032	MARVLDRWT	MARVLDRWT	lysC_list1	383.206	3	203.085	1	b2	50.88	27
Peptide3-15aa	COQ4	ENST00000300452_92_119	MARVLDRWT*	Nano_L_032	MARVLDRWT	M[+16]ARVLDRWT	lysC_list1	388.538	3	690.357	1	y5	43.9	27
Peptide3-15aa	COQ4	ENST00000300452_92_119	MARVLDRWT*	Nano_L_032	MARVLDRWT	M[+16]ARVLDRWT	lysC_list1	388.538	3	191.085	1	a2	43.8	27
Peptide3-15aa	COQ4	ENST00000300452_92_119	MARVLDRWT*	Nano_L_032	MARVLDRWT	M[+16]ARVLDRWT	lysC_list1	388.538	3	306.145	1	y2	43.9	27
Peptide3-15aa	COQ4	ENST00000300452_92_119	MARVLDRWT*	Nano_L_032	MARVLDRWT	MARVLDRWT	lysC_list1	383.206	3	359.186	1	b3	50.98	27
Peptide3-15aa	COQ4	ENST00000300452_92_119	MARVLDRWT*	Nano_L_032	MARVLDRWT	MARVLDRWT	lysC_list1	383.206	3	690.357	1	y5	50.98	27
Peptide3-15aa	COQ4	ENST00000300452_92_119	MARVLDRWT*	Nano_L_032	MARVLDRWT	MARVLDRWT	lysC_list1	383.206	3	577.273	1	y4	50.98	27
Peptide3-15aa	SMAD1	ENST00000302085_281_320	MVISTLLDFKLRS*	Nano_L_033	MVISTLLDFK	M[+16]VISTLLDFK	lysC_list3	591.826	2	736.424	1	y6	85.35	27
Peptide3-15aa	SMAD1	ENST00000302085_281_320	MVISTLLDFKLRS*	Nano_L_033	MVISTLLDFK	M[+16]VISTLLDFK	lysC_list3	591.826	2	409.208	1	y3	85.35	27
Peptide3-15aa	SMAD1	ENST00000302085_281_320	MVISTLLDFKLRS*	Nano_L_033	MVISTLLDFK	M[+16]VISTLLDFK	lysC_list3	591.826	2	823.456	1	y7	85.35	27
Peptide3-15aa	SMAD1	ENST00000302085_281_320	MVISTLLDFKLRS*	Nano_L_033	MVISTLLDFK	M[+16]VISTLLDFK	lysC_list3	591.826	2	247.111	1	b2	85.35	27
Peptide3-15aa	SMAD1	ENST00000302085_281_320	MVISTLLDFKLRS*	Nano_L_033	MVISTLLDFK	M[+16]VISTLLDFK	lysC_list3	591.826	2	147.113	1	y1	85.35	27
Peptide3-15aa	SMAD1	ENST00000302085_281_320	MVISTLLDFKLRS*	Nano_L_033	MVISTLLDFK	M[+16]VISTLLDFK	lysC_list3	591.826	2	635.376	1	y5	85.35	27
Peptide3-15aa	SMAD1	ENST00000302085_281_320	MVISTLLDFKLRS*	Nano_L_033	MVISTLLDFK	M[+16]VISTLLDFK	lysC_list3	591.826	2	130.086	1	z1	85.35	27
Peptide3-15aa	SMAD1	ENST00000302085_281_320	MVISTLLDFKLRS*	Nano_L_033	MVISTLLDFK	M[+16]VISTLLDFK	lysC_list3	591.826	2	936.54	1	y8	85.35	27
Peptide3-15aa	SMAD1	ENST00000302085_281_320	MVISTLLDFKLRS*	Nano_L_033	MVISTLLDFK	M[+16]VISTLLDFK	lysC_list3	591.826	2	219.116	1	a2	85.35	27
Peptide3-15aa	SMAD1	ENST00000302085_281_320	MVISTLLDFKLRS*	Nano_L_033	MVISTLLDFK	M[+16]VISTLLDFK	lysC_list3	591.826	2	522.292	1	y4	85.35	27
Peptide3-15aa	SMAD1	ENST00000302085_281_320	MVISTLLDFKLRS*	Nano_L_033	MVISTLLDFK	M[+16]VISTLLDFK	lysC_list3	591.826	2	294.181	1	y2	85.35	27
Peptide3-15aa	SMAD1	ENST00000302085_281_320	MVISTLLDFKLRS*	Nano_L_033	MVISTLLDFK	M[+16]VISTLLDFK	lysC_list3	591.826	2	360.195	1	b3	85.35	27
Peptide3-15aa	PDGFD	ENST00000302251_295_325	MQEVWGELGD*	Nano_L_034	MQEVWGELGD	MQEVWGELGD	lysC_list3	582.256	2	260.106	1	b2	80.79	29
Peptide3-15aa	PDGFD	ENST00000302251_295_325	MQEVWGELGD*	Nano_L_034	MQEVWGELGD	MQEVWGELGD	lysC_list3	582.256	2	488.217	1	b4	80.79	29
Peptide3-15aa	PDGFD	ENST00000302251_295_325	MQEVWGELGD*	Nano_L_034	MQEVWGELGD	MQEVWGELGD	lysC_list3	582.256	2	389.149	1	b3	80.79	29
Peptide3-15aa	PDGFD	ENST00000302251_295_325	MQEVWGELGD*	Nano_L_034	MQEVWGELGD	MQEVWGELGD	lysC_list3	582.256	2	134.045	1	y1	80.79	29
Peptide3-15aa	PDGFD	ENST00000302251_295_325	MQEVWGELGD*	Nano_L_034	MQEVWGELGD	MQEVWGELGD	lysC_list3	582.256	2	304.15	1	y3	80.79	29
Peptide3-15aa	PDGFD	ENST00000302251_295_325	MQEVWGELGD*	Nano_L_034	MQEVWGELGD	MQEVWGELGD	lysC_list3	582.256	2	860.361	1	b7	80.79	29
Peptide3-15aa	PDGFD	ENST00000302251_295_325	MQEVWGELGD*	Nano_L_034	MQEVWGELGD	MQEVWGELGD	lysC_list3	582.256	2	674.297	1	b5	80.79	29
Peptide3-15aa	PDGFD	ENST00000302251_295_325	MQEVWGELGD*	Nano_L_034	MQEVWGELGD	MQEVWGELGD	lysC_list3	582.256	2	191.066	1	y2	80.79	29
Peptide3-15aa	PDGFD	ENST00000302251_295_325	MQEVWGELGD*	Nano_L_034	MQEVWGELGD	MQEVWGELGD	lysC_list3	582.256	2	731.318	1	b6	80.79	29
Peptide3-15aa	PDGFD	ENST00000302251_295_325	MQEVWGELGD*	Nano_L_034	MQEVWGELGD	MQEVWGELGD	lysC_list3	582.256	2	676.294	1	y6	80.79	29
Peptide3-15aa	SF3B3	ENST00000302516_48_84	MADASMLELVVA*	Nano_L_035	MADASMLELVVA	MADASMLELVVA	lysC_list3	625.312	2	189.123	1	y2	95.53	27
Peptide3-15aa	SF3B3	ENST00000302516_48_84	MADASMLELVVA*	Nano_L_035	MADASMLELVVA	M[+16]ADASMLELVVA	lysC_list3	633.309	2	492.176	1	b5	92.77	27
Peptide3-15aa	SF3B3	ENST00000302516_48_84	MADASMLELVVA*	Nano_L_035	MADASMLELVVA	MADASMLELVVA	lysC_list3	625.312	2	476.181	1	b5	95.53	27
Peptide3-15aa	SF3B3	ENST00000302516_48_84	MADASMLELVVA*	Nano_L_035	MADASMLELVVA	MADASMLELVVA	lysC_list3	625.312	2	607.221	1	b6	95.53	27
Peptide3-15aa	SF3B3	ENST00000302516_48_84	MADASMLELVVA*	Nano_L_035	MADASMLELVVA	M[+16]ADASMLELVVA	lysC_list3	633.309	2	736.3	1	b7	92.77	27
Peptide3-15aa	SF3B3	ENST00000302516_48_84	MADASMLELVVA*	Nano_L_035	MADASMLELVVA	MADASMLELVVA	lysC_list3	625.312	2	175.09	1	a2	95.53	27
Peptide3-15aa	SF3B3	ENST00000302516_48_84	MADASMLELVVA*	Nano_L_035	MADASMLELVVA	MADASMLELVVA	lysC_list3	625.312	2	318.112	1	b3	95.53	27
Peptide3-15aa	SF3B3	ENST00000302516_48_84	MADASMLELVVA*	Nano_L_035	MADASMLELVVA	M[+16]ADASMLELVVA	lysC_list3	633.309	2	405.144	1	b4	92.77	27
Peptide3-15aa	SF3B3	ENST00000302516_48_84	MADASMLELVVA*	Nano_L_035	MADASMLELVVA	M[+16]ADASMLELVVA	lysC_list3	633.309	2	623.216	1	b6	92.77	27
Peptide3-15aa	SF3B3	ENST00000302516_48_84	MADASMLELVVA*	Nano_L_035	MADASMLELVVA	M[+16]ADASMLELVVA	lysC_list3	633.309	2	865.343	1	b8	92.77	27
Peptide3-15aa	SF3B3	ENST00000302516_48_84	MADASMLELVVA*	Nano_L_035	MADASMLELVVA	M[+16]ADASMLELVVA	lysC_list3	633.309	2	978.427	1	b9	92.77	27
Peptide3-15aa	SF3B3	ENST00000302516_48_84	MADASMLELVVA*	Nano_L_035	MADASMLELVVA	MADASMLELVVA	lysC_list3	625.312	2	389.149	1	b4	95.53	27
Peptide3-15aa	SF3B3	ENST00000302516_48_84	MADASMLELVVA*	Nano_L_035	MADASMLELVVA	MADASMLELVVA	lysC_list3	625.312	2	849.348	1	b8	95.53	27
Peptide3-15aa	SF3B3	ENST00000302516_48_84	MADASMLELVVA*	Nano_L_035	MADASMLELVVA	MADASMLELVVA	lysC_list3	625.312	2	962.432	1	b9	95.53	27
Peptide3-15aa	SF3B3	ENST00000302516_48_84	MADASMLELVVA*	Nano_L_035	MADASMLELVVA	MADASMLELVVA	lysC_list3	625.312	2	720.306	1	b7	95.53	27
Peptide3-15aa	SF3B3	ENST00000302516_48_84	MADASMLELVVA*	Nano_L_035	MADASMLELVVA	M[+16]ADASMLELVVA	lysC_list3	633.309	2	191.085	1	a2	92.85	27
Peptide3-15aa	SF3B3	ENST00000302516_48_84	MADASMLELVVA*	Nano_L_035	MADASMLELVVA	M[+16]ADASMLELVVA	lysC_list3	633.309	2	189.123	1	y2	92.77	27
Peptide3-15aa	SF3B3	ENST00000302516_48_84	MADASMLELVVA*	Nano_L_035	MADASMLELVVA	MADASMLELVVA	lysC_list3	625.312	2	203.085	1	b2	95.53	27
Peptide3-15aa	SF3B3	ENST00000302516_48_84	MADASMLELVVA*	Nano_L_035	MADASMLELVVA	M[+16]ADASMLELVVA	lysC_list3	633.309	2	334.107	1	b3	92.77	27
Peptide3-15aa	SF3B3	ENST00000302516_48_84	MADASMLELVVA*	Nano_L_035	MADASMLELVVA	MADASMLELVVA	lysC_list3	625.312	2	288.192	1	y3	95.53	27
Peptide3-15aa	SF3B3	ENST00000302516_48_84	MADASMLELVVA*	Nano_L_035	MADASMLELVVA	M[+16]ADASMLELVVA	lysC_list3	633.309	2	219.08	1	b2	92.85	27
Peptide3-15aa	P2RY14	ENST00000309170_82_124	MSKNSVTVLPWSLQ*	Nano_L_037	NSVTVLPWSLQ	NSVTVLPWSLQ	lysC_list2	622.338	2	743.409	1	y6	92.32	29
Peptide3-15aa	P2RY14	ENST00000309170_82_124	MSKNSVTVLPWSLQ*	Nano_L_037	NSVTVLPWSLQ	NSVTVLPWSLQ	lysC_list2	622.338	2	402.198	1	b4	92.32	29
Peptide3-15aa	P2RY14	ENST00000309170_82_124	MSKNSVTVLPWSLQ*	Nano_L_037	NSVTVLPWSLQ	NSVTVLPWSLQ	lysC_list2	622.338	2	613.298	1	z5	92.32	29
Peptide3-15aa	P2RY14	ENST00000309170_82_124	MSKNSVTVLPWSLQ*	Nano_L_037	NSVTVLPWSLQ	NSVTVLPWSLQ	lysC_list2	622.338	2	130.05	1	z1	92.32	29
Peptide3-15aa	P2RY14	ENST00000309170_82_124	MSKNSVTVLPWSLQ*	Nano_L_037	NSVTVLPWSLQ	NSVTVLPWSLQ	lysC_list2	622.338	2	614.351	1	b6	92.32	29
Peptide3-15aa	P2RY14	ENST00000309170_82_124	MSKNSVTVLPWSLQ*	Nano_L_037	NSVTVLPWSLQ	NSVTVLPWSLQ	lysC_list2	622.338	2	301.151	1	b3	92.32	29
Peptide3-15aa	P2RY14	ENST00000309170_82_124	MSKNSVTVLPWSLQ*	Nano_L_037	NSVTVLPWSLQ	NSVTVLPWSLQ	lysC_list2	622.338	2	147.076	1	y1	92.32	29
Peptide3-15aa	P2RY14	ENST00000309170_82_124	MSKNSVTVLPWSLQ*	Nano_L_037	NSVTVLPWSLQ	NSVTVLPWSLQ	lysC_list2	622.338	2	202.082	1	b2	92.34	29
Peptide3-15aa	P2RY14	ENST00000309170_82_124	MSKNSVTVLPWSLQ*	Nano_L_037	NSVTVLPWSLQ	NSVTVLPWSLQ	lysC_list2	622.338	2	630.325	1	y5	92.32	29
Peptide3-15aa	P2RY14	ENST00000309170_82_124	MSKNSVTVLPWSLQ*	Nano_L_037	NSVTVLPWSLQ	NSVTVLPWSLQ	lysC_list2	622.338	2	501.267	1	b5	92.32	29
Peptide3-15aa	P2RY14	ENST00000309170_82_124	MSKNSVTVLPWSLQ*	Nano_L_037	NSVTVLPWSLQ	NSVTVLPWSLQ	lysC_list2	622.338	2	347.193	1	y3	92.32	29
Peptide3-15aa	P2RY14	ENST00000309170_82_124	MSKNSVTVLPWSLQ*	Nano_L_037	NSVTVLPWSLQ	NSVTVLPWSLQ	lysC_list2	622.338	2	243.134	1	z2	92.32	29
Peptide3-15aa	P2RY14	ENST00000309170_82_124	MSKNSVTVLPWSLQ*	Nano_L_037	NSVTVLPWSLQ	NSVTVLPWSLQ	lysC_list2	622.338	2	260.16	1	y2	92.32	29
Peptide3-15aa	CNOT1	ENST00000317147_165_204	MFQNRVRPLVKKN*	Nano_L_039	MFQNRVRPLVK	M[+16]FQNRVRPLVK	lysC_list1	468.603	3	267.116	1	a2	32.65	25
Peptide3-15aa	CNOT1	ENST00000317147_165_204	MFQNRVRPLVKKN*	Nano_L_039	MFQNRVRPLVK	M[+16]FQNRVRPLVK	lysC_list1	468.603	3	555.349	2	y9	32.65	25
Peptide3-15aa	CNOT1	ENST00000317147_165_204	MFQNRVRPLVKKN*	Nano_L_039	MFQNRVRPLVK	M[+16]FQNRVRPLVK	lysC_list1	468.603	3	456.318	1	y4	32.65	25
Peptide3-15aa	CNOT1	ENST00000317147_165_204	MFQNRVRPLVKKN*	Nano_L_039	MFQNRVRPLVK	M[+16]FQNRVRPLVK	lysC_list1	468.603	3	147.113	1	y1	32.65	25
Peptide3-15aa	CNOT1	ENST00000317147_165_204	MFQNRVRPLVKKN*	Nano_L_039	MFQNRVRPLVK	M[+16]FQNRVRPLVK	lysC_list1	468.603	3	474.745	2	b7	32.65	25
Peptide3-15aa	CNOT1	ENST00000317147_165_204	MFQNRVRPLVKKN*	Nano_T_016	VRPLVK	VRPLVK	trypsin_list1	356.247	2	612.419	1	y5	11.92	27
Peptide3-15aa	CNOT1	ENST00000317147_165_204	MFQNRVRPLVKKN*	Nano_T_016	VRPLVK	VRPLVK	trypsin_list1	356.247	2	246.181	1	y2	12.02	27
Peptide3-15aa	CNOT1	ENST00000317147_165_204	MFQNRVRPLVKKN*	Nano_T_016	VRPLVK	VRPLVK	trypsin_list1	356.247	2	130.086	1	z1	11.99	27
Peptide3-15aa	CNOT1	ENST00000317147_165_204	MFQNRVRPLVKKN*	Nano_L_039	MFQNRVRPLVK	M[+16]FQNRVRPLVK	lysC_list1	468.603	3	629.348	2	b10	32.65	25
Peptide3-15aa	CNOT1	ENST00000317147_165_204	MFQNRVRPLVKKN*	Nano_L_039	MFQNRVRPLVK	M[+16]FQNRVRPLVK	lysC_list1	468.603	3	711.488	1	y6	32.41	25
Peptide3-15aa	CNOT1	ENST00000317147_165_204	MFQNRVRPLVKKN*	Nano_T_016	VRPLVK	VRPLVK	trypsin_list1	356.247	2	456.318	1	y4	11.96	27
Peptide3-15aa	CNOT1	ENST00000317147_165_204	MFQNRVRPLVKKN*	Nano_T_016	VRPLVK	VRPLVK	trypsin_list1	356.247	2	466.314	1	b4	11.96	27
Peptide3-15aa	CNOT1	ENST00000317147_165_204	MFQNRVRPLVKKN*	Nano_L_039	MFQNRVRPLVK	M[+16]FQNRVRPLVK	lysC_list1	468.603	3	246.181	1	y2	32.65	25
Peptide3-15aa	CNOT1	ENST00000317147_165_204	MFQNRVRPLVKKN*	Nano_T_016	VRPLVK	VRPLVK	trypsin_list1	356.247	2	595.393	1	z5	11.99	27
Peptide3-15aa	CNOT1	ENST00000317147_165_204	MFQNRVRPLVKKN*	Nano_T_016	VRPLVK	VRPLVK	trypsin_list1	356.247	2	256.177	1	b2	11.99	27
Peptide3-15aa	CNOT1	ENST00000317147_165_204	MFQNRVRPLVKKN*	Nano_T_016	VRPLVK	VRPLVK	trypsin_list1	356.247	2	147.113	1	y1	11.98	27
Peptide3-15aa	CNOT1	ENST00000317147_165_204	MFQNRVRPLVKKN*	Nano_L_039	MFQNRVRPLVK	M[+16]FQNRVRPLVK	lysC_list1	468.603	3	130.086	1	z1	32.65	25
Peptide3-15aa	CNOT1	ENST00000317147_165_204	MFQNRVRPLVKKN*	Nano_T_016	VRPLVK	VRPLVK	trypsin_list1	356.247	2	565.382	1	b5	11.99	27
Peptide3-15aa	VPS39	ENST00000318006_23_47	MAVLLKGL*	Nano_L_040	MAVLLK	MAVLLK	lysC_list1	674.427	1	203.085	1	b2	62.58	27
Peptide3-15aa	VPS39	ENST00000318006_23_47	MAVLLKGL*	Nano_L_040	MAVLLK	MAVLLK	lysC_list1	674.427	1	543.386	1	y5	62.58	27
Peptide3-15aa	VPS39	ENST00000318006_23_47	MAVLLKGL*	Nano_L_040	MAVLLK	MAVLLK	lysC_list1	674.427	1	302.153	1	b3	62.58	27
Peptide3-15aa	VPS39	ENST00000318006_23_47	MAVLLKGL*	Nano_L_040	MAVLLK	MAVLLK	lysC_list1	674.427	1	175.09	1	a2	62.58	27
Peptide3-15aa	VPS39	ENST00000318006_23_47	MAVLLKGL*	Nano_L_040	MAVLLK	MAVLLK	lysC_list1	674.427	1	415.237	1	b4	62.58	27
Peptide3-15aa	VPS39	ENST00000318006_23_47	MAVLLKGL*	Nano_L_040	MAVLLK	MAVLLK	lysC_list1	674.427	1	528.321	1	b5	62.58	27
Peptide3-15aa	VPS39	ENST00000318006_23_47	MAVLLKGL*	Nano_L_040	MAVLLK	MAVLLK	lysC_list1	674.427	1	472.349	1	y4	62.58	27
Peptide3-15aa	VPS39	ENST00000318006_23_47	MAVLLKGL*	Nano_L_040	MAVLLK	MAVLLK	lysC_list1	674.427	1	373.281	1	y3	62.58	27
Peptide3-15aa	EDEM3	ENST00000318130_215_236	MCLTGRA*	Nano_L_041	MCLTGRA	MC[+57]LTGRA	lysC_list2	404.694	2	677.34	1	y6	29.14	27
Peptide3-15aa	EDEM3	ENST00000318130_215_236	MCLTGRA*	Nano_T_017	MCLTGR	MC[+57]LTGR	trypsin_list2	369.175	2	292.078	1	b2	24.9	25
Peptide3-15aa	EDEM3	ENST00000318130_215_236	MCLTGRA*	Nano_L_041	MCLTGRA	MC[+57]LTGRA	lysC_list2	404.694	2	292.078	1	b2	29.14	27
Peptide3-15aa	EDEM3	ENST00000318130_215_236	MCLTGRA*	Nano_L_041	MCLTGRA	MC[+57]LTGRA	lysC_list2	404.694	2	517.309	1	y5	29.14	27
Peptide3-15aa	EDEM3	ENST00000318130_215_236	MCLTGRA*	Nano_T_017	MCLTGR	MC[+57]LTGR	trypsin_list2	369.175	2	232.14	1	y2	24.9	25
Peptide3-15aa	EDEM3	ENST00000318130_215_236	MCLTGRA*	Nano_T_017	MCLTGR	MC[+57]LTGR	trypsin_list2	369.175	2	405.162	1	b3	24.84	25
Peptide3-15aa	EDEM3	ENST00000318130_215_236	MCLTGRA*	Nano_T_017	MCLTGR	MC[+57]LTGR	trypsin_list2	369.175	2	215.114	1	z2	24.84	25
Peptide3-15aa	EDEM3	ENST00000318130_215_236	MCLTGRA*	Nano_L_041	MCLTGRA	MC[+57]LTGRA	lysC_list2	404.694	2	404.225	1	y4	29.14	27
Peptide3-15aa	EDEM3	ENST00000318130_215_236	MCLTGRA*	Nano_T_017	MCLTGR	MC[+57]LTGR	trypsin_list2	369.175	2	316.162	1	z3	24.9	25
Peptide3-15aa	EDEM3	ENST00000318130_215_236	MCLTGRA*	Nano_T_017	MCLTGR	MC[+57]LTGR	trypsin_list2	369.175	2	429.246	1	z4	24.87	25
Peptide3-15aa	EDEM3	ENST00000318130_215_236	MCLTGRA*	Nano_T_017	MCLTGR	MC[+57]LTGR	trypsin_list2	369.175	2	589.276	1	z5	24.84	25
Peptide3-15aa	EDEM3	ENST00000318130_215_236	MCLTGRA*	Nano_T_017	MCLTGR	MC[+57]LTGR	trypsin_list2	369.175	2	606.303	1	y5	24.87	25
Peptide3-15aa	EDEM3	ENST00000318130_215_236	MCLTGRA*	Nano_L_041	MCLTGRA	MC[+57]LTGRA	lysC_list2	404.694	2	229.13	1	z2	29.14	27
Peptide3-15aa	EDEM3	ENST00000318130_215_236	MCLTGRA*	Nano_L_041	MCLTGRA	MC[+57]LTGRA	lysC_list2	404.694	2	500.283	1	z5	29.14	27
Peptide3-15aa	EDEM3	ENST00000318130_215_236	MCLTGRA*	Nano_T_017	MCLTGR	MC[+57]LTGR	trypsin_list2	369.175	2	446.272	1	y4	24.87	25
Peptide3-15aa	EDEM3	ENST00000318130_215_236	MCLTGRA*	Nano_L_041	MCLTGRA	MC[+57]LTGRA	lysC_list2	404.694	2	303.178	1	y3	29.14	27
Peptide3-15aa	EDEM3	ENST00000318130_215_236	MCLTGRA*	Nano_T_017	MCLTGR	MC[+57]LTGR	trypsin_list2	369.175	2	264.083	1	a2	24.9	25
Peptide3-15aa	EDEM3	ENST00000318130_215_236	MCLTGRA*	Nano_L_041	MCLTGRA	MC[+57]LTGRA	lysC_list2	404.694	2	387.199	1	z4	29.14	27
Peptide3-15aa	EDEM3	ENST00000318130_215_236	MCLTGRA*	Nano_L_041	MCLTGRA	MC[+57]LTGRA	lysC_list2	404.694	2	246.156	1	y2	29.14	27
Peptide3-15aa	EDEM3	ENST00000318130_215_236	MCLTGRA*	Nano_L_041	MCLTGRA	MC[+57]LTGRA	lysC_list2	404.694	2	264.083	1	a2	29.14	27
Peptide3-15aa	EDEM3	ENST00000318130_215_236	MCLTGRA*	Nano_L_041	MCLTGRA	MC[+57]LTGRA	lysC_list2	404.694	2	660.313	1	z6	29.14	27
Peptide3-15aa	EDEM3	ENST00000318130_215_236	MCLTGRA*	Nano_L_041	MCLTGRA	MC[+57]LTGRA	lysC_list2	404.694	2	286.151	1	z3	29.14	27
Peptide3-15aa	MEOX1	ENST00000318579_110_155	MFSVIGDKYTYRGSQ*	Nano_L_043	YTYRGSQ	YTYRGSQ	lysC_list2	437.706	2	291.13	1	y3	39.38	29
Peptide3-15aa	MEOX1	ENST00000318579_110_155	MFSVIGDKYTYRGSQ*	Nano_L_042	MFSVIGDK	MFSVIGDK	lysC_list1	448.731	2	279.116	1	b2	56.68	25
Peptide3-15aa	MEOX1	ENST00000318579_110_155	MFSVIGDKYTYRGSQ*	Nano_L_042	MFSVIGDK	MFSVIGDK	lysC_list1	448.731	2	765.414	1	y7	56.68	25
Peptide3-15aa	MEOX1	ENST00000318579_110_155	MFSVIGDKYTYRGSQ*	Nano_L_043	YTYRGSQ	YTYRGSQ	lysC_list2	437.706	2	130.05	1	z1	39.33	29
Peptide3-15aa	MEOX1	ENST00000318579_110_155	MFSVIGDKYTYRGSQ*	Nano_L_042	MFSVIGDK	MFSVIGDK	lysC_list1	448.731	2	262.14	1	y2	56.68	25
Peptide3-15aa	MEOX1	ENST00000318579_110_155	MFSVIGDKYTYRGSQ*	Nano_L_043	YTYRGSQ	YTYRGSQ	lysC_list2	437.706	2	694.315	1	z6	39.33	29
Peptide3-15aa	MEOX1	ENST00000318579_110_155	MFSVIGDKYTYRGSQ*	Nano_L_042	MFSVIGDK	MFSVIGDK	lysC_list1	448.731	2	531.314	1	y5	56.68	25
Peptide3-15aa	MEOX1	ENST00000318579_110_155	MFSVIGDKYTYRGSQ*	Nano_L_043	YTYRGSQ	YTYRGSQ	lysC_list2	437.706	2	265.118	1	b2	39.33	29
Peptide3-15aa	MEOX1	ENST00000318579_110_155	MFSVIGDKYTYRGSQ*	Nano_L_042	MFSVIGDK	MFSVIGDK	lysC_list1	448.731	2	432.245	1	y4	56.68	25
Peptide3-15aa	MEOX1	ENST00000318579_110_155	MFSVIGDKYTYRGSQ*	Nano_L_043	YTYRGSQ	YTYRGSQ	lysC_list2	437.706	2	430.204	1	z4	39.33	29
Peptide3-15aa	MEOX1	ENST00000318579_110_155	MFSVIGDKYTYRGSQ*	Nano_L_042	MFSVIGDK	MFSVIGDK	lysC_list1	448.731	2	319.161	1	y3	56.68	25
Peptide3-15aa	MEOX1	ENST00000318579_110_155	MFSVIGDKYTYRGSQ*	Nano_L_043	YTYRGSQ	YTYRGSQ	lysC_list2	437.706	2	711.342	1	y6	39.33	29
Peptide3-15aa	MEOX1	ENST00000318579_110_155	MFSVIGDKYTYRGSQ*	Nano_L_042	MFSVIGDK	MFSVIGDK	lysC_list1	448.731	2	251.121	1	a2	56.68	25
Peptide3-15aa	MEOX1	ENST00000318579_110_155	MFSVIGDKYTYRGSQ*	Nano_L_043	YTYRGSQ	YTYRGSQ	lysC_list2	437.706	2	237.123	1	a2	39.33	29
Peptide3-15aa	MEOX1	ENST00000318579_110_155	MFSVIGDKYTYRGSQ*	Nano_L_043	YTYRGSQ	YTYRGSQ	lysC_list2	437.706	2	234.108	1	y2	39.33	29
Peptide3-15aa	MEOX1	ENST00000318579_110_155	MFSVIGDKYTYRGSQ*	Nano_L_043	YTYRGSQ	YTYRGSQ	lysC_list2	437.706	2	593.268	1	z5	39.33	29
Peptide3-15aa	MEOX1	ENST00000318579_110_155	MFSVIGDKYTYRGSQ*	Nano_L_043	YTYRGSQ	YTYRGSQ	lysC_list2	437.706	2	147.076	1	y1	39.33	29
Peptide3-15aa	MEOX1	ENST00000318579_110_155	MFSVIGDKYTYRGSQ*	Nano_L_042	MFSVIGDK	MFSVIGDK	lysC_list1	448.731	2	618.346	1	y6	56.68	25
Peptide3-15aa	MEOX1	ENST00000318579_110_155	MFSVIGDKYTYRGSQ*	Nano_L_043	YTYRGSQ	YTYRGSQ	lysC_list2	437.706	2	728.336	1	b6	39.33	29
Peptide3-15aa	MEOX1	ENST00000318579_110_155	MFSVIGDKYTYRGSQ*	Nano_L_043	YTYRGSQ	YTYRGSQ	lysC_list2	437.706	2	447.231	1	y4	39.33	29
Peptide3-15aa	MEOX1	ENST00000318579_110_155	MFSVIGDKYTYRGSQ*	Nano_L_043	YTYRGSQ	YTYRGSQ	lysC_list2	437.706	2	217.082	1	z2	39.33	29
Peptide3-15aa	MEOX1	ENST00000318579_110_155	MFSVIGDKYTYRGSQ*	Nano_L_043	YTYRGSQ	YTYRGSQ	lysC_list2	437.706	2	610.294	1	y5	39.33	29
Peptide3-15aa	MEOX1	ENST00000318579_110_155	MFSVIGDKYTYRGSQ*	Nano_L_042	MFSVIGDK	MFSVIGDK	lysC_list1	448.731	2	366.148	1	b3	56.68	25
Peptide3-15aa	CHID1	ENST00000323578_682_718	MQPSGPRGWTLL*	Nano_L_045	MQPSGPRGWTLL	M[+16]QPSGPRGWTLL	lysC_list3	679.848	2	1211.65	1	y11	80.08	29
Peptide3-15aa	CHID1	ENST00000323578_682_718	MQPSGPRGWTLL*	Nano_L_045	MQPSGPRGWTLL	M[+16]QPSGPRGWTLL	lysC_list3	679.848	2	842.488	1	y7	79.98	29
Peptide3-15aa	CHID1	ENST00000323578_682_718	MQPSGPRGWTLL*	Nano_L_045	MQPSGPRGWTLL	M[+16]QPSGPRGWTLL	lysC_list3	679.848	2	132.102	1	y1	80.08	29
Peptide3-15aa	CHID1	ENST00000323578_682_718	MQPSGPRGWTLL*	Nano_L_045	MQPSGPRGWTLL	M[+16]QPSGPRGWTLL	lysC_list3	679.848	2	1083.59	1	y10	80.08	29
Peptide3-15aa	CHID1	ENST00000323578_682_718	MQPSGPRGWTLL*	Nano_T_018	MQPSGPR	MQPSGPR	trypsin_list1	386.692	2	232.111	1	a2	2.97	27
Peptide3-15aa	CHID1	ENST00000323578_682_718	MQPSGPRGWTLL*	Nano_T_018	MQPSGPR	MQPSGPR	trypsin_list1	386.692	2	399.199	1	z4	2.73	27
Peptide3-15aa	CHID1	ENST00000323578_682_718	MQPSGPRGWTLL*	Nano_L_045	MQPSGPRGWTLL	M[+16]QPSGPRGWTLL	lysC_list3	679.848	2	276.101	1	b2	80.08	29
Peptide3-15aa	CHID1	ENST00000323578_682_718	MQPSGPRGWTLL*	Nano_L_045	MQPSGPRGWTLL	M[+16]QPSGPRGWTLL	lysC_list3	679.848	2	899.51	1	y8	80.08	29
Peptide3-15aa	CHID1	ENST00000323578_682_718	MQPSGPRGWTLL*	Nano_T_018	MQPSGPR	MQPSGPR	trypsin_list1	386.692	2	496.251	1	z5	2.81	27
Peptide3-15aa	CHID1	ENST00000323578_682_718	MQPSGPRGWTLL*	Nano_T_018	MQPSGPR	MQPSGPR	trypsin_list1	386.692	2	513.278	1	y5	2.9	27
Peptide3-15aa	CHID1	ENST00000323578_682_718	MQPSGPRGWTLL*	Nano_T_018	MQPSGPR	MQPSGPR	trypsin_list1	386.692	2	624.31	1	z6	2.76	27
Peptide3-15aa	CHID1	ENST00000323578_682_718	MQPSGPRGWTLL*	Nano_L_045	MQPSGPRGWTLL	M[+16]QPSGPRGWTLL	lysC_list3	679.848	2	1194.63	1	z11	80.08	29
Peptide3-15aa	CHID1	ENST00000323578_682_718	MQPSGPRGWTLL*	Nano_T_018	MQPSGPR	MQPSGPR	trypsin_list1	386.692	2	255.145	1	z2	2.7	27
Peptide3-15aa	CHID1	ENST00000323578_682_718	MQPSGPRGWTLL*	Nano_T_018	MQPSGPR	MQPSGPR	trypsin_list1	386.692	2	416.225	1	y4	2.91	27
Peptide3-15aa	CHID1	ENST00000323578_682_718	MQPSGPRGWTLL*	Nano_T_018	MQPSGPR	MQPSGPR	trypsin_list1	386.692	2	260.106	1	b2	2.91	27
Peptide3-15aa	CHID1	ENST00000323578_682_718	MQPSGPRGWTLL*	Nano_T_018	MQPSGPR	MQPSGPR	trypsin_list1	386.692	2	329.193	1	y3	2.91	27
Peptide3-15aa	CHID1	ENST00000323578_682_718	MQPSGPRGWTLL*	Nano_L_045	MQPSGPRGWTLL	M[+16]QPSGPRGWTLL	lysC_list3	679.848	2	986.542	1	y9	80.08	29
Peptide3-15aa	CHID1	ENST00000323578_682_718	MQPSGPRGWTLL*	Nano_L_045	MQPSGPRGWTLL	M[+16]QPSGPRGWTLL	lysC_list3	679.848	2	248.106	1	a2	79.98	29
Peptide3-15aa	CHID1	ENST00000323578_682_718	MQPSGPRGWTLL*	Nano_L_045	MQPSGPRGWTLL	M[+16]QPSGPRGWTLL	lysC_list3	679.848	2	1013.46	1	b9	80.08	29
Peptide3-15aa	CHID1	ENST00000323578_682_718	MQPSGPRGWTLL*	Nano_L_045	MQPSGPRGWTLL	M[+16]QPSGPRGWTLL	lysC_list3	679.848	2	245.186	1	y2	80.08	29
Peptide3-15aa	CHID1	ENST00000323578_682_718	MQPSGPRGWTLL*	Nano_T_018	MQPSGPR	MQPSGPR	trypsin_list1	386.692	2	641.337	1	y6	2.9	27
Peptide3-15aa	CHID1	ENST00000323578_682_718	MQPSGPRGWTLL*	Nano_T_018	MQPSGPR	MQPSGPR	trypsin_list1	386.692	2	272.172	1	y2	2.99	27
Peptide3-15aa	CHID1	ENST00000323578_682_718	MQPSGPRGWTLL*	Nano_L_045	MQPSGPRGWTLL	M[+16]QPSGPRGWTLL	lysC_list3	679.848	2	1114.51	1	b10	80.08	29
Peptide3-15aa	PCM1	ENST00000325083_165_195	MAVAAAVGAA*	Nano_L_046	MAVAAAVGAA	MAVAAAVGAA	lysC_list1	831.439	1	515.265	1	b6	53.26	29
Peptide3-15aa	PCM1	ENST00000325083_165_195	MAVAAAVGAA*	Nano_L_046	MAVAAAVGAA	MAVAAAVGAA	lysC_list1	831.439	1	614.333	1	b7	53.34	29
Peptide3-15aa	PCM1	ENST00000325083_165_195	MAVAAAVGAA*	Nano_L_046	MAVAAAVGAA	MAVAAAVGAA	lysC_list1	831.439	1	444.228	1	b5	53.26	29
Peptide3-15aa	PCM1	ENST00000325083_165_195	MAVAAAVGAA*	Nano_L_046	MAVAAAVGAA	MAVAAAVGAA	lysC_list1	831.439	1	388.219	1	y5	53.43	29
Peptide3-15aa	PCM1	ENST00000325083_165_195	MAVAAAVGAA*	Nano_L_046	MAVAAAVGAA	MAVAAAVGAA	lysC_list1	831.439	1	671.355	1	b8	53.34	29
Peptide3-15aa	PCM1	ENST00000325083_165_195	MAVAAAVGAA*	Nano_L_046	MAVAAAVGAA	MAVAAAVGAA	lysC_list1	831.439	1	373.19	1	b4	53.26	29
Peptide3-15aa	PCM1	ENST00000325083_165_195	MAVAAAVGAA*	Nano_L_046	MAVAAAVGAA	MAVAAAVGAA	lysC_list1	831.439	1	203.085	1	b2	53.26	29
Peptide3-15aa	PCM1	ENST00000325083_165_195	MAVAAAVGAA*	Nano_L_046	MAVAAAVGAA	MAVAAAVGAA	lysC_list1	831.439	1	317.182	1	y4	53.26	29
Peptide3-15aa	PCM1	ENST00000325083_165_195	MAVAAAVGAA*	Nano_L_046	MAVAAAVGAA	MAVAAAVGAA	lysC_list1	831.439	1	218.114	1	y3	53.26	29
Peptide3-15aa	PCM1	ENST00000325083_165_195	MAVAAAVGAA*	Nano_L_046	MAVAAAVGAA	MAVAAAVGAA	lysC_list1	831.439	1	302.153	1	b3	53.26	29
Peptide3-15aa	TMEM173	ENST00000330794_109_130	MRRGIIV*	Nano_L_047	MRRGIIV	MRRGIIV	lysC_list2	422.763	2	231.17	1	y2	33.93	27
Peptide3-15aa	TMEM173	ENST00000330794_109_130	MRRGIIV*	Nano_L_047	MRRGIIV	MRRGIIV	lysC_list2	422.763	2	444.25	1	b3	33.88	27
Peptide3-15aa	TMEM173	ENST00000330794_109_130	MRRGIIV*	Nano_L_047	MRRGIIV	MRRGIIV	lysC_list2	422.763	2	614.356	1	b5	33.93	27
Peptide3-15aa	TMEM173	ENST00000330794_109_130	MRRGIIV*	Nano_L_047	MRRGIIV	MRRGIIV	lysC_list2	422.763	2	557.377	1	y5	33.93	27
Peptide3-15aa	TMEM173	ENST00000330794_109_130	MRRGIIV*	Nano_L_047	MRRGIIV	MRRGIIV	lysC_list2	422.763	2	118.086	1	y1	33.88	27
Peptide3-15aa	TMEM173	ENST00000330794_109_130	MRRGIIV*	Nano_L_047	MRRGIIV	MRRGIIV	lysC_list2	422.763	2	288.149	1	b2	33.93	27
Peptide3-15aa	GATA4	ENST00000335135_380_407	MLDLIRIYF*	Nano_T_019	MLDLIR	M[+16]LDLIR	trypsin_list2	388.72	2	271.176	1	z2	50.95	27
Peptide3-15aa	GATA4	ENST00000335135_380_407	MLDLIRIYF*	Nano_T_019	MLDLIR	M[+16]LDLIR	trypsin_list2	388.72	2	261.127	1	b2	51	27
Peptide3-15aa	GATA4	ENST00000335135_380_407	MLDLIRIYF*	Nano_T_019	MLDLIR	M[+16]LDLIR	trypsin_list2	388.72	2	288.203	1	y2	50.95	27
Peptide3-15aa	GATA4	ENST00000335135_380_407	MLDLIRIYF*	Nano_T_019	MLDLIR	MLDLIR	trypsin_list2	380.723	2	360.159	1	b3	63.28	27
Peptide3-15aa	GATA4	ENST00000335135_380_407	MLDLIRIYF*	Nano_L_048	MLDLIRIYF	M[+16]LDLIRIYF	lysC_list3	600.328	2	329.15	1	y2	95.12	29
Peptide3-15aa	GATA4	ENST00000335135_380_407	MLDLIRIYF*	Nano_T_019	MLDLIR	M[+16]LDLIR	trypsin_list2	388.72	2	233.132	1	a2	50.95	27
Peptide3-15aa	GATA4	ENST00000335135_380_407	MLDLIRIYF*	Nano_T_019	MLDLIR	M[+16]LDLIR	trypsin_list2	388.72	2	384.261	1	z3	51	27
Peptide3-15aa	GATA4	ENST00000335135_380_407	MLDLIRIYF*	Nano_T_019	MLDLIR	MLDLIR	trypsin_list2	380.723	2	288.203	1	y2	63.28	27
Peptide3-15aa	GATA4	ENST00000335135_380_407	MLDLIRIYF*	Nano_T_019	MLDLIR	M[+16]LDLIR	trypsin_list2	388.72	2	516.314	1	y4	51	27
Peptide3-15aa	GATA4	ENST00000335135_380_407	MLDLIRIYF*	Nano_T_019	MLDLIR	MLDLIR	trypsin_list2	380.723	2	401.287	1	y3	63.28	27
Peptide3-15aa	GATA4	ENST00000335135_380_407	MLDLIRIYF*	Nano_T_019	MLDLIR	M[+16]LDLIR	trypsin_list2	388.72	2	376.154	1	b3	51.04	27
Peptide3-15aa	GATA4	ENST00000335135_380_407	MLDLIRIYF*	Nano_T_019	MLDLIR	MLDLIR	trypsin_list2	380.723	2	629.398	1	y5	63.28	27
Peptide3-15aa	GATA4	ENST00000335135_380_407	MLDLIRIYF*	Nano_L_048	MLDLIRIYF	M[+16]LDLIRIYF	lysC_list3	600.328	2	261.127	1	b2	95.12	29
Peptide3-15aa	GATA4	ENST00000335135_380_407	MLDLIRIYF*	Nano_L_048	MLDLIRIYF	M[+16]LDLIRIYF	lysC_list3	600.328	2	1052.61	1	y8	95.12	29
Peptide3-15aa	GATA4	ENST00000335135_380_407	MLDLIRIYF*	Nano_T_019	MLDLIR	M[+16]LDLIR	trypsin_list2	388.72	2	401.287	1	y3	51	27
Peptide3-15aa	GATA4	ENST00000335135_380_407	MLDLIRIYF*	Nano_T_019	MLDLIR	M[+16]LDLIR	trypsin_list2	388.72	2	175.119	1	y1	51	27
Peptide3-15aa	GATA4	ENST00000335135_380_407	MLDLIRIYF*	Nano_L_048	MLDLIRIYF	M[+16]LDLIRIYF	lysC_list3	600.328	2	711.419	1	y5	95.12	29
Peptide3-15aa	GATA4	ENST00000335135_380_407	MLDLIRIYF*	Nano_T_019	MLDLIR	MLDLIR	trypsin_list2	380.723	2	612.372	1	z5	63.28	27
Peptide3-15aa	GATA4	ENST00000335135_380_407	MLDLIRIYF*	Nano_T_019	MLDLIR	MLDLIR	trypsin_list2	380.723	2	217.137	1	a2	63.28	27
Peptide3-15aa	GATA4	ENST00000335135_380_407	MLDLIRIYF*	Nano_T_019	MLDLIR	MLDLIR	trypsin_list2	380.723	2	384.261	1	z3	63.24	27
Peptide3-15aa	GATA4	ENST00000335135_380_407	MLDLIRIYF*	Nano_T_019	MLDLIR	M[+16]LDLIR	trypsin_list2	388.72	2	499.287	1	z4	51.04	27
Peptide3-15aa	GATA4	ENST00000335135_380_407	MLDLIRIYF*	Nano_L_048	MLDLIRIYF	M[+16]LDLIRIYF	lysC_list3	600.328	2	233.132	1	a2	95.12	29
Peptide3-15aa	GATA4	ENST00000335135_380_407	MLDLIRIYF*	Nano_T_019	MLDLIR	MLDLIR	trypsin_list2	380.723	2	516.314	1	y4	63.28	27
Peptide3-15aa	GATA4	ENST00000335135_380_407	MLDLIRIYF*	Nano_L_048	MLDLIRIYF	M[+16]LDLIRIYF	lysC_list3	600.328	2	824.503	1	y6	95.12	29
Peptide3-15aa	GATA4	ENST00000335135_380_407	MLDLIRIYF*	Nano_T_019	MLDLIR	M[+16]LDLIR	trypsin_list2	388.72	2	629.398	1	y5	51	27
Peptide3-15aa	GATA4	ENST00000335135_380_407	MLDLIRIYF*	Nano_T_019	MLDLIR	MLDLIR	trypsin_list2	380.723	2	499.287	1	z4	63.28	27
Peptide3-15aa	GATA4	ENST00000335135_380_407	MLDLIRIYF*	Nano_L_048	MLDLIRIYF	M[+16]LDLIRIYF	lysC_list3	600.328	2	598.335	1	y4	95.12	29
Peptide3-15aa	GATA4	ENST00000335135_380_407	MLDLIRIYF*	Nano_T_019	MLDLIR	MLDLIR	trypsin_list2	380.723	2	158.092	1	z1	63.24	27
Peptide3-15aa	GATA4	ENST00000335135_380_407	MLDLIRIYF*	Nano_L_048	MLDLIRIYF	M[+16]LDLIRIYF	lysC_list3	600.328	2	166.086	1	y1	95.12	29
Peptide3-15aa	GATA4	ENST00000335135_380_407	MLDLIRIYF*	Nano_T_019	MLDLIR	M[+16]LDLIR	trypsin_list2	388.72	2	158.092	1	z1	51	27
Peptide3-15aa	GATA4	ENST00000335135_380_407	MLDLIRIYF*	Nano_T_019	MLDLIR	MLDLIR	trypsin_list2	380.723	2	271.176	1	z2	63.28	27
Peptide3-15aa	GATA4	ENST00000335135_380_407	MLDLIRIYF*	Nano_T_019	MLDLIR	MLDLIR	trypsin_list2	380.723	2	245.132	1	b2	63.28	27
Peptide3-15aa	GATA4	ENST00000335135_380_407	MLDLIRIYF*	Nano_L_048	MLDLIRIYF	M[+16]LDLIRIYF	lysC_list3	600.328	2	376.154	1	b3	95.12	29
Peptide3-15aa	GATA4	ENST00000335135_380_407	MLDLIRIYF*	Nano_L_048	MLDLIRIYF	M[+16]LDLIRIYF	lysC_list3	600.328	2	939.53	1	y7	95.12	29
Peptide3-15aa	ABCA9	ENST00000340001_143_173	MQRPMDELCF*	Nano_L_049	MQRPMDELCF	M[+16]QRPMDELC[+57]F	lysC_list1	671.783	2	276.101	1	b2	70.95	27
Peptide3-15aa	ABCA9	ENST00000340001_143_173	MQRPMDELCF*	Nano_L_049	MQRPMDELCF	M[+16]QRPMDELC[+57]F	lysC_list1	671.783	2	166.086	1	y1	70.8	27
Peptide3-15aa	ABCA9	ENST00000340001_143_173	MQRPMDELCF*	Nano_L_049	MQRPMDELCF	M[+16]QRPMDELC[+57]F	lysC_list1	671.783	2	775.323	1	b6	70.8	27
Peptide3-15aa	ABCA9	ENST00000340001_143_173	MQRPMDELCF*	Nano_L_049	MQRPMDELCF	MQRPMDELC[+57]F	lysC_list3	663.786	2	1161.48	1	b9	76.09	27
Peptide3-15aa	ABCA9	ENST00000340001_143_173	MQRPMDELCF*	Nano_L_049	MQRPMDELCF	MQRPMDELC[+57]F	lysC_list3	663.786	2	1001.45	1	b8	76.09	27
Peptide3-15aa	ABCA9	ENST00000340001_143_173	MQRPMDELCF*	Nano_L_049	MQRPMDELCF	M[+16]QRPMDELC[+57]F	lysC_list1	671.783	2	1017.45	1	b8	70.8	27
Peptide3-15aa	ABCA9	ENST00000340001_143_173	MQRPMDELCF*	Nano_L_049	MQRPMDELCF	MQRPMDELC[+57]F	lysC_list3	663.786	2	644.301	1	b5	76.2	27
Peptide3-15aa	ABCA9	ENST00000340001_143_173	MQRPMDELCF*	Nano_L_049	MQRPMDELCF	M[+16]QRPMDELC[+57]F	lysC_list1	671.783	2	432.202	1	b3	70.8	27
Peptide3-15aa	ABCA9	ENST00000340001_143_173	MQRPMDELCF*	Nano_L_049	MQRPMDELCF	MQRPMDELC[+57]F	lysC_list3	663.786	2	644.301	1	b5	76.2	27
Peptide3-15aa	ABCA9	ENST00000340001_143_173	MQRPMDELCF*	Nano_L_049	MQRPMDELCF	MQRPMDELC[+57]F	lysC_list3	663.786	2	326.117	1	y2	76.09	27
Peptide3-15aa	ABCA9	ENST00000340001_143_173	MQRPMDELCF*	Nano_L_049	MQRPMDELCF	MQRPMDELC[+57]F	lysC_list3	663.786	2	260.106	1	b2	76.09	27
Peptide3-15aa	ABCA9	ENST00000340001_143_173	MQRPMDELCF*	Nano_L_049	MQRPMDELCF	MQRPMDELC[+57]F	lysC_list3	663.786	2	888.37	1	b7	76.09	27
Peptide3-15aa	ABCA9	ENST00000340001_143_173	MQRPMDELCF*	Nano_L_049	MQRPMDELCF	M[+16]QRPMDELC[+57]F	lysC_list1	671.783	2	439.201	1	y3	70.26	27
Peptide3-15aa	ABCA9	ENST00000340001_143_173	MQRPMDELCF*	Nano_L_049	MQRPMDELCF	M[+16]QRPMDELC[+57]F	lysC_list1	671.783	2	660.296	1	b5	70.8	27
Peptide3-15aa	ABCA9	ENST00000340001_143_173	MQRPMDELCF*	Nano_L_049	MQRPMDELCF	MQRPMDELC[+57]F	lysC_list3	663.786	2	416.207	1	b3	76.09	27
Peptide3-15aa	ABCA9	ENST00000340001_143_173	MQRPMDELCF*	Nano_L_049	MQRPMDELCF	MQRPMDELC[+57]F	lysC_list3	663.786	2	416.207	1	b3	76.09	27
Peptide3-15aa	ABCA9	ENST00000340001_143_173	MQRPMDELCF*	Nano_L_049	MQRPMDELCF	M[+16]QRPMDELC[+57]F	lysC_list1	671.783	2	1067.46	1	y8	70.19	27
Peptide3-15aa	ABCA9	ENST00000340001_143_173	MQRPMDELCF*	Nano_L_049	MQRPMDELCF	MQRPMDELC[+57]F	lysC_list3	663.786	2	1001.45	1	b8	76.09	27
Peptide3-15aa	ABCA9	ENST00000340001_143_173	MQRPMDELCF*	Nano_L_049	MQRPMDELCF	MQRPMDELC[+57]F	lysC_list3	663.786	2	326.117	1	y2	76.09	27
Peptide3-15aa	ABCA9	ENST00000340001_143_173	MQRPMDELCF*	Nano_L_049	MQRPMDELCF	MQRPMDELC[+57]F	lysC_list3	663.786	2	888.37	1	b7	76.09	27
Peptide3-15aa	ABCA9	ENST00000340001_143_173	MQRPMDELCF*	Nano_L_049	MQRPMDELCF	M[+16]QRPMDELC[+57]F	lysC_list1	671.783	2	326.117	1	y2	70.8	27
Peptide3-15aa	ABCA9	ENST00000340001_143_173	MQRPMDELCF*	Nano_L_049	MQRPMDELCF	MQRPMDELC[+57]F	lysC_list3	663.786	2	759.328	1	b6	76.09	27
Peptide3-15aa	ABCA9	ENST00000340001_143_173	MQRPMDELCF*	Nano_L_049	MQRPMDELCF	MQRPMDELC[+57]F	lysC_list3	663.786	2	166.086	1	y1	76.09	27
Peptide3-15aa	ABCA9	ENST00000340001_143_173	MQRPMDELCF*	Nano_L_049	MQRPMDELCF	MQRPMDELC[+57]F	lysC_list3	663.786	2	759.328	1	b6	76.09	27
Peptide3-15aa	ABCA9	ENST00000340001_143_173	MQRPMDELCF*	Nano_L_049	MQRPMDELCF	MQRPMDELC[+57]F	lysC_list3	663.786	2	166.086	1	y1	76.09	27
Peptide3-15aa	ABCA9	ENST00000340001_143_173	MQRPMDELCF*	Nano_L_049	MQRPMDELCF	M[+16]QRPMDELC[+57]F	lysC_list1	671.783	2	904.365	1	b7	70.72	27
Peptide3-15aa	ABCA9	ENST00000340001_143_173	MQRPMDELCF*	Nano_L_049	MQRPMDELCF	MQRPMDELC[+57]F	lysC_list3	663.786	2	1161.48	1	b9	76.09	27
Peptide3-15aa	ABCA9	ENST00000340001_143_173	MQRPMDELCF*	Nano_L_049	MQRPMDELCF	M[+16]QRPMDELC[+57]F	lysC_list1	671.783	2	1177.48	1	b9	70.72	27
Peptide3-15aa	ABCA9	ENST00000340001_143_173	MQRPMDELCF*	Nano_L_049	MQRPMDELCF	MQRPMDELC[+57]F	lysC_list3	663.786	2	1067.46	1	y8	76.2	27
Peptide3-15aa	ABCA9	ENST00000340001_143_173	MQRPMDELCF*	Nano_L_049	MQRPMDELCF	MQRPMDELC[+57]F	lysC_list3	663.786	2	1067.46	1	y8	76.2	27
Peptide3-15aa	RASSF4	ENST00000340258_41_80	MQWLLDCAMTGRK*	Nano_T_020	MQWLLDCAMTGR	M[+16]QWLLDC[+57]AM[+16]TGR	trypsin_list2	757.333	2	575.265	1	b4	69.38	25
Peptide3-15aa	RASSF4	ENST00000340258_41_80	MQWLLDCAMTGRK*	Nano_L_050	MQWLLDCAMTGRK	M[+16]QWLLDC[+57]AMTGRK	lysC_list3	542.591	3	938.418	1	y8	69.64	27
Peptide3-15aa	RASSF4	ENST00000340258_41_80	MQWLLDCAMTGRK*	Nano_T_020	MQWLLDCAMTGR	M[+16]QWLLDC[+57]AM[+16]TGR	trypsin_list2	757.333	2	1238.57	1	y10	69.38	25
Peptide3-15aa	RASSF4	ENST00000340258_41_80	MQWLLDCAMTGRK*	Nano_T_020	MQWLLDCAMTGR	MQWLLDC[+57]AM[+16]TGR	trypsin_list2	749.336	2	1238.57	1	y10	79.32	29
Peptide3-15aa	RASSF4	ENST00000340258_41_80	MQWLLDCAMTGRK*	Nano_L_050	MQWLLDCAMTGRK	MQWLLDC[+57]AMTGRK	lysC_list3	537.26	3	1051.5	1	y9	78.52	29
Peptide3-15aa	RASSF4	ENST00000340258_41_80	MQWLLDCAMTGRK*	Nano_L_050	MQWLLDCAMTGRK	MQWLLDC[+57]AM[+16]TGRK	lysC_list3	542.591	3	608.318	1	y5	67.46	27
Peptide3-15aa	RASSF4	ENST00000340258_41_80	MQWLLDCAMTGRK*	Nano_T_020	MQWLLDCAMTGR	MQWLLDC[+57]AM[+16]TGR	trypsin_list2	749.336	2	260.106	1	b2	79.32	29
Peptide3-15aa	RASSF4	ENST00000340258_41_80	MQWLLDCAMTGRK*	Nano_L_050	MQWLLDCAMTGRK	MQWLLDC[+57]AM[+16]TGRK	lysC_list3	542.591	3	446.186	1	b3	67.46	27
Peptide3-15aa	RASSF4	ENST00000340258_41_80	MQWLLDCAMTGRK*	Nano_T_020	MQWLLDCAMTGR	M[+16]QWLLDC[+57]AM[+16]TGR	trypsin_list2	757.333	2	276.101	1	b2	69.38	25
Peptide3-15aa	RASSF4	ENST00000340258_41_80	MQWLLDCAMTGRK*	Nano_L_050	MQWLLDCAMTGRK	M[+16]QWLLDC[+57]AMTGRK	lysC_list3	542.591	3	575.265	1	b4	69.85	27
Peptide3-15aa	RASSF4	ENST00000340258_41_80	MQWLLDCAMTGRK*	Nano_L_050	MQWLLDCAMTGRK	MQWLLDC[+57]AM[+16]TGRK	lysC_list3	542.591	3	679.356	1	y6	67.46	27
Peptide3-15aa	RASSF4	ENST00000340258_41_80	MQWLLDCAMTGRK*	Nano_T_020	MQWLLDCAMTGR	MQWLLDC[+57]AM[+16]TGR	trypsin_list2	749.336	2	232.14	1	y2	79.32	29
Peptide3-15aa	RASSF4	ENST00000340258_41_80	MQWLLDCAMTGRK*	Nano_L_050	MQWLLDCAMTGRK	M[+16]QWLLDC[+57]AMTGRK	lysC_list3	542.591	3	1051.5	1	y9	69.64	27
Peptide3-15aa	RASSF4	ENST00000340258_41_80	MQWLLDCAMTGRK*	Nano_T_020	MQWLLDCAMTGR	MQWLLDC[+57]AM[+16]TGR	trypsin_list2	749.336	2	333.188	1	y3	79.32	29
Peptide3-15aa	RASSF4	ENST00000340258_41_80	MQWLLDCAMTGRK*	Nano_T_020	MQWLLDCAMTGR	M[+16]QWLLDC[+57]AM[+16]TGR	trypsin_list2	757.333	2	480.223	1	y4	69.15	25
Peptide3-15aa	RASSF4	ENST00000340258_41_80	MQWLLDCAMTGRK*	Nano_T_020	MQWLLDCAMTGR	MQWLLDC[+57]AM[+16]TGR	trypsin_list2	749.336	2	826.318	1	y7	79.32	29
Peptide3-15aa	RASSF4	ENST00000340258_41_80	MQWLLDCAMTGRK*	Nano_L_050	MQWLLDCAMTGRK	M[+16]QWLLDC[+57]AMTGRK	lysC_list3	542.591	3	823.391	1	y7	69.74	27
Peptide3-15aa	RASSF4	ENST00000340258_41_80	MQWLLDCAMTGRK*	Nano_T_020	MQWLLDCAMTGR	M[+16]QWLLDC[+57]AM[+16]TGR	trypsin_list2	757.333	2	1052.49	1	y9	69.38	25
Peptide3-15aa	RASSF4	ENST00000340258_41_80	MQWLLDCAMTGRK*	Nano_L_050	MQWLLDCAMTGRK	M[+16]QWLLDC[+57]AMTGRK	lysC_list3	542.591	3	276.101	1	b2	69.74	27
Peptide3-15aa	RASSF4	ENST00000340258_41_80	MQWLLDCAMTGRK*	Nano_T_020	MQWLLDCAMTGR	M[+16]QWLLDC[+57]AM[+16]TGR	trypsin_list2	757.333	2	939.402	1	y8	69.38	25
Peptide3-15aa	RASSF4	ENST00000340258_41_80	MQWLLDCAMTGRK*	Nano_L_050	MQWLLDCAMTGRK	M[+16]QWLLDC[+57]AMTGRK	lysC_list3	542.591	3	592.324	1	y5	69.64	27
Peptide3-15aa	RASSF4	ENST00000340258_41_80	MQWLLDCAMTGRK*	Nano_L_050	MQWLLDCAMTGRK	MQWLLDC[+57]AMTGRK	lysC_list3	537.26	3	938.418	1	y8	78.52	29
Peptide3-15aa	RASSF4	ENST00000340258_41_80	MQWLLDCAMTGRK*	Nano_T_020	MQWLLDCAMTGR	M[+16]QWLLDC[+57]AM[+16]TGR	trypsin_list2	757.333	2	462.181	1	b3	69.38	25
Peptide3-15aa	RASSF4	ENST00000340258_41_80	MQWLLDCAMTGRK*	Nano_T_020	MQWLLDCAMTGR	M[+16]QWLLDC[+57]AM[+16]TGR	trypsin_list2	757.333	2	711.291	1	y6	69.43	25
Peptide3-15aa	RASSF4	ENST00000340258_41_80	MQWLLDCAMTGRK*	Nano_L_050	MQWLLDCAMTGRK	MQWLLDC[+57]AMTGRK	lysC_list3	537.26	3	663.361	1	y6	78.52	29
Peptide3-15aa	RASSF4	ENST00000340258_41_80	MQWLLDCAMTGRK*	Nano_T_020	MQWLLDCAMTGR	MQWLLDC[+57]AM[+16]TGR	trypsin_list2	749.336	2	232.111	1	a2	79.32	29
Peptide3-15aa	RASSF4	ENST00000340258_41_80	MQWLLDCAMTGRK*	Nano_T_020	MQWLLDCAMTGR	MQWLLDC[+57]AM[+16]TGR	trypsin_list2	749.336	2	711.291	1	y6	79.32	29
Peptide3-15aa	RASSF4	ENST00000340258_41_80	MQWLLDCAMTGRK*	Nano_T_020	MQWLLDCAMTGR	M[+16]QWLLDC[+57]AM[+16]TGR	trypsin_list2	757.333	2	248.106	1	a2	69.15	25
Peptide3-15aa	RASSF4	ENST00000340258_41_80	MQWLLDCAMTGRK*	Nano_T_020	MQWLLDCAMTGR	MQWLLDC[+57]AM[+16]TGR	trypsin_list2	749.336	2	939.402	1	y8	79.32	29
Peptide3-15aa	RASSF4	ENST00000340258_41_80	MQWLLDCAMTGRK*	Nano_T_020	MQWLLDCAMTGR	MQWLLDC[+57]AM[+16]TGR	trypsin_list2	749.336	2	175.119	1	y1	79.32	29
Peptide3-15aa	RASSF4	ENST00000340258_41_80	MQWLLDCAMTGRK*	Nano_L_050	MQWLLDCAMTGRK	M[+16]QWLLDC[+57]AMTGRK	lysC_list3	542.591	3	462.181	1	b3	69.64	27
Peptide3-15aa	RASSF4	ENST00000340258_41_80	MQWLLDCAMTGRK*	Nano_T_020	MQWLLDCAMTGR	M[+16]QWLLDC[+57]AM[+16]TGR	trypsin_list2	757.333	2	826.318	1	y7	69.38	25
Peptide3-15aa	RASSF4	ENST00000340258_41_80	MQWLLDCAMTGRK*	Nano_L_050	MQWLLDCAMTGRK	MQWLLDC[+57]AM[+16]TGRK	lysC_list3	542.591	3	839.386	1	y7	67.46	27
Peptide3-15aa	RASSF4	ENST00000340258_41_80	MQWLLDCAMTGRK*	Nano_T_020	MQWLLDCAMTGR	MQWLLDC[+57]AM[+16]TGR	trypsin_list2	749.336	2	559.27	1	b4	79.32	29
Peptide3-15aa	RASSF4	ENST00000340258_41_80	MQWLLDCAMTGRK*	Nano_T_020	MQWLLDCAMTGR	M[+16]QWLLDC[+57]AM[+16]TGR	trypsin_list2	757.333	2	688.349	1	b5	69.15	25
Peptide3-15aa	RASSF4	ENST00000340258_41_80	MQWLLDCAMTGRK*	Nano_T_020	MQWLLDCAMTGR	M[+16]QWLLDC[+57]AM[+16]TGR	trypsin_list2	757.333	2	232.14	1	y2	69.38	25
Peptide3-15aa	RASSF4	ENST00000340258_41_80	MQWLLDCAMTGRK*	Nano_T_020	MQWLLDCAMTGR	M[+16]QWLLDC[+57]AM[+16]TGR	trypsin_list2	757.333	2	333.188	1	y3	69.15	25
Peptide3-15aa	RASSF4	ENST00000340258_41_80	MQWLLDCAMTGRK*	Nano_L_050	MQWLLDCAMTGRK	MQWLLDC[+57]AMTGRK	lysC_list3	537.26	3	823.391	1	y7	78.52	29
Peptide3-15aa	RASSF4	ENST00000340258_41_80	MQWLLDCAMTGRK*	Nano_T_020	MQWLLDCAMTGR	MQWLLDC[+57]AM[+16]TGR	trypsin_list2	749.336	2	480.223	1	y4	79.32	29
Peptide3-15aa	RASSF4	ENST00000340258_41_80	MQWLLDCAMTGRK*	Nano_T_020	MQWLLDCAMTGR	MQWLLDC[+57]AM[+16]TGR	trypsin_list2	749.336	2	1052.49	1	y9	79.32	29
Peptide3-15aa	RASSF4	ENST00000340258_41_80	MQWLLDCAMTGRK*	Nano_L_050	MQWLLDCAMTGRK	MQWLLDC[+57]AM[+16]TGRK	lysC_list3	542.591	3	1067.5	1	y9	67.46	27
Peptide3-15aa	RASSF4	ENST00000340258_41_80	MQWLLDCAMTGRK*	Nano_T_020	MQWLLDCAMTGR	MQWLLDC[+57]AM[+16]TGR	trypsin_list2	749.336	2	672.354	1	b5	79.32	29
Peptide3-15aa	RASSF4	ENST00000340258_41_80	MQWLLDCAMTGRK*	Nano_L_050	MQWLLDCAMTGRK	MQWLLDC[+57]AMTGRK	lysC_list3	537.26	3	592.324	1	y5	78.52	29
Peptide3-15aa	RASSF4	ENST00000340258_41_80	MQWLLDCAMTGRK*	Nano_L_050	MQWLLDCAMTGRK	MQWLLDC[+57]AM[+16]TGRK	lysC_list3	542.591	3	360.235	1	y3	67.46	27
Peptide3-15aa	RASSF4	ENST00000340258_41_80	MQWLLDCAMTGRK*	Nano_L_050	MQWLLDCAMTGRK	M[+16]QWLLDC[+57]AMTGRK	lysC_list3	542.591	3	663.361	1	y6	69.64	27
Peptide3-15aa	RASSF4	ENST00000340258_41_80	MQWLLDCAMTGRK*	Nano_L_050	MQWLLDCAMTGRK	MQWLLDC[+57]AM[+16]TGRK	lysC_list3	542.591	3	954.413	1	y8	67.46	27
Peptide3-15aa	RASSF4	ENST00000340258_41_80	MQWLLDCAMTGRK*	Nano_T_020	MQWLLDCAMTGR	MQWLLDC[+57]AM[+16]TGR	trypsin_list2	749.336	2	446.186	1	b3	79.32	29
Peptide3-15aa	RASSF4	ENST00000340258_41_80	MQWLLDCAMTGRK*	Nano_T_020	MQWLLDCAMTGR	M[+16]QWLLDC[+57]AM[+16]TGR	trypsin_list2	757.333	2	551.261	1	y5	69.15	25
Peptide3-15aa	RASSF4	ENST00000340258_41_80	MQWLLDCAMTGRK*	Nano_T_020	MQWLLDCAMTGR	M[+16]QWLLDC[+57]AM[+16]TGR	trypsin_list2	757.333	2	1349.6	1	z11	69.43	25
Peptide3-15aa	RASSF4	ENST00000340258_41_80	MQWLLDCAMTGRK*	Nano_L_050	MQWLLDCAMTGRK	MQWLLDC[+57]AMTGRK	lysC_list3	537.26	3	461.283	1	y4	78.41	29
Peptide3-15aa	RASSF4	ENST00000340258_41_80	MQWLLDCAMTGRK*	Nano_L_050	MQWLLDCAMTGRK	MQWLLDC[+57]AMTGRK	lysC_list3	537.26	3	446.186	1	b3	78.41	29
Peptide3-15aa	RASSF4	ENST00000340258_41_80	MQWLLDCAMTGRK*	Nano_L_050	MQWLLDCAMTGRK	MQWLLDC[+57]AM[+16]TGRK	lysC_list3	542.591	3	461.283	1	y4	67.46	27
Peptide3-15aa	HUWE1	ENST00000342160_409_439	MSMIGCDFRS*	Nano_L_052	MSMIGCDFRS	MSMIGC[+57]DFRS	lysC_list2	602.251	2	684.277	1	y5	61.01	31
Peptide3-15aa	HUWE1	ENST00000342160_409_439	MSMIGCDFRS*	Nano_T_021	MSMIGCDFR	MSMIGC[+57]DFR	trypsin_list1	558.735	2	750.324	1	z6	61.76	27
Peptide3-15aa	HUWE1	ENST00000342160_409_439	MSMIGCDFRS*	Nano_L_052	MSMIGCDFRS	MSMIGC[+57]DFRS	lysC_list2	602.251	2	524.246	1	y4	61.01	31
Peptide3-15aa	HUWE1	ENST00000342160_409_439	MSMIGCDFRS*	Nano_L_052	MSMIGCDFRS	MSMIGC[+57]DFRS	lysC_list2	602.251	2	854.383	1	y7	61.01	31
Peptide3-15aa	HUWE1	ENST00000342160_409_439	MSMIGCDFRS*	Nano_L_052	MSMIGCDFRS	MSMIGC[+57]DFRS	lysC_list2	602.251	2	191.085	1	a2	61.01	31
Peptide3-15aa	HUWE1	ENST00000342160_409_439	MSMIGCDFRS*	Nano_L_052	MSMIGCDFRS	MSMIGC[+57]DFRS	lysC_list2	602.251	2	350.12	1	b3	61.01	31
Peptide3-15aa	HUWE1	ENST00000342160_409_439	MSMIGCDFRS*	Nano_T_021	MSMIGCDFR	MSMIGC[+57]DFR	trypsin_list1	558.735	2	191.085	1	a2	61.76	27
Peptide3-15aa	HUWE1	ENST00000342160_409_439	MSMIGCDFRS*	Nano_T_021	MSMIGCDFR	MSMIGC[+57]DFR	trypsin_list1	558.735	2	305.161	1	z2	61.76	27
Peptide3-15aa	HUWE1	ENST00000342160_409_439	MSMIGCDFRS*	Nano_L_052	MSMIGCDFRS	MSMIGC[+57]DFRS	lysC_list2	602.251	2	1072.46	1	y9	61.01	31
Peptide3-15aa	HUWE1	ENST00000342160_409_439	MSMIGCDFRS*	Nano_T_021	MSMIGCDFR	MSMIGC[+57]DFR	trypsin_list1	558.735	2	420.188	1	z3	61.76	27
Peptide3-15aa	HUWE1	ENST00000342160_409_439	MSMIGCDFRS*	Nano_L_052	MSMIGCDFRS	MSMIGC[+57]DFRS	lysC_list2	602.251	2	985.423	1	y8	61.01	31
Peptide3-15aa	HUWE1	ENST00000342160_409_439	MSMIGCDFRS*	Nano_T_021	MSMIGCDFR	MSMIGC[+57]DFR	trypsin_list1	558.735	2	322.187	1	y2	61.76	27
Peptide3-15aa	HUWE1	ENST00000342160_409_439	MSMIGCDFRS*	Nano_T_021	MSMIGCDFR	MSMIGC[+57]DFR	trypsin_list1	558.735	2	637.24	1	z5	61.76	27
Peptide3-15aa	HUWE1	ENST00000342160_409_439	MSMIGCDFRS*	Nano_T_021	MSMIGCDFR	MSMIGC[+57]DFR	trypsin_list1	558.735	2	654.266	1	y5	61.76	27
Peptide3-15aa	HUWE1	ENST00000342160_409_439	MSMIGCDFRS*	Nano_L_052	MSMIGCDFRS	MSMIGC[+57]DFRS	lysC_list2	602.251	2	262.151	1	y2	61.09	31
Peptide3-15aa	HUWE1	ENST00000342160_409_439	MSMIGCDFRS*	Nano_T_021	MSMIGCDFR	MSMIGC[+57]DFR	trypsin_list1	558.735	2	158.092	1	z1	61.76	27
Peptide3-15aa	HUWE1	ENST00000342160_409_439	MSMIGCDFRS*	Nano_L_052	MSMIGCDFRS	MSMIGC[+57]DFRS	lysC_list2	602.251	2	724.272	1	z6	60.75	31
Peptide3-15aa	HUWE1	ENST00000342160_409_439	MSMIGCDFRS*	Nano_T_021	MSMIGCDFR	MSMIGC[+57]DFR	trypsin_list1	558.735	2	350.12	1	b3	61.76	27
Peptide3-15aa	HUWE1	ENST00000342160_409_439	MSMIGCDFRS*	Nano_T_021	MSMIGCDFR	MSMIGC[+57]DFR	trypsin_list1	558.735	2	219.08	1	b2	61.76	27
Peptide3-15aa	HUWE1	ENST00000342160_409_439	MSMIGCDFRS*	Nano_L_052	MSMIGCDFRS	MSMIGC[+57]DFRS	lysC_list2	602.251	2	409.219	1	y3	61.01	31
Peptide3-15aa	HUWE1	ENST00000342160_409_439	MSMIGCDFRS*	Nano_T_021	MSMIGCDFR	MSMIGC[+57]DFR	trypsin_list1	558.735	2	985.423	1	y8	61.76	27
Peptide3-15aa	HUWE1	ENST00000342160_409_439	MSMIGCDFRS*	Nano_T_021	MSMIGCDFR	MSMIGC[+57]DFR	trypsin_list1	558.735	2	597.245	1	y4	61.76	27
Peptide3-15aa	HUWE1	ENST00000342160_409_439	MSMIGCDFRS*	Nano_T_021	MSMIGCDFR	MSMIGC[+57]DFR	trypsin_list1	558.735	2	437.214	1	y3	61.76	27
Peptide3-15aa	HUWE1	ENST00000342160_409_439	MSMIGCDFRS*	Nano_T_021	MSMIGCDFR	MSMIGC[+57]DFR	trypsin_list1	558.735	2	898.391	1	y7	61.76	27
Peptide3-15aa	HUWE1	ENST00000342160_409_439	MSMIGCDFRS*	Nano_T_021	MSMIGCDFR	MSMIGC[+57]DFR	trypsin_list1	558.735	2	580.218	1	z4	61.82	27
Peptide3-15aa	HUWE1	ENST00000342160_409_439	MSMIGCDFRS*	Nano_L_052	MSMIGCDFRS	MSMIGC[+57]DFRS	lysC_list2	602.251	2	741.298	1	y6	61.01	31
Peptide3-15aa	HUWE1	ENST00000342160_409_439	MSMIGCDFRS*	Nano_T_021	MSMIGCDFR	MSMIGC[+57]DFR	trypsin_list1	558.735	2	767.35	1	y6	61.76	27
Peptide3-15aa	RCBTB2	ENST00000344532_267_294	MTEYWVPEI*	Nano_L_053	MTEYWVPEI	M[+16]TEYWVPEI	lysC_list1	592.271	2	826.344	1	b6	90.63	29
Peptide3-15aa	RCBTB2	ENST00000344532_267_294	MTEYWVPEI*	Nano_L_053	MTEYWVPEI	M[+16]TEYWVPEI	lysC_list1	592.271	2	358.197	1	y3	90.63	29
Peptide3-15aa	RCBTB2	ENST00000344532_267_294	MTEYWVPEI*	Nano_L_053	MTEYWVPEI	M[+16]TEYWVPEI	lysC_list1	592.271	2	221.095	1	a2	90.63	29
Peptide3-15aa	RCBTB2	ENST00000344532_267_294	MTEYWVPEI*	Nano_L_053	MTEYWVPEI	M[+16]TEYWVPEI	lysC_list1	592.271	2	132.102	1	y1	90.63	29
Peptide3-15aa	RCBTB2	ENST00000344532_267_294	MTEYWVPEI*	Nano_L_053	MTEYWVPEI	M[+16]TEYWVPEI	lysC_list1	592.271	2	261.144	1	y2	90.63	29
Peptide3-15aa	RCBTB2	ENST00000344532_267_294	MTEYWVPEI*	Nano_L_053	MTEYWVPEI	M[+16]TEYWVPEI	lysC_list1	592.271	2	249.09	1	b2	90.63	29
Peptide3-15aa	RCBTB2	ENST00000344532_267_294	MTEYWVPEI*	Nano_L_053	MTEYWVPEI	M[+16]TEYWVPEI	lysC_list1	592.271	2	378.133	1	b3	90.63	29
Peptide3-15aa	RCBTB2	ENST00000344532_267_294	MTEYWVPEI*	Nano_L_053	MTEYWVPEI	M[+16]TEYWVPEI	lysC_list1	592.271	2	727.276	1	b5	90.63	29
Peptide3-15aa	RCBTB2	ENST00000344532_267_294	MTEYWVPEI*	Nano_L_053	MTEYWVPEI	M[+16]TEYWVPEI	lysC_list1	592.271	2	541.196	1	b4	90.63	29
Peptide3-15aa	RCBTB2	ENST00000344532_267_294	MTEYWVPEI*	Nano_L_053	MTEYWVPEI	M[+16]TEYWVPEI	lysC_list1	592.271	2	457.266	1	y4	90.63	29
Peptide3-15aa	MBNL2	ENST00000345429_57_90	MRTIYMEVSFS*	Nano_T_022	TIYMEVSFS	TIYM[+16]EVSFS	trypsin_list2	546.75	2	525.238	1	b4	73.58	25
Peptide3-15aa	MBNL2	ENST00000345429_57_90	MRTIYMEVSFS*	Nano_L_054	MRTIYMEVSFS	M[+16]RTIYM[+16]EVSFS	lysC_list3	698.318	2	957.417	1	b7	65.33	25
Peptide3-15aa	MBNL2	ENST00000345429_57_90	MRTIYMEVSFS*	Nano_T_022	TIYMEVSFS	TIYM[+16]EVSFS	trypsin_list2	546.75	2	753.349	1	b6	73.51	25
Peptide3-15aa	MBNL2	ENST00000345429_57_90	MRTIYMEVSFS*	Nano_L_054	MRTIYMEVSFS	M[+16]RTIYM[+16]EVSFS	lysC_list3	698.318	2	340.15	1	y3	65.22	25
Peptide3-15aa	MBNL2	ENST00000345429_57_90	MRTIYMEVSFS*	Nano_L_054	MRTIYMEVSFS	M[+16]RTIYM[+16]EVSFS	lysC_list3	698.318	2	1056.49	1	b8	65.33	25
Peptide3-15aa	MBNL2	ENST00000345429_57_90	MRTIYMEVSFS*	Nano_T_022	TIYMEVSFS	TIYM[+16]EVSFS	trypsin_list2	546.75	2	378.202	1	b3	73.51	25
Peptide3-15aa	MBNL2	ENST00000345429_57_90	MRTIYMEVSFS*	Nano_L_054	MRTIYMEVSFS	M[+16]RTIYM[+16]EVSFS	lysC_list3	698.318	2	253.118	1	y2	65.33	25
Peptide3-15aa	MBNL2	ENST00000345429_57_90	MRTIYMEVSFS*	Nano_T_022	TIYMEVSFS	TIYM[+16]EVSFS	trypsin_list2	546.75	2	840.381	1	b7	73.51	25
Peptide3-15aa	MBNL2	ENST00000345429_57_90	MRTIYMEVSFS*	Nano_T_022	TIYMEVSFS	TIYM[+16]EVSFS	trypsin_list2	546.75	2	340.15	1	y3	73.56	25
Peptide3-15aa	MBNL2	ENST00000345429_57_90	MRTIYMEVSFS*	Nano_T_022	TIYMEVSFS	TIYM[+16]EVSFS	trypsin_list2	546.75	2	106.05	1	y1	73.58	25
Peptide3-15aa	MBNL2	ENST00000345429_57_90	MRTIYMEVSFS*	Nano_L_054	MRTIYMEVSFS	M[+16]RTIYM[+16]EVSFS	lysC_list3	698.318	2	681.339	1	b5	65.33	25
Peptide3-15aa	MBNL2	ENST00000345429_57_90	MRTIYMEVSFS*	Nano_L_054	MRTIYMEVSFS	M[+16]RTIYM[+16]EVSFS	lysC_list3	698.318	2	828.374	1	b6	65.33	25
Peptide3-15aa	MBNL2	ENST00000345429_57_90	MRTIYMEVSFS*	Nano_L_054	MRTIYMEVSFS	M[+16]RTIYM[+16]EVSFS	lysC_list3	698.318	2	304.144	1	b2	65.22	25
Peptide3-15aa	MBNL2	ENST00000345429_57_90	MRTIYMEVSFS*	Nano_T_022	TIYMEVSFS	TIYM[+16]EVSFS	trypsin_list2	546.75	2	253.118	1	y2	73.56	25
Peptide3-15aa	MBNL2	ENST00000345429_57_90	MRTIYMEVSFS*	Nano_L_054	MRTIYMEVSFS	M[+16]RTIYM[+16]EVSFS	lysC_list3	698.318	2	518.276	1	b4	65.33	25
Peptide3-15aa	MBNL2	ENST00000345429_57_90	MRTIYMEVSFS*	Nano_T_022	TIYMEVSFS	TIYM[+16]EVSFS	trypsin_list2	546.75	2	187.144	1	a2	73.58	25
Peptide3-15aa	MBNL2	ENST00000345429_57_90	MRTIYMEVSFS*	Nano_T_022	TIYMEVSFS	TIYM[+16]EVSFS	trypsin_list2	546.75	2	215.139	1	b2	73.58	25
Peptide3-15aa	MBNL2	ENST00000345429_57_90	MRTIYMEVSFS*	Nano_L_054	MRTIYMEVSFS	M[+16]RTIYM[+16]EVSFS	lysC_list3	698.318	2	1143.52	1	b9	65.33	25
Peptide3-15aa	MBNL2	ENST00000345429_57_90	MRTIYMEVSFS*	Nano_T_022	TIYMEVSFS	TIYM[+16]EVSFS	trypsin_list2	546.75	2	654.28	1	b5	73.58	25
Peptide3-15aa	COA4	ENST00000355693_149_194	MYRGSPTACETQAAA*	Nano_L_055	MYRGSPTACETQAAA	MYRGSPTAC[+57]ETQAAA	lysC_list3	807.356	2	1382.58	1	b12	31.41	35
Peptide3-15aa	COA4	ENST00000355693_149_194	MYRGSPTACETQAAA*	Nano_L_055	MYRGSPTACETQAAA	MYRGSPTAC[+57]ETQAAA	lysC_list3	807.356	2	232.129	1	y3	31.41	35
Peptide3-15aa	COA4	ENST00000355693_149_194	MYRGSPTACETQAAA*	Nano_L_055	MYRGSPTACETQAAA	MYRGSPTAC[+57]ETQAAA	lysC_list3	807.356	2	1153.48	1	b10	31.41	35
Peptide3-15aa	COA4	ENST00000355693_149_194	MYRGSPTACETQAAA*	Nano_T_023	GSPTACETQAAA	GSPTAC[+57]ETQAAA	trypsin_list1	582.254	2	343.161	1	b4	23.43	25
Peptide3-15aa	COA4	ENST00000355693_149_194	MYRGSPTACETQAAA*	Nano_T_023	GSPTACETQAAA	GSPTAC[+57]ETQAAA	trypsin_list1	582.254	2	145.061	1	b2	23.43	25
Peptide3-15aa	COA4	ENST00000355693_149_194	MYRGSPTACETQAAA*	Nano_L_055	MYRGSPTACETQAAA	MYRGSPTAC[+57]ETQAAA	lysC_list3	807.356	2	1024.43	1	b9	31.41	35
Peptide3-15aa	COA4	ENST00000355693_149_194	MYRGSPTACETQAAA*	Nano_T_023	GSPTACETQAAA	GSPTAC[+57]ETQAAA	trypsin_list1	582.254	2	750.309	1	y7	23.43	25
Peptide3-15aa	COA4	ENST00000355693_149_194	MYRGSPTACETQAAA*	Nano_T_023	GSPTACETQAAA	GSPTAC[+57]ETQAAA	trypsin_list1	582.254	2	932.378	1	b9	23.43	25
Peptide3-15aa	COA4	ENST00000355693_149_194	MYRGSPTACETQAAA*	Nano_L_055	MYRGSPTACETQAAA	MYRGSPTAC[+57]ETQAAA	lysC_list3	807.356	2	1254.52	1	b11	31.41	35
Peptide3-15aa	COA4	ENST00000355693_149_194	MYRGSPTACETQAAA*	Nano_T_023	GSPTACETQAAA	GSPTAC[+57]ETQAAA	trypsin_list1	582.254	2	360.188	1	y4	23.43	25
Peptide3-15aa	COA4	ENST00000355693_149_194	MYRGSPTACETQAAA*	Nano_L_055	MYRGSPTACETQAAA	MYRGSPTAC[+57]ETQAAA	lysC_list3	807.356	2	821.346	1	y8	31.41	35
Peptide3-15aa	COA4	ENST00000355693_149_194	MYRGSPTACETQAAA*	Nano_T_023	GSPTACETQAAA	GSPTAC[+57]ETQAAA	trypsin_list1	582.254	2	703.272	1	b7	23.43	25
Peptide3-15aa	COA4	ENST00000355693_149_194	MYRGSPTACETQAAA*	Nano_T_023	GSPTACETQAAA	GSPTAC[+57]ETQAAA	trypsin_list1	582.254	2	232.129	1	y3	23.43	25
Peptide3-15aa	COA4	ENST00000355693_149_194	MYRGSPTACETQAAA*	Nano_T_023	GSPTACETQAAA	GSPTAC[+57]ETQAAA	trypsin_list1	582.254	2	414.198	1	b5	23.43	25
Peptide3-15aa	COA4	ENST00000355693_149_194	MYRGSPTACETQAAA*	Nano_T_023	GSPTACETQAAA	GSPTAC[+57]ETQAAA	trypsin_list1	582.254	2	574.229	1	b6	23.43	25
Peptide3-15aa	COA4	ENST00000355693_149_194	MYRGSPTACETQAAA*	Nano_L_055	MYRGSPTACETQAAA	MYRGSPTAC[+57]ETQAAA	lysC_list3	807.356	2	864.403	1	b8	31.41	35
Peptide3-15aa	COA4	ENST00000355693_149_194	MYRGSPTACETQAAA*	Nano_L_055	MYRGSPTACETQAAA	MYRGSPTAC[+57]ETQAAA	lysC_list3	807.356	2	595.266	1	b5	31.41	35
Peptide3-15aa	COA4	ENST00000355693_149_194	MYRGSPTACETQAAA*	Nano_T_023	GSPTACETQAAA	GSPTAC[+57]ETQAAA	trypsin_list1	582.254	2	461.235	1	y5	23.43	25
Peptide3-15aa	COA4	ENST00000355693_149_194	MYRGSPTACETQAAA*	Nano_L_055	MYRGSPTACETQAAA	MYRGSPTAC[+57]ETQAAA	lysC_list3	807.356	2	793.366	1	b7	31.41	35
Peptide3-15aa	COA4	ENST00000355693_149_194	MYRGSPTACETQAAA*	Nano_L_055	MYRGSPTACETQAAA	MYRGSPTAC[+57]ETQAAA	lysC_list3	807.356	2	451.212	1	b3	31.41	35
Peptide3-15aa	COA4	ENST00000355693_149_194	MYRGSPTACETQAAA*	Nano_T_023	GSPTACETQAAA	GSPTAC[+57]ETQAAA	trypsin_list1	582.254	2	804.319	1	b8	23.43	25
Peptide3-15aa	COA4	ENST00000355693_149_194	MYRGSPTACETQAAA*	Nano_L_055	MYRGSPTACETQAAA	MYRGSPTAC[+57]ETQAAA	lysC_list3	807.356	2	161.092	1	y2	31.41	35
Peptide3-15aa	COA4	ENST00000355693_149_194	MYRGSPTACETQAAA*	Nano_T_023	GSPTACETQAAA	GSPTAC[+57]ETQAAA	trypsin_list1	582.254	2	161.092	1	y2	23.43	25
Peptide3-15aa	TMEM259	ENST00000356663_70_94	MAAAAGRP*	Nano_L_148	MAAAAGRP	MAAAAGRP	lysC_list3	372.695	2	312.167	1	z3	13.8	27
Peptide3-15aa	TMEM259	ENST00000356663_70_94	MAAAAGRP*	Nano_L_148	MAAAAGRP	M[+16]AAAAGRP	lysC_list3	380.692	2	329.193	1	y3	32.51	27
Peptide3-15aa	TMEM259	ENST00000356663_70_94	MAAAAGRP*	Nano_L_148	MAAAAGRP	MAAAAGRP	lysC_list3	372.695	2	400.23	1	y4	13.8	27
Peptide3-15aa	TMEM259	ENST00000356663_70_94	MAAAAGRP*	Nano_L_148	MAAAAGRP	MAAAAGRP	lysC_list3	372.695	2	329.193	1	y3	13.8	27
Peptide3-15aa	TMEM259	ENST00000356663_70_94	MAAAAGRP*	Nano_L_148	MAAAAGRP	M[+16]AAAAGRP	lysC_list3	380.692	2	116.071	1	y1	32.59	27
Peptide3-15aa	TMEM259	ENST00000356663_70_94	MAAAAGRP*	Nano_L_148	MAAAAGRP	M[+16]AAAAGRP	lysC_list3	380.692	2	191.085	1	a2	32.51	27
Peptide3-15aa	TMEM259	ENST00000356663_70_94	MAAAAGRP*	Nano_L_148	MAAAAGRP	MAAAAGRP	lysC_list3	372.695	2	203.085	1	b2	13.8	27
Peptide3-15aa	TMEM259	ENST00000356663_70_94	MAAAAGRP*	Nano_L_148	MAAAAGRP	MAAAAGRP	lysC_list3	372.695	2	175.09	1	a2	13.8	27
Peptide3-15aa	TMEM259	ENST00000356663_70_94	MAAAAGRP*	Nano_L_148	MAAAAGRP	M[+16]AAAAGRP	lysC_list3	380.692	2	290.117	1	b3	32.51	27
Peptide3-15aa	TMEM259	ENST00000356663_70_94	MAAAAGRP*	Nano_L_148	MAAAAGRP	M[+16]AAAAGRP	lysC_list3	380.692	2	471.267	1	y5	32.51	27
Peptide3-15aa	TMEM259	ENST00000356663_70_94	MAAAAGRP*	Nano_L_148	MAAAAGRP	M[+16]AAAAGRP	lysC_list3	380.692	2	219.08	1	b2	32.51	27
Peptide3-15aa	TMEM259	ENST00000356663_70_94	MAAAAGRP*	Nano_L_148	MAAAAGRP	MAAAAGRP	lysC_list3	372.695	2	471.267	1	y5	13.8	27
Peptide3-15aa	TMEM259	ENST00000356663_70_94	MAAAAGRP*	Nano_L_148	MAAAAGRP	MAAAAGRP	lysC_list3	372.695	2	274.122	1	b3	13.8	27
Peptide3-15aa	TMEM259	ENST00000356663_70_94	MAAAAGRP*	Nano_L_148	MAAAAGRP	M[+16]AAAAGRP	lysC_list3	380.692	2	542.305	1	y6	32.51	27
Peptide3-15aa	TMEM259	ENST00000356663_70_94	MAAAAGRP*	Nano_L_148	MAAAAGRP	M[+16]AAAAGRP	lysC_list3	380.692	2	312.167	1	z3	32.51	27
Peptide3-15aa	TMEM259	ENST00000356663_70_94	MAAAAGRP*	Nano_L_148	MAAAAGRP	MAAAAGRP	lysC_list3	372.695	2	542.305	1	y6	13.8	27
Peptide3-15aa	TMEM259	ENST00000356663_70_94	MAAAAGRP*	Nano_L_148	MAAAAGRP	MAAAAGRP	lysC_list3	372.695	2	613.342	1	y7	13.8	27
Peptide3-15aa	TMEM71	ENST00000356838_81_123	MCVGICEKKRICEV*	Nano_L_056	MCVGICEK	MC[+57]VGIC[+57]EK	lysC_list2	498.719	2	276.155	1	y2	38.12	25
Peptide3-15aa	TMEM71	ENST00000356838_81_123	MCVGICEKKRICEV*	Nano_L_056	MCVGICEK	MC[+57]VGIC[+57]EK	lysC_list2	498.719	2	264.083	1	a2	38.12	25
Peptide3-15aa	TMEM71	ENST00000356838_81_123	MCVGICEKKRICEV*	Nano_L_056	MCVGICEK	MC[+57]VGIC[+57]EK	lysC_list2	498.719	2	419.159	1	z3	38.12	25
Peptide3-15aa	TMEM71	ENST00000356838_81_123	MCVGICEKKRICEV*	Nano_L_056	MCVGICEK	MC[+57]VGIC[+57]EK	lysC_list2	498.719	2	705.36	1	y6	38.12	25
Peptide3-15aa	TMEM71	ENST00000356838_81_123	MCVGICEKKRICEV*	Nano_L_056	MCVGICEK	MC[+57]VGIC[+57]EK	lysC_list2	498.719	2	292.078	1	b2	38.12	25
Peptide3-15aa	TMEM71	ENST00000356838_81_123	MCVGICEKKRICEV*	Nano_L_056	MCVGICEK	MC[+57]VGIC[+57]EK	lysC_list2	498.719	2	606.292	1	y5	38.12	25
Peptide3-15aa	TMEM71	ENST00000356838_81_123	MCVGICEKKRICEV*	Nano_L_056	MCVGICEK	MC[+57]VGIC[+57]EK	lysC_list2	498.719	2	391.147	1	b3	38.12	25
Peptide3-15aa	TMEM71	ENST00000356838_81_123	MCVGICEKKRICEV*	Nano_L_056	MCVGICEK	MC[+57]VGIC[+57]EK	lysC_list2	498.719	2	549.27	1	y4	38.12	25
Peptide3-15aa	TMEM71	ENST00000356838_81_123	MCVGICEKKRICEV*	Nano_L_056	MCVGICEK	MC[+57]VGIC[+57]EK	lysC_list2	498.719	2	130.086	1	z1	38.12	25
Peptide3-15aa	TMEM71	ENST00000356838_81_123	MCVGICEKKRICEV*	Nano_L_056	MCVGICEK	MC[+57]VGIC[+57]EK	lysC_list2	498.719	2	147.113	1	y1	38.12	25
Peptide3-15aa	TMEM71	ENST00000356838_81_123	MCVGICEKKRICEV*	Nano_L_056	MCVGICEK	MC[+57]VGIC[+57]EK	lysC_list2	498.719	2	865.391	1	y7	38.12	25
Peptide3-15aa	TMEM71	ENST00000356838_81_123	MCVGICEKKRICEV*	Nano_L_056	MCVGICEK	MC[+57]VGIC[+57]EK	lysC_list2	498.719	2	848.364	1	z7	38.12	25
Peptide3-15aa	TMEM71	ENST00000356838_81_123	MCVGICEKKRICEV*	Nano_L_056	MCVGICEK	MC[+57]VGIC[+57]EK	lysC_list2	498.719	2	436.186	1	y3	38.12	25
Peptide3-15aa	TMEM71	ENST00000356838_81_123	MCVGICEKKRICEV*	Nano_L_056	MCVGICEK	MC[+57]VGIC[+57]EK	lysC_list2	498.719	2	448.168	1	b4	38.12	25
Peptide3-15aa	COPS5	ENST00000357849_192_210	MAAPRV*	Nano_L_057	MAAPRV	MAAPRV	lysC_list2	644.355	1	425.251	1	z4	31.37	31
Peptide3-15aa	COPS5	ENST00000357849_192_210	MAAPRV*	Nano_L_057	MAAPRV	MAAPRV	lysC_list2	644.355	1	371.175	1	b4	31.37	31
Peptide3-15aa	COPS5	ENST00000357849_192_210	MAAPRV*	Nano_L_057	MAAPRV	MAAPRV	lysC_list2	644.355	1	513.314	1	y5	31.37	31
Peptide3-15aa	COPS5	ENST00000357849_192_210	MAAPRV*	Nano_L_057	MAAPRV	MAAPRV	lysC_list2	644.355	1	203.085	1	b2	31.37	31
Peptide3-15aa	COPS5	ENST00000357849_192_210	MAAPRV*	Nano_L_057	MAAPRV	MAAPRV	lysC_list2	644.355	1	354.214	1	z3	31.37	31
Peptide3-15aa	COPS5	ENST00000357849_192_210	MAAPRV*	Nano_L_057	MAAPRV	MAAPRV	lysC_list2	644.355	1	527.276	1	b5	31.37	31
Peptide3-15aa	COPS5	ENST00000357849_192_210	MAAPRV*	Nano_L_057	MAAPRV	MAAPRV	lysC_list2	644.355	1	175.09	1	a2	31.37	31
Peptide3-15aa	COPS5	ENST00000357849_192_210	MAAPRV*	Nano_L_057	MAAPRV	MAAPRV	lysC_list2	644.355	1	442.277	1	y4	31.37	31
Peptide3-15aa	COPS5	ENST00000357849_192_210	MAAPRV*	Nano_L_057	MAAPRV	MAAPRV	lysC_list2	644.355	1	274.122	1	b3	31.37	31
Peptide3-15aa	RAD23B	ENST00000358015_12_33	MAATILW*	Nano_L_058	MAATILW	M[+16]AATILW	lysC_list3	821.423	1	318.181	1	y2	84.16	29
Peptide3-15aa	RAD23B	ENST00000358015_12_33	MAATILW*	Nano_L_058	MAATILW	M[+16]AATILW	lysC_list3	821.423	1	205.097	1	y1	84.16	29
Peptide3-15aa	RAD23B	ENST00000358015_12_33	MAATILW*	Nano_L_058	MAATILW	M[+16]AATILW	lysC_list3	821.423	1	504.249	1	b5	84.16	29
Peptide3-15aa	RAD23B	ENST00000358015_12_33	MAATILW*	Nano_L_058	MAATILW	M[+16]AATILW	lysC_list3	821.423	1	219.08	1	b2	84.16	29
Peptide3-15aa	RAD23B	ENST00000358015_12_33	MAATILW*	Nano_L_058	MAATILW	M[+16]AATILW	lysC_list3	821.423	1	290.117	1	b3	84.16	29
Peptide3-15aa	RAD23B	ENST00000358015_12_33	MAATILW*	Nano_L_058	MAATILW	M[+16]AATILW	lysC_list3	821.423	1	191.085	1	a2	84.16	29
Peptide3-15aa	RAD23B	ENST00000358015_12_33	MAATILW*	Nano_L_058	MAATILW	M[+16]AATILW	lysC_list3	821.423	1	391.165	1	b4	84.16	29
Peptide3-15aa	RAD23B	ENST00000358015_12_33	MAATILW*	Nano_L_058	MAATILW	M[+16]AATILW	lysC_list3	821.423	1	617.333	1	b6	84.16	29
Peptide3-15aa	NF1	ENST00000358273_68_110	MAASRTVMAVGRRR*	Nano_T_024	TVMAVGR	TVM[+16]AVGR	trypsin_list2	375.202	2	173.128	1	a2	6.06	29
Peptide3-15aa	NF1	ENST00000358273_68_110	MAASRTVMAVGRRR*	Nano_T_024	TVMAVGR	TVM[+16]AVGR	trypsin_list2	375.202	2	158.092	1	z1	6.06	29
Peptide3-15aa	NF1	ENST00000358273_68_110	MAASRTVMAVGRRR*	Nano_T_024	TVMAVGR	TVM[+16]AVGR	trypsin_list2	375.202	2	648.35	1	y6	6.11	29
Peptide3-15aa	NF1	ENST00000358273_68_110	MAASRTVMAVGRRR*	Nano_T_024	TVMAVGR	TVM[+16]AVGR	trypsin_list2	375.202	2	201.123	1	b2	6.08	29
Peptide3-15aa	NF1	ENST00000358273_68_110	MAASRTVMAVGRRR*	Nano_T_024	TVMAVGR	TVM[+16]AVGR	trypsin_list2	375.202	2	549.281	1	y5	6	29
Peptide3-15aa	NF1	ENST00000358273_68_110	MAASRTVMAVGRRR*	Nano_T_024	TVMAVGR	TVM[+16]AVGR	trypsin_list2	375.202	2	348.159	1	b3	6.08	29
Peptide3-15aa	NF1	ENST00000358273_68_110	MAASRTVMAVGRRR*	Nano_T_024	TVMAVGR	TVM[+16]AVGR	trypsin_list2	375.202	2	232.14	1	y2	6.13	29
Peptide3-15aa	NF1	ENST00000358273_68_110	MAASRTVMAVGRRR*	Nano_T_024	TVMAVGR	TVM[+16]AVGR	trypsin_list2	375.202	2	314.182	1	z3	5.95	29
Peptide3-15aa	NF1	ENST00000358273_68_110	MAASRTVMAVGRRR*	Nano_T_024	TVMAVGR	TVM[+16]AVGR	trypsin_list2	375.202	2	215.114	1	z2	6.06	29
Peptide3-15aa	NF1	ENST00000358273_68_110	MAASRTVMAVGRRR*	Nano_T_024	TVMAVGR	TVM[+16]AVGR	trypsin_list2	375.202	2	331.209	1	y3	6.06	29
Peptide3-15aa	PLXNB2	ENST00000359337_30_51	MLAWSRN*	Nano_L_060	MLAWSRN	MLAWSRN	lysC_list1	439.221	2	272.135	1	z2	45.17	25
Peptide3-15aa	PLXNB2	ENST00000359337_30_51	MLAWSRN*	Nano_T_025	MLAWSR	MLAWSR	trypsin_list2	382.2	2	245.124	1	z2	47.23	27
Peptide3-15aa	PLXNB2	ENST00000359337_30_51	MLAWSRN*	Nano_T_025	MLAWSR	MLAWSR	trypsin_list2	382.2	2	431.204	1	z3	47.27	27
Peptide3-15aa	PLXNB2	ENST00000359337_30_51	MLAWSRN*	Nano_T_025	MLAWSR	MLAWSR	trypsin_list2	382.2	2	502.241	1	z4	47.23	27
Peptide3-15aa	PLXNB2	ENST00000359337_30_51	MLAWSRN*	Nano_T_025	MLAWSR	MLAWSR	trypsin_list2	382.2	2	245.132	1	b2	47.23	27
Peptide3-15aa	PLXNB2	ENST00000359337_30_51	MLAWSRN*	Nano_L_060	MLAWSRN	MLAWSRN	lysC_list1	439.221	2	376.194	1	y3	45.17	25
Peptide3-15aa	PLXNB2	ENST00000359337_30_51	MLAWSRN*	Nano_L_060	MLAWSRN	MLAWSRN	lysC_list1	439.221	2	562.273	1	y4	45.17	25
Peptide3-15aa	PLXNB2	ENST00000359337_30_51	MLAWSRN*	Nano_T_025	MLAWSR	MLAWSR	trypsin_list2	382.2	2	448.23	1	y3	47.23	27
Peptide3-15aa	PLXNB2	ENST00000359337_30_51	MLAWSRN*	Nano_L_060	MLAWSRN	MLAWSRN	lysC_list1	439.221	2	217.137	1	a2	45.17	25
Peptide3-15aa	PLXNB2	ENST00000359337_30_51	MLAWSRN*	Nano_T_025	MLAWSR	MLAWSR	trypsin_list2	382.2	2	217.137	1	a2	47.23	27
Peptide3-15aa	PLXNB2	ENST00000359337_30_51	MLAWSRN*	Nano_T_025	MLAWSR	MLAWSR	trypsin_list2	382.2	2	519.267	1	y4	47.23	27
Peptide3-15aa	PLXNB2	ENST00000359337_30_51	MLAWSRN*	Nano_T_025	MLAWSR	MLAWSR	trypsin_list2	382.2	2	262.151	1	y2	47.23	27
Peptide3-15aa	PLXNB2	ENST00000359337_30_51	MLAWSRN*	Nano_L_060	MLAWSRN	MLAWSRN	lysC_list1	439.221	2	616.284	1	z5	45.17	25
Peptide3-15aa	PLXNB2	ENST00000359337_30_51	MLAWSRN*	Nano_L_060	MLAWSRN	MLAWSRN	lysC_list1	439.221	2	746.394	1	y6	45.17	25
Peptide3-15aa	PLXNB2	ENST00000359337_30_51	MLAWSRN*	Nano_T_025	MLAWSR	MLAWSR	trypsin_list2	382.2	2	316.169	1	b3	47.23	27
Peptide3-15aa	PLXNB2	ENST00000359337_30_51	MLAWSRN*	Nano_L_060	MLAWSRN	MLAWSRN	lysC_list1	439.221	2	316.169	1	b3	45.17	25
Peptide3-15aa	PLXNB2	ENST00000359337_30_51	MLAWSRN*	Nano_T_025	MLAWSR	MLAWSR	trypsin_list2	382.2	2	502.248	1	b4	47.23	27
Peptide3-15aa	PLXNB2	ENST00000359337_30_51	MLAWSRN*	Nano_T_025	MLAWSR	MLAWSR	trypsin_list2	382.2	2	632.351	1	y5	47.23	27
Peptide3-15aa	PLXNB2	ENST00000359337_30_51	MLAWSRN*	Nano_L_060	MLAWSRN	MLAWSRN	lysC_list1	439.221	2	245.132	1	b2	45.17	25
Peptide3-15aa	PLXNB2	ENST00000359337_30_51	MLAWSRN*	Nano_L_060	MLAWSRN	MLAWSRN	lysC_list1	439.221	2	633.31	1	y5	45.17	25
Peptide3-15aa	PLXNB2	ENST00000359337_30_51	MLAWSRN*	Nano_T_025	MLAWSR	MLAWSR	trypsin_list2	382.2	2	615.325	1	z5	47.23	27
Peptide3-15aa	PLXNB2	ENST00000359337_30_51	MLAWSRN*	Nano_L_060	MLAWSRN	MLAWSRN	lysC_list1	439.221	2	289.162	1	y2	45.17	25
Peptide3-15aa	STAT1	ENST00000361099_251_272	MPSSRAV*	Nano_L_061	MPSSRAV	MPSSRAV	lysC_list2	374.195	2	599.315	1	z6	19.81	27
Peptide3-15aa	STAT1	ENST00000361099_251_272	MPSSRAV*	Nano_L_061	MPSSRAV	MPSSRAV	lysC_list2	374.195	2	432.257	1	y4	19.81	27
Peptide3-15aa	STAT1	ENST00000361099_251_272	MPSSRAV*	Nano_L_061	MPSSRAV	MPSSRAV	lysC_list2	374.195	2	616.341	1	y6	19.84	27
Peptide3-15aa	STAT1	ENST00000361099_251_272	MPSSRAV*	Nano_L_061	MPSSRAV	MPSSRAV	lysC_list2	374.195	2	316.133	1	b3	19.81	27
Peptide3-15aa	STAT1	ENST00000361099_251_272	MPSSRAV*	Nano_L_061	MPSSRAV	MPSSRAV	lysC_list2	374.195	2	229.101	1	b2	19.84	27
Peptide3-15aa	STAT1	ENST00000361099_251_272	MPSSRAV*	Nano_L_061	MPSSRAV	MPSSRAV	lysC_list2	374.195	2	201.106	1	a2	19.81	27
Peptide3-15aa	STAT1	ENST00000361099_251_272	MPSSRAV*	Nano_L_061	MPSSRAV	MPSSRAV	lysC_list2	374.195	2	345.224	1	y3	19.81	27
Peptide3-15aa	FAM110B	ENST00000361488_699_729	MKATVAVNEL*	Nano_L_062	ATVAVNEL	ATVAVNEL	lysC_list2	816.446	1	556.309	1	b6	57.4	35
Peptide3-15aa	FAM110B	ENST00000361488_699_729	MKATVAVNEL*	Nano_L_062	ATVAVNEL	ATVAVNEL	lysC_list2	816.446	1	474.256	1	y4	57.91	35
Peptide3-15aa	FAM110B	ENST00000361488_699_729	MKATVAVNEL*	Nano_L_062	ATVAVNEL	ATVAVNEL	lysC_list2	816.446	1	375.187	1	y3	57.65	35
Peptide3-15aa	FAM110B	ENST00000361488_699_729	MKATVAVNEL*	Nano_L_062	ATVAVNEL	ATVAVNEL	lysC_list2	816.446	1	261.144	1	y2	57.65	35
Peptide3-15aa	FAM110B	ENST00000361488_699_729	MKATVAVNEL*	Nano_L_062	ATVAVNEL	ATVAVNEL	lysC_list2	816.446	1	272.16	1	b3	57.65	35
Peptide3-15aa	FAM110B	ENST00000361488_699_729	MKATVAVNEL*	Nano_L_062	ATVAVNEL	ATVAVNEL	lysC_list2	816.446	1	358.161	1	z3	57.65	35
Peptide3-15aa	FAM110B	ENST00000361488_699_729	MKATVAVNEL*	Nano_L_062	ATVAVNEL	ATVAVNEL	lysC_list2	816.446	1	457.229	1	z4	57.65	35
Peptide3-15aa	FAM110B	ENST00000361488_699_729	MKATVAVNEL*	Nano_L_062	ATVAVNEL	ATVAVNEL	lysC_list2	816.446	1	442.266	1	b5	57.65	35
Peptide3-15aa	FAM110B	ENST00000361488_699_729	MKATVAVNEL*	Nano_L_062	ATVAVNEL	ATVAVNEL	lysC_list2	816.446	1	343.198	1	b4	57.65	35
Peptide3-15aa	FAM110B	ENST00000361488_699_729	MKATVAVNEL*	Nano_L_062	ATVAVNEL	ATVAVNEL	lysC_list2	816.446	1	685.352	1	b7	57.4	35
Peptide3-15aa	FAM110B	ENST00000361488_699_729	MKATVAVNEL*	Nano_L_062	ATVAVNEL	ATVAVNEL	lysC_list2	816.446	1	545.293	1	y5	57.4	35
Peptide3-15aa	CIPC	ENST00000361786_276_312	MKRVPMNLPPAE*	Nano_T_026	VPMNLPPAE	VPM[+16]NLPPAE	trypsin_list1	492.247	2	316.15	1	y3	45.66	27
Peptide3-15aa	CIPC	ENST00000361786_276_312	MKRVPMNLPPAE*	Nano_L_063	RVPMNLPPAE	RVPM[+16]NLPPAE	lysC_list3	570.298	2	614.308	1	b5	39.28	27
Peptide3-15aa	CIPC	ENST00000361786_276_312	MKRVPMNLPPAE*	Nano_L_063	RVPMNLPPAE	RVPMNLPPAE	lysC_list1	562.3	2	228.182	1	a2	54.1	25
Peptide3-15aa	CIPC	ENST00000361786_276_312	MKRVPMNLPPAE*	Nano_T_026	VPMNLPPAE	VPM[+16]NLPPAE	trypsin_list1	492.247	2	197.128	1	b2	45.66	27
Peptide3-15aa	CIPC	ENST00000361786_276_312	MKRVPMNLPPAE*	Nano_L_063	RVPMNLPPAE	RVPMNLPPAE	lysC_list1	562.3	2	711.397	1	b6	54.2	25
Peptide3-15aa	CIPC	ENST00000361786_276_312	MKRVPMNLPPAE*	Nano_T_026	VPMNLPPAE	VPM[+16]NLPPAE	trypsin_list1	492.247	2	219.098	1	y2	45.66	27
Peptide3-15aa	CIPC	ENST00000361786_276_312	MKRVPMNLPPAE*	Nano_L_063	RVPMNLPPAE	RVPMNLPPAE	lysC_list1	562.3	2	316.15	1	y3	54.2	25
Peptide3-15aa	CIPC	ENST00000361786_276_312	MKRVPMNLPPAE*	Nano_L_063	RVPMNLPPAE	RVPM[+16]NLPPAE	lysC_list3	570.298	2	256.177	1	b2	39.05	27
Peptide3-15aa	CIPC	ENST00000361786_276_312	MKRVPMNLPPAE*	Nano_T_026	VPMNLPPAE	VPM[+16]NLPPAE	trypsin_list1	492.247	2	571.291	1	b5	45.66	27
Peptide3-15aa	CIPC	ENST00000361786_276_312	MKRVPMNLPPAE*	Nano_T_026	VPMNLPPAE	VPMNLPPAE	trypsin_list2	484.25	2	442.212	1	b4	63.17	25
Peptide3-15aa	CIPC	ENST00000361786_276_312	MKRVPMNLPPAE*	Nano_T_026	VPMNLPPAE	VPMNLPPAE	trypsin_list2	484.25	2	197.128	1	b2	63.21	25
Peptide3-15aa	CIPC	ENST00000361786_276_312	MKRVPMNLPPAE*	Nano_T_026	VPMNLPPAE	VPM[+16]NLPPAE	trypsin_list1	492.247	2	148.06	1	y1	45.66	27
Peptide3-15aa	CIPC	ENST00000361786_276_312	MKRVPMNLPPAE*	Nano_L_063	RVPMNLPPAE	RVPM[+16]NLPPAE	lysC_list3	570.298	2	727.392	1	b6	39.17	27
Peptide3-15aa	CIPC	ENST00000361786_276_312	MKRVPMNLPPAE*	Nano_T_026	VPMNLPPAE	VPM[+16]NLPPAE	trypsin_list1	492.247	2	458.207	1	b4	45.26	27
Peptide3-15aa	CIPC	ENST00000361786_276_312	MKRVPMNLPPAE*	Nano_T_026	VPMNLPPAE	VPMNLPPAE	trypsin_list2	484.25	2	820.439	1	b8	63.17	25
Peptide3-15aa	CIPC	ENST00000361786_276_312	MKRVPMNLPPAE*	Nano_T_026	VPMNLPPAE	VPMNLPPAE	trypsin_list2	484.25	2	316.15	1	y3	63.21	25
Peptide3-15aa	CIPC	ENST00000361786_276_312	MKRVPMNLPPAE*	Nano_L_063	RVPMNLPPAE	RVPMNLPPAE	lysC_list1	562.3	2	808.45	1	b7	54.2	25
Peptide3-15aa	CIPC	ENST00000361786_276_312	MKRVPMNLPPAE*	Nano_L_063	RVPMNLPPAE	RVPMNLPPAE	lysC_list1	562.3	2	148.06	1	y1	54.2	25
Peptide3-15aa	CIPC	ENST00000361786_276_312	MKRVPMNLPPAE*	Nano_L_063	RVPMNLPPAE	RVPM[+16]NLPPAE	lysC_list3	570.298	2	500.265	1	b4	39.87	27
Peptide3-15aa	CIPC	ENST00000361786_276_312	MKRVPMNLPPAE*	Nano_T_026	VPMNLPPAE	VPMNLPPAE	trypsin_list2	484.25	2	652.349	1	b6	63.17	25
Peptide3-15aa	CIPC	ENST00000361786_276_312	MKRVPMNLPPAE*	Nano_T_026	VPMNLPPAE	VPMNLPPAE	trypsin_list2	484.25	2	413.203	1	y4	63.17	25
Peptide3-15aa	CIPC	ENST00000361786_276_312	MKRVPMNLPPAE*	Nano_L_063	RVPMNLPPAE	RVPM[+16]NLPPAE	lysC_list3	570.298	2	148.06	1	y1	39.17	27
Peptide3-15aa	CIPC	ENST00000361786_276_312	MKRVPMNLPPAE*	Nano_T_026	VPMNLPPAE	VPM[+16]NLPPAE	trypsin_list1	492.247	2	413.203	1	y4	45.66	27
Peptide3-15aa	CIPC	ENST00000361786_276_312	MKRVPMNLPPAE*	Nano_L_063	RVPMNLPPAE	RVPM[+16]NLPPAE	lysC_list3	570.298	2	412.726	2	b7	39.17	27
Peptide3-15aa	CIPC	ENST00000361786_276_312	MKRVPMNLPPAE*	Nano_T_026	VPMNLPPAE	VPM[+16]NLPPAE	trypsin_list1	492.247	2	668.344	1	b6	45.21	27
Peptide3-15aa	CIPC	ENST00000361786_276_312	MKRVPMNLPPAE*	Nano_L_063	RVPMNLPPAE	RVPM[+16]NLPPAE	lysC_list3	570.298	2	824.445	1	b7	39.28	27
Peptide3-15aa	CIPC	ENST00000361786_276_312	MKRVPMNLPPAE*	Nano_T_026	VPMNLPPAE	VPM[+16]NLPPAE	trypsin_list1	492.247	2	836.433	1	b8	45.56	27
Peptide3-15aa	CIPC	ENST00000361786_276_312	MKRVPMNLPPAE*	Nano_L_063	RVPMNLPPAE	RVPMNLPPAE	lysC_list1	562.3	2	413.203	1	y4	54.2	25
Peptide3-15aa	CIPC	ENST00000361786_276_312	MKRVPMNLPPAE*	Nano_L_063	RVPMNLPPAE	RVPMNLPPAE	lysC_list1	562.3	2	219.098	1	y2	54.2	25
Peptide3-15aa	CIPC	ENST00000361786_276_312	MKRVPMNLPPAE*	Nano_T_026	VPMNLPPAE	VPMNLPPAE	trypsin_list2	484.25	2	555.296	1	b5	63.17	25
Peptide3-15aa	CIPC	ENST00000361786_276_312	MKRVPMNLPPAE*	Nano_T_026	VPMNLPPAE	VPMNLPPAE	trypsin_list2	484.25	2	148.06	1	y1	63.21	25
Peptide3-15aa	CIPC	ENST00000361786_276_312	MKRVPMNLPPAE*	Nano_L_063	RVPMNLPPAE	RVPM[+16]NLPPAE	lysC_list3	570.298	2	316.15	1	y3	39.17	27
Peptide3-15aa	CIPC	ENST00000361786_276_312	MKRVPMNLPPAE*	Nano_T_026	VPMNLPPAE	VPMNLPPAE	trypsin_list2	484.25	2	219.098	1	y2	63.35	25
Peptide3-15aa	CIPC	ENST00000361786_276_312	MKRVPMNLPPAE*	Nano_L_063	RVPMNLPPAE	RVPMNLPPAE	lysC_list1	562.3	2	598.313	1	b5	54.2	25
Peptide3-15aa	CIPC	ENST00000361786_276_312	MKRVPMNLPPAE*	Nano_L_063	RVPMNLPPAE	RVPMNLPPAE	lysC_list1	562.3	2	256.177	1	b2	54.2	25
Peptide3-15aa	CIPC	ENST00000361786_276_312	MKRVPMNLPPAE*	Nano_L_063	RVPMNLPPAE	RVPMNLPPAE	lysC_list1	562.3	2	976.54	1	b9	54.31	25
Peptide3-15aa	HIVEP2	ENST00000367603_506_539	MDVSTMERTVL*	Nano_T_027	MDVSTMER	MDVSTMER	trypsin_list1	484.712	2	722.35	1	y6	35.25	29
Peptide3-15aa	HIVEP2	ENST00000367603_506_539	MDVSTMERTVL*	Nano_T_027	MDVSTMER	MDVSTMER	trypsin_list1	484.712	2	175.119	1	y1	35.25	29
Peptide3-15aa	HIVEP2	ENST00000367603_506_539	MDVSTMERTVL*	Nano_L_065	MDVSTMERTVL	M[+16]DVSTMERTVL	lysC_list2	649.31	2	1035.55	1	y9	63.68	29
Peptide3-15aa	HIVEP2	ENST00000367603_506_539	MDVSTMERTVL*	Nano_T_027	MDVSTMER	MDVSTMER	trypsin_list1	484.712	2	837.377	1	y7	35.3	29
Peptide3-15aa	HIVEP2	ENST00000367603_506_539	MDVSTMERTVL*	Nano_L_065	MDVSTMERTVL	M[+16]DVSTMERTVL	lysC_list2	649.31	2	1067.45	1	b9	63.68	29
Peptide3-15aa	HIVEP2	ENST00000367603_506_539	MDVSTMERTVL*	Nano_L_065	MDVSTMERTVL	MDVSTMERTVL	lysC_list3	641.313	2	231.17	1	y2	79.96	27
Peptide3-15aa	HIVEP2	ENST00000367603_506_539	MDVSTMERTVL*	Nano_L_065	MDVSTMERTVL	MDVSTMERTVL	lysC_list3	641.313	2	936.482	1	y8	79.96	27
Peptide3-15aa	HIVEP2	ENST00000367603_506_539	MDVSTMERTVL*	Nano_L_065	MDVSTMERTVL	MDVSTMERTVL	lysC_list3	641.313	2	247.075	1	b2	79.96	27
Peptide3-15aa	HIVEP2	ENST00000367603_506_539	MDVSTMERTVL*	Nano_L_065	MDVSTMERTVL	M[+16]DVSTMERTVL	lysC_list2	649.31	2	488.319	1	y4	63.6	29
Peptide3-15aa	HIVEP2	ENST00000367603_506_539	MDVSTMERTVL*	Nano_T_027	MDVSTMER	MDVSTMER	trypsin_list1	484.712	2	418.175	1	z3	35.3	29
Peptide3-15aa	HIVEP2	ENST00000367603_506_539	MDVSTMERTVL*	Nano_T_027	MDVSTMER	MDVSTMER	trypsin_list1	484.712	2	287.135	1	z2	35.25	29
Peptide3-15aa	HIVEP2	ENST00000367603_506_539	MDVSTMERTVL*	Nano_L_065	MDVSTMERTVL	MDVSTMERTVL	lysC_list3	641.313	2	1035.55	1	y9	79.96	27
Peptide3-15aa	HIVEP2	ENST00000367603_506_539	MDVSTMERTVL*	Nano_L_065	MDVSTMERTVL	M[+16]DVSTMERTVL	lysC_list2	649.31	2	263.07	1	b2	63.6	29
Peptide3-15aa	HIVEP2	ENST00000367603_506_539	MDVSTMERTVL*	Nano_T_027	MDVSTMER	MDVSTMER	trypsin_list1	484.712	2	247.075	1	b2	35.25	29
Peptide3-15aa	HIVEP2	ENST00000367603_506_539	MDVSTMERTVL*	Nano_T_027	MDVSTMER	MDVSTM[+16]ER	trypsin_list1	492.71	2	304.162	1	y2	21.25	25
Peptide3-15aa	HIVEP2	ENST00000367603_506_539	MDVSTMERTVL*	Nano_T_027	MDVSTMER	MDVSTM[+16]ER	trypsin_list1	492.71	2	175.119	1	y1	21.28	25
Peptide3-15aa	HIVEP2	ENST00000367603_506_539	MDVSTMERTVL*	Nano_T_027	MDVSTMER	MDVSTM[+16]ER	trypsin_list1	492.71	2	219.08	1	a2	21.28	25
Peptide3-15aa	HIVEP2	ENST00000367603_506_539	MDVSTMERTVL*	Nano_L_065	MDVSTMERTVL	M[+16]DVSTMERTVL	lysC_list2	649.31	2	966.402	1	b8	63.6	29
Peptide3-15aa	HIVEP2	ENST00000367603_506_539	MDVSTMERTVL*	Nano_T_027	MDVSTMER	MDVSTM[+16]ER	trypsin_list1	492.71	2	451.197	1	y3	21.28	25
Peptide3-15aa	HIVEP2	ENST00000367603_506_539	MDVSTMERTVL*	Nano_L_065	MDVSTMERTVL	M[+16]DVSTMERTVL	lysC_list2	649.31	2	449.17	1	b4	63.68	29
Peptide3-15aa	HIVEP2	ENST00000367603_506_539	MDVSTMERTVL*	Nano_L_065	MDVSTMERTVL	MDVSTMERTVL	lysC_list3	641.313	2	346.143	1	b3	79.96	27
Peptide3-15aa	HIVEP2	ENST00000367603_506_539	MDVSTMERTVL*	Nano_L_065	MDVSTMERTVL	M[+16]DVSTMERTVL	lysC_list2	649.31	2	235.075	1	a2	63.6	29
Peptide3-15aa	HIVEP2	ENST00000367603_506_539	MDVSTMERTVL*	Nano_L_065	MDVSTMERTVL	MDVSTMERTVL	lysC_list3	641.313	2	433.175	1	b4	79.96	27
Peptide3-15aa	HIVEP2	ENST00000367603_506_539	MDVSTMERTVL*	Nano_L_065	MDVSTMERTVL	M[+16]DVSTMERTVL	lysC_list2	649.31	2	748.402	1	y6	63.68	29
Peptide3-15aa	HIVEP2	ENST00000367603_506_539	MDVSTMERTVL*	Nano_T_027	MDVSTMER	MDVSTMER	trypsin_list1	484.712	2	623.282	1	y5	35.25	29
Peptide3-15aa	HIVEP2	ENST00000367603_506_539	MDVSTMERTVL*	Nano_T_027	MDVSTMER	MDVSTM[+16]ER	trypsin_list1	492.71	2	247.075	1	b2	21.28	25
Peptide3-15aa	HIVEP2	ENST00000367603_506_539	MDVSTMERTVL*	Nano_T_027	MDVSTMER	MDVSTM[+16]ER	trypsin_list1	492.71	2	346.143	1	b3	21.28	25
Peptide3-15aa	HIVEP2	ENST00000367603_506_539	MDVSTMERTVL*	Nano_T_027	MDVSTMER	MDVSTM[+16]ER	trypsin_list1	492.71	2	639.277	1	y5	21.28	25
Peptide3-15aa	HIVEP2	ENST00000367603_506_539	MDVSTMERTVL*	Nano_L_065	MDVSTMERTVL	M[+16]DVSTMERTVL	lysC_list2	649.31	2	362.138	1	b3	63.68	29
Peptide3-15aa	HIVEP2	ENST00000367603_506_539	MDVSTMERTVL*	Nano_L_065	MDVSTMERTVL	M[+16]DVSTMERTVL	lysC_list2	649.31	2	936.482	1	y8	63.68	29
Peptide3-15aa	HIVEP2	ENST00000367603_506_539	MDVSTMERTVL*	Nano_T_027	MDVSTMER	MDVSTMER	trypsin_list1	484.712	2	435.202	1	y3	35.3	29
Peptide3-15aa	HIVEP2	ENST00000367603_506_539	MDVSTMERTVL*	Nano_T_027	MDVSTMER	MDVSTM[+16]ER	trypsin_list1	492.71	2	738.345	1	y6	21.28	25
Peptide3-15aa	HIVEP2	ENST00000367603_506_539	MDVSTMERTVL*	Nano_T_027	MDVSTMER	MDVSTM[+16]ER	trypsin_list1	492.71	2	853.372	1	y7	21.28	25
Peptide3-15aa	HIVEP2	ENST00000367603_506_539	MDVSTMERTVL*	Nano_L_065	MDVSTMERTVL	M[+16]DVSTMERTVL	lysC_list2	649.31	2	1150.58	1	y10	63.68	29
Peptide3-15aa	HIVEP2	ENST00000367603_506_539	MDVSTMERTVL*	Nano_L_065	MDVSTMERTVL	MDVSTMERTVL	lysC_list3	641.313	2	617.362	1	y5	79.96	27
Peptide3-15aa	HIVEP2	ENST00000367603_506_539	MDVSTMERTVL*	Nano_L_065	MDVSTMERTVL	MDVSTMERTVL	lysC_list3	641.313	2	219.08	1	a2	79.96	27
Peptide3-15aa	HIVEP2	ENST00000367603_506_539	MDVSTMERTVL*	Nano_L_065	MDVSTMERTVL	MDVSTMERTVL	lysC_list3	641.313	2	950.407	1	b8	79.96	27
Peptide3-15aa	HIVEP2	ENST00000367603_506_539	MDVSTMERTVL*	Nano_L_065	MDVSTMERTVL	MDVSTMERTVL	lysC_list3	641.313	2	849.45	1	y7	79.96	27
Peptide3-15aa	HIVEP2	ENST00000367603_506_539	MDVSTMERTVL*	Nano_T_027	MDVSTMER	MDVSTMER	trypsin_list1	484.712	2	536.25	1	y4	35.3	29
Peptide3-15aa	HIVEP2	ENST00000367603_506_539	MDVSTMERTVL*	Nano_L_065	MDVSTMERTVL	M[+16]DVSTMERTVL	lysC_list2	649.31	2	849.45	1	y7	63.68	29
Peptide3-15aa	HIVEP2	ENST00000367603_506_539	MDVSTMERTVL*	Nano_T_027	MDVSTMER	MDVSTM[+16]ER	trypsin_list1	492.71	2	552.245	1	y4	21.28	25
Peptide3-15aa	HIVEP2	ENST00000367603_506_539	MDVSTMERTVL*	Nano_L_065	MDVSTMERTVL	MDVSTMERTVL	lysC_list3	641.313	2	1150.52	1	b10	79.96	27
Peptide3-15aa	HIVEP2	ENST00000367603_506_539	MDVSTMERTVL*	Nano_T_027	MDVSTMER	MDVSTMER	trypsin_list1	484.712	2	219.08	1	a2	35.25	29
Peptide3-15aa	HIVEP2	ENST00000367603_506_539	MDVSTMERTVL*	Nano_T_027	MDVSTMER	MDVSTMER	trypsin_list1	484.712	2	304.162	1	y2	35.3	29
Peptide3-15aa	HIVEP2	ENST00000367603_506_539	MDVSTMERTVL*	Nano_L_065	MDVSTMERTVL	MDVSTMERTVL	lysC_list3	641.313	2	748.402	1	y6	79.96	27
Peptide3-15aa	HIVEP2	ENST00000367603_506_539	MDVSTMERTVL*	Nano_L_065	MDVSTMERTVL	MDVSTMERTVL	lysC_list3	641.313	2	1051.45	1	b9	79.96	27
Peptide3-15aa	HIVEP2	ENST00000367603_506_539	MDVSTMERTVL*	Nano_L_065	MDVSTMERTVL	MDVSTMERTVL	lysC_list3	641.313	2	488.319	1	y4	79.96	27
Peptide3-15aa	NUS1	ENST00000368494_5_23	MAAGAR*	Nano_L_066	MAAGAR	MAAGAR	lysC_list3	576.292	1	158.092	1	z1	90.32	35
Peptide3-15aa	NUS1	ENST00000368494_5_23	MAAGAR*	Nano_L_066	MAAGAR	MAAGAR	lysC_list3	576.292	1	286.151	1	z3	90.32	35
Peptide3-15aa	NUS1	ENST00000368494_5_23	MAAGAR*	Nano_L_066	MAAGAR	MAAGAR	lysC_list3	576.292	1	175.09	1	a2	90.32	35
Peptide3-15aa	NUS1	ENST00000368494_5_23	MAAGAR*	Nano_L_066	MAAGAR	M[+16]AAGAR	lysC_list2	592.287	1	357.188	1	z4	85.86	27
Peptide3-15aa	NUS1	ENST00000368494_5_23	MAAGAR*	Nano_L_066	MAAGAR	MAAGAR	lysC_list3	576.292	1	402.181	1	b5	90.32	35
Peptide3-15aa	NUS1	ENST00000368494_5_23	MAAGAR*	Nano_L_066	MAAGAR	M[+16]AAGAR	lysC_list2	592.287	1	191.085	1	a2	85.53	27
Peptide3-15aa	NUS1	ENST00000368494_5_23	MAAGAR*	Nano_L_066	MAAGAR	M[+16]AAGAR	lysC_list2	592.287	1	290.117	1	b3	85.86	27
Peptide3-15aa	NUS1	ENST00000368494_5_23	MAAGAR*	Nano_L_066	MAAGAR	M[+16]AAGAR	lysC_list2	592.287	1	374.215	1	y4	85.69	27
Peptide3-15aa	NUS1	ENST00000368494_5_23	MAAGAR*	Nano_L_066	MAAGAR	MAAGAR	lysC_list3	576.292	1	246.156	1	y2	90.24	35
Peptide3-15aa	NUS1	ENST00000368494_5_23	MAAGAR*	Nano_L_066	MAAGAR	M[+16]AAGAR	lysC_list2	592.287	1	175.119	1	y1	85.86	27
Peptide3-15aa	NUS1	ENST00000368494_5_23	MAAGAR*	Nano_L_066	MAAGAR	MAAGAR	lysC_list3	576.292	1	203.085	1	b2	90.32	35
Peptide3-15aa	NUS1	ENST00000368494_5_23	MAAGAR*	Nano_L_066	MAAGAR	M[+16]AAGAR	lysC_list2	592.287	1	347.138	1	b4	85.86	27
Peptide3-15aa	NUS1	ENST00000368494_5_23	MAAGAR*	Nano_L_066	MAAGAR	M[+16]AAGAR	lysC_list2	592.287	1	445.252	1	y5	85.86	27
Peptide3-15aa	NUS1	ENST00000368494_5_23	MAAGAR*	Nano_L_066	MAAGAR	MAAGAR	lysC_list3	576.292	1	274.122	1	b3	90.32	35
Peptide3-15aa	NUS1	ENST00000368494_5_23	MAAGAR*	Nano_L_066	MAAGAR	M[+16]AAGAR	lysC_list2	592.287	1	286.151	1	z3	85.86	27
Peptide3-15aa	NUS1	ENST00000368494_5_23	MAAGAR*	Nano_L_066	MAAGAR	M[+16]AAGAR	lysC_list2	592.287	1	219.08	1	b2	85.86	27
Peptide3-15aa	NUS1	ENST00000368494_5_23	MAAGAR*	Nano_L_066	MAAGAR	M[+16]AAGAR	lysC_list2	592.287	1	158.092	1	z1	85.86	27
Peptide3-15aa	NUS1	ENST00000368494_5_23	MAAGAR*	Nano_L_066	MAAGAR	MAAGAR	lysC_list3	576.292	1	229.13	1	z2	90.32	35
Peptide3-15aa	NUS1	ENST00000368494_5_23	MAAGAR*	Nano_L_066	MAAGAR	MAAGAR	lysC_list3	576.292	1	428.225	1	z5	90.32	35
Peptide3-15aa	NUS1	ENST00000368494_5_23	MAAGAR*	Nano_L_066	MAAGAR	MAAGAR	lysC_list3	576.292	1	303.178	1	y3	90.32	35
Peptide3-15aa	NUS1	ENST00000368494_5_23	MAAGAR*	Nano_L_066	MAAGAR	MAAGAR	lysC_list3	576.292	1	175.119	1	y1	90.32	35
Peptide3-15aa	NUS1	ENST00000368494_5_23	MAAGAR*	Nano_L_066	MAAGAR	MAAGAR	lysC_list3	576.292	1	331.143	1	b4	90.32	35
Peptide3-15aa	FAM204A	ENST00000369183_23_59	MAAGRPLPDSSS*	Nano_L_067	MAAGRPLPDSSS	MAAGRPLPDSSS	lysC_list3	594.788	2	968.498	1	a10	31.16	27
Peptide3-15aa	FAM204A	ENST00000369183_23_59	MAAGRPLPDSSS*	Nano_L_067	MAAGRPLPDSSS	MAAGRPLPDSSS	lysC_list3	594.788	2	697.381	1	b7	31.16	27
Peptide3-15aa	FAM204A	ENST00000369183_23_59	MAAGRPLPDSSS*	Nano_L_067	MAAGRPLPDSSS	MAAGRPLPDSSS	lysC_list3	594.788	2	106.05	1	y1	31.16	27
Peptide3-15aa	FAM204A	ENST00000369183_23_59	MAAGRPLPDSSS*	Nano_L_067	MAAGRPLPDSSS	MAAGRPLPDSSS	lysC_list3	594.788	2	487.245	1	b5	31.16	27
Peptide3-15aa	FAM204A	ENST00000369183_23_59	MAAGRPLPDSSS*	Nano_L_067	MAAGRPLPDSSS	MAAGRPLPDSSS	lysC_list3	594.788	2	996.493	1	b10	31.16	27
Peptide3-15aa	FAM204A	ENST00000369183_23_59	MAAGRPLPDSSS*	Nano_L_067	MAAGRPLPDSSS	MAAGRPLPDSSS	lysC_list3	594.788	2	915.453	1	y9	31.16	27
Peptide3-15aa	FAM204A	ENST00000369183_23_59	MAAGRPLPDSSS*	Nano_L_067	MAAGRPLPDSSS	MAAGRPLPDSSS	lysC_list3	594.788	2	175.09	1	a2	31.16	27
Peptide3-15aa	FAM204A	ENST00000369183_23_59	MAAGRPLPDSSS*	Nano_L_067	MAAGRPLPDSSS	MAAGRPLPDSSS	lysC_list3	594.788	2	986.49	1	y10	31.16	27
Peptide3-15aa	FAM204A	ENST00000369183_23_59	MAAGRPLPDSSS*	Nano_L_067	MAAGRPLPDSSS	MAAGRPLPDSSS	lysC_list3	594.788	2	1057.53	1	y11	31.16	27
Peptide3-15aa	FAM204A	ENST00000369183_23_59	MAAGRPLPDSSS*	Nano_L_067	MAAGRPLPDSSS	MAAGRPLPDSSS	lysC_list3	594.788	2	193.082	1	y2	31.16	27
Peptide3-15aa	FAM204A	ENST00000369183_23_59	MAAGRPLPDSSS*	Nano_L_067	MAAGRPLPDSSS	MAAGRPLPDSSS	lysC_list3	594.788	2	203.085	1	b2	31.16	27
Peptide3-15aa	FAM204A	ENST00000369183_23_59	MAAGRPLPDSSS*	Nano_L_067	MAAGRPLPDSSS	MAAGRPLPDSSS	lysC_list3	594.788	2	492.194	1	y5	31.16	27
Peptide3-15aa	FAM204A	ENST00000369183_23_59	MAAGRPLPDSSS*	Nano_L_067	MAAGRPLPDSSS	MAAGRPLPDSSS	lysC_list3	594.788	2	584.297	1	b6	31.16	27
Peptide3-15aa	FAM204A	ENST00000369183_23_59	MAAGRPLPDSSS*	Nano_L_067	MAAGRPLPDSSS	MAAGRPLPDSSS	lysC_list3	594.788	2	909.461	1	b9	31.16	27
Peptide3-15aa	FAM204A	ENST00000369183_23_59	MAAGRPLPDSSS*	Nano_L_067	MAAGRPLPDSSS	MAAGRPLPDSSS	lysC_list3	594.788	2	274.122	1	b3	31.16	27
Peptide3-15aa	PNISR	ENST00000369239_116_152	MLRSCSLNQPKF*	Nano_L_068	MLRSCSLNQPK	MLRSC[+57]SLNQPK	lysC_list2	445.229	3	686.383	1	y6	26.43	27
Peptide3-15aa	PNISR	ENST00000369239_116_152	MLRSCSLNQPKF*	Nano_L_068	MLRSCSLNQPK	MLRSC[+57]SLNQPK	lysC_list2	445.229	3	648.296	1	b5	26.43	27
Peptide3-15aa	PNISR	ENST00000369239_116_152	MLRSCSLNQPKF*	Nano_T_028	SCSLNQPK	SC[+57]SLNQPK	trypsin_list1	467.227	2	469.241	1	z4	30.86	25
Peptide3-15aa	PNISR	ENST00000369239_116_152	MLRSCSLNQPKF*	Nano_T_028	SCSLNQPK	SC[+57]SLNQPK	trypsin_list1	467.227	2	244.166	1	y2	30.82	25
Peptide3-15aa	PNISR	ENST00000369239_116_152	MLRSCSLNQPKF*	Nano_L_068	MLRSCSLNQPK	MLRSC[+57]SLNQPK	lysC_list2	445.229	3	848.412	1	b7	26.43	27
Peptide3-15aa	PNISR	ENST00000369239_116_152	MLRSCSLNQPKF*	Nano_L_068	MLRSCSLNQPK	MLRSC[+57]SLNQPK	lysC_list2	445.229	3	355.198	1	z3	26.43	27
Peptide3-15aa	PNISR	ENST00000369239_116_152	MLRSCSLNQPKF*	Nano_L_068	MLRSCSLNQPK	MLRSC[+57]SLNQPK	lysC_list2	445.229	3	469.241	1	z4	26.43	27
Peptide3-15aa	PNISR	ENST00000369239_116_152	MLRSCSLNQPKF*	Nano_T_028	SCSLNQPK	SC[+57]SLNQPK	trypsin_list1	467.227	2	372.224	1	y3	30.82	25
Peptide3-15aa	PNISR	ENST00000369239_116_152	MLRSCSLNQPKF*	Nano_L_068	MLRSCSLNQPK	MLRSC[+57]SLNQPK	lysC_list2	445.229	3	245.132	1	b2	26.43	27
Peptide3-15aa	PNISR	ENST00000369239_116_152	MLRSCSLNQPKF*	Nano_L_068	MLRSCSLNQPK	MLRSC[+57]SLNQPK	lysC_list2	445.229	3	599.351	1	y5	26.43	27
Peptide3-15aa	PNISR	ENST00000369239_116_152	MLRSCSLNQPKF*	Nano_T_028	SCSLNQPK	SC[+57]SLNQPK	trypsin_list1	467.227	2	355.198	1	z3	30.8	25
Peptide3-15aa	PNISR	ENST00000369239_116_152	MLRSCSLNQPKF*	Nano_L_068	MLRSCSLNQPK	MLRSC[+57]SLNQPK	lysC_list2	445.229	3	486.267	1	y4	26.43	27
Peptide3-15aa	PNISR	ENST00000369239_116_152	MLRSCSLNQPKF*	Nano_L_068	MLRSCSLNQPK	MLRSC[+57]SLNQPK	lysC_list2	445.229	3	147.113	1	y1	26.46	27
Peptide3-15aa	PNISR	ENST00000369239_116_152	MLRSCSLNQPKF*	Nano_T_028	SCSLNQPK	SC[+57]SLNQPK	trypsin_list1	467.227	2	599.351	1	y5	30.85	25
Peptide3-15aa	PNISR	ENST00000369239_116_152	MLRSCSLNQPKF*	Nano_L_068	MLRSCSLNQPK	MLRSC[+57]SLNQPK	lysC_list2	445.229	3	735.328	1	b6	26.43	27
Peptide3-15aa	PNISR	ENST00000369239_116_152	MLRSCSLNQPKF*	Nano_T_028	SCSLNQPK	SC[+57]SLNQPK	trypsin_list1	467.227	2	248.07	1	b2	30.8	25
Peptide3-15aa	PNISR	ENST00000369239_116_152	MLRSCSLNQPKF*	Nano_T_028	SCSLNQPK	SC[+57]SLNQPK	trypsin_list1	467.227	2	582.325	1	z5	30.77	25
Peptide3-15aa	PNISR	ENST00000369239_116_152	MLRSCSLNQPKF*	Nano_T_028	SCSLNQPK	SC[+57]SLNQPK	trypsin_list1	467.227	2	220.075	1	a2	30.77	25
Peptide3-15aa	PNISR	ENST00000369239_116_152	MLRSCSLNQPKF*	Nano_L_068	MLRSCSLNQPK	MLRSC[+57]SLNQPK	lysC_list2	445.229	3	217.137	1	a2	26.43	27
Peptide3-15aa	PNISR	ENST00000369239_116_152	MLRSCSLNQPKF*	Nano_T_028	SCSLNQPK	SC[+57]SLNQPK	trypsin_list1	467.227	2	846.414	1	y7	30.86	25
Peptide3-15aa	PNISR	ENST00000369239_116_152	MLRSCSLNQPKF*	Nano_T_028	SCSLNQPK	SC[+57]SLNQPK	trypsin_list1	467.227	2	486.267	1	y4	30.82	25
Peptide3-15aa	PNISR	ENST00000369239_116_152	MLRSCSLNQPKF*	Nano_T_028	SCSLNQPK	SC[+57]SLNQPK	trypsin_list1	467.227	2	335.102	1	b3	30.86	25
Peptide3-15aa	PNISR	ENST00000369239_116_152	MLRSCSLNQPKF*	Nano_T_028	SCSLNQPK	SC[+57]SLNQPK	trypsin_list1	467.227	2	669.357	1	z6	30.77	25
Peptide3-15aa	PNISR	ENST00000369239_116_152	MLRSCSLNQPKF*	Nano_T_028	SCSLNQPK	SC[+57]SLNQPK	trypsin_list1	467.227	2	686.383	1	y6	30.85	25
Peptide3-15aa	NHLRC2	ENST00000369301_116_143	MRRLETTGQ*	Nano_L_069	MRRLETTGQ	MRRLETTGQ	lysC_list2	546.285	2	305.146	1	y3	14.06	35
Peptide3-15aa	NHLRC2	ENST00000369301_116_143	MRRLETTGQ*	Nano_L_069	MRRLETTGQ	MRRLETTGQ	lysC_list2	546.285	2	130.05	1	z1	14.06	35
Peptide3-15aa	NHLRC2	ENST00000369301_116_143	MRRLETTGQ*	Nano_L_069	MRRLETTGQ	MRRLETTGQ	lysC_list2	546.285	2	288.119	1	z3	14.03	35
Peptide3-15aa	NHLRC2	ENST00000369301_116_143	MRRLETTGQ*	Nano_L_069	MRRLETTGQ	MRRLETTGQ	lysC_list2	546.285	2	406.193	1	y4	14.03	35
Peptide3-15aa	NHLRC2	ENST00000369301_116_143	MRRLETTGQ*	Nano_L_069	MRRLETTGQ	MRRLETTGQ	lysC_list2	546.285	2	444.25	1	b3	14.06	35
Peptide3-15aa	NHLRC2	ENST00000369301_116_143	MRRLETTGQ*	Nano_L_069	MRRLETTGQ	MRRLETTGQ	lysC_list2	546.285	2	804.421	1	y7	14.06	35
Peptide3-15aa	NHLRC2	ENST00000369301_116_143	MRRLETTGQ*	Nano_L_069	MRRLETTGQ	MRRLETTGQ	lysC_list2	546.285	2	686.377	1	b5	14.03	35
Peptide3-15aa	NHLRC2	ENST00000369301_116_143	MRRLETTGQ*	Nano_L_069	MRRLETTGQ	MRRLETTGQ	lysC_list2	546.285	2	147.076	1	y1	14.06	35
Peptide3-15aa	NHLRC2	ENST00000369301_116_143	MRRLETTGQ*	Nano_L_069	MRRLETTGQ	MRRLETTGQ	lysC_list2	546.285	2	187.071	1	z2	14.06	35
Peptide3-15aa	NHLRC2	ENST00000369301_116_143	MRRLETTGQ*	Nano_L_069	MRRLETTGQ	MRRLETTGQ	lysC_list2	546.285	2	204.098	1	y2	14.06	35
Peptide3-15aa	SORBS1	ENST00000371247_117_144	MHLPTTLNH*	Nano_L_071	MHLPTTLNH	MHLPTTLNH	lysC_list2	532.271	2	269.107	1	b2	46.24	27
Peptide3-15aa	SORBS1	ENST00000371247_117_144	MHLPTTLNH*	Nano_L_071	MHLPTTLNH	MHLPTTLNH	lysC_list2	532.271	2	795.436	1	y7	46.24	27
Peptide3-15aa	SORBS1	ENST00000371247_117_144	MHLPTTLNH*	Nano_L_071	MHLPTTLNH	MHLPTTLNH	lysC_list2	532.271	2	568.273	1	z5	46.24	27
Peptide3-15aa	SORBS1	ENST00000371247_117_144	MHLPTTLNH*	Nano_L_071	MHLPTTLNH	MHLPTTLNH	lysC_list2	532.271	2	156.077	1	y1	46.24	27
Peptide3-15aa	SORBS1	ENST00000371247_117_144	MHLPTTLNH*	Nano_L_071	MHLPTTLNH	MHLPTTLNH	lysC_list2	532.271	2	665.325	1	z6	46.24	27
Peptide3-15aa	SORBS1	ENST00000371247_117_144	MHLPTTLNH*	Nano_L_071	MHLPTTLNH	MHLPTTLNH	lysC_list2	532.271	2	484.251	1	y4	46.24	27
Peptide3-15aa	SORBS1	ENST00000371247_117_144	MHLPTTLNH*	Nano_L_071	MHLPTTLNH	MHLPTTLNH	lysC_list2	532.271	2	778.409	1	z7	46.24	27
Peptide3-15aa	SORBS1	ENST00000371247_117_144	MHLPTTLNH*	Nano_L_071	MHLPTTLNH	MHLPTTLNH	lysC_list2	532.271	2	682.352	1	y6	46.24	27
Peptide3-15aa	SORBS1	ENST00000371247_117_144	MHLPTTLNH*	Nano_L_071	MHLPTTLNH	MHLPTTLNH	lysC_list2	532.271	2	585.299	1	y5	46.24	27
Peptide3-15aa	SORBS1	ENST00000371247_117_144	MHLPTTLNH*	Nano_L_071	MHLPTTLNH	MHLPTTLNH	lysC_list2	532.271	2	382.191	1	b3	46.24	27
Peptide3-15aa	SORBS1	ENST00000371247_117_144	MHLPTTLNH*	Nano_L_071	MHLPTTLNH	MHLPTTLNH	lysC_list2	532.271	2	241.112	1	a2	46.24	27
Peptide3-15aa	TSPAN14	ENST00000372156_388_427	MGSMSITWELAAL*	Nano_L_073	MGSMSITWELAAL	M[+16]GSM[+16]SITWELAAL	lysC_list2	721.339	2	1055.42	1	b9	94.56	27
Peptide3-15aa	TSPAN14	ENST00000372156_388_427	MGSMSITWELAAL*	Nano_L_073	MGSMSITWELAAL	M[+16]GSM[+16]SITWELAAL	lysC_list2	721.339	2	203.139	1	y2	94.54	27
Peptide3-15aa	TSPAN14	ENST00000372156_388_427	MGSMSITWELAAL*	Nano_L_073	MGSMSITWELAAL	M[+16]GSM[+16]SITWELAAL	lysC_list2	721.339	2	639.248	1	b6	94.56	27
Peptide3-15aa	TSPAN14	ENST00000372156_388_427	MGSMSITWELAAL*	Nano_L_073	MGSMSITWELAAL	M[+16]GSM[+16]SITWELAAL	lysC_list2	721.339	2	926.375	1	b8	94.54	27
Peptide3-15aa	TSPAN14	ENST00000372156_388_427	MGSMSITWELAAL*	Nano_L_073	MGSMSITWELAAL	M[+16]GSM[+16]SITWELAAL	lysC_list2	721.339	2	526.164	1	b5	94.58	27
Peptide3-15aa	TSPAN14	ENST00000372156_388_427	MGSMSITWELAAL*	Nano_L_073	MGSMSITWELAAL	M[+16]GSM[+16]SITWELAAL	lysC_list2	721.339	2	439.132	1	b4	94.56	27
Peptide3-15aa	EDEM2	ENST00000374492_50_89	MNWLQWLLLLRGR*	Nano_T_030	MNWLQWLLLLR	MNWLQWLLLLR	trypsin_list2	495.951	3	175.119	1	y1	44.54	27
Peptide3-15aa	EDEM2	ENST00000374492_50_89	MNWLQWLLLLRGR*	Nano_T_030	MNWLQWLLLLR	MNWLQWLLLLR	trypsin_list2	495.951	3	288.203	1	y2	44.59	27
Peptide3-15aa	EDEM2	ENST00000374492_50_89	MNWLQWLLLLRGR*	Nano_T_030	MNWLQWLLLLR	MNWLQWLLLLR	trypsin_list2	495.951	3	158.092	1	z1	44.61	27
Peptide3-15aa	EDEM2	ENST00000374492_50_89	MNWLQWLLLLRGR*	Nano_T_030	MNWLQWLLLLR	MNWLQWLLLLR	trypsin_list2	495.951	3	259.133	2	a4	44.56	27
Peptide3-15aa	EDEM2	ENST00000374492_50_89	MNWLQWLLLLRGR*	Nano_T_030	MNWLQWLLLLR	MNWLQWLLLLR	trypsin_list2	495.951	3	323.163	2	a5	44.54	27
Peptide3-15aa	EDEM2	ENST00000374492_50_89	MNWLQWLLLLRGR*	Nano_T_030	MNWLQWLLLLR	MNWLQWLLLLR	trypsin_list2	495.951	3	642.37	2	a10	44.56	27
Peptide3-15aa	SLC39A7	ENST00000374677_121_154	MSRRDEGPESL*	Nano_T_031	DEGPESL	DEGPESL	trypsin_list1	746.32	1	528.194	1	b5	38.81	27
Peptide3-15aa	SLC39A7	ENST00000374677_121_154	MSRRDEGPESL*	Nano_T_031	DEGPESL	DEGPESL	trypsin_list1	746.32	1	502.251	1	y5	38.81	27
Peptide3-15aa	SLC39A7	ENST00000374677_121_154	MSRRDEGPESL*	Nano_T_031	DEGPESL	DEGPESL	trypsin_list1	746.32	1	399.151	1	b4	38.81	27
Peptide3-15aa	SLC39A7	ENST00000374677_121_154	MSRRDEGPESL*	Nano_T_031	DEGPESL	DEGPESL	trypsin_list1	746.32	1	615.226	1	b6	38.81	27
Peptide3-15aa	SLC39A7	ENST00000374677_121_154	MSRRDEGPESL*	Nano_T_031	DEGPESL	DEGPESL	trypsin_list1	746.32	1	445.229	1	y4	38.81	27
Peptide3-15aa	SLC39A7	ENST00000374677_121_154	MSRRDEGPESL*	Nano_T_031	DEGPESL	DEGPESL	trypsin_list1	746.32	1	132.102	1	y1	38.81	27
Peptide3-15aa	SLC39A7	ENST00000374677_121_154	MSRRDEGPESL*	Nano_T_031	DEGPESL	DEGPESL	trypsin_list1	746.32	1	302.098	1	b3	38.81	27
Peptide3-15aa	SLC39A7	ENST00000374677_121_154	MSRRDEGPESL*	Nano_T_031	DEGPESL	DEGPESL	trypsin_list1	746.32	1	245.077	1	b2	38.81	27
Peptide3-15aa	KDM5C	ENST00000375401_227_266	MAAAALKAAAFGR*	Nano_L_077	AAAFGR	AAAFGR	lysC_list3	592.32	1	143.082	1	b2	34.32	29
Peptide3-15aa	KDM5C	ENST00000375401_227_266	MAAAALKAAAFGR*	Nano_L_076	MAAAALK	MAAAALK	lysC_list1	675.386	1	260.197	1	y2	21.96	29
Peptide3-15aa	KDM5C	ENST00000375401_227_266	MAAAALKAAAFGR*	Nano_L_077	AAAFGR	AAAFGR	lysC_list3	592.32	1	362.182	1	z3	34.32	29
Peptide3-15aa	KDM5C	ENST00000375401_227_266	MAAAALKAAAFGR*	Nano_L_076	MAAAALK	MAAAALK	lysC_list1	675.386	1	529.28	1	b6	22.01	29
Peptide3-15aa	KDM5C	ENST00000375401_227_266	MAAAALKAAAFGR*	Nano_L_076	MAAAALK	MAAAALK	lysC_list1	675.386	1	473.308	1	y5	21.96	29
Peptide3-15aa	KDM5C	ENST00000375401_227_266	MAAAALKAAAFGR*	Nano_L_076	MAAAALK	MAAAALK	lysC_list1	675.386	1	203.085	1	b2	21.96	29
Peptide3-15aa	KDM5C	ENST00000375401_227_266	MAAAALKAAAFGR*	Nano_L_077	AAAFGR	AAAFGR	lysC_list3	592.32	1	450.246	1	y4	34.32	29
Peptide3-15aa	KDM5C	ENST00000375401_227_266	MAAAALKAAAFGR*	Nano_L_076	MAAAALK	MAAAALK	lysC_list1	675.386	1	345.159	1	b4	21.96	29
Peptide3-15aa	KDM5C	ENST00000375401_227_266	MAAAALKAAAFGR*	Nano_L_076	MAAAALK	MAAAALK	lysC_list1	675.386	1	416.196	1	b5	21.96	29
Peptide3-15aa	KDM5C	ENST00000375401_227_266	MAAAALKAAAFGR*	Nano_L_076	MAAAALK	MAAAALK	lysC_list1	675.386	1	402.271	1	y4	21.96	29
Peptide3-15aa	KDM5C	ENST00000375401_227_266	MAAAALKAAAFGR*	Nano_L_077	AAAFGR	AAAFGR	lysC_list3	592.32	1	175.119	1	y1	34.32	29
Peptide3-15aa	KDM5C	ENST00000375401_227_266	MAAAALKAAAFGR*	Nano_L_076	MAAAALK	MAAAALK	lysC_list1	675.386	1	175.09	1	a2	21.96	29
Peptide3-15aa	KDM5C	ENST00000375401_227_266	MAAAALKAAAFGR*	Nano_L_077	AAAFGR	AAAFGR	lysC_list3	592.32	1	115.087	1	a2	34.32	29
Peptide3-15aa	KDM5C	ENST00000375401_227_266	MAAAALKAAAFGR*	Nano_L_076	MAAAALK	MAAAALK	lysC_list1	675.386	1	331.234	1	y3	21.96	29
Peptide3-15aa	KDM5C	ENST00000375401_227_266	MAAAALKAAAFGR*	Nano_L_076	MAAAALK	MAAAALK	lysC_list1	675.386	1	243.17	1	z2	21.96	29
Peptide3-15aa	KDM5C	ENST00000375401_227_266	MAAAALKAAAFGR*	Nano_L_077	AAAFGR	AAAFGR	lysC_list3	592.32	1	158.092	1	z1	34.32	29
Peptide3-15aa	KDM5C	ENST00000375401_227_266	MAAAALKAAAFGR*	Nano_L_077	AAAFGR	AAAFGR	lysC_list3	592.32	1	215.114	1	z2	34.32	29
Peptide3-15aa	KDM5C	ENST00000375401_227_266	MAAAALKAAAFGR*	Nano_L_076	MAAAALK	MAAAALK	lysC_list1	675.386	1	544.345	1	y6	22.01	29
Peptide3-15aa	KDM5C	ENST00000375401_227_266	MAAAALKAAAFGR*	Nano_L_077	AAAFGR	AAAFGR	lysC_list3	592.32	1	521.283	1	y5	34.32	29
Peptide3-15aa	KDM5C	ENST00000375401_227_266	MAAAALKAAAFGR*	Nano_L_077	AAAFGR	AAAFGR	lysC_list3	592.32	1	361.187	1	b4	34.32	29
Peptide3-15aa	KDM5C	ENST00000375401_227_266	MAAAALKAAAFGR*	Nano_L_076	MAAAALK	MAAAALK	lysC_list1	675.386	1	274.122	1	b3	21.96	29
Peptide3-15aa	KDM5C	ENST00000375401_227_266	MAAAALKAAAFGR*	Nano_L_077	AAAFGR	AAAFGR	lysC_list3	592.32	1	232.14	1	y2	34.32	29
Peptide3-15aa	KDM5C	ENST00000375401_227_266	MAAAALKAAAFGR*	Nano_L_077	AAAFGR	AAAFGR	lysC_list3	592.32	1	379.209	1	y3	34.32	29
Peptide3-15aa	KDM5C	ENST00000375401_227_266	MAAAALKAAAFGR*	Nano_L_077	AAAFGR	AAAFGR	lysC_list3	592.32	1	433.219	1	z4	34.32	29
Peptide3-15aa	KDM5C	ENST00000375401_227_266	MAAAALKAAAFGR*	Nano_L_077	AAAFGR	AAAFGR	lysC_list3	592.32	1	214.119	1	b3	34.32	29
Peptide3-15aa	KDM5C	ENST00000375401_227_266	MAAAALKAAAFGR*	Nano_L_077	AAAFGR	AAAFGR	lysC_list3	592.32	1	418.208	1	b5	34.32	29
Peptide3-15aa	ASPN	ENST00000375543_169_190	MVDNFYF*	Nano_L_078	MVDNFYF	M[+16]VDNFYF	lysC_list1	951.392	1	705.288	1	y5	83.77	29
Peptide3-15aa	ASPN	ENST00000375543_169_190	MVDNFYF*	Nano_L_078	MVDNFYF	M[+16]VDNFYF	lysC_list1	951.392	1	219.116	1	a2	83.8	29
Peptide3-15aa	ASPN	ENST00000375543_169_190	MVDNFYF*	Nano_L_078	MVDNFYF	M[+16]VDNFYF	lysC_list1	951.392	1	786.313	1	b6	83.77	29
Peptide3-15aa	ASPN	ENST00000375543_169_190	MVDNFYF*	Nano_L_078	MVDNFYF	M[+16]VDNFYF	lysC_list1	951.392	1	329.15	1	y2	83.8	29
Peptide3-15aa	ASPN	ENST00000375543_169_190	MVDNFYF*	Nano_L_078	MVDNFYF	M[+16]VDNFYF	lysC_list1	951.392	1	623.249	1	b5	83.77	29
Peptide3-15aa	ASPN	ENST00000375543_169_190	MVDNFYF*	Nano_L_078	MVDNFYF	M[+16]VDNFYF	lysC_list1	951.392	1	459.191	1	z3	83.8	29
Peptide3-15aa	ASPN	ENST00000375543_169_190	MVDNFYF*	Nano_L_078	MVDNFYF	M[+16]VDNFYF	lysC_list1	951.392	1	247.111	1	b2	83.8	29
Peptide3-15aa	ASPN	ENST00000375543_169_190	MVDNFYF*	Nano_L_078	MVDNFYF	M[+16]VDNFYF	lysC_list1	951.392	1	476.181	1	b4	83.8	29
Peptide3-15aa	ASPN	ENST00000375543_169_190	MVDNFYF*	Nano_L_078	MVDNFYF	M[+16]VDNFYF	lysC_list1	951.392	1	362.138	1	b3	83.8	29
Peptide3-15aa	ASPN	ENST00000375543_169_190	MVDNFYF*	Nano_L_078	MVDNFYF	M[+16]VDNFYF	lysC_list1	951.392	1	166.086	1	y1	83.77	29
Peptide3-15aa	KLF9	ENST00000377126_1043_1073	MLRAEALPVT*	Nano_L_079	MLRAEALPVT	M[+16]LRAEALPVT	lysC_list3	558.808	2	969.573	1	y9	53.08	27
Peptide3-15aa	KLF9	ENST00000377126_1043_1073	MLRAEALPVT*	Nano_L_079	MLRAEALPVT	M[+16]LRAEALPVT	lysC_list3	558.808	2	219.134	1	y2	53.31	27
Peptide3-15aa	KLF9	ENST00000377126_1043_1073	MLRAEALPVT*	Nano_T_032	AEALPVT	AEALPVT	trypsin_list1	700.388	1	219.134	1	y2	47.15	29
Peptide3-15aa	KLF9	ENST00000377126_1043_1073	MLRAEALPVT*	Nano_T_032	AEALPVT	AEALPVT	trypsin_list1	700.388	1	316.187	1	y3	47.15	29
Peptide3-15aa	KLF9	ENST00000377126_1043_1073	MLRAEALPVT*	Nano_T_032	AEALPVT	AEALPVT	trypsin_list1	700.388	1	482.261	1	b5	47.15	29
Peptide3-15aa	KLF9	ENST00000377126_1043_1073	MLRAEALPVT*	Nano_L_079	MLRAEALPVT	M[+16]LRAEALPVT	lysC_list3	558.808	2	316.187	1	y3	53.31	27
Peptide3-15aa	KLF9	ENST00000377126_1043_1073	MLRAEALPVT*	Nano_L_079	MLRAEALPVT	M[+16]LRAEALPVT	lysC_list3	558.808	2	688.345	1	b6	53.31	27
Peptide3-15aa	KLF9	ENST00000377126_1043_1073	MLRAEALPVT*	Nano_L_079	MLRAEALPVT	M[+16]LRAEALPVT	lysC_list3	558.808	2	801.429	1	b7	53.31	27
Peptide3-15aa	KLF9	ENST00000377126_1043_1073	MLRAEALPVT*	Nano_T_032	AEALPVT	AEALPVT	trypsin_list1	700.388	1	581.329	1	b6	47.1	29
Peptide3-15aa	KLF9	ENST00000377126_1043_1073	MLRAEALPVT*	Nano_T_032	AEALPVT	AEALPVT	trypsin_list1	700.388	1	429.271	1	y4	47.15	29
Peptide3-15aa	KLF9	ENST00000377126_1043_1073	MLRAEALPVT*	Nano_T_032	AEALPVT	AEALPVT	trypsin_list1	700.388	1	272.124	1	b3	47.15	29
Peptide3-15aa	KLF9	ENST00000377126_1043_1073	MLRAEALPVT*	Nano_L_079	MLRAEALPVT	M[+16]LRAEALPVT	lysC_list3	558.808	2	417.228	1	b3	53.31	27
Peptide3-15aa	KLF9	ENST00000377126_1043_1073	MLRAEALPVT*	Nano_T_032	AEALPVT	AEALPVT	trypsin_list1	700.388	1	201.087	1	b2	47.15	29
Peptide3-15aa	KLF9	ENST00000377126_1043_1073	MLRAEALPVT*	Nano_T_032	AEALPVT	AEALPVT	trypsin_list1	700.388	1	385.208	1	b4	47.15	29
Peptide3-15aa	KLF9	ENST00000377126_1043_1073	MLRAEALPVT*	Nano_L_079	MLRAEALPVT	M[+16]LRAEALPVT	lysC_list3	558.808	2	120.066	1	y1	53.31	27
Peptide3-15aa	KLF9	ENST00000377126_1043_1073	MLRAEALPVT*	Nano_L_079	MLRAEALPVT	M[+16]LRAEALPVT	lysC_list3	558.808	2	617.308	1	b5	53.31	27
Peptide3-15aa	KLF9	ENST00000377126_1043_1073	MLRAEALPVT*	Nano_T_032	AEALPVT	AEALPVT	trypsin_list1	700.388	1	173.092	1	a2	47.15	29
Peptide3-15aa	GNB1	ENST00000378609_248_278	MYWRPDQKPF*	Nano_T_033	MYWRPDQKPF	MYWRPDQKPF	trypsin_list1	456.557	3	391.234	1	y3	65.2	27
Peptide3-15aa	GNB1	ENST00000378609_248_278	MYWRPDQKPF*	Nano_T_033	MYWRPDQKPF	MYWRPDQKPF	trypsin_list2	684.332	2	637.292	1	b4	65.22	27
Peptide3-15aa	GNB1	ENST00000378609_248_278	MYWRPDQKPF*	Nano_T_033	MYWRPDQKPF	MYWRPDQKPF	trypsin_list2	684.332	2	295.111	1	b2	65.22	27
Peptide3-15aa	GNB1	ENST00000378609_248_278	MYWRPDQKPF*	Nano_T_033	MYWRPDQKPF	MYWRPDQKPF	trypsin_list2	684.332	2	267.116	1	a2	65.22	27
Peptide3-15aa	GNB1	ENST00000378609_248_278	MYWRPDQKPF*	Nano_T_033	MYWRPDQKPF	MYWRPDQKPF	trypsin_list2	684.332	2	1236.62	1	y9	65.17	27
Peptide3-15aa	GNB1	ENST00000378609_248_278	MYWRPDQKPF*	Nano_T_033	MYWRPDQKPF	MYWRPDQKPF	trypsin_list2	684.332	2	391.234	1	y3	65.22	27
Peptide3-15aa	GNB1	ENST00000378609_248_278	MYWRPDQKPF*	Nano_T_033	MYWRPDQKPF	MYWRPDQKPF	trypsin_list2	684.332	2	502.266	1	z4	65.22	27
Peptide3-15aa	GNB1	ENST00000378609_248_278	MYWRPDQKPF*	Nano_T_033	MYWRPDQKPF	MYWRPDQKPF	trypsin_list1	456.557	3	267.116	1	a2	65.26	27
Peptide3-15aa	GNB1	ENST00000378609_248_278	MYWRPDQKPF*	Nano_T_033	MYWRPDQKPF	MYWRPDQKPF	trypsin_list1	456.557	3	887.473	1	y7	65.2	27
Peptide3-15aa	GNB1	ENST00000378609_248_278	MYWRPDQKPF*	Nano_T_033	MYWRPDQKPF	MYWRPDQKPF	trypsin_list2	684.332	2	887.473	1	y7	65.22	27
Peptide3-15aa	GNB1	ENST00000378609_248_278	MYWRPDQKPF*	Nano_T_033	MYWRPDQKPF	MYWRPDQKPF	trypsin_list1	456.557	3	295.111	1	b2	65.18	27
Peptide3-15aa	GNB1	ENST00000378609_248_278	MYWRPDQKPF*	Nano_T_033	MYWRPDQKPF	MYWRPDQKPF	trypsin_list2	684.332	2	166.086	1	y1	65.12	27
Peptide3-15aa	GNB1	ENST00000378609_248_278	MYWRPDQKPF*	Nano_T_033	MYWRPDQKPF	MYWRPDQKPF	trypsin_list2	684.332	2	731.372	1	y6	65.12	27
Peptide3-15aa	GNB1	ENST00000378609_248_278	MYWRPDQKPF*	Nano_T_033	MYWRPDQKPF	MYWRPDQKPF	trypsin_list1	456.557	3	731.372	1	y6	65.2	27
Peptide3-15aa	GNB1	ENST00000378609_248_278	MYWRPDQKPF*	Nano_T_033	MYWRPDQKPF	MYWRPDQKPF	trypsin_list1	456.557	3	166.086	1	y1	65.31	27
Peptide3-15aa	GNB1	ENST00000378609_248_278	MYWRPDQKPF*	Nano_T_033	MYWRPDQKPF	MYWRPDQKPF	trypsin_list1	456.557	3	263.139	1	y2	65.26	27
Peptide3-15aa	GNB1	ENST00000378609_248_278	MYWRPDQKPF*	Nano_T_033	MYWRPDQKPF	MYWRPDQKPF	trypsin_list1	456.557	3	502.266	1	z4	65.26	27
Peptide3-15aa	GNB1	ENST00000378609_248_278	MYWRPDQKPF*	Nano_T_033	MYWRPDQKPF	MYWRPDQKPF	trypsin_list2	684.332	2	977.43	1	b7	65.22	27
Peptide3-15aa	GNB1	ENST00000378609_248_278	MYWRPDQKPF*	Nano_T_033	MYWRPDQKPF	MYWRPDQKPF	trypsin_list1	456.557	3	519.293	1	y4	65.2	27
Peptide3-15aa	GNB1	ENST00000378609_248_278	MYWRPDQKPF*	Nano_T_033	MYWRPDQKPF	MYWRPDQKPF	trypsin_list2	684.332	2	1105.52	1	b8	65.22	27
Peptide3-15aa	GNB1	ENST00000378609_248_278	MYWRPDQKPF*	Nano_T_033	MYWRPDQKPF	MYWRPDQKPF	trypsin_list2	684.332	2	849.371	1	b6	65.22	27
Peptide3-15aa	UBL3	ENST00000380680_125_155	MTGGGRGVWD*	Nano_L_081	MTGGGRGVWD	M[+16]TGGGRGVWD	lysC_list2	526.235	2	306.112	1	b3	30.56	25
Peptide3-15aa	UBL3	ENST00000380680_125_155	MTGGGRGVWD*	Nano_T_034	MTGGGR	MTGGGR	trypsin_list1	578.272	1	233.095	1	b2	88.04	31
Peptide3-15aa	UBL3	ENST00000380680_125_155	MTGGGRGVWD*	Nano_L_081	MTGGGRGVWD	M[+16]TGGGRGVWD	lysC_list2	526.235	2	732.346	1	b8	30.56	25
Peptide3-15aa	UBL3	ENST00000380680_125_155	MTGGGRGVWD*	Nano_L_081	MTGGGRGVWD	M[+16]TGGGRGVWD	lysC_list2	526.235	2	803.379	1	y8	30.56	25
Peptide3-15aa	UBL3	ENST00000380680_125_155	MTGGGRGVWD*	Nano_T_034	MTGGGR	MTGGGR	trypsin_list1	578.272	1	272.135	1	z3	88.04	31
Peptide3-15aa	UBL3	ENST00000380680_125_155	MTGGGRGVWD*	Nano_L_081	MTGGGRGVWD	M[+16]TGGGRGVWD	lysC_list2	526.235	2	904.427	1	y9	30.56	25
Peptide3-15aa	UBL3	ENST00000380680_125_155	MTGGGRGVWD*	Nano_T_034	MTGGGR	MTGGGR	trypsin_list1	578.272	1	289.162	1	y3	88.07	31
Peptide3-15aa	UBL3	ENST00000380680_125_155	MTGGGRGVWD*	Nano_T_034	MTGGGR	MTGGGR	trypsin_list1	578.272	1	447.231	1	y5	88.01	31
Peptide3-15aa	UBL3	ENST00000380680_125_155	MTGGGRGVWD*	Nano_L_081	MTGGGRGVWD	M[+16]TGGGRGVWD	lysC_list2	526.235	2	249.09	1	b2	30.56	25
Peptide3-15aa	UBL3	ENST00000380680_125_155	MTGGGRGVWD*	Nano_T_034	MTGGGR	MTGGGR	trypsin_list1	578.272	1	430.204	1	z5	88.04	31
Peptide3-15aa	UBL3	ENST00000380680_125_155	MTGGGRGVWD*	Nano_T_034	MTGGGR	MTGGGR	trypsin_list1	578.272	1	346.183	1	y4	88.04	31
Peptide3-15aa	UBL3	ENST00000380680_125_155	MTGGGRGVWD*	Nano_T_034	MTGGGR	MTGGGR	trypsin_list1	578.272	1	404.16	1	b5	88.09	31
Peptide3-15aa	UBL3	ENST00000380680_125_155	MTGGGRGVWD*	Nano_L_081	MTGGGRGVWD	M[+16]TGGGRGVWD	lysC_list2	526.235	2	134.045	1	y1	30.56	25
Peptide3-15aa	UBL3	ENST00000380680_125_155	MTGGGRGVWD*	Nano_T_034	MTGGGR	MTGGGR	trypsin_list1	578.272	1	347.138	1	b4	87.99	31
Peptide3-15aa	UBL3	ENST00000380680_125_155	MTGGGRGVWD*	Nano_L_081	MTGGGRGVWD	M[+16]TGGGRGVWD	lysC_list2	526.235	2	320.124	1	y2	30.56	25
Peptide3-15aa	UBL3	ENST00000380680_125_155	MTGGGRGVWD*	Nano_L_081	MTGGGRGVWD	M[+16]TGGGRGVWD	lysC_list2	526.235	2	689.337	1	y6	30.56	25
Peptide3-15aa	UBL3	ENST00000380680_125_155	MTGGGRGVWD*	Nano_T_034	MTGGGR	MTGGGR	trypsin_list1	578.272	1	329.157	1	z4	88.04	31
Peptide3-15aa	UBL3	ENST00000380680_125_155	MTGGGRGVWD*	Nano_T_034	MTGGGR	MTGGGR	trypsin_list1	578.272	1	205.101	1	a2	88.04	31
Peptide3-15aa	UBL3	ENST00000380680_125_155	MTGGGRGVWD*	Nano_L_081	MTGGGRGVWD	M[+16]TGGGRGVWD	lysC_list2	526.235	2	786.353	1	z8	30.51	25
Peptide3-15aa	UBL3	ENST00000380680_125_155	MTGGGRGVWD*	Nano_L_081	MTGGGRGVWD	M[+16]TGGGRGVWD	lysC_list2	526.235	2	633.277	1	b7	30.56	25
Peptide3-15aa	UBL3	ENST00000380680_125_155	MTGGGRGVWD*	Nano_L_081	MTGGGRGVWD	M[+16]TGGGRGVWD	lysC_list2	526.235	2	221.095	1	a2	30.56	25
Peptide3-15aa	MTIF3	ENST00000381116_149_185	MITVLPKKAYLM*	Nano_L_082	MITVLPK	MITVLPK	lysC_list1	401.249	2	357.25	1	y3	54.6	25
Peptide3-15aa	MTIF3	ENST00000381116_149_185	MITVLPKKAYLM*	Nano_L_082	MITVLPK	MITVLPK	lysC_list1	401.249	2	227.139	1	z2	54.6	25
Peptide3-15aa	MTIF3	ENST00000381116_149_185	MITVLPKKAYLM*	Nano_L_082	MITVLPK	MITVLPK	lysC_list1	401.249	2	346.18	1	b3	54.6	25
Peptide3-15aa	MTIF3	ENST00000381116_149_185	MITVLPKKAYLM*	Nano_L_082	MITVLPK	MITVLPK	lysC_list1	401.249	2	244.166	1	y2	54.6	25
Peptide3-15aa	MTIF3	ENST00000381116_149_185	MITVLPKKAYLM*	Nano_L_082	MITVLPK	MITVLPK	lysC_list1	401.249	2	456.318	1	y4	54.6	25
Peptide3-15aa	MTIF3	ENST00000381116_149_185	MITVLPKKAYLM*	Nano_L_082	MITVLPK	MITVLPK	lysC_list1	401.249	2	245.132	1	b2	54.6	25
Peptide3-15aa	MTIF3	ENST00000381116_149_185	MITVLPKKAYLM*	Nano_L_082	MITVLPK	MITVLPK	lysC_list1	401.249	2	217.137	1	a2	54.6	25
Peptide3-15aa	MTIF3	ENST00000381116_149_185	MITVLPKKAYLM*	Nano_L_082	MITVLPK	MITVLPK	lysC_list1	401.249	2	557.366	1	y5	54.6	25
Peptide3-15aa	MTIF3	ENST00000381116_149_185	MITVLPKKAYLM*	Nano_L_082	MITVLPK	MITVLPK	lysC_list1	401.249	2	670.45	1	y6	54.6	25
Peptide3-15aa	RFC1	ENST00000381897_57_75	MDPEPR*	Nano_L_083	MDPEPR	MDPEPR	lysC_list3	744.335	1	255.145	1	z2	27.28	35
Peptide3-15aa	RFC1	ENST00000381897_57_75	MDPEPR*	Nano_L_083	MDPEPR	M[+16]DPEPR	lysC_list3	760.329	1	255.145	1	z2	20.99	29
Peptide3-15aa	RFC1	ENST00000381897_57_75	MDPEPR*	Nano_L_083	MDPEPR	M[+16]DPEPR	lysC_list3	760.329	1	481.241	1	z4	20.99	29
Peptide3-15aa	RFC1	ENST00000381897_57_75	MDPEPR*	Nano_L_083	MDPEPR	MDPEPR	lysC_list3	744.335	1	401.214	1	y3	27.28	35
Peptide3-15aa	RFC1	ENST00000381897_57_75	MDPEPR*	Nano_L_083	MDPEPR	MDPEPR	lysC_list3	744.335	1	498.267	1	y4	27.28	35
Peptide3-15aa	RFC1	ENST00000381897_57_75	MDPEPR*	Nano_L_083	MDPEPR	MDPEPR	lysC_list3	744.335	1	384.188	1	z3	27.28	35
Peptide3-15aa	RFC1	ENST00000381897_57_75	MDPEPR*	Nano_L_083	MDPEPR	MDPEPR	lysC_list3	744.335	1	158.092	1	z1	27.28	35
Peptide3-15aa	RFC1	ENST00000381897_57_75	MDPEPR*	Nano_L_083	MDPEPR	MDPEPR	lysC_list3	744.335	1	481.241	1	z4	27.28	35
Peptide3-15aa	RFC1	ENST00000381897_57_75	MDPEPR*	Nano_L_083	MDPEPR	M[+16]DPEPR	lysC_list3	760.329	1	498.267	1	y4	20.99	29
Peptide3-15aa	RFC1	ENST00000381897_57_75	MDPEPR*	Nano_L_083	MDPEPR	M[+16]DPEPR	lysC_list3	760.329	1	175.119	1	y1	21.16	29
Peptide3-15aa	RFC1	ENST00000381897_57_75	MDPEPR*	Nano_L_083	MDPEPR	M[+16]DPEPR	lysC_list3	760.329	1	272.172	1	y2	20.91	29
Peptide3-15aa	RFC1	ENST00000381897_57_75	MDPEPR*	Nano_L_083	MDPEPR	MDPEPR	lysC_list3	744.335	1	175.119	1	y1	27.28	35
Peptide3-15aa	RFC1	ENST00000381897_57_75	MDPEPR*	Nano_L_083	MDPEPR	MDPEPR	lysC_list3	744.335	1	272.172	1	y2	27.28	35
Peptide3-15aa	TMEM87A	ENST00000389834_234_261	MLSVGTPRL*	Nano_L_084	MLSVGTPRL	M[+16]LSVGTPRL	lysC_list2	495.276	2	486.303	1	y4	59.77	27
Peptide3-15aa	TMEM87A	ENST00000389834_234_261	MLSVGTPRL*	Nano_T_035	MLSVGTPR	MLSVGTPR	trypsin_list1	430.737	2	373.219	1	y3	39.17	27
Peptide3-15aa	TMEM87A	ENST00000389834_234_261	MLSVGTPRL*	Nano_L_084	MLSVGTPRL	M[+16]LSVGTPRL	lysC_list2	495.276	2	233.132	1	a2	59.77	27
Peptide3-15aa	TMEM87A	ENST00000389834_234_261	MLSVGTPRL*	Nano_L_084	MLSVGTPRL	M[+16]LSVGTPRL	lysC_list2	495.276	2	348.159	1	b3	59.77	27
Peptide3-15aa	TMEM87A	ENST00000389834_234_261	MLSVGTPRL*	Nano_L_084	MLSVGTPRL	M[+16]LSVGTPRL	lysC_list2	495.276	2	385.256	1	y3	59.77	27
Peptide3-15aa	TMEM87A	ENST00000389834_234_261	MLSVGTPRL*	Nano_L_084	MLSVGTPRL	M[+16]LSVGTPRL	lysC_list2	495.276	2	543.325	1	y5	59.77	27
Peptide3-15aa	TMEM87A	ENST00000389834_234_261	MLSVGTPRL*	Nano_L_084	MLSVGTPRL	M[+16]LSVGTPRL	lysC_list2	495.276	2	842.509	1	y8	59.86	27
Peptide3-15aa	TMEM87A	ENST00000389834_234_261	MLSVGTPRL*	Nano_T_035	MLSVGTPR	MLSVGTPR	trypsin_list1	430.737	2	430.241	1	y4	39.22	27
Peptide3-15aa	TMEM87A	ENST00000389834_234_261	MLSVGTPRL*	Nano_T_035	MLSVGTPR	MLSVGTPR	trypsin_list1	430.737	2	255.145	1	z2	39.22	27
Peptide3-15aa	TMEM87A	ENST00000389834_234_261	MLSVGTPRL*	Nano_T_035	MLSVGTPR	MLSVGTPR	trypsin_list1	430.737	2	217.137	1	a2	39.22	27
Peptide3-15aa	TMEM87A	ENST00000389834_234_261	MLSVGTPRL*	Nano_T_035	MLSVGTPR	MLSVGTPR	trypsin_list1	430.737	2	616.341	1	y6	39.22	27
Peptide3-15aa	TMEM87A	ENST00000389834_234_261	MLSVGTPRL*	Nano_L_084	MLSVGTPRL	M[+16]LSVGTPRL	lysC_list2	495.276	2	729.425	1	y7	59.77	27
Peptide3-15aa	TMEM87A	ENST00000389834_234_261	MLSVGTPRL*	Nano_T_035	MLSVGTPR	MLSVGTPR	trypsin_list1	430.737	2	599.315	1	z6	39.27	27
Peptide3-15aa	TMEM87A	ENST00000389834_234_261	MLSVGTPRL*	Nano_T_035	MLSVGTPR	MLSVGTPR	trypsin_list1	430.737	2	729.425	1	y7	39.22	27
Peptide3-15aa	TMEM87A	ENST00000389834_234_261	MLSVGTPRL*	Nano_L_084	MLSVGTPRL	M[+16]LSVGTPRL	lysC_list2	495.276	2	368.229	1	z3	59.77	27
Peptide3-15aa	TMEM87A	ENST00000389834_234_261	MLSVGTPRL*	Nano_L_084	MLSVGTPRL	M[+16]LSVGTPRL	lysC_list2	495.276	2	261.127	1	b2	59.77	27
Peptide3-15aa	TMEM87A	ENST00000389834_234_261	MLSVGTPRL*	Nano_T_035	MLSVGTPR	MLSVGTPR	trypsin_list1	430.737	2	272.172	1	y2	39.27	27
Peptide3-15aa	TMEM87A	ENST00000389834_234_261	MLSVGTPRL*	Nano_T_035	MLSVGTPR	MLSVGTPR	trypsin_list1	430.737	2	245.132	1	b2	39.17	27
Peptide3-15aa	TMEM87A	ENST00000389834_234_261	MLSVGTPRL*	Nano_L_084	MLSVGTPRL	M[+16]LSVGTPRL	lysC_list2	495.276	2	642.393	1	y6	59.77	27
Peptide3-15aa	TMEM87A	ENST00000389834_234_261	MLSVGTPRL*	Nano_T_035	MLSVGTPR	MLSVGTPR	trypsin_list1	430.737	2	332.164	1	b3	39.17	27
Peptide3-15aa	TMEM87A	ENST00000389834_234_261	MLSVGTPRL*	Nano_T_035	MLSVGTPR	MLSVGTPR	trypsin_list1	430.737	2	529.309	1	y5	39.22	27
Peptide3-15aa	ABLIM1	ENST00000392952_80_116	MHVALAELRREA*	Nano_T_036	MHVALAELR	MHVALAELR	trypsin_list1	520.289	2	488.283	1	y4	51.54	27
Peptide3-15aa	ABLIM1	ENST00000392952_80_116	MHVALAELRREA*	Nano_T_036	MHVALAELR	MHVALAELR	trypsin_list1	520.289	2	601.367	1	y5	51.54	27
Peptide3-15aa	ABLIM1	ENST00000392952_80_116	MHVALAELRREA*	Nano_T_036	MHVALAELR	MHVALAELR	trypsin_list1	520.289	2	288.203	1	y2	51.54	27
Peptide3-15aa	ABLIM1	ENST00000392952_80_116	MHVALAELRREA*	Nano_T_036	MHVALAELR	MHVALAELR	trypsin_list1	520.289	2	672.404	1	y6	51.54	27
Peptide3-15aa	ABLIM1	ENST00000392952_80_116	MHVALAELRREA*	Nano_T_036	MHVALAELR	M[+16]HVALAELR	trypsin_list1	528.287	2	285.102	1	b2	40.02	29
Peptide3-15aa	ABLIM1	ENST00000392952_80_116	MHVALAELRREA*	Nano_T_036	MHVALAELR	MHVALAELR	trypsin_list1	520.289	2	158.092	1	z1	51.54	27
Peptide3-15aa	ABLIM1	ENST00000392952_80_116	MHVALAELRREA*	Nano_T_036	MHVALAELR	MHVALAELR	trypsin_list1	520.289	2	269.107	1	b2	51.54	27
Peptide3-15aa	ABLIM1	ENST00000392952_80_116	MHVALAELRREA*	Nano_T_036	MHVALAELR	M[+16]HVALAELR	trypsin_list1	528.287	2	455.207	1	b4	39.87	29
Peptide3-15aa	ABLIM1	ENST00000392952_80_116	MHVALAELRREA*	Nano_T_036	MHVALAELR	M[+16]HVALAELR	trypsin_list1	528.287	2	568.291	1	b5	39.87	29
Peptide3-15aa	ABLIM1	ENST00000392952_80_116	MHVALAELRREA*	Nano_T_036	MHVALAELR	M[+16]HVALAELR	trypsin_list1	528.287	2	908.531	1	y8	40.07	29
Peptide3-15aa	ABLIM1	ENST00000392952_80_116	MHVALAELRREA*	Nano_T_036	MHVALAELR	M[+16]HVALAELR	trypsin_list1	528.287	2	384.17	1	b3	39.87	29
Peptide3-15aa	ABLIM1	ENST00000392952_80_116	MHVALAELRREA*	Nano_T_036	MHVALAELR	M[+16]HVALAELR	trypsin_list1	528.287	2	158.092	1	z1	39.82	29
Peptide3-15aa	ABLIM1	ENST00000392952_80_116	MHVALAELRREA*	Nano_T_036	MHVALAELR	MHVALAELR	trypsin_list1	520.289	2	655.377	1	z6	51.54	27
Peptide3-15aa	ABLIM1	ENST00000392952_80_116	MHVALAELRREA*	Nano_T_036	MHVALAELR	M[+16]HVALAELR	trypsin_list1	528.287	2	771.472	1	y7	39.87	29
Peptide3-15aa	ABLIM1	ENST00000392952_80_116	MHVALAELRREA*	Nano_T_036	MHVALAELR	M[+16]HVALAELR	trypsin_list1	528.287	2	257.107	1	a2	39.82	29
Peptide3-15aa	ABLIM1	ENST00000392952_80_116	MHVALAELRREA*	Nano_T_036	MHVALAELR	MHVALAELR	trypsin_list1	520.289	2	271.176	1	z2	51.39	27
Peptide3-15aa	ABLIM1	ENST00000392952_80_116	MHVALAELRREA*	Nano_T_036	MHVALAELR	M[+16]HVALAELR	trypsin_list1	528.287	2	672.404	1	y6	39.87	29
Peptide3-15aa	ABLIM1	ENST00000392952_80_116	MHVALAELRREA*	Nano_T_036	MHVALAELR	M[+16]HVALAELR	trypsin_list1	528.287	2	271.176	1	z2	39.82	29
Peptide3-15aa	ABLIM1	ENST00000392952_80_116	MHVALAELRREA*	Nano_T_036	MHVALAELR	M[+16]HVALAELR	trypsin_list1	528.287	2	601.367	1	y5	39.87	29
Peptide3-15aa	ABLIM1	ENST00000392952_80_116	MHVALAELRREA*	Nano_T_036	MHVALAELR	MHVALAELR	trypsin_list1	520.289	2	754.446	1	z7	51.59	27
Peptide3-15aa	ABLIM1	ENST00000392952_80_116	MHVALAELRREA*	Nano_T_036	MHVALAELR	MHVALAELR	trypsin_list1	520.289	2	771.472	1	y7	51.54	27
Peptide3-15aa	ABLIM1	ENST00000392952_80_116	MHVALAELRREA*	Nano_T_036	MHVALAELR	MHVALAELR	trypsin_list1	520.289	2	439.212	1	b4	51.54	27
Peptide3-15aa	ABLIM1	ENST00000392952_80_116	MHVALAELRREA*	Nano_T_036	MHVALAELR	MHVALAELR	trypsin_list1	520.289	2	241.112	1	a2	51.54	27
Peptide3-15aa	ABLIM1	ENST00000392952_80_116	MHVALAELRREA*	Nano_T_036	MHVALAELR	MHVALAELR	trypsin_list1	520.289	2	908.531	1	y8	51.54	27
Peptide3-15aa	ABLIM1	ENST00000392952_80_116	MHVALAELRREA*	Nano_T_036	MHVALAELR	MHVALAELR	trypsin_list1	520.289	2	368.175	1	b3	51.54	27
Peptide3-15aa	PPP6R3	ENST00000393800_35_62	MVSVSAFPA*	Nano_L_086	MVSVSAFPA	M[+16]VSVSAFPA	lysC_list2	462.728	2	247.111	1	b2	67.24	31
Peptide3-15aa	PPP6R3	ENST00000393800_35_62	MVSVSAFPA*	Nano_L_086	MVSVSAFPA	M[+16]VSVSAFPA	lysC_list2	462.728	2	187.108	1	y2	66.98	31
Peptide3-15aa	PPP6R3	ENST00000393800_35_62	MVSVSAFPA*	Nano_L_086	MVSVSAFPA	MVSVSAFPA	lysC_list2	908.455	1	704.325	1	x7	76.74	27
Peptide3-15aa	PPP6R3	ENST00000393800_35_62	MVSVSAFPA*	Nano_L_086	MVSVSAFPA	M[+16]VSVSAFPA	lysC_list2	462.728	2	591.281	1	b6	66.98	31
Peptide3-15aa	PPP6R3	ENST00000393800_35_62	MVSVSAFPA*	Nano_L_086	MVSVSAFPA	M[+16]VSVSAFPA	lysC_list2	462.728	2	334.143	1	b3	66.98	31
Peptide3-15aa	PPP6R3	ENST00000393800_35_62	MVSVSAFPA*	Nano_L_086	MVSVSAFPA	MVSVSAFPA	lysC_list2	908.455	1	318.148	1	b3	76.74	27
Peptide3-15aa	PPP6R3	ENST00000393800_35_62	MVSVSAFPA*	Nano_L_086	MVSVSAFPA	M[+16]VSVSAFPA	lysC_list2	462.728	2	334.176	1	y3	67.24	31
Peptide3-15aa	PPP6R3	ENST00000393800_35_62	MVSVSAFPA*	Nano_L_086	MVSVSAFPA	MVSVSAFPA	lysC_list2	908.455	1	334.176	1	y3	76.74	27
Peptide3-15aa	PPP6R3	ENST00000393800_35_62	MVSVSAFPA*	Nano_L_086	MVSVSAFPA	MVSVSAFPA	lysC_list2	908.455	1	231.116	1	b2	76.74	27
Peptide3-15aa	PPP6R3	ENST00000393800_35_62	MVSVSAFPA*	Nano_L_086	MVSVSAFPA	MVSVSAFPA	lysC_list2	908.455	1	187.108	1	y2	76.74	27
Peptide3-15aa	PPP6R3	ENST00000393800_35_62	MVSVSAFPA*	Nano_L_086	MVSVSAFPA	MVSVSAFPA	lysC_list2	908.455	1	492.245	1	y5	76.74	27
Peptide3-15aa	PPP6R3	ENST00000393800_35_62	MVSVSAFPA*	Nano_L_086	MVSVSAFPA	MVSVSAFPA	lysC_list2	908.455	1	575.286	1	b6	76.74	27
Peptide3-15aa	PPP6R3	ENST00000393800_35_62	MVSVSAFPA*	Nano_L_086	MVSVSAFPA	M[+16]VSVSAFPA	lysC_list2	462.728	2	520.244	1	b5	67.24	31
Peptide3-15aa	PPP6R3	ENST00000393800_35_62	MVSVSAFPA*	Nano_L_086	MVSVSAFPA	M[+16]VSVSAFPA	lysC_list2	462.728	2	219.116	1	a2	66.98	31
Peptide3-15aa	PPP6R3	ENST00000393800_35_62	MVSVSAFPA*	Nano_L_086	MVSVSAFPA	MVSVSAFPA	lysC_list2	908.455	1	504.249	1	b5	76.74	27
Peptide3-15aa	NR2F2	ENST00000394166_759_777	MAFLNG*	Nano_L_087	MAFLNG	MAFLN[+1]G	lysC_list1	653.296	1	203.085	1	b2	67.43	27
Peptide3-15aa	NR2F2	ENST00000394166_759_777	MAFLNG*	Nano_L_087	MAFLNG	MAFLN[+1]G	lysC_list1	653.296	1	451.219	1	y4	67.43	27
Peptide3-15aa	NR2F2	ENST00000394166_759_777	MAFLNG*	Nano_L_087	MAFLNG	MAFLN[+1]G	lysC_list1	653.296	1	522.256	1	y5	67.51	27
Peptide3-15aa	NR2F2	ENST00000394166_759_777	MAFLNG*	Nano_L_087	MAFLNG	MAFLN[+1]G	lysC_list1	653.296	1	463.237	1	b4	67.43	27
Peptide3-15aa	NR2F2	ENST00000394166_759_777	MAFLNG*	Nano_L_087	MAFLNG	MAFLN[+1]G	lysC_list1	653.296	1	175.09	1	a2	67.43	27
Peptide3-15aa	NR2F2	ENST00000394166_759_777	MAFLNG*	Nano_L_087	MAFLNG	MAFLN[+1]G	lysC_list1	653.296	1	304.15	1	y3	67.43	27
Peptide3-15aa	NR2F2	ENST00000394166_759_777	MAFLNG*	Nano_L_087	MAFLNG	MAFLN[+1]G	lysC_list1	653.296	1	350.153	1	b3	67.43	27
Peptide3-15aa	NR2F2	ENST00000394166_759_777	MAFLNG*	Nano_L_087	MAFLNG	MAFLN[+1]G	lysC_list1	653.296	1	191.066	1	y2	67.43	27
Peptide3-15aa	COBL	ENST00000395542_80_104	MGQRGKSE*	Nano_L_090	MGQRGK	MGQRGK	lysC_list3	338.682	2	74.06	2	y1	46.26	35
Peptide3-15aa	COBL	ENST00000395542_80_104	MGQRGKSE*	Nano_L_090	MGQRGK	MGQRGK	lysC_list3	338.682	2	172.108	2	z3	46.51	35
Peptide3-15aa	COBL	ENST00000395542_80_104	MGQRGKSE*	Nano_L_090	MGQRGK	MGQRGK	lysC_list3	338.682	2	147.113	1	y1	46.26	35
Peptide3-15aa	COBL	ENST00000395542_80_104	MGQRGKSE*	Nano_L_090	MGQRGK	MGQRGK	lysC_list3	338.682	2	130.086	1	z1	46.26	35
Peptide3-15aa	COBL	ENST00000395542_80_104	MGQRGKSE*	Nano_L_090	MGQRGK	MGQRGK	lysC_list3	338.682	2	104.053	1	a1	46.26	35
Peptide3-15aa	COBL	ENST00000395542_80_104	MGQRGKSE*	Nano_L_090	MGQRGK	MGQRGK	lysC_list3	338.682	2	159.068	2	b3	46.26	35
Peptide3-15aa	FRMD6	ENST00000395718_169_190	MLLLQGV*	Nano_L_091	MLLLQGV	MLLLQ[+1]GV	lysC_list3	774.443	1	217.137	1	a2	88.86	27
Peptide3-15aa	FRMD6	ENST00000395718_169_190	MLLLQGV*	Nano_L_091	MLLLQGV	MLLLQ[+1]GV	lysC_list3	774.443	1	118.086	1	y1	88.86	27
Peptide3-15aa	FRMD6	ENST00000395718_169_190	MLLLQGV*	Nano_L_091	MLLLQGV	MLLLQ[+1]GV	lysC_list3	774.443	1	175.108	1	y2	88.86	27
Peptide3-15aa	FRMD6	ENST00000395718_169_190	MLLLQGV*	Nano_L_091	MLLLQGV	MLLLQGV	lysC_list2	773.459	1	399.224	1	z4	88.81	27
Peptide3-15aa	FRMD6	ENST00000395718_169_190	MLLLQGV*	Nano_L_091	MLLLQGV	MLLLQGV	lysC_list2	773.459	1	303.166	1	y3	88.81	27
Peptide3-15aa	FRMD6	ENST00000395718_169_190	MLLLQGV*	Nano_L_091	MLLLQGV	MLLLQGV	lysC_list2	773.459	1	217.137	1	a2	88.81	27
Peptide3-15aa	FRMD6	ENST00000395718_169_190	MLLLQGV*	Nano_L_091	MLLLQGV	MLLLQ[+1]GV	lysC_list3	774.443	1	358.216	1	b3	88.86	27
Peptide3-15aa	FRMD6	ENST00000395718_169_190	MLLLQGV*	Nano_L_091	MLLLQGV	MLLLQGV	lysC_list2	773.459	1	416.25	1	y4	88.81	27
Peptide3-15aa	FRMD6	ENST00000395718_169_190	MLLLQGV*	Nano_L_091	MLLLQGV	MLLLQGV	lysC_list2	773.459	1	358.216	1	b3	88.81	27
Peptide3-15aa	FRMD6	ENST00000395718_169_190	MLLLQGV*	Nano_L_091	MLLLQGV	MLLLQ[+1]GV	lysC_list3	774.443	1	471.3	1	b4	88.86	27
Peptide3-15aa	FRMD6	ENST00000395718_169_190	MLLLQGV*	Nano_L_091	MLLLQGV	MLLLQ[+1]GV	lysC_list3	774.443	1	245.132	1	b2	88.86	27
Peptide3-15aa	FRMD6	ENST00000395718_169_190	MLLLQGV*	Nano_L_091	MLLLQGV	MLLLQGV	lysC_list2	773.459	1	286.14	1	z3	88.81	27
Peptide3-15aa	FRMD6	ENST00000395718_169_190	MLLLQGV*	Nano_L_091	MLLLQGV	MLLLQGV	lysC_list2	773.459	1	599.359	1	b5	88.81	27
Peptide3-15aa	FRMD6	ENST00000395718_169_190	MLLLQGV*	Nano_L_091	MLLLQGV	MLLLQGV	lysC_list2	773.459	1	245.132	1	b2	88.81	27
Peptide3-15aa	GPAT4	ENST00000396987_209_254	MRHCVPASLSFWQRL*	Nano_T_037	HCVPASLSFWQR	HC[+57]VPASLSFWQR	trypsin_list2	744.364	2	1350.66	1	y11	70.29	25
Peptide3-15aa	GPAT4	ENST00000396987_209_254	MRHCVPASLSFWQRL*	Nano_T_037	HCVPASLSFWQR	HC[+57]VPASLSFWQR	trypsin_list2	744.364	2	1074.54	1	z9	70.29	25
Peptide3-15aa	GPAT4	ENST00000396987_209_254	MRHCVPASLSFWQRL*	Nano_T_037	HCVPASLSFWQR	HC[+57]VPASLSFWQR	trypsin_list2	744.364	2	298.097	1	b2	70.29	25
Peptide3-15aa	GPAT4	ENST00000396987_209_254	MRHCVPASLSFWQRL*	Nano_T_037	HCVPASLSFWQR	HC[+57]VPASLSFWQR	trypsin_list2	744.364	2	1190.63	1	y10	70.29	25
Peptide3-15aa	GPAT4	ENST00000396987_209_254	MRHCVPASLSFWQRL*	Nano_T_037	HCVPASLSFWQR	HC[+57]VPASLSFWQR	trypsin_list2	744.364	2	1091.56	1	y9	70.29	25
Peptide3-15aa	GPAT4	ENST00000396987_209_254	MRHCVPASLSFWQRL*	Nano_T_037	HCVPASLSFWQR	HC[+57]VPASLSFWQR	trypsin_list2	744.364	2	723.357	1	y5	70.29	25
Peptide3-15aa	GPAT4	ENST00000396987_209_254	MRHCVPASLSFWQRL*	Nano_T_037	HCVPASLSFWQR	HC[+57]VPASLSFWQR	trypsin_list2	744.364	2	270.102	1	a2	70.29	25
Peptide3-15aa	GPAT4	ENST00000396987_209_254	MRHCVPASLSFWQRL*	Nano_T_037	HCVPASLSFWQR	HC[+57]VPASLSFWQR	trypsin_list2	744.364	2	636.325	1	y4	70.29	25
Peptide3-15aa	GPAT4	ENST00000396987_209_254	MRHCVPASLSFWQRL*	Nano_T_037	HCVPASLSFWQR	HC[+57]VPASLSFWQR	trypsin_list2	744.364	2	397.165	1	b3	70.29	25
Peptide3-15aa	GPAT4	ENST00000396987_209_254	MRHCVPASLSFWQRL*	Nano_T_037	HCVPASLSFWQR	HC[+57]VPASLSFWQR	trypsin_list2	744.364	2	489.257	1	y3	70.29	25
Peptide3-15aa	GPAT4	ENST00000396987_209_254	MRHCVPASLSFWQRL*	Nano_T_037	HCVPASLSFWQR	HC[+57]VPASLSFWQR	trypsin_list2	744.364	2	836.441	1	y6	70.29	25
Peptide3-15aa	GPAT4	ENST00000396987_209_254	MRHCVPASLSFWQRL*	Nano_T_037	HCVPASLSFWQR	HC[+57]VPASLSFWQR	trypsin_list2	744.364	2	994.51	1	y8	70.29	25
Peptide3-15aa	GPAT4	ENST00000396987_209_254	MRHCVPASLSFWQRL*	Nano_T_037	HCVPASLSFWQR	HC[+57]VPASLSFWQR	trypsin_list2	744.364	2	175.119	1	y1	70.29	25
Peptide3-15aa	GPAT4	ENST00000396987_209_254	MRHCVPASLSFWQRL*	Nano_T_037	HCVPASLSFWQR	HC[+57]VPASLSFWQR	trypsin_list2	744.364	2	923.473	1	y7	70.29	25
Peptide3-15aa	SLC38A1	ENST00000398637_108_150	MTPIRDPQRRCMSM*	Nano_L_093	MTPIRDPQRRCMSM	MTPIRDPQRRC[+57]MSM	lysC_list2	593.614	3	714.36	1	b6	37.39	27
Peptide3-15aa	SLC38A1	ENST00000398637_108_150	MTPIRDPQRRCMSM*	Nano_L_093	MTPIRDPQRRCMSM	MTPIRDPQRRC[+57]MSM	lysC_list2	593.614	3	599.333	1	b5	37.42	27
Peptide3-15aa	SLC38A1	ENST00000398637_108_150	MTPIRDPQRRCMSM*	Nano_L_093	MTPIRDPQRRCMSM	MTPIRDPQRRC[+57]MSM	lysC_list2	593.614	3	150.058	1	y1	37.39	27
Peptide3-15aa	SLC38A1	ENST00000398637_108_150	MTPIRDPQRRCMSM*	Nano_L_093	MTPIRDPQRRCMSM	MTPIRDPQRRC[+57]MSM	lysC_list2	593.614	3	1048.45	1	z8	37.39	27
Peptide3-15aa	SLC38A1	ENST00000398637_108_150	MTPIRDPQRRCMSM*	Nano_L_093	MTPIRDPQRRCMSM	MTPIRDPQRRC[+57]MSM	lysC_list2	593.614	3	237.09	1	y2	37.39	27
Peptide3-15aa	SLC38A1	ENST00000398637_108_150	MTPIRDPQRRCMSM*	Nano_L_093	MTPIRDPQRRCMSM	MTPIRDPQRRC[+57]MSM	lysC_list2	593.614	3	205.101	1	a2	37.39	27
Peptide3-15aa	SLC38A1	ENST00000398637_528_570	MCIEKPWKAIQQYI*	Nano_T_038	MCIEKPWK	MC[+57]IEKPWK	trypsin_list1	546.272	2	800.467	1	y6	46.62	27
Peptide3-15aa	SLC38A1	ENST00000398637_528_570	MCIEKPWKAIQQYI*	Nano_T_038	MCIEKPWK	M[+16]C[+57]IEKPWK	trypsin_list1	554.27	2	308.073	1	b2	33.04	29
Peptide3-15aa	SLC38A1	ENST00000398637_528_570	MCIEKPWKAIQQYI*	Nano_T_038	MCIEKPWK	M[+16]C[+57]IEKPWK	trypsin_list1	554.27	2	687.382	1	y5	32.99	29
Peptide3-15aa	SLC38A1	ENST00000398637_528_570	MCIEKPWKAIQQYI*	Nano_T_038	MCIEKPWK	MC[+57]IEKPWK	trypsin_list1	546.272	2	292.078	1	b2	46.62	27
Peptide3-15aa	SLC38A1	ENST00000398637_528_570	MCIEKPWKAIQQYI*	Nano_T_038	MCIEKPWK	M[+16]C[+57]IEKPWK	trypsin_list1	554.27	2	421.157	1	b3	33.04	29
Peptide3-15aa	SLC38A1	ENST00000398637_528_570	MCIEKPWKAIQQYI*	Nano_T_038	MCIEKPWK	MC[+57]IEKPWK	trypsin_list1	546.272	2	333.192	1	y2	46.67	27
Peptide3-15aa	SLC38A1	ENST00000398637_528_570	MCIEKPWKAIQQYI*	Nano_T_038	MCIEKPWK	M[+16]C[+57]IEKPWK	trypsin_list1	554.27	2	430.245	1	y3	33.04	29
Peptide3-15aa	SLC38A1	ENST00000398637_528_570	MCIEKPWKAIQQYI*	Nano_T_038	MCIEKPWK	MC[+57]IEKPWK	trypsin_list1	546.272	2	405.162	1	b3	46.62	27
Peptide3-15aa	SLC38A1	ENST00000398637_528_570	MCIEKPWKAIQQYI*	Nano_T_038	MCIEKPWK	MC[+57]IEKPWK	trypsin_list1	546.272	2	264.083	1	a2	46.62	27
Peptide3-15aa	SLC38A1	ENST00000398637_528_570	MCIEKPWKAIQQYI*	Nano_T_038	MCIEKPWK	MC[+57]IEKPWK	trypsin_list1	546.272	2	960.497	1	y7	46.62	27
Peptide3-15aa	SLC38A1	ENST00000398637_528_570	MCIEKPWKAIQQYI*	Nano_T_038	MCIEKPWK	MC[+57]IEKPWK	trypsin_list1	546.272	2	687.382	1	y5	46.67	27
Peptide3-15aa	SLC38A1	ENST00000398637_528_570	MCIEKPWKAIQQYI*	Nano_T_038	MCIEKPWK	MC[+57]IEKPWK	trypsin_list1	546.272	2	558.34	1	y4	46.62	27
Peptide3-15aa	SLC38A1	ENST00000398637_528_570	MCIEKPWKAIQQYI*	Nano_T_038	MCIEKPWK	M[+16]C[+57]IEKPWK	trypsin_list1	554.27	2	558.34	1	y4	33.04	29
Peptide3-15aa	SLC38A1	ENST00000398637_528_570	MCIEKPWKAIQQYI*	Nano_T_038	MCIEKPWK	M[+16]C[+57]IEKPWK	trypsin_list1	554.27	2	550.2	1	b4	32.99	29
Peptide3-15aa	SLC38A1	ENST00000398637_528_570	MCIEKPWKAIQQYI*	Nano_T_038	MCIEKPWK	M[+16]C[+57]IEKPWK	trypsin_list1	554.27	2	333.192	1	y2	33.04	29
Peptide3-15aa	SLC38A1	ENST00000398637_528_570	MCIEKPWKAIQQYI*	Nano_T_038	MCIEKPWK	M[+16]C[+57]IEKPWK	trypsin_list1	554.27	2	800.467	1	y6	32.99	29
Peptide3-15aa	SLC38A1	ENST00000398637_528_570	MCIEKPWKAIQQYI*	Nano_T_038	MCIEKPWK	MC[+57]IEKPWK	trypsin_list1	546.272	2	430.245	1	y3	46.62	27
Peptide3-15aa	SLC38A1	ENST00000398637_528_570	MCIEKPWKAIQQYI*	Nano_T_038	MCIEKPWK	M[+16]C[+57]IEKPWK	trypsin_list1	554.27	2	960.497	1	y7	32.99	29
Peptide3-15aa	KDM5A	ENST00000399788_258_285	MRFGLCQGT*	Nano_T_039	FGLCQGT	FGLC[+57]QGT	trypsin_list1	782.35	1	465.176	1	y4	48.88	27
Peptide3-15aa	KDM5A	ENST00000399788_258_285	MRFGLCQGT*	Nano_L_094	MRFGLCQGT	M[+16]RFGLC[+57]QGT	lysC_list3	543.247	2	120.066	1	y1	40.81	25
Peptide3-15aa	KDM5A	ENST00000399788_258_285	MRFGLCQGT*	Nano_L_094	MRFGLCQGT	MRFGLC[+57]QGT	lysC_list3	535.25	2	465.176	1	y4	54.2	25
Peptide3-15aa	KDM5A	ENST00000399788_258_285	MRFGLCQGT*	Nano_L_094	MRFGLCQGT	M[+16]RFGLC[+57]QGT	lysC_list3	543.247	2	448.15	1	z4	40.81	25
Peptide3-15aa	KDM5A	ENST00000399788_258_285	MRFGLCQGT*	Nano_L_094	MRFGLCQGT	MRFGLC[+57]QGT	lysC_list3	535.25	2	288.149	1	b2	54.2	25
Peptide3-15aa	KDM5A	ENST00000399788_258_285	MRFGLCQGT*	Nano_L_094	MRFGLCQGT	MRFGLC[+57]QGT	lysC_list3	535.25	2	448.15	1	z4	54.2	25
Peptide3-15aa	KDM5A	ENST00000399788_258_285	MRFGLCQGT*	Nano_L_094	MRFGLCQGT	M[+16]RFGLC[+57]QGT	lysC_list3	543.247	2	781.348	1	b6	40.81	25
Peptide3-15aa	KDM5A	ENST00000399788_258_285	MRFGLCQGT*	Nano_L_094	MRFGLCQGT	M[+16]RFGLC[+57]QGT	lysC_list3	543.247	2	177.087	1	y2	40.81	25
Peptide3-15aa	KDM5A	ENST00000399788_258_285	MRFGLCQGT*	Nano_T_039	FGLCQGT	FGLC[+57]QGT	trypsin_list1	782.35	1	478.212	1	b4	48.88	27
Peptide3-15aa	KDM5A	ENST00000399788_258_285	MRFGLCQGT*	Nano_L_094	MRFGLCQGT	M[+16]RFGLC[+57]QGT	lysC_list3	543.247	2	621.318	1	b5	40.81	25
Peptide3-15aa	KDM5A	ENST00000399788_258_285	MRFGLCQGT*	Nano_L_094	MRFGLCQGT	M[+16]RFGLC[+57]QGT	lysC_list3	543.247	2	909.407	1	b7	40.81	25
Peptide3-15aa	KDM5A	ENST00000399788_258_285	MRFGLCQGT*	Nano_L_094	MRFGLCQGT	MRFGLC[+57]QGT	lysC_list3	535.25	2	893.412	1	b7	54.2	25
Peptide3-15aa	KDM5A	ENST00000399788_258_285	MRFGLCQGT*	Nano_L_094	MRFGLCQGT	MRFGLC[+57]QGT	lysC_list3	535.25	2	120.066	1	y1	54.2	25
Peptide3-15aa	KDM5A	ENST00000399788_258_285	MRFGLCQGT*	Nano_L_094	MRFGLCQGT	MRFGLC[+57]QGT	lysC_list3	535.25	2	492.239	1	b4	54.2	25
Peptide3-15aa	KDM5A	ENST00000399788_258_285	MRFGLCQGT*	Nano_T_039	FGLCQGT	FGLC[+57]QGT	trypsin_list1	782.35	1	578.26	1	y5	48.93	27
Peptide3-15aa	KDM5A	ENST00000399788_258_285	MRFGLCQGT*	Nano_T_039	FGLCQGT	FGLC[+57]QGT	trypsin_list1	782.35	1	305.146	1	y3	48.93	27
Peptide3-15aa	KDM5A	ENST00000399788_258_285	MRFGLCQGT*	Nano_L_094	MRFGLCQGT	MRFGLC[+57]QGT	lysC_list3	535.25	2	765.353	1	b6	54.2	25
Peptide3-15aa	KDM5A	ENST00000399788_258_285	MRFGLCQGT*	Nano_L_094	MRFGLCQGT	M[+16]RFGLC[+57]QGT	lysC_list3	543.247	2	451.212	1	b3	40.81	25
Peptide3-15aa	KDM5A	ENST00000399788_258_285	MRFGLCQGT*	Nano_T_039	FGLCQGT	FGLC[+57]QGT	trypsin_list1	782.35	1	448.15	1	z4	48.88	27
Peptide3-15aa	KDM5A	ENST00000399788_258_285	MRFGLCQGT*	Nano_L_094	MRFGLCQGT	MRFGLC[+57]QGT	lysC_list3	535.25	2	177.087	1	y2	54.2	25
Peptide3-15aa	KDM5A	ENST00000399788_258_285	MRFGLCQGT*	Nano_T_039	FGLCQGT	FGLC[+57]QGT	trypsin_list1	782.35	1	318.181	1	b3	48.88	27
Peptide3-15aa	KDM5A	ENST00000399788_258_285	MRFGLCQGT*	Nano_T_039	FGLCQGT	FGLC[+57]QGT	trypsin_list1	782.35	1	120.066	1	y1	48.93	27
Peptide3-15aa	KDM5A	ENST00000399788_258_285	MRFGLCQGT*	Nano_L_094	MRFGLCQGT	M[+16]RFGLC[+57]QGT	lysC_list3	543.247	2	304.144	1	b2	40.81	25
Peptide3-15aa	KDM5A	ENST00000399788_258_285	MRFGLCQGT*	Nano_T_039	FGLCQGT	FGLC[+57]QGT	trypsin_list1	782.35	1	618.255	1	z6	48.93	27
Peptide3-15aa	KDM5A	ENST00000399788_258_285	MRFGLCQGT*	Nano_T_039	FGLCQGT	FGLC[+57]QGT	trypsin_list1	782.35	1	177.087	1	y2	48.93	27
Peptide3-15aa	KDM5A	ENST00000399788_258_285	MRFGLCQGT*	Nano_L_094	MRFGLCQGT	MRFGLC[+57]QGT	lysC_list3	535.25	2	605.323	1	b5	54.2	25
Peptide3-15aa	KDM5A	ENST00000399788_258_285	MRFGLCQGT*	Nano_L_094	MRFGLCQGT	MRFGLC[+57]QGT	lysC_list3	535.25	2	782.35	1	y7	54.2	25
Peptide3-15aa	KDM5A	ENST00000399788_258_285	MRFGLCQGT*	Nano_L_094	MRFGLCQGT	M[+16]RFGLC[+57]QGT	lysC_list3	543.247	2	465.176	1	y4	40.81	25
Peptide3-15aa	KDM5A	ENST00000399788_258_285	MRFGLCQGT*	Nano_T_039	FGLCQGT	FGLC[+57]QGT	trypsin_list1	782.35	1	606.27	1	b5	48.88	27
Peptide3-15aa	ATG3	ENST00000402314_288_318	MRVGGSEDIF*	Nano_T_040	VGGSEDIF	VGGSEDIF	trypsin_list1	823.383	1	545.22	1	b6	63.5	25
Peptide3-15aa	ATG3	ENST00000402314_288_318	MRVGGSEDIF*	Nano_L_095	MRVGGSEDIF	M[+16]RVGGSEDIF	lysC_list3	563.764	2	460.234	1	b4	50.84	29
Peptide3-15aa	ATG3	ENST00000402314_288_318	MRVGGSEDIF*	Nano_T_040	VGGSEDIF	VGGSEDIF	trypsin_list1	823.383	1	157.097	1	b2	63.56	25
Peptide3-15aa	ATG3	ENST00000402314_288_318	MRVGGSEDIF*	Nano_T_040	VGGSEDIF	VGGSEDIF	trypsin_list1	823.383	1	724.315	1	y7	63.5	25
Peptide3-15aa	ATG3	ENST00000402314_288_318	MRVGGSEDIF*	Nano_T_040	VGGSEDIF	VGGSEDIF	trypsin_list1	823.383	1	667.293	1	y6	63.56	25
Peptide3-15aa	ATG3	ENST00000402314_288_318	MRVGGSEDIF*	Nano_T_040	VGGSEDIF	VGGSEDIF	trypsin_list1	823.383	1	166.086	1	y1	63.5	25
Peptide3-15aa	ATG3	ENST00000402314_288_318	MRVGGSEDIF*	Nano_L_095	MRVGGSEDIF	M[+16]RVGGSEDIF	lysC_list3	563.764	2	279.17	1	y2	50.84	29
Peptide3-15aa	ATG3	ENST00000402314_288_318	MRVGGSEDIF*	Nano_T_040	VGGSEDIF	VGGSEDIF	trypsin_list1	823.383	1	214.119	1	b3	63.56	25
Peptide3-15aa	ATG3	ENST00000402314_288_318	MRVGGSEDIF*	Nano_T_040	VGGSEDIF	VGGSEDIF	trypsin_list1	823.383	1	430.193	1	b5	63.5	25
Peptide3-15aa	ATG3	ENST00000402314_288_318	MRVGGSEDIF*	Nano_L_095	MRVGGSEDIF	M[+16]RVGGSEDIF	lysC_list3	563.764	2	403.212	1	b3	50.96	29
Peptide3-15aa	ATG3	ENST00000402314_288_318	MRVGGSEDIF*	Nano_L_095	MRVGGSEDIF	M[+16]RVGGSEDIF	lysC_list3	563.764	2	604.287	1	b6	50.84	29
Peptide3-15aa	ATG3	ENST00000402314_288_318	MRVGGSEDIF*	Nano_T_040	VGGSEDIF	VGGSEDIF	trypsin_list1	823.383	1	279.17	1	y2	63.5	25
Peptide3-15aa	ATG3	ENST00000402314_288_318	MRVGGSEDIF*	Nano_L_095	MRVGGSEDIF	M[+16]RVGGSEDIF	lysC_list3	563.764	2	517.255	1	b5	50.84	29
Peptide3-15aa	ATG3	ENST00000402314_288_318	MRVGGSEDIF*	Nano_T_040	VGGSEDIF	VGGSEDIF	trypsin_list1	823.383	1	301.151	1	b4	63.56	25
Peptide3-15aa	ATG3	ENST00000402314_288_318	MRVGGSEDIF*	Nano_L_095	MRVGGSEDIF	M[+16]RVGGSEDIF	lysC_list3	563.764	2	166.086	1	y1	50.84	29
Peptide3-15aa	ATG3	ENST00000402314_288_318	MRVGGSEDIF*	Nano_L_095	MRVGGSEDIF	M[+16]RVGGSEDIF	lysC_list3	563.764	2	961.441	1	b9	50.84	29
Peptide3-15aa	ATG3	ENST00000402314_288_318	MRVGGSEDIF*	Nano_L_095	MRVGGSEDIF	M[+16]RVGGSEDIF	lysC_list3	563.764	2	733.33	1	b7	50.84	29
Peptide3-15aa	ATG3	ENST00000402314_288_318	MRVGGSEDIF*	Nano_T_040	VGGSEDIF	VGGSEDIF	trypsin_list1	823.383	1	658.304	1	b7	63.5	25
Peptide3-15aa	ATG3	ENST00000402314_288_318	MRVGGSEDIF*	Nano_L_095	MRVGGSEDIF	M[+16]RVGGSEDIF	lysC_list3	563.764	2	304.144	1	b2	50.96	29
Peptide3-15aa	ATG3	ENST00000402314_288_318	MRVGGSEDIF*	Nano_L_095	MRVGGSEDIF	M[+16]RVGGSEDIF	lysC_list3	563.764	2	848.357	1	b8	50.84	29
Peptide3-15aa	CYHR1	ENST00000403000_456_495	MGTWNLGLLECRA*	Nano_L_096	MGTWNLGLLECRA	M[+16]GTWNLGLLEC[+57]RA	lysC_list1	768.869	2	648.313	1	y5	85.18	31
Peptide3-15aa	CYHR1	ENST00000403000_456_495	MGTWNLGLLECRA*	Nano_L_096	MGTWNLGLLECRA	M[+16]GTWNLGLLEC[+57]RA	lysC_list1	768.869	2	931.503	1	y8	85.18	31
Peptide3-15aa	CYHR1	ENST00000403000_456_495	MGTWNLGLLECRA*	Nano_L_096	MGTWNLGLLECRA	M[+16]GTWNLGLLEC[+57]RA	lysC_list1	768.869	2	1045.55	1	y9	85.14	31
Peptide3-15aa	CYHR1	ENST00000403000_456_495	MGTWNLGLLECRA*	Nano_L_096	MGTWNLGLLECRA	M[+16]GTWNLGLLEC[+57]RA	lysC_list1	768.869	2	535.229	1	y4	85.14	31
Peptide3-15aa	CYHR1	ENST00000403000_456_495	MGTWNLGLLECRA*	Nano_T_041	MGTWNLGLLECR	M[+16]GTWNLGLLEC[+57]R	trypsin_list1	733.35	2	205.064	1	b2	84.64	25
Peptide3-15aa	CYHR1	ENST00000403000_456_495	MGTWNLGLLECRA*	Nano_T_041	MGTWNLGLLECR	M[+16]GTWNLGLLEC[+57]R	trypsin_list1	733.35	2	335.15	1	y2	84.64	25
Peptide3-15aa	CYHR1	ENST00000403000_456_495	MGTWNLGLLECRA*	Nano_T_041	MGTWNLGLLECR	M[+16]GTWNLGLLEC[+57]R	trypsin_list1	733.35	2	730.355	1	z6	84.64	25
Peptide3-15aa	CYHR1	ENST00000403000_456_495	MGTWNLGLLECRA*	Nano_T_041	MGTWNLGLLECR	M[+16]GTWNLGLLEC[+57]R	trypsin_list1	733.35	2	860.466	1	y7	84.64	25
Peptide3-15aa	CYHR1	ENST00000403000_456_495	MGTWNLGLLECRA*	Nano_T_041	MGTWNLGLLECR	M[+16]GTWNLGLLEC[+57]R	trypsin_list1	733.35	2	1160.59	1	y9	84.64	25
Peptide3-15aa	CYHR1	ENST00000403000_456_495	MGTWNLGLLECRA*	Nano_L_096	MGTWNLGLLECRA	M[+16]GTWNLGLLEC[+57]RA	lysC_list1	768.869	2	1332.67	1	y11	85.14	31
Peptide3-15aa	CYHR1	ENST00000403000_456_495	MGTWNLGLLECRA*	Nano_L_096	MGTWNLGLLECRA	M[+16]GTWNLGLLEC[+57]RA	lysC_list1	768.869	2	406.187	1	y3	85.21	31
Peptide3-15aa	CYHR1	ENST00000403000_456_495	MGTWNLGLLECRA*	Nano_L_096	MGTWNLGLLECRA	M[+16]GTWNLGLLEC[+57]RA	lysC_list1	768.869	2	818.419	1	y7	85.18	31
Peptide3-15aa	CYHR1	ENST00000403000_456_495	MGTWNLGLLECRA*	Nano_T_041	MGTWNLGLLECR	M[+16]GTWNLGLLEC[+57]R	trypsin_list1	733.35	2	719.318	1	b6	84.64	25
Peptide3-15aa	CYHR1	ENST00000403000_456_495	MGTWNLGLLECRA*	Nano_T_041	MGTWNLGLLECR	M[+16]GTWNLGLLEC[+57]R	trypsin_list1	733.35	2	747.382	1	y6	84.64	25
Peptide3-15aa	CYHR1	ENST00000403000_456_495	MGTWNLGLLECRA*	Nano_L_096	MGTWNLGLLECRA	M[+16]GTWNLGLLEC[+57]RA	lysC_list1	768.869	2	761.397	1	y6	85.21	31
Peptide3-15aa	CYHR1	ENST00000403000_456_495	MGTWNLGLLECRA*	Nano_T_041	MGTWNLGLLECR	M[+16]GTWNLGLLEC[+57]R	trypsin_list1	733.35	2	306.112	1	b3	84.64	25
Peptide3-15aa	CYHR1	ENST00000403000_456_495	MGTWNLGLLECRA*	Nano_T_041	MGTWNLGLLECR	M[+16]GTWNLGLLEC[+57]R	trypsin_list1	733.35	2	690.36	1	y5	84.64	25
Peptide3-15aa	CYHR1	ENST00000403000_456_495	MGTWNLGLLECRA*	Nano_L_096	MGTWNLGLLECRA	M[+16]GTWNLGLLEC[+57]RA	lysC_list1	768.869	2	1231.63	1	y10	85.14	31
Peptide3-15aa	CYHR1	ENST00000403000_456_495	MGTWNLGLLECRA*	Nano_T_041	MGTWNLGLLECR	M[+16]GTWNLGLLEC[+57]R	trypsin_list1	733.35	2	577.276	1	y4	84.64	25
Peptide3-15aa	CYHR1	ENST00000403000_456_495	MGTWNLGLLECRA*	Nano_L_096	MGTWNLGLLECRA	M[+16]GTWNLGLLEC[+57]RA	lysC_list1	768.869	2	306.112	1	b3	85.18	31
Peptide3-15aa	CYHR1	ENST00000403000_456_495	MGTWNLGLLECRA*	Nano_T_041	MGTWNLGLLECR	MGTWNLGLLEC[+57]R	trypsin_list1	725.352	2	974.509	1	y8	87.1	25
Peptide3-15aa	CYHR1	ENST00000403000_456_495	MGTWNLGLLECRA*	Nano_T_041	MGTWNLGLLECR	MGTWNLGLLEC[+57]R	trypsin_list1	725.352	2	290.117	1	b3	87.1	25
Peptide3-15aa	CYHR1	ENST00000403000_456_495	MGTWNLGLLECRA*	Nano_T_041	MGTWNLGLLECR	MGTWNLGLLEC[+57]R	trypsin_list1	725.352	2	590.239	1	b5	87.12	25
Peptide3-15aa	CYHR1	ENST00000403000_456_495	MGTWNLGLLECRA*	Nano_T_041	MGTWNLGLLECR	MGTWNLGLLEC[+57]R	trypsin_list1	725.352	2	1160.59	1	y9	87.1	25
Peptide3-15aa	CYHR1	ENST00000403000_456_495	MGTWNLGLLECRA*	Nano_T_041	MGTWNLGLLECR	M[+16]GTWNLGLLEC[+57]R	trypsin_list1	733.35	2	464.192	1	y3	84.64	25
Peptide3-15aa	CYHR1	ENST00000403000_456_495	MGTWNLGLLECRA*	Nano_T_041	MGTWNLGLLECR	M[+16]GTWNLGLLEC[+57]R	trypsin_list1	733.35	2	974.509	1	y8	84.64	25
Peptide3-15aa	CYHR1	ENST00000403000_456_495	MGTWNLGLLECRA*	Nano_T_041	MGTWNLGLLECR	MGTWNLGLLEC[+57]R	trypsin_list1	725.352	2	335.15	1	y2	87.1	25
Peptide3-15aa	CYHR1	ENST00000403000_456_495	MGTWNLGLLECRA*	Nano_T_041	MGTWNLGLLECR	MGTWNLGLLEC[+57]R	trypsin_list1	725.352	2	189.069	1	b2	87.1	25
Peptide3-15aa	CYHR1	ENST00000403000_456_495	MGTWNLGLLECRA*	Nano_T_041	MGTWNLGLLECR	MGTWNLGLLEC[+57]R	trypsin_list1	725.352	2	730.355	1	z6	87.12	25
Peptide3-15aa	CYHR1	ENST00000403000_456_495	MGTWNLGLLECRA*	Nano_T_041	MGTWNLGLLECR	MGTWNLGLLEC[+57]R	trypsin_list1	725.352	2	747.382	1	y6	87.1	25
Peptide3-15aa	CYHR1	ENST00000403000_456_495	MGTWNLGLLECRA*	Nano_L_096	MGTWNLGLLECRA	M[+16]GTWNLGLLEC[+57]RA	lysC_list1	768.869	2	606.234	1	b5	85.21	31
Peptide3-15aa	CYHR1	ENST00000403000_456_495	MGTWNLGLLECRA*	Nano_T_041	MGTWNLGLLECR	MGTWNLGLLEC[+57]R	trypsin_list1	725.352	2	690.36	1	y5	87.12	25
Peptide3-15aa	CYHR1	ENST00000403000_456_495	MGTWNLGLLECRA*	Nano_T_041	MGTWNLGLLECR	M[+16]GTWNLGLLEC[+57]R	trypsin_list1	733.35	2	957.482	1	z8	84.64	25
Peptide3-15aa	CYHR1	ENST00000403000_456_495	MGTWNLGLLECRA*	Nano_T_041	MGTWNLGLLECR	MGTWNLGLLEC[+57]R	trypsin_list1	725.352	2	1143.56	1	z9	87.12	25
Peptide3-15aa	CYHR1	ENST00000403000_456_495	MGTWNLGLLECRA*	Nano_T_041	MGTWNLGLLECR	MGTWNLGLLEC[+57]R	trypsin_list1	725.352	2	957.482	1	z8	87.08	25
Peptide3-15aa	CYHR1	ENST00000403000_456_495	MGTWNLGLLECRA*	Nano_L_096	MGTWNLGLLECRA	M[+16]GTWNLGLLEC[+57]RA	lysC_list1	768.869	2	205.064	1	b2	85.18	31
Peptide3-15aa	PACSIN2	ENST00000407585_12_48	MPAGLERGRYGS*	Nano_T_042	MPAGLER	MPAGLER	trypsin_list2	387.202	2	642.357	1	y6	30.58	29
Peptide3-15aa	PACSIN2	ENST00000407585_12_48	MPAGLERGRYGS*	Nano_T_042	MPAGLER	MPAGLER	trypsin_list2	387.202	2	457.241	1	z4	30.5	29
Peptide3-15aa	PACSIN2	ENST00000407585_12_48	MPAGLERGRYGS*	Nano_T_042	MPAGLER	MPAGLER	trypsin_list2	387.202	2	175.119	1	y1	30.58	29
Peptide3-15aa	PACSIN2	ENST00000407585_12_48	MPAGLERGRYGS*	Nano_T_042	MPAGLER	MPAGLER	trypsin_list2	387.202	2	474.267	1	y4	30.58	29
Peptide3-15aa	PACSIN2	ENST00000407585_12_48	MPAGLERGRYGS*	Nano_T_042	MPAGLER	MPAGLER	trypsin_list2	387.202	2	158.092	1	z1	30.58	29
Peptide3-15aa	PACSIN2	ENST00000407585_12_48	MPAGLERGRYGS*	Nano_L_097	MPAGLERGRYGS	MPAGLERGRYGS	lysC_list1	431.884	3	977.48	1	z9	34.71	27
Peptide3-15aa	PACSIN2	ENST00000407585_12_48	MPAGLERGRYGS*	Nano_L_097	MPAGLERGRYGS	MPAGLERGRYGS	lysC_list1	431.884	3	201.106	1	a2	34.65	27
Peptide3-15aa	PACSIN2	ENST00000407585_12_48	MPAGLERGRYGS*	Nano_L_097	MPAGLERGRYGS	MPAGLERGRYGS	lysC_list1	431.884	3	326.135	1	y3	34.71	27
Peptide3-15aa	PACSIN2	ENST00000407585_12_48	MPAGLERGRYGS*	Nano_T_042	MPAGLER	MPAGLER	trypsin_list2	387.202	2	300.138	1	b3	30.54	29
Peptide3-15aa	PACSIN2	ENST00000407585_12_48	MPAGLERGRYGS*	Nano_L_097	MPAGLERGRYGS	MPAGLERGRYGS	lysC_list1	431.884	3	469.246	2	y8	34.71	27
Peptide3-15aa	PACSIN2	ENST00000407585_12_48	MPAGLERGRYGS*	Nano_L_097	MPAGLERGRYGS	MPAGLERGRYGS	lysC_list1	431.884	3	300.138	1	b3	34.65	27
Peptide3-15aa	PACSIN2	ENST00000407585_12_48	MPAGLERGRYGS*	Nano_T_042	MPAGLER	MPAGLER	trypsin_list2	387.202	2	625.33	1	z6	30.62	29
Peptide3-15aa	PACSIN2	ENST00000407585_12_48	MPAGLERGRYGS*	Nano_L_097	MPAGLERGRYGS	MPAGLERGRYGS	lysC_list1	431.884	3	1048.52	1	z10	34.65	27
Peptide3-15aa	PACSIN2	ENST00000407585_12_48	MPAGLERGRYGS*	Nano_T_042	MPAGLER	MPAGLER	trypsin_list2	387.202	2	287.135	1	z2	30.54	29
Peptide3-15aa	PACSIN2	ENST00000407585_12_48	MPAGLERGRYGS*	Nano_T_042	MPAGLER	MPAGLER	trypsin_list2	387.202	2	545.304	1	y5	30.58	29
Peptide3-15aa	PACSIN2	ENST00000407585_12_48	MPAGLERGRYGS*	Nano_T_042	MPAGLER	MPAGLER	trypsin_list2	387.202	2	528.278	1	z5	30.58	29
Peptide3-15aa	PACSIN2	ENST00000407585_12_48	MPAGLERGRYGS*	Nano_T_042	MPAGLER	MPAGLER	trypsin_list2	387.202	2	201.106	1	a2	30.58	29
Peptide3-15aa	PACSIN2	ENST00000407585_12_48	MPAGLERGRYGS*	Nano_T_042	MPAGLER	MPAGLER	trypsin_list2	387.202	2	304.162	1	y2	30.58	29
Peptide3-15aa	PACSIN2	ENST00000407585_12_48	MPAGLERGRYGS*	Nano_L_097	MPAGLERGRYGS	MPAGLERGRYGS	lysC_list1	431.884	3	229.101	1	b2	34.65	27
Peptide3-15aa	PACSIN2	ENST00000407585_12_48	MPAGLERGRYGS*	Nano_T_042	MPAGLER	MPAGLER	trypsin_list2	387.202	2	229.101	1	b2	30.54	29
Peptide3-15aa	PACSIN2	ENST00000407585_12_48	MPAGLERGRYGS*	Nano_L_097	MPAGLERGRYGS	MPAGLERGRYGS	lysC_list1	431.884	3	678.332	1	z6	34.71	27
Peptide3-15aa	PACSIN2	ENST00000407585_12_48	MPAGLERGRYGS*	Nano_L_097	MPAGLERGRYGS	MPAGLERGRYGS	lysC_list1	431.884	3	106.05	1	y1	34.65	27
Peptide3-15aa	PACSIN2	ENST00000407585_12_48	MPAGLERGRYGS*	Nano_T_042	MPAGLER	MPAGLER	trypsin_list2	387.202	2	417.246	1	y3	30.58	29
Peptide3-15aa	PACSIN2	ENST00000407585_12_48	MPAGLERGRYGS*	Nano_L_097	MPAGLERGRYGS	MPAGLERGRYGS	lysC_list1	431.884	3	807.374	1	z7	34.71	27
Peptide3-15aa	PACSIN2	ENST00000407585_12_48	MPAGLERGRYGS*	Nano_L_097	MPAGLERGRYGS	MPAGLERGRYGS	lysC_list1	431.884	3	695.358	1	y6	34.77	27
Peptide3-15aa	PACSIN2	ENST00000407585_12_48	MPAGLERGRYGS*	Nano_L_097	MPAGLERGRYGS	MPAGLERGRYGS	lysC_list1	431.884	3	348.183	2	y6	34.65	27
Peptide3-15aa	PACSIN2	ENST00000407585_12_48	MPAGLERGRYGS*	Nano_T_042	MPAGLER	MPAGLER	trypsin_list2	387.202	2	400.219	1	z3	30.58	29
Peptide3-15aa	PACSIN2	ENST00000407585_12_48	MPAGLERGRYGS*	Nano_L_097	MPAGLERGRYGS	MPAGLERGRYGS	lysC_list1	431.884	3	163.071	1	y2	34.65	27
Peptide3-15aa	ATG9A	ENST00000409618_403_439	MELVVKVDRGRW*	Nano_L_098	MELVVK	MELVVK	lysC_list2	359.712	2	147.113	1	y1	42.83	27
Peptide3-15aa	ATG9A	ENST00000409618_403_439	MELVVKVDRGRW*	Nano_L_098	MELVVK	MELVVK	lysC_list2	359.712	2	261.09	1	b2	42.83	27
Peptide3-15aa	ATG9A	ENST00000409618_403_439	MELVVKVDRGRW*	Nano_L_098	MELVVK	MELVVK	lysC_list2	359.712	2	345.25	1	y3	42.83	27
Peptide3-15aa	ATG9A	ENST00000409618_403_439	MELVVKVDRGRW*	Nano_L_098	MELVVK	MELVVK	lysC_list2	359.712	2	374.174	1	b3	42.83	27
Peptide3-15aa	ATG9A	ENST00000409618_403_439	MELVVKVDRGRW*	Nano_L_098	MELVVK	MELVVK	lysC_list2	359.712	2	458.334	1	y4	42.83	27
Peptide3-15aa	ATG9A	ENST00000409618_403_439	MELVVKVDRGRW*	Nano_L_098	MELVVK	MELVVK	lysC_list2	359.712	2	130.086	1	z1	42.83	27
Peptide3-15aa	ATG9A	ENST00000409618_403_439	MELVVKVDRGRW*	Nano_L_098	MELVVK	MELVVK	lysC_list2	359.712	2	587.376	1	y5	42.83	27
Peptide3-15aa	ATG9A	ENST00000409618_403_439	MELVVKVDRGRW*	Nano_L_098	MELVVK	MELVVK	lysC_list2	359.712	2	473.243	1	b4	42.93	27
Peptide3-15aa	ATG9A	ENST00000409618_403_439	MELVVKVDRGRW*	Nano_L_098	MELVVK	MELVVK	lysC_list2	359.712	2	233.095	1	a2	42.83	27
Peptide3-15aa	ATG9A	ENST00000409618_403_439	MELVVKVDRGRW*	Nano_L_098	MELVVK	MELVVK	lysC_list2	359.712	2	246.181	1	y2	42.83	27
Peptide3-15aa	MGAT5	ENST00000409645_115_157	MEVRKGNQLTQEPE*	Nano_L_100	GNQLTQEPE	GNQLTQEPE	lysC_list1	508.238	2	603.262	1	y5	29.75	25
Peptide3-15aa	MGAT5	ENST00000409645_115_157	MEVRKGNQLTQEPE*	Nano_L_100	GNQLTQEPE	GNQLTQEPE	lysC_list1	508.238	2	148.06	1	y1	29.75	25
Peptide3-15aa	MGAT5	ENST00000409645_115_157	MEVRKGNQLTQEPE*	Nano_L_100	GNQLTQEPE	GNQLTQEPE	lysC_list1	508.238	2	300.13	1	b3	29.75	25
Peptide3-15aa	MGAT5	ENST00000409645_115_157	MEVRKGNQLTQEPE*	Nano_L_100	GNQLTQEPE	GNQLTQEPE	lysC_list1	508.238	2	514.262	1	b5	29.75	25
Peptide3-15aa	MGAT5	ENST00000409645_115_157	MEVRKGNQLTQEPE*	Nano_L_100	GNQLTQEPE	GNQLTQEPE	lysC_list1	508.238	2	642.321	1	b6	29.75	25
Peptide3-15aa	MGAT5	ENST00000409645_115_157	MEVRKGNQLTQEPE*	Nano_L_100	GNQLTQEPE	GNQLTQEPE	lysC_list1	508.238	2	413.214	1	b4	29.75	25
Peptide3-15aa	MGAT5	ENST00000409645_115_157	MEVRKGNQLTQEPE*	Nano_L_100	GNQLTQEPE	GNQLTQEPE	lysC_list1	508.238	2	374.156	1	y3	29.75	25
Peptide3-15aa	MGAT5	ENST00000409645_115_157	MEVRKGNQLTQEPE*	Nano_L_100	GNQLTQEPE	GNQLTQEPE	lysC_list1	508.238	2	172.072	1	b2	29.75	25
Peptide3-15aa	MGAT5	ENST00000409645_115_157	MEVRKGNQLTQEPE*	Nano_L_100	GNQLTQEPE	GNQLTQEPE	lysC_list1	508.238	2	771.363	1	b7	29.75	25
Peptide3-15aa	MGAT5	ENST00000409645_115_157	MEVRKGNQLTQEPE*	Nano_L_100	GNQLTQEPE	GNQLTQEPE	lysC_list1	508.238	2	245.113	1	y2	29.75	25
Peptide3-15aa	STRAP	ENST00000419869_11_29	MPVWTL*	Nano_L_101	MPVWTL	MPVWTL	lysC_list1	746.391	1	615.296	1	b5	90.45	27
Peptide3-15aa	STRAP	ENST00000419869_11_29	MPVWTL*	Nano_L_101	MPVWTL	M[+16]PVWTL	lysC_list3	762.385	1	217.101	1	a2	83.25	27
Peptide3-15aa	STRAP	ENST00000419869_11_29	MPVWTL*	Nano_L_101	MPVWTL	M[+16]PVWTL	lysC_list3	762.385	1	631.291	1	b5	82.82	27
Peptide3-15aa	STRAP	ENST00000419869_11_29	MPVWTL*	Nano_L_101	MPVWTL	M[+16]PVWTL	lysC_list3	762.385	1	233.15	1	y2	83.25	27
Peptide3-15aa	STRAP	ENST00000419869_11_29	MPVWTL*	Nano_L_101	MPVWTL	M[+16]PVWTL	lysC_list3	762.385	1	530.243	1	b4	82.82	27
Peptide3-15aa	STRAP	ENST00000419869_11_29	MPVWTL*	Nano_L_101	MPVWTL	MPVWTL	lysC_list1	746.391	1	514.248	1	b4	90.45	27
Peptide3-15aa	STRAP	ENST00000419869_11_29	MPVWTL*	Nano_L_101	MPVWTL	MPVWTL	lysC_list1	746.391	1	615.35	1	y5	90.45	27
Peptide3-15aa	STRAP	ENST00000419869_11_29	MPVWTL*	Nano_L_101	MPVWTL	MPVWTL	lysC_list1	746.391	1	419.229	1	y3	90.45	27
Peptide3-15aa	STRAP	ENST00000419869_11_29	MPVWTL*	Nano_L_101	MPVWTL	M[+16]PVWTL	lysC_list3	762.385	1	615.35	1	y5	82.82	27
Peptide3-15aa	STRAP	ENST00000419869_11_29	MPVWTL*	Nano_L_101	MPVWTL	MPVWTL	lysC_list1	746.391	1	328.169	1	b3	90.45	27
Peptide3-15aa	STRAP	ENST00000419869_11_29	MPVWTL*	Nano_L_101	MPVWTL	MPVWTL	lysC_list1	746.391	1	201.106	1	a2	90.42	27
Peptide3-15aa	STRAP	ENST00000419869_11_29	MPVWTL*	Nano_L_101	MPVWTL	M[+16]PVWTL	lysC_list3	762.385	1	419.229	1	y3	83.25	27
Peptide3-15aa	STRAP	ENST00000419869_11_29	MPVWTL*	Nano_L_101	MPVWTL	MPVWTL	lysC_list1	746.391	1	229.101	1	b2	90.45	27
Peptide3-15aa	STRAP	ENST00000419869_11_29	MPVWTL*	Nano_L_101	MPVWTL	M[+16]PVWTL	lysC_list3	762.385	1	245.095	1	b2	82.82	27
Peptide3-15aa	STRAP	ENST00000419869_11_29	MPVWTL*	Nano_L_101	MPVWTL	MPVWTL	lysC_list1	746.391	1	233.15	1	y2	90.45	27
Peptide3-15aa	STRAP	ENST00000419869_11_29	MPVWTL*	Nano_L_101	MPVWTL	M[+16]PVWTL	lysC_list3	762.385	1	344.164	1	b3	83.25	27
Peptide3-15aa	SNHG5	ENST00000420199_66_102	MVAQAELRALIL*	Nano_L_102	MVAQAELRALIL	M[+16]VAQAELRALIL	lysC_list2	672.389	2	898.572	1	y8	86.55	29
Peptide3-15aa	SNHG5	ENST00000420199_66_102	MVAQAELRALIL*	Nano_T_043	MVAQAELR	MVAQAELR	trypsin_list2	459.247	2	786.447	1	y7	33.31	27
Peptide3-15aa	SNHG5	ENST00000420199_66_102	MVAQAELRALIL*	Nano_T_043	MVAQAELR	MVAQAELR	trypsin_list2	459.247	2	616.341	1	y5	33.31	27
Peptide3-15aa	SNHG5	ENST00000420199_66_102	MVAQAELRALIL*	Nano_T_043	MVAQAELR	MVAQAELR	trypsin_list2	459.247	2	231.116	1	b2	33.36	27
Peptide3-15aa	SNHG5	ENST00000420199_66_102	MVAQAELRALIL*	Nano_L_102	MVAQAELRALIL	M[+16]VAQAELRALIL	lysC_list2	672.389	2	219.116	1	a2	86.55	29
Peptide3-15aa	SNHG5	ENST00000420199_66_102	MVAQAELRALIL*	Nano_L_102	MVAQAELRALIL	M[+16]VAQAELRALIL	lysC_list2	672.389	2	318.148	1	b3	86.55	29
Peptide3-15aa	SNHG5	ENST00000420199_66_102	MVAQAELRALIL*	Nano_L_102	MVAQAELRALIL	M[+16]VAQAELRALIL	lysC_list2	672.389	2	827.535	1	y7	86.55	29
Peptide3-15aa	SNHG5	ENST00000420199_66_102	MVAQAELRALIL*	Nano_T_043	MVAQAELR	MVAQAELR	trypsin_list2	459.247	2	417.246	1	y3	33.31	27
Peptide3-15aa	SNHG5	ENST00000420199_66_102	MVAQAELRALIL*	Nano_T_043	MVAQAELR	MVAQAELR	trypsin_list2	459.247	2	471.256	1	z4	33.36	27
Peptide3-15aa	SNHG5	ENST00000420199_66_102	MVAQAELRALIL*	Nano_L_102	MVAQAELRALIL	M[+16]VAQAELRALIL	lysC_list2	672.389	2	915.472	1	b8	86.55	29
Peptide3-15aa	SNHG5	ENST00000420199_66_102	MVAQAELRALIL*	Nano_L_102	MVAQAELRALIL	M[+16]VAQAELRALIL	lysC_list2	672.389	2	1097.67	1	y10	86.55	29
Peptide3-15aa	SNHG5	ENST00000420199_66_102	MVAQAELRALIL*	Nano_L_102	MVAQAELRALIL	M[+16]VAQAELRALIL	lysC_list2	672.389	2	698.492	1	y6	86.55	29
Peptide3-15aa	SNHG5	ENST00000420199_66_102	MVAQAELRALIL*	Nano_T_043	MVAQAELR	MVAQAELR	trypsin_list2	459.247	2	488.283	1	y4	33.31	27
Peptide3-15aa	SNHG5	ENST00000420199_66_102	MVAQAELRALIL*	Nano_T_043	MVAQAELR	MVAQAELR	trypsin_list2	459.247	2	670.352	1	z6	33.31	27
Peptide3-15aa	SNHG5	ENST00000420199_66_102	MVAQAELRALIL*	Nano_T_043	MVAQAELR	MVAQAELR	trypsin_list2	459.247	2	271.176	1	z2	33.36	27
Peptide3-15aa	SNHG5	ENST00000420199_66_102	MVAQAELRALIL*	Nano_L_102	MVAQAELRALIL	M[+16]VAQAELRALIL	lysC_list2	672.389	2	245.186	1	y2	86.55	29
Peptide3-15aa	SNHG5	ENST00000420199_66_102	MVAQAELRALIL*	Nano_L_102	MVAQAELRALIL	M[+16]VAQAELRALIL	lysC_list2	672.389	2	1026.63	1	y9	86.55	29
Peptide3-15aa	SNHG5	ENST00000420199_66_102	MVAQAELRALIL*	Nano_T_043	MVAQAELR	MVAQAELR	trypsin_list2	459.247	2	175.119	1	y1	33.31	27
Peptide3-15aa	SNHG5	ENST00000420199_66_102	MVAQAELRALIL*	Nano_L_102	MVAQAELRALIL	M[+16]VAQAELRALIL	lysC_list2	672.389	2	585.408	1	y5	86.55	29
Peptide3-15aa	SNHG5	ENST00000420199_66_102	MVAQAELRALIL*	Nano_T_043	MVAQAELR	MVAQAELR	trypsin_list2	459.247	2	599.315	1	z5	33.31	27
Peptide3-15aa	SNHG5	ENST00000420199_66_102	MVAQAELRALIL*	Nano_T_043	MVAQAELR	MVAQAELR	trypsin_list2	459.247	2	203.121	1	a2	33.31	27
Peptide3-15aa	SNHG5	ENST00000420199_66_102	MVAQAELRALIL*	Nano_L_102	MVAQAELRALIL	M[+16]VAQAELRALIL	lysC_list2	672.389	2	446.207	1	b4	86.55	29
Peptide3-15aa	SNHG5	ENST00000420199_66_102	MVAQAELRALIL*	Nano_T_043	MVAQAELR	MVAQAELR	trypsin_list2	459.247	2	687.378	1	y6	33.31	27
Peptide3-15aa	SNHG5	ENST00000420199_66_102	MVAQAELRALIL*	Nano_T_043	MVAQAELR	MVAQAELR	trypsin_list2	459.247	2	302.153	1	b3	33.36	27
Peptide3-15aa	SNHG5	ENST00000420199_66_102	MVAQAELRALIL*	Nano_T_043	MVAQAELR	MVAQAELR	trypsin_list2	459.247	2	288.203	1	y2	33.36	27
Peptide3-15aa	SNHG5	ENST00000420199_66_102	MVAQAELRALIL*	Nano_L_102	MVAQAELRALIL	M[+16]VAQAELRALIL	lysC_list2	672.389	2	247.111	1	b2	86.55	29
Peptide3-15aa	CYLD	ENST00000427738_25_58	MVLHSHPEFLS*	Nano_L_103	MVLHSHPEFLS	MVLHSHPEFLS	lysC_list2	648.824	2	705.35	1	b6	55.51	31
Peptide3-15aa	CYLD	ENST00000427738_25_58	MVLHSHPEFLS*	Nano_L_103	MVLHSHPEFLS	M[+16]VLHSHPEFLS	lysC_list1	656.821	2	497.254	1	b4	47.15	31
Peptide3-15aa	CYLD	ENST00000427738_25_58	MVLHSHPEFLS*	Nano_L_103	MVLHSHPEFLS	MVLHSHPEFLS	lysC_list2	648.824	2	568.291	1	b5	55.51	31
Peptide3-15aa	CYLD	ENST00000427738_25_58	MVLHSHPEFLS*	Nano_L_103	MVLHSHPEFLS	M[+16]VLHSHPEFLS	lysC_list1	656.821	2	953.448	1	y8	47.15	31
Peptide3-15aa	CYLD	ENST00000427738_25_58	MVLHSHPEFLS*	Nano_L_103	MVLHSHPEFLS	MVLHSHPEFLS	lysC_list2	648.824	2	1066.53	1	y9	55.51	31
Peptide3-15aa	CYLD	ENST00000427738_25_58	MVLHSHPEFLS*	Nano_L_103	MVLHSHPEFLS	M[+16]VLHSHPEFLS	lysC_list1	656.821	2	247.111	1	b2	47.15	31
Peptide3-15aa	CYLD	ENST00000427738_25_58	MVLHSHPEFLS*	Nano_L_103	MVLHSHPEFLS	MVLHSHPEFLS	lysC_list2	648.824	2	231.116	1	b2	55.51	31
Peptide3-15aa	CYLD	ENST00000427738_25_58	MVLHSHPEFLS*	Nano_L_103	MVLHSHPEFLS	M[+16]VLHSHPEFLS	lysC_list1	656.821	2	360.195	1	b3	47.15	31
Peptide3-15aa	CYLD	ENST00000427738_25_58	MVLHSHPEFLS*	Nano_L_103	MVLHSHPEFLS	MVLHSHPEFLS	lysC_list2	648.824	2	931.445	1	b8	55.51	31
Peptide3-15aa	CYLD	ENST00000427738_25_58	MVLHSHPEFLS*	Nano_L_103	MVLHSHPEFLS	M[+16]VLHSHPEFLS	lysC_list1	656.821	2	721.345	1	b6	47.15	31
Peptide3-15aa	CYLD	ENST00000427738_25_58	MVLHSHPEFLS*	Nano_L_103	MVLHSHPEFLS	M[+16]VLHSHPEFLS	lysC_list1	656.821	2	592.298	1	y5	47.15	31
Peptide3-15aa	CYLD	ENST00000427738_25_58	MVLHSHPEFLS*	Nano_L_103	MVLHSHPEFLS	MVLHSHPEFLS	lysC_list2	648.824	2	592.298	1	y5	55.51	31
Peptide3-15aa	CYLD	ENST00000427738_25_58	MVLHSHPEFLS*	Nano_L_103	MVLHSHPEFLS	MVLHSHPEFLS	lysC_list2	648.824	2	481.259	1	b4	55.51	31
Peptide3-15aa	CYLD	ENST00000427738_25_58	MVLHSHPEFLS*	Nano_L_103	MVLHSHPEFLS	M[+16]VLHSHPEFLS	lysC_list1	656.821	2	1066.53	1	y9	47.15	31
Peptide3-15aa	CYLD	ENST00000427738_25_58	MVLHSHPEFLS*	Nano_L_103	MVLHSHPEFLS	MVLHSHPEFLS	lysC_list2	648.824	2	203.121	1	a2	55.51	31
Peptide3-15aa	CYLD	ENST00000427738_25_58	MVLHSHPEFLS*	Nano_L_103	MVLHSHPEFLS	M[+16]VLHSHPEFLS	lysC_list1	656.821	2	729.357	1	y6	47.15	31
Peptide3-15aa	CYLD	ENST00000427738_25_58	MVLHSHPEFLS*	Nano_L_103	MVLHSHPEFLS	M[+16]VLHSHPEFLS	lysC_list1	656.821	2	219.134	1	y2	47.15	31
Peptide3-15aa	CYLD	ENST00000427738_25_58	MVLHSHPEFLS*	Nano_L_103	MVLHSHPEFLS	MVLHSHPEFLS	lysC_list2	648.824	2	1078.51	1	b9	55.51	31
Peptide3-15aa	ABCA8	ENST00000430352_76_103	MVETRRKYE*	Nano_L_104	MVETRRK	MVETRRK	lysC_list3	460.261	2	771.447	1	z6	65.42	31
Peptide3-15aa	ABCA8	ENST00000430352_76_103	MVETRRKYE*	Nano_L_104	MVETRRK	MVETRRK	lysC_list3	460.261	2	543.336	1	z4	65.42	31
Peptide3-15aa	ABCA8	ENST00000430352_76_103	MVETRRKYE*	Nano_L_104	MVETRRK	MVETRRK	lysC_list3	460.261	2	689.405	1	y5	65.42	31
Peptide3-15aa	ABCA8	ENST00000430352_76_103	MVETRRKYE*	Nano_L_104	MVETRRK	MVETRRK	lysC_list3	460.261	2	231.116	1	b2	65.42	31
Peptide3-15aa	ABCA8	ENST00000430352_76_103	MVETRRKYE*	Nano_L_104	MVETRRK	MVETRRK	lysC_list3	460.261	2	303.214	1	y2	65.42	31
Peptide3-15aa	ABCA8	ENST00000430352_76_103	MVETRRKYE*	Nano_L_104	MVETRRK	MVETRRK	lysC_list3	460.261	2	203.121	1	a2	65.42	31
Peptide3-15aa	ABCA8	ENST00000430352_76_103	MVETRRKYE*	Nano_L_104	MVETRRK	MVETRRK	lysC_list3	460.261	2	560.363	1	y4	65.31	31
Peptide3-15aa	ABCA8	ENST00000430352_76_103	MVETRRKYE*	Nano_L_104	MVETRRK	MVETRRK	lysC_list3	460.261	2	617.308	1	b5	65.42	31
Peptide3-15aa	ABCA8	ENST00000430352_76_103	MVETRRKYE*	Nano_L_104	MVETRRK	MVETRRK	lysC_list3	460.261	2	672.379	1	z5	65.42	31
Peptide3-15aa	SEC14L1	ENST00000436233_79_121	MSAPRHPVSQARPF*	Nano_T_045	HPVSQARPF	HPVSQARPF	trypsin_list2	519.778	2	235.119	1	b2	27.04	27
Peptide3-15aa	SEC14L1	ENST00000436233_79_121	MSAPRHPVSQARPF*	Nano_T_045	HPVSQARPF	HPVSQARPF	trypsin_list2	519.778	2	804.436	1	y7	27.02	27
Peptide3-15aa	SEC14L1	ENST00000436233_79_121	MSAPRHPVSQARPF*	Nano_T_045	HPVSQARPF	HPVSQARPF	trypsin_list2	519.778	2	490.277	1	y4	27.02	27
Peptide3-15aa	SEC14L1	ENST00000436233_79_121	MSAPRHPVSQARPF*	Nano_T_045	HPVSQARPF	HPVSQARPF	trypsin_list2	519.778	2	419.24	1	y3	27.07	27
Peptide3-15aa	SEC14L1	ENST00000436233_79_121	MSAPRHPVSQARPF*	Nano_T_045	HPVSQARPF	HPVSQARPF	trypsin_list2	519.778	2	402.214	1	z3	27.16	27
Peptide3-15aa	SEC14L1	ENST00000436233_79_121	MSAPRHPVSQARPF*	Nano_T_045	HPVSQARPF	HPVSQARPF	trypsin_list2	519.778	2	901.489	1	y8	27.07	27
Peptide3-15aa	SEC14L1	ENST00000436233_79_121	MSAPRHPVSQARPF*	Nano_T_045	HPVSQARPF	HPVSQARPF	trypsin_list2	519.778	2	884.462	1	z8	27.07	27
Peptide3-15aa	SEC14L1	ENST00000436233_79_121	MSAPRHPVSQARPF*	Nano_T_045	HPVSQARPF	HPVSQARPF	trypsin_list2	519.778	2	618.336	1	y5	27.04	27
Peptide3-15aa	SEC14L1	ENST00000436233_79_121	MSAPRHPVSQARPF*	Nano_T_045	HPVSQARPF	HPVSQARPF	trypsin_list2	519.778	2	705.368	1	y6	27.04	27
Peptide3-15aa	SEC14L1	ENST00000436233_79_121	MSAPRHPVSQARPF*	Nano_T_045	HPVSQARPF	HPVSQARPF	trypsin_list2	519.778	2	263.139	1	y2	27.07	27
Peptide3-15aa	VPS8	ENST00000436792_40_82	MAASSEIIIQVFVS*	Nano_L_107	MAASSEIIIQVFVS	M[+16]AASSEIIIQVFVS	lysC_list2	755.895	2	706.308	1	b7	95.97	29
Peptide3-15aa	VPS8	ENST00000436792_40_82	MAASSEIIIQVFVS*	Nano_L_107	MAASSEIIIQVFVS	M[+16]AASSEIIIQVFVS	lysC_list2	755.895	2	352.187	1	y3	96	29
Peptide3-15aa	VPS8	ENST00000436792_40_82	MAASSEIIIQVFVS*	Nano_L_107	MAASSEIIIQVFVS	M[+16]AASSEIIIQVFVS	lysC_list2	755.895	2	290.117	1	b3	95.97	29
Peptide3-15aa	VPS8	ENST00000436792_40_82	MAASSEIIIQVFVS*	Nano_L_107	MAASSEIIIQVFVS	M[+16]AASSEIIIQVFVS	lysC_list2	755.895	2	932.476	1	b9	95.97	29
Peptide3-15aa	VPS8	ENST00000436792_40_82	MAASSEIIIQVFVS*	Nano_L_107	MAASSEIIIQVFVS	M[+16]AASSEIIIQVFVS	lysC_list2	755.895	2	1159.6	1	b11	95.94	29
Peptide3-15aa	VPS8	ENST00000436792_40_82	MAASSEIIIQVFVS*	Nano_L_107	MAASSEIIIQVFVS	M[+16]AASSEIIIQVFVS	lysC_list2	755.895	2	205.118	1	y2	95.94	29
Peptide3-15aa	VPS8	ENST00000436792_40_82	MAASSEIIIQVFVS*	Nano_L_107	MAASSEIIIQVFVS	M[+16]AASSEIIIQVFVS	lysC_list2	755.895	2	451.255	1	y4	95.85	29
Peptide3-15aa	VPS8	ENST00000436792_40_82	MAASSEIIIQVFVS*	Nano_L_107	MAASSEIIIQVFVS	M[+16]AASSEIIIQVFVS	lysC_list2	755.895	2	1060.53	1	b10	95.97	29
Peptide3-15aa	VPS8	ENST00000436792_40_82	MAASSEIIIQVFVS*	Nano_L_107	MAASSEIIIQVFVS	M[+16]AASSEIIIQVFVS	lysC_list2	755.895	2	593.224	1	b6	95.97	29
Peptide3-15aa	VPS8	ENST00000436792_40_82	MAASSEIIIQVFVS*	Nano_L_107	MAASSEIIIQVFVS	M[+16]AASSEIIIQVFVS	lysC_list2	755.895	2	464.181	1	b5	95.91	29
Peptide3-15aa	VPS8	ENST00000436792_40_82	MAASSEIIIQVFVS*	Nano_L_107	MAASSEIIIQVFVS	M[+16]AASSEIIIQVFVS	lysC_list2	755.895	2	106.05	1	y1	95.94	29
Peptide3-15aa	VPS8	ENST00000436792_40_82	MAASSEIIIQVFVS*	Nano_L_107	MAASSEIIIQVFVS	M[+16]AASSEIIIQVFVS	lysC_list2	755.895	2	377.149	1	b4	95.94	29
Peptide3-15aa	VPS8	ENST00000436792_40_82	MAASSEIIIQVFVS*	Nano_L_107	MAASSEIIIQVFVS	M[+16]AASSEIIIQVFVS	lysC_list2	755.895	2	819.392	1	b8	95.97	29
Peptide3-15aa	VPS8	ENST00000436792_40_82	MAASSEIIIQVFVS*	Nano_L_107	MAASSEIIIQVFVS	M[+16]AASSEIIIQVFVS	lysC_list2	755.895	2	191.085	1	a2	95.97	29
Peptide3-15aa	VPS8	ENST00000436792_40_82	MAASSEIIIQVFVS*	Nano_L_107	MAASSEIIIQVFVS	M[+16]AASSEIIIQVFVS	lysC_list2	755.895	2	219.08	1	b2	95.97	29
Peptide3-15aa	DOCK4	ENST00000437633_8_50	MTAPPGTRERVGGL*	Nano_T_046	MTAPPGTR	MTAPPGTR	trypsin_list1	415.713	2	699.378	1	y7	18.96	27
Peptide3-15aa	DOCK4	ENST00000437633_8_50	MTAPPGTRERVGGL*	Nano_T_046	MTAPPGTR	MTAPPGTR	trypsin_list1	415.713	2	233.095	1	b2	18.94	27
Peptide3-15aa	DOCK4	ENST00000437633_8_50	MTAPPGTRERVGGL*	Nano_T_046	MTAPPGTR	MTAPPGTR	trypsin_list1	415.713	2	413.214	1	z4	18.96	27
Peptide3-15aa	DOCK4	ENST00000437633_8_50	MTAPPGTRERVGGL*	Nano_T_046	MTAPPGTR	MTAPPGTR	trypsin_list1	415.713	2	430.241	1	y4	18.96	27
Peptide3-15aa	DOCK4	ENST00000437633_8_50	MTAPPGTRERVGGL*	Nano_T_046	MTAPPGTR	MTAPPGTR	trypsin_list1	415.713	2	333.188	1	y3	18.99	27
Peptide3-15aa	DOCK4	ENST00000437633_8_50	MTAPPGTRERVGGL*	Nano_T_046	MTAPPGTR	MTAPPGTR	trypsin_list1	415.713	2	598.331	1	y6	18.94	27
Peptide3-15aa	DOCK4	ENST00000437633_8_50	MTAPPGTRERVGGL*	Nano_T_046	MTAPPGTR	MTAPPGTR	trypsin_list1	415.713	2	175.119	1	y1	19.61	27
Peptide3-15aa	DOCK4	ENST00000437633_8_50	MTAPPGTRERVGGL*	Nano_T_046	MTAPPGTR	MTAPPGTR	trypsin_list1	415.713	2	581.304	1	z6	18.99	27
Peptide3-15aa	DOCK4	ENST00000437633_8_50	MTAPPGTRERVGGL*	Nano_T_046	MTAPPGTR	MTAPPGTR	trypsin_list1	415.713	2	510.267	1	z5	19.01	27
Peptide3-15aa	DOCK4	ENST00000437633_8_50	MTAPPGTRERVGGL*	Nano_T_046	MTAPPGTR	MTAPPGTR	trypsin_list1	415.713	2	304.133	1	b3	18.88	27
Peptide3-15aa	DOCK4	ENST00000437633_8_50	MTAPPGTRERVGGL*	Nano_T_046	MTAPPGTR	MTAPPGTR	trypsin_list1	415.713	2	527.294	1	y5	18.96	27
Peptide3-15aa	DOCK4	ENST00000437633_8_50	MTAPPGTRERVGGL*	Nano_T_046	MTAPPGTR	MTAPPGTR	trypsin_list1	415.713	2	205.101	1	a2	18.96	27
Peptide3-15aa	SVIL-AS1	ENST00000438202_17_59	MDEDVLHPEEPHHR*	Nano_L_108	MDEDVLHPEEPHHR	MDEDVLHPEEPHHR	lysC_list3	435.949	4	804.375	1	y6	33.48	31
Peptide3-15aa	SVIL-AS1	ENST00000438202_17_59	MDEDVLHPEEPHHR*	Nano_L_108	MDEDVLHPEEPHHR	M[+16]DEDVLHPEEPHHR	lysC_list3	439.948	4	449.237	1	y3	26.92	31
Peptide3-15aa	SVIL-AS1	ENST00000438202_17_59	MDEDVLHPEEPHHR*	Nano_L_108	MDEDVLHPEEPHHR	MDEDVLHPEEPHHR	lysC_list3	435.949	4	901.427	1	y7	33.48	31
Peptide3-15aa	SVIL-AS1	ENST00000438202_17_59	MDEDVLHPEEPHHR*	Nano_L_108	MDEDVLHPEEPHHR	M[+16]DEDVLHPEEPHHR	lysC_list3	439.948	4	804.375	1	y6	26.92	31
Peptide3-15aa	SVIL-AS1	ENST00000438202_17_59	MDEDVLHPEEPHHR*	Nano_L_108	MDEDVLHPEEPHHR	MDEDVLHPEEPHHR	lysC_list3	435.949	4	884.401	1	z7	33.48	31
Peptide3-15aa	SVIL-AS1	ENST00000438202_17_59	MDEDVLHPEEPHHR*	Nano_L_108	MDEDVLHPEEPHHR	MDEDVLHPEEPHHR	lysC_list3	435.949	4	675.332	1	y5	33.48	31
Peptide3-15aa	SVIL-AS1	ENST00000438202_17_59	MDEDVLHPEEPHHR*	Nano_L_108	MDEDVLHPEEPHHR	MDEDVLHPEEPHHR	lysC_list3	435.949	4	625.823	2	y10	33.48	31
Peptide3-15aa	SVIL-AS1	ENST00000438202_17_59	MDEDVLHPEEPHHR*	Nano_L_108	MDEDVLHPEEPHHR	M[+16]DEDVLHPEEPHHR	lysC_list3	439.948	4	312.178	1	y2	26.92	31
Peptide3-15aa	SVIL-AS1	ENST00000438202_17_59	MDEDVLHPEEPHHR*	Nano_L_108	MDEDVLHPEEPHHR	M[+16]DEDVLHPEEPHHR	lysC_list3	439.948	4	263.07	1	b2	26.92	31
Peptide3-15aa	SVIL-AS1	ENST00000438202_17_59	MDEDVLHPEEPHHR*	Nano_L_108	MDEDVLHPEEPHHR	M[+16]DEDVLHPEEPHHR	lysC_list3	439.948	4	901.427	1	y7	26.92	31
Peptide3-15aa	SVIL-AS1	ENST00000438202_17_59	MDEDVLHPEEPHHR*	Nano_L_108	MDEDVLHPEEPHHR	MDEDVLHPEEPHHR	lysC_list3	435.949	4	1038.49	1	y8	33.48	31
Peptide3-15aa	SVIL-AS1	ENST00000438202_17_59	MDEDVLHPEEPHHR*	Nano_L_108	MDEDVLHPEEPHHR	MDEDVLHPEEPHHR	lysC_list3	435.949	4	576.289	2	y9	33.48	31
Peptide3-15aa	SVIL-AS1	ENST00000438202_17_59	MDEDVLHPEEPHHR*	Nano_L_108	MDEDVLHPEEPHHR	MDEDVLHPEEPHHR	lysC_list3	435.949	4	175.119	1	y1	33.48	31
Peptide3-15aa	SVIL-AS1	ENST00000438202_17_59	MDEDVLHPEEPHHR*	Nano_L_108	MDEDVLHPEEPHHR	MDEDVLHPEEPHHR	lysC_list3	435.949	4	449.237	1	y3	33.48	31
Peptide3-15aa	SVIL-AS1	ENST00000438202_17_59	MDEDVLHPEEPHHR*	Nano_L_108	MDEDVLHPEEPHHR	MDEDVLHPEEPHHR	lysC_list3	435.949	4	546.29	1	y4	33.48	31
Peptide3-15aa	SVIL-AS1	ENST00000438202_17_59	MDEDVLHPEEPHHR*	Nano_L_108	MDEDVLHPEEPHHR	MDEDVLHPEEPHHR	lysC_list3	435.949	4	312.178	1	y2	33.48	31
Peptide3-15aa	SVIL-AS1	ENST00000438202_17_59	MDEDVLHPEEPHHR*	Nano_L_108	MDEDVLHPEEPHHR	M[+16]DEDVLHPEEPHHR	lysC_list3	439.948	4	546.29	1	y4	27.04	31
Peptide3-15aa	SVIL-AS1	ENST00000438202_17_59	MDEDVLHPEEPHHR*	Nano_L_108	MDEDVLHPEEPHHR	M[+16]DEDVLHPEEPHHR	lysC_list3	439.948	4	675.332	1	y5	27.04	31
Peptide3-15aa	AC093642.6	ENST00000446593_5_47	MGPSSGFLDVQLQA*	Nano_L_109	MGPSSGFLDVQLQA	M[+16]GPSSGFLDVQLQA	lysC_list1	733.353	2	680.271	1	b7	87.15	27
Peptide3-15aa	AC093642.6	ENST00000446593_5_47	MGPSSGFLDVQLQA*	Nano_L_109	MGPSSGFLDVQLQA	M[+16]GPSSGFLDVQLQA	lysC_list1	733.353	2	442.23	1	z4	87.15	27
Peptide3-15aa	AC093642.6	ENST00000446593_5_47	MGPSSGFLDVQLQA*	Nano_L_109	MGPSSGFLDVQLQA	M[+16]GPSSGFLDVQLQA	lysC_list1	733.353	2	476.181	1	b5	87.15	27
Peptide3-15aa	AC093642.6	ENST00000446593_5_47	MGPSSGFLDVQLQA*	Nano_L_109	MGPSSGFLDVQLQA	M[+16]GPSSGFLDVQLQA	lysC_list1	733.353	2	1248.59	1	b12	87.15	27
Peptide3-15aa	AC093642.6	ENST00000446593_5_47	MGPSSGFLDVQLQA*	Nano_L_109	MGPSSGFLDVQLQA	M[+16]GPSSGFLDVQLQA	lysC_list1	733.353	2	218.114	1	y2	87.15	27
Peptide3-15aa	AC093642.6	ENST00000446593_5_47	MGPSSGFLDVQLQA*	Nano_L_109	MGPSSGFLDVQLQA	M[+16]GPSSGFLDVQLQA	lysC_list1	733.353	2	389.149	1	b4	87.15	27
Peptide3-15aa	AC093642.6	ENST00000446593_5_47	MGPSSGFLDVQLQA*	Nano_L_109	MGPSSGFLDVQLQA	M[+16]GPSSGFLDVQLQA	lysC_list1	733.353	2	1007.45	1	b10	87.15	27
Peptide3-15aa	AC093642.6	ENST00000446593_5_47	MGPSSGFLDVQLQA*	Nano_L_109	MGPSSGFLDVQLQA	M[+16]GPSSGFLDVQLQA	lysC_list1	733.353	2	533.202	1	b6	87.15	27
Peptide3-15aa	AC093642.6	ENST00000446593_5_47	MGPSSGFLDVQLQA*	Nano_L_109	MGPSSGFLDVQLQA	M[+16]GPSSGFLDVQLQA	lysC_list1	733.353	2	314.171	1	z3	87.15	27
Peptide3-15aa	AC093642.6	ENST00000446593_5_47	MGPSSGFLDVQLQA*	Nano_L_109	MGPSSGFLDVQLQA	M[+16]GPSSGFLDVQLQA	lysC_list1	733.353	2	1135.51	1	b11	87.15	27
Peptide3-15aa	AC093642.6	ENST00000446593_5_47	MGPSSGFLDVQLQA*	Nano_L_109	MGPSSGFLDVQLQA	M[+16]GPSSGFLDVQLQA	lysC_list1	733.353	2	201.087	1	z2	87.15	27
Peptide3-15aa	AC093642.6	ENST00000446593_5_47	MGPSSGFLDVQLQA*	Nano_L_109	MGPSSGFLDVQLQA	M[+16]GPSSGFLDVQLQA	lysC_list1	733.353	2	302.117	1	b3	87.15	27
Peptide3-15aa	AC093642.6	ENST00000446593_5_47	MGPSSGFLDVQLQA*	Nano_L_109	MGPSSGFLDVQLQA	M[+16]GPSSGFLDVQLQA	lysC_list1	733.353	2	459.256	1	y4	87.15	27
Peptide3-15aa	AC093642.6	ENST00000446593_5_47	MGPSSGFLDVQLQA*	Nano_L_109	MGPSSGFLDVQLQA	M[+16]GPSSGFLDVQLQA	lysC_list1	733.353	2	908.382	1	b9	87.15	27
Peptide3-15aa	AC093642.6	ENST00000446593_5_47	MGPSSGFLDVQLQA*	Nano_L_109	MGPSSGFLDVQLQA	M[+16]GPSSGFLDVQLQA	lysC_list1	733.353	2	793.355	1	b8	87.15	27
Peptide3-15aa	AC093642.6	ENST00000446593_5_47	MGPSSGFLDVQLQA*	Nano_L_109	MGPSSGFLDVQLQA	M[+16]GPSSGFLDVQLQA	lysC_list1	733.353	2	331.198	1	y3	87.15	27
Peptide3-15aa	FGFR1	ENST00000447712_525_549	MEPGLQGK*	Nano_L_110	MEPGLQGK	MEPGLQGK	lysC_list3	430.221	2	261.09	1	b2	24.14	25
Peptide3-15aa	FGFR1	ENST00000447712_525_549	MEPGLQGK*	Nano_L_110	MEPGLQGK	MEPGLQGK	lysC_list3	430.221	2	233.095	1	a2	24.14	25
Peptide3-15aa	FGFR1	ENST00000447712_525_549	MEPGLQGK*	Nano_L_110	MEPGLQGK	MEPGLQGK	lysC_list3	430.221	2	315.166	1	z3	24.14	25
Peptide3-15aa	FGFR1	ENST00000447712_525_549	MEPGLQGK*	Nano_L_110	MEPGLQGK	MEPGLQGK	lysC_list3	430.221	2	147.113	1	y1	24.06	25
Peptide3-15aa	FGFR1	ENST00000447712_525_549	MEPGLQGK*	Nano_L_110	MEPGLQGK	MEPGLQGK	lysC_list3	430.221	2	332.193	1	y3	24.14	25
Peptide3-15aa	FGFR1	ENST00000447712_525_549	MEPGLQGK*	Nano_L_110	MEPGLQGK	MEPGLQGK	lysC_list3	430.221	2	582.325	1	z6	24.14	25
Peptide3-15aa	FGFR1	ENST00000447712_525_549	MEPGLQGK*	Nano_L_110	MEPGLQGK	MEPGLQGK	lysC_list3	430.221	2	445.277	1	y4	24.14	25
Peptide3-15aa	FGFR1	ENST00000447712_525_549	MEPGLQGK*	Nano_L_110	MEPGLQGK	MEPGLQGK	lysC_list3	430.221	2	204.134	1	y2	24.14	25
Peptide3-15aa	FGFR1	ENST00000447712_525_549	MEPGLQGK*	Nano_L_110	MEPGLQGK	MEPGLQGK	lysC_list3	430.221	2	599.351	1	y6	24.14	25
Peptide3-15aa	FGFR1	ENST00000447712_525_549	MEPGLQGK*	Nano_L_110	MEPGLQGK	MEPGLQGK	lysC_list3	430.221	2	502.298	1	y5	24.14	25
Peptide3-15aa	ATM	ENST00000452508_154_184	MRTVMCVLKL*	Nano_L_112	MRTVMCVLK	MRTVM[+16]C[+57]VLK	lysC_list2	577.298	2	359.265	1	y3	34.14	31
Peptide3-15aa	ATM	ENST00000452508_154_184	MRTVMCVLKL*	Nano_T_047	TVMCVLK	TVMC[+57]VLK	trypsin_list2	425.73	2	749.405	1	y6	45.22	29
Peptide3-15aa	ATM	ENST00000452508_154_184	MRTVMCVLKL*	Nano_L_112	MRTVMCVLK	MRTVM[+16]C[+57]VLK	lysC_list2	577.298	2	635.3	1	b5	34.09	31
Peptide3-15aa	ATM	ENST00000452508_154_184	MRTVMCVLKL*	Nano_L_112	MRTVMCVLK	MRTVM[+16]C[+57]VLK	lysC_list2	577.298	2	795.331	1	b6	34.09	31
Peptide3-15aa	ATM	ENST00000452508_154_184	MRTVMCVLKL*	Nano_L_112	MRTVMCVLK	MRTVM[+16]C[+57]VLK	lysC_list2	577.298	2	243.17	1	z2	34.09	31
Peptide3-15aa	ATM	ENST00000452508_154_184	MRTVMCVLKL*	Nano_T_047	TVMCVLK	TVMC[+57]VLK	trypsin_list2	425.73	2	201.123	1	b2	45.22	29
Peptide3-15aa	ATM	ENST00000452508_154_184	MRTVMCVLKL*	Nano_L_112	MRTVMCVLK	MRTVM[+16]C[+57]VLK	lysC_list2	577.298	2	288.149	1	b2	33.79	31
Peptide3-15aa	ATM	ENST00000452508_154_184	MRTVMCVLKL*	Nano_L_112	MRTVMCVLK	MRTVM[+16]C[+57]VLK	lysC_list2	577.298	2	894.399	1	b7	34.09	31
Peptide3-15aa	ATM	ENST00000452508_154_184	MRTVMCVLKL*	Nano_T_047	TVMCVLK	TVMC[+57]VLK	trypsin_list2	425.73	2	650.336	1	y5	45.27	29
Peptide3-15aa	ATM	ENST00000452508_154_184	MRTVMCVLKL*	Nano_T_047	TVMCVLK	TVMC[+57]VLK	trypsin_list2	425.73	2	147.113	1	y1	45.22	29
Peptide3-15aa	ATM	ENST00000452508_154_184	MRTVMCVLKL*	Nano_L_112	MRTVMCVLK	MRTVM[+16]C[+57]VLK	lysC_list2	577.298	2	488.265	1	b4	33.79	31
Peptide3-15aa	ATM	ENST00000452508_154_184	MRTVMCVLKL*	Nano_L_112	MRTVMCVLK	MRTVM[+16]C[+57]VLK	lysC_list2	577.298	2	1007.48	1	b8	34.09	31
Peptide3-15aa	ATM	ENST00000452508_154_184	MRTVMCVLKL*	Nano_L_112	MRTVMCVLK	MRTVM[+16]C[+57]VLK	lysC_list2	577.298	2	147.113	1	y1	34.14	31
Peptide3-15aa	ATM	ENST00000452508_154_184	MRTVMCVLKL*	Nano_T_047	TVMCVLK	TVMC[+57]VLK	trypsin_list2	425.73	2	173.128	1	a2	45.22	29
Peptide3-15aa	ATM	ENST00000452508_154_184	MRTVMCVLKL*	Nano_T_047	TVMCVLK	TVMC[+57]VLK	trypsin_list2	425.73	2	130.086	1	z1	45.22	29
Peptide3-15aa	ATM	ENST00000452508_154_184	MRTVMCVLKL*	Nano_L_112	MRTVMCVLK	MRTVM[+16]C[+57]VLK	lysC_list2	577.298	2	519.296	1	y4	34.14	31
Peptide3-15aa	ATM	ENST00000452508_154_184	MRTVMCVLKL*	Nano_L_112	MRTVMCVLK	MRTVM[+16]C[+57]VLK	lysC_list2	577.298	2	260.197	1	y2	34.14	31
Peptide3-15aa	ATM	ENST00000452508_154_184	MRTVMCVLKL*	Nano_T_047	TVMCVLK	TVMC[+57]VLK	trypsin_list2	425.73	2	519.296	1	y4	45.27	29
Peptide3-15aa	ATM	ENST00000452508_154_184	MRTVMCVLKL*	Nano_T_047	TVMCVLK	TVMC[+57]VLK	trypsin_list2	425.73	2	260.197	1	y2	45.22	29
Peptide3-15aa	ATM	ENST00000452508_154_184	MRTVMCVLKL*	Nano_T_047	TVMCVLK	TVMC[+57]VLK	trypsin_list2	425.73	2	359.265	1	y3	45.22	29
Peptide3-15aa	TRIM26	ENST00000454678_72_117	MERRVMVLPLIVETC*	Nano_T_048	VMVLPLIVETC	VM[+16]VLPLIVETC[+57]	trypsin_list2	645.346	2	669.4	1	b6	93.03	31
Peptide3-15aa	TRIM26	ENST00000454678_72_117	MERRVMVLPLIVETC*	Nano_T_048	VMVLPLIVETC	VM[+16]VLPLIVETC[+57]	trypsin_list2	645.346	2	881.553	1	b8	93.06	31
Peptide3-15aa	TRIM26	ENST00000454678_72_117	MERRVMVLPLIVETC*	Nano_T_048	VMVLPLIVETC	VMVLPLIVETC[+57]	trypsin_list2	637.348	2	508.207	1	y4	97.09	25
Peptide3-15aa	TRIM26	ENST00000454678_72_117	MERRVMVLPLIVETC*	Nano_L_113	MERRVMVLPLIVETC	M[+16]ERRVM[+16]VLPLIVETC[+57]	lysC_list2	626.66	3	735.42	2	b12	81.19	29
Peptide3-15aa	TRIM26	ENST00000454678_72_117	MERRVMVLPLIVETC*	Nano_L_113	MERRVMVLPLIVETC	M[+16]ERRVM[+16]VLPLIVETC[+57]	lysC_list2	626.66	3	280.096	1	y2	81.19	29
Peptide3-15aa	TRIM26	ENST00000454678_72_117	MERRVMVLPLIVETC*	Nano_T_048	VMVLPLIVETC	VMVLPLIVETC[+57]	trypsin_list2	637.348	2	540.321	1	b5	97.09	25
Peptide3-15aa	TRIM26	ENST00000454678_72_117	MERRVMVLPLIVETC*	Nano_T_048	VMVLPLIVETC	VMVLPLIVETC[+57]	trypsin_list2	637.348	2	831.428	1	y7	97.09	25
Peptide3-15aa	TRIM26	ENST00000454678_72_117	MERRVMVLPLIVETC*	Nano_T_048	VMVLPLIVETC	VMVLPLIVETC[+57]	trypsin_list2	637.348	2	865.558	1	b8	97.09	25
Peptide3-15aa	TRIM26	ENST00000454678_72_117	MERRVMVLPLIVETC*	Nano_L_113	MERRVMVLPLIVETC	M[+16]ERRVM[+16]VLPLIVETC[+57]	lysC_list2	626.66	3	467.733	2	b7	81.08	29
Peptide3-15aa	TRIM26	ENST00000454678_72_117	MERRVMVLPLIVETC*	Nano_T_048	VMVLPLIVETC	VMVLPLIVETC[+57]	trypsin_list2	637.348	2	653.405	1	b6	97.09	25
Peptide3-15aa	TRIM26	ENST00000454678_72_117	MERRVMVLPLIVETC*	Nano_L_113	MERRVMVLPLIVETC	M[+16]ERRVM[+16]VLPLIVETC[+57]	lysC_list2	626.66	3	409.139	1	y3	81.19	29
Peptide3-15aa	TRIM26	ENST00000454678_72_117	MERRVMVLPLIVETC*	Nano_T_048	VMVLPLIVETC	VM[+16]VLPLIVETC[+57]	trypsin_list2	645.346	2	782.484	1	b7	93.03	31
Peptide3-15aa	TRIM26	ENST00000454678_72_117	MERRVMVLPLIVETC*	Nano_L_113	MERRVMVLPLIVETC	M[+16]ERRVM[+16]VLPLIVETC[+57]	lysC_list2	626.66	3	524.276	2	b8	81.19	29
Peptide3-15aa	TRIM26	ENST00000454678_72_117	MERRVMVLPLIVETC*	Nano_T_048	VMVLPLIVETC	VMVLPLIVETC[+57]	trypsin_list2	637.348	2	409.139	1	y3	97.09	25
Peptide3-15aa	TRIM26	ENST00000454678_72_117	MERRVMVLPLIVETC*	Nano_T_048	VMVLPLIVETC	VM[+16]VLPLIVETC[+57]	trypsin_list2	645.346	2	508.207	1	y4	93.06	31
Peptide3-15aa	TRIM26	ENST00000454678_72_117	MERRVMVLPLIVETC*	Nano_T_048	VMVLPLIVETC	VMVLPLIVETC[+57]	trypsin_list2	637.348	2	203.121	1	a2	97.09	25
Peptide3-15aa	TRIM26	ENST00000454678_72_117	MERRVMVLPLIVETC*	Nano_L_113	MERRVMVLPLIVETC	M[+16]ERRVM[+16]VLPLIVETC[+57]	lysC_list2	626.66	3	179.048	1	y1	81.19	29
Peptide3-15aa	TRIM26	ENST00000454678_72_117	MERRVMVLPLIVETC*	Nano_T_048	VMVLPLIVETC	VM[+16]VLPLIVETC[+57]	trypsin_list2	645.346	2	280.096	1	y2	93.03	31
Peptide3-15aa	TRIM26	ENST00000454678_72_117	MERRVMVLPLIVETC*	Nano_T_048	VMVLPLIVETC	VMVLPLIVETC[+57]	trypsin_list2	637.348	2	280.096	1	y2	97.09	25
Peptide3-15aa	TRIM26	ENST00000454678_72_117	MERRVMVLPLIVETC*	Nano_T_048	VMVLPLIVETC	VM[+16]VLPLIVETC[+57]	trypsin_list2	645.346	2	346.18	1	b3	93.03	31
Peptide3-15aa	TRIM26	ENST00000454678_72_117	MERRVMVLPLIVETC*	Nano_T_048	VMVLPLIVETC	VM[+16]VLPLIVETC[+57]	trypsin_list2	645.346	2	247.111	1	b2	93.03	31
Peptide3-15aa	TRIM26	ENST00000454678_72_117	MERRVMVLPLIVETC*	Nano_T_048	VMVLPLIVETC	VMVLPLIVETC[+57]	trypsin_list2	637.348	2	944.512	1	y8	97.09	25
Peptide3-15aa	TRIM26	ENST00000454678_72_117	MERRVMVLPLIVETC*	Nano_T_048	VMVLPLIVETC	VMVLPLIVETC[+57]	trypsin_list2	637.348	2	179.048	1	y1	97.09	25
Peptide3-15aa	TRIM26	ENST00000454678_72_117	MERRVMVLPLIVETC*	Nano_T_048	VMVLPLIVETC	VMVLPLIVETC[+57]	trypsin_list2	637.348	2	231.116	1	b2	97.09	25
Peptide3-15aa	TRIM26	ENST00000454678_72_117	MERRVMVLPLIVETC*	Nano_T_048	VMVLPLIVETC	VM[+16]VLPLIVETC[+57]	trypsin_list2	645.346	2	459.264	1	b4	93.03	31
Peptide3-15aa	TRIM26	ENST00000454678_72_117	MERRVMVLPLIVETC*	Nano_T_048	VMVLPLIVETC	VM[+16]VLPLIVETC[+57]	trypsin_list2	645.346	2	556.316	1	b5	93.03	31
Peptide3-15aa	TRIM26	ENST00000454678_72_117	MERRVMVLPLIVETC*	Nano_T_048	VMVLPLIVETC	VM[+16]VLPLIVETC[+57]	trypsin_list2	645.346	2	179.048	1	y1	93.03	31
Peptide3-15aa	TRIM26	ENST00000454678_72_117	MERRVMVLPLIVETC*	Nano_T_048	VMVLPLIVETC	VMVLPLIVETC[+57]	trypsin_list2	637.348	2	766.49	1	b7	97.09	25
Peptide3-15aa	TRIM26	ENST00000454678_72_117	MERRVMVLPLIVETC*	Nano_T_048	VMVLPLIVETC	VMVLPLIVETC[+57]	trypsin_list2	637.348	2	330.185	1	b3	97.09	25
Peptide3-15aa	TRIM26	ENST00000454678_72_117	MERRVMVLPLIVETC*	Nano_T_048	VMVLPLIVETC	VMVLPLIVETC[+57]	trypsin_list2	637.348	2	621.291	1	y5	97.09	25
Peptide3-15aa	TRIM26	ENST00000454678_72_117	MERRVMVLPLIVETC*	Nano_L_113	MERRVMVLPLIVETC	M[+16]ERRVM[+16]VLPLIVETC[+57]	lysC_list2	626.66	3	850.465	2	b14	81.31	29
Peptide3-15aa	TRIM26	ENST00000454678_72_117	MERRVMVLPLIVETC*	Nano_T_048	VMVLPLIVETC	VMVLPLIVETC[+57]	trypsin_list2	637.348	2	443.269	1	b4	97.09	25
Peptide3-15aa	TRIM26	ENST00000454678_72_117	MERRVMVLPLIVETC*	Nano_T_048	VMVLPLIVETC	VM[+16]VLPLIVETC[+57]	trypsin_list2	645.346	2	219.116	1	a2	93.03	31
Peptide3-15aa	ZNF146	ENST00000456324_634_676	MVEKEVGRICAEEA*	Nano_L_114	EVGRICAEEA	EVGRIC[+57]AEEA	lysC_list2	567.266	2	442.241	1	b4	32.58	27
Peptide3-15aa	ZNF146	ENST00000456324_634_676	MVEKEVGRICAEEA*	Nano_T_049	ICAEEA	IC[+57]AEEA	trypsin_list2	692.292	1	246.127	1	a2	18.93	25
Peptide3-15aa	ZNF146	ENST00000456324_634_676	MVEKEVGRICAEEA*	Nano_T_049	ICAEEA	IC[+57]AEEA	trypsin_list2	692.292	1	274.122	1	b2	18.93	25
Peptide3-15aa	ZNF146	ENST00000456324_634_676	MVEKEVGRICAEEA*	Nano_L_114	EVGRICAEEA	EVGRIC[+57]AEEA	lysC_list2	567.266	2	905.415	1	y8	32.58	27
Peptide3-15aa	ZNF146	ENST00000456324_634_676	MVEKEVGRICAEEA*	Nano_L_114	EVGRICAEEA	EVGRIC[+57]AEEA	lysC_list2	567.266	2	915.435	1	b8	32.58	27
Peptide3-15aa	ZNF146	ENST00000456324_634_676	MVEKEVGRICAEEA*	Nano_L_114	EVGRICAEEA	EVGRIC[+57]AEEA	lysC_list2	567.266	2	715.356	1	b6	32.58	27
Peptide3-15aa	ZNF146	ENST00000456324_634_676	MVEKEVGRICAEEA*	Nano_T_049	ICAEEA	IC[+57]AEEA	trypsin_list2	692.292	1	219.098	1	y2	18.93	25
Peptide3-15aa	ZNF146	ENST00000456324_634_676	MVEKEVGRICAEEA*	Nano_T_049	ICAEEA	IC[+57]AEEA	trypsin_list2	692.292	1	345.159	1	b3	18.93	25
Peptide3-15aa	ZNF146	ENST00000456324_634_676	MVEKEVGRICAEEA*	Nano_T_049	ICAEEA	IC[+57]AEEA	trypsin_list2	692.292	1	474.202	1	b4	18.93	25
Peptide3-15aa	ZNF146	ENST00000456324_634_676	MVEKEVGRICAEEA*	Nano_L_114	EVGRICAEEA	EVGRIC[+57]AEEA	lysC_list2	567.266	2	786.393	1	b7	32.58	27
Peptide3-15aa	ZNF146	ENST00000456324_634_676	MVEKEVGRICAEEA*	Nano_L_114	EVGRICAEEA	EVGRIC[+57]AEEA	lysC_list2	567.266	2	348.14	1	y3	32.58	27
Peptide3-15aa	ZNF146	ENST00000456324_634_676	MVEKEVGRICAEEA*	Nano_L_114	EVGRICAEEA	EVGRIC[+57]AEEA	lysC_list2	567.266	2	219.098	1	y2	32.58	27
Peptide3-15aa	ZNF146	ENST00000456324_634_676	MVEKEVGRICAEEA*	Nano_L_114	EVGRICAEEA	EVGRIC[+57]AEEA	lysC_list2	567.266	2	201.123	1	a2	32.58	27
Peptide3-15aa	ZNF146	ENST00000456324_634_676	MVEKEVGRICAEEA*	Nano_L_114	EVGRICAEEA	EVGRIC[+57]AEEA	lysC_list2	567.266	2	229.118	1	b2	32.58	27
Peptide3-15aa	ZNF146	ENST00000456324_634_676	MVEKEVGRICAEEA*	Nano_T_049	ICAEEA	IC[+57]AEEA	trypsin_list2	692.292	1	579.208	1	y5	18.93	25
Peptide3-15aa	ZNF146	ENST00000456324_634_676	MVEKEVGRICAEEA*	Nano_L_114	EVGRICAEEA	EVGRIC[+57]AEEA	lysC_list2	567.266	2	555.325	1	b5	32.58	27
Peptide3-15aa	ZNF146	ENST00000456324_634_676	MVEKEVGRICAEEA*	Nano_T_049	ICAEEA	IC[+57]AEEA	trypsin_list2	692.292	1	419.177	1	y4	18.96	25
Peptide3-15aa	ZNF146	ENST00000456324_634_676	MVEKEVGRICAEEA*	Nano_L_114	EVGRICAEEA	EVGRIC[+57]AEEA	lysC_list2	567.266	2	1044.48	1	b9	32.58	27
Peptide3-15aa	ZNF146	ENST00000456324_634_676	MVEKEVGRICAEEA*	Nano_T_049	ICAEEA	IC[+57]AEEA	trypsin_list2	692.292	1	348.14	1	y3	18.93	25
Peptide3-15aa	ZNF146	ENST00000456324_634_676	MVEKEVGRICAEEA*	Nano_T_049	ICAEEA	IC[+57]AEEA	trypsin_list2	692.292	1	603.244	1	b5	18.93	25
Peptide3-15aa	HIPK3	ENST00000456517_312_354	MKMSVSLSGGRRLL*	Nano_L_115	MSVSLSGGRRLL	MSVSLSGGRRLL	lysC_list1	425.912	3	191.085	1	a2	62.26	29
Peptide3-15aa	HIPK3	ENST00000456517_312_354	MKMSVSLSGGRRLL*	Nano_L_115	MSVSLSGGRRLL	M[+16]SVSLSGGRRLL	lysC_list1	431.243	3	436.277	2	y8	50.82	25
Peptide3-15aa	HIPK3	ENST00000456517_312_354	MKMSVSLSGGRRLL*	Nano_T_050	MSVSLSGGR	MSVSLSGGR	trypsin_list2	447.229	2	158.092	1	z1	38	27
Peptide3-15aa	HIPK3	ENST00000456517_312_354	MKMSVSLSGGRRLL*	Nano_L_115	MSVSLSGGRRLL	MSVSLSGGRRLL	lysC_list1	425.912	3	758.463	1	y7	62.17	29
Peptide3-15aa	HIPK3	ENST00000456517_312_354	MKMSVSLSGGRRLL*	Nano_T_050	MSVSLSGGR	MSVSLSGGR	trypsin_list2	447.229	2	272.135	1	z3	38	27
Peptide3-15aa	HIPK3	ENST00000456517_312_354	MKMSVSLSGGRRLL*	Nano_L_115	MSVSLSGGRRLL	MSVSLSGGRRLL	lysC_list1	425.912	3	401.287	1	y3	62.26	29
Peptide3-15aa	HIPK3	ENST00000456517_312_354	MKMSVSLSGGRRLL*	Nano_L_115	MSVSLSGGRRLL	MSVSLSGGRRLL	lysC_list1	425.912	3	941.553	1	z9	62.26	29
Peptide3-15aa	HIPK3	ENST00000456517_312_354	MKMSVSLSGGRRLL*	Nano_L_115	MSVSLSGGRRLL	MSVSLSGGRRLL	lysC_list1	425.912	3	219.08	1	b2	62.26	29
Peptide3-15aa	HIPK3	ENST00000456517_312_354	MKMSVSLSGGRRLL*	Nano_L_115	MSVSLSGGRRLL	M[+16]SVSLSGGRRLL	lysC_list1	431.243	3	207.08	1	a2	50.82	25
Peptide3-15aa	HIPK3	ENST00000456517_312_354	MKMSVSLSGGRRLL*	Nano_L_115	MSVSLSGGRRLL	M[+16]SVSLSGGRRLL	lysC_list1	431.243	3	334.143	1	b3	50.82	25
Peptide3-15aa	HIPK3	ENST00000456517_312_354	MKMSVSLSGGRRLL*	Nano_L_115	MSVSLSGGRRLL	M[+16]SVSLSGGRRLL	lysC_list1	431.243	3	654.405	1	z6	50.82	25
Peptide3-15aa	HIPK3	ENST00000456517_312_354	MKMSVSLSGGRRLL*	Nano_L_115	MSVSLSGGRRLL	M[+16]SVSLSGGRRLL	lysC_list1	431.243	3	479.793	2	y9	50.82	25
Peptide3-15aa	HIPK3	ENST00000456517_312_354	MKMSVSLSGGRRLL*	Nano_L_115	MSVSLSGGRRLL	MSVSLSGGRRLL	lysC_list1	425.912	3	741.437	1	z7	62.26	29
Peptide3-15aa	HIPK3	ENST00000456517_312_354	MKMSVSLSGGRRLL*	Nano_T_050	MSVSLSGGR	MSVSLSGGR	trypsin_list2	447.229	2	215.114	1	z2	38	27
Peptide3-15aa	HIPK3	ENST00000456517_312_354	MKMSVSLSGGRRLL*	Nano_T_050	MSVSLSGGR	MSVSLSGGR	trypsin_list2	447.229	2	289.162	1	y3	38	27
Peptide3-15aa	HIPK3	ENST00000456517_312_354	MKMSVSLSGGRRLL*	Nano_L_115	MSVSLSGGRRLL	M[+16]SVSLSGGRRLL	lysC_list1	431.243	3	235.075	1	b2	50.82	25
Peptide3-15aa	HIPK3	ENST00000456517_312_354	MKMSVSLSGGRRLL*	Nano_L_115	MSVSLSGGRRLL	MSVSLSGGRRLL	lysC_list1	425.912	3	654.405	1	z6	62.17	29
Peptide3-15aa	HIPK3	ENST00000456517_312_354	MKMSVSLSGGRRLL*	Nano_T_050	MSVSLSGGR	MSVSLSGGR	trypsin_list2	447.229	2	359.167	1	z4	38	27
Peptide3-15aa	HIPK3	ENST00000456517_312_354	MKMSVSLSGGRRLL*	Nano_T_050	MSVSLSGGR	MSVSLSGGR	trypsin_list2	447.229	2	472.251	1	z5	38	27
Peptide3-15aa	HIPK3	ENST00000456517_312_354	MKMSVSLSGGRRLL*	Nano_L_115	MSVSLSGGRRLL	M[+16]SVSLSGGRRLL	lysC_list1	431.243	3	379.735	2	y7	50.82	25
Peptide3-15aa	HIPK3	ENST00000456517_312_354	MKMSVSLSGGRRLL*	Nano_L_115	MSVSLSGGRRLL	M[+16]SVSLSGGRRLL	lysC_list1	431.243	3	941.553	1	z9	50.82	25
Peptide3-15aa	HIPK3	ENST00000456517_312_354	MKMSVSLSGGRRLL*	Nano_T_050	MSVSLSGGR	MSVSLSGGR	trypsin_list2	447.229	2	219.08	1	b2	38	27
Peptide3-15aa	HIPK3	ENST00000456517_312_354	MKMSVSLSGGRRLL*	Nano_L_115	MSVSLSGGRRLL	MSVSLSGGRRLL	lysC_list1	425.912	3	854.521	1	z8	62.26	29
Peptide3-15aa	HIPK3	ENST00000456517_312_354	MKMSVSLSGGRRLL*	Nano_L_115	MSVSLSGGRRLL	MSVSLSGGRRLL	lysC_list1	425.912	3	958.579	1	y9	62.26	29
Peptide3-15aa	HIPK3	ENST00000456517_312_354	MKMSVSLSGGRRLL*	Nano_T_050	MSVSLSGGR	MSVSLSGGR	trypsin_list2	447.229	2	191.085	1	a2	38	27
Peptide3-15aa	HIPK3	ENST00000456517_312_354	MKMSVSLSGGRRLL*	Nano_L_115	MSVSLSGGRRLL	M[+16]SVSLSGGRRLL	lysC_list1	431.243	3	572.843	2	y11	50.82	25
Peptide3-15aa	HIPK3	ENST00000456517_312_354	MKMSVSLSGGRRLL*	Nano_T_050	MSVSLSGGR	MSVSLSGGR	trypsin_list2	447.229	2	175.119	1	y1	38	27
Peptide3-15aa	HIPK3	ENST00000456517_312_354	MKMSVSLSGGRRLL*	Nano_L_115	MSVSLSGGRRLL	M[+16]SVSLSGGRRLL	lysC_list1	431.243	3	741.437	1	z7	50.82	25
Peptide3-15aa	HIPK3	ENST00000456517_312_354	MKMSVSLSGGRRLL*	Nano_T_050	MSVSLSGGR	MSVSLSGGR	trypsin_list2	447.229	2	762.41	1	y8	38	27
Peptide3-15aa	HIPK3	ENST00000456517_312_354	MKMSVSLSGGRRLL*	Nano_T_050	MSVSLSGGR	MSVSLSGGR	trypsin_list2	447.229	2	376.194	1	y4	38	27
Peptide3-15aa	HIPK3	ENST00000456517_312_354	MKMSVSLSGGRRLL*	Nano_T_050	MSVSLSGGR	MSVSLSGGR	trypsin_list2	447.229	2	576.31	1	y6	38	27
Peptide3-15aa	HIPK3	ENST00000456517_312_354	MKMSVSLSGGRRLL*	Nano_T_050	MSVSLSGGR	MSVSLSGGR	trypsin_list2	447.229	2	675.378	1	y7	38	27
Peptide3-15aa	HIPK3	ENST00000456517_312_354	MKMSVSLSGGRRLL*	Nano_T_050	MSVSLSGGR	MSVSLSGGR	trypsin_list2	447.229	2	489.278	1	y5	38	27
Peptide3-15aa	MFN1	ENST00000471841_58_100	MRQFGICGRVAVAG*	Nano_L_116	MRQFGICGRVAVAG	MRQFGIC[+57]GRVAVAG	lysC_list3	507.931	3	733.381	1	b6	56.39	27
Peptide3-15aa	MFN1	ENST00000471841_58_100	MRQFGICGRVAVAG*	Nano_L_116	MRQFGICGRVAVAG	MRQFGIC[+57]GRVAVAG	lysC_list3	507.931	3	789.404	1	y8	56.47	27
Peptide3-15aa	MFN1	ENST00000471841_58_100	MRQFGICGRVAVAG*	Nano_L_116	MRQFGICGRVAVAG	MRQFGIC[+57]GRVAVAG	lysC_list3	507.931	3	288.149	1	b2	56.47	27
Peptide3-15aa	MFN1	ENST00000471841_58_100	MRQFGICGRVAVAG*	Nano_T_051	QFGICGR	QFGIC[+57]GR	trypsin_list1	419.205	2	392.171	1	y3	38.09	27
Peptide3-15aa	MFN1	ENST00000471841_58_100	MRQFGICGRVAVAG*	Nano_T_051	QFGICGR	QFGIC[+57]GR	trypsin_list1	419.205	2	709.345	1	y6	38.09	27
Peptide3-15aa	MFN1	ENST00000471841_58_100	MRQFGICGRVAVAG*	Nano_T_051	QFGICGR	QFGIC[+57]GR	trypsin_list1	419.205	2	562.277	1	y5	38.09	27
Peptide3-15aa	MFN1	ENST00000471841_58_100	MRQFGICGRVAVAG*	Nano_T_051	QFGICGR	QFGIC[+57]GR	trypsin_list1	419.205	2	158.092	1	z1	38.09	27
Peptide3-15aa	MFN1	ENST00000471841_58_100	MRQFGICGRVAVAG*	Nano_T_051	QFGICGR	QFGIC[+57]GR	trypsin_list1	419.205	2	375.145	1	z3	38.09	27
Peptide3-15aa	MFN1	ENST00000471841_58_100	MRQFGICGRVAVAG*	Nano_L_116	MRQFGICGRVAVAG	MRQFGIC[+57]GRVAVAG	lysC_list3	507.931	3	629.373	1	y7	56.39	27
Peptide3-15aa	MFN1	ENST00000471841_58_100	MRQFGICGRVAVAG*	Nano_T_051	QFGICGR	QFGIC[+57]GR	trypsin_list1	419.205	2	232.14	1	y2	38.09	27
Peptide3-15aa	MFN1	ENST00000471841_58_100	MRQFGICGRVAVAG*	Nano_T_051	QFGICGR	QFGIC[+57]GR	trypsin_list1	419.205	2	505.255	1	y4	38.09	27
Peptide3-15aa	MFN1	ENST00000471841_58_100	MRQFGICGRVAVAG*	Nano_T_051	QFGICGR	QFGIC[+57]GR	trypsin_list1	419.205	2	215.114	1	z2	38.09	27
Peptide3-15aa	MFN1	ENST00000471841_58_100	MRQFGICGRVAVAG*	Nano_L_116	MRQFGICGRVAVAG	MRQFGIC[+57]GRVAVAG	lysC_list3	507.931	3	620.297	1	b5	56.39	27
Peptide3-15aa	MFN1	ENST00000471841_58_100	MRQFGICGRVAVAG*	Nano_T_051	QFGICGR	QFGIC[+57]GR	trypsin_list1	419.205	2	248.139	1	a2	38.09	27
Peptide3-15aa	MFN1	ENST00000471841_58_100	MRQFGICGRVAVAG*	Nano_T_051	QFGICGR	QFGIC[+57]GR	trypsin_list1	419.205	2	276.134	1	b2	38.09	27
Peptide3-15aa	RNF216P1	ENST00000477090_161_182	MVTMFRY*	Nano_L_117	MVTMFRY	MVTM[+16]FRY	lysC_list2	482.225	2	632.286	1	y4	53.65	27
Peptide3-15aa	RNF216P1	ENST00000477090_161_182	MVTMFRY*	Nano_L_117	MVTMFRY	MVTM[+16]FRY	lysC_list2	482.225	2	716.307	1	z5	53.65	27
Peptide3-15aa	RNF216P1	ENST00000477090_161_182	MVTMFRY*	Nano_T_052	MVTMFR	MVTMFR	trypsin_list1	392.696	2	554.276	1	y4	50.36	27
Peptide3-15aa	RNF216P1	ENST00000477090_161_182	MVTMFRY*	Nano_T_052	MVTMFR	MVTMFR	trypsin_list1	392.696	2	653.344	1	y5	50.36	27
Peptide3-15aa	RNF216P1	ENST00000477090_161_182	MVTMFRY*	Nano_T_052	MVTMFR	MVTMFR	trypsin_list1	392.696	2	231.116	1	b2	50.36	27
Peptide3-15aa	RNF216P1	ENST00000477090_161_182	MVTMFRY*	Nano_T_052	MVTMFR	MVTMFR	trypsin_list1	392.696	2	537.249	1	z4	50.46	27
Peptide3-15aa	RNF216P1	ENST00000477090_161_182	MVTMFRY*	Nano_L_117	MVTMFRY	MVTM[+16]FRY	lysC_list2	482.225	2	321.156	1	z2	53.65	27
Peptide3-15aa	RNF216P1	ENST00000477090_161_182	MVTMFRY*	Nano_L_117	MVTMFRY	MVTM[+16]FRY	lysC_list2	482.225	2	485.251	1	y3	53.65	27
Peptide3-15aa	RNF216P1	ENST00000477090_161_182	MVTMFRY*	Nano_L_117	MVTMFRY	MVTM[+16]FRY	lysC_list2	482.225	2	832.402	1	y6	53.65	27
Peptide3-15aa	RNF216P1	ENST00000477090_161_182	MVTMFRY*	Nano_T_052	MVTMFR	MVTMFR	trypsin_list1	392.696	2	453.228	1	y3	50.36	27
Peptide3-15aa	RNF216P1	ENST00000477090_161_182	MVTMFRY*	Nano_L_117	MVTMFRY	MVTM[+16]FRY	lysC_list2	482.225	2	468.224	1	z3	53.65	27
Peptide3-15aa	RNF216P1	ENST00000477090_161_182	MVTMFRY*	Nano_L_117	MVTMFRY	MVTM[+16]FRY	lysC_list2	482.225	2	231.116	1	b2	53.65	27
Peptide3-15aa	RNF216P1	ENST00000477090_161_182	MVTMFRY*	Nano_L_117	MVTMFRY	MVTM[+16]FRY	lysC_list2	482.225	2	203.121	1	a2	53.65	27
Peptide3-15aa	RNF216P1	ENST00000477090_161_182	MVTMFRY*	Nano_L_117	MVTMFRY	MVTM[+16]FRY	lysC_list2	482.225	2	338.182	1	y2	53.65	27
Peptide3-15aa	RNF216P1	ENST00000477090_161_182	MVTMFRY*	Nano_L_117	MVTMFRY	MVTM[+16]FRY	lysC_list2	482.225	2	815.376	1	z6	53.65	27
Peptide3-15aa	RNF216P1	ENST00000477090_161_182	MVTMFRY*	Nano_T_052	MVTMFR	MVTMFR	trypsin_list1	392.696	2	332.164	1	b3	50.36	27
Peptide3-15aa	RNF216P1	ENST00000477090_161_182	MVTMFRY*	Nano_L_117	MVTMFRY	MVTM[+16]FRY	lysC_list2	482.225	2	182.081	1	y1	53.65	27
Peptide3-15aa	RNF216P1	ENST00000477090_161_182	MVTMFRY*	Nano_T_052	MVTMFR	MVTMFR	trypsin_list1	392.696	2	203.121	1	a2	50.36	27
Peptide3-15aa	RNF216P1	ENST00000477090_161_182	MVTMFRY*	Nano_T_052	MVTMFR	MVTMFR	trypsin_list1	392.696	2	314.153	2	c5	50.36	27
Peptide3-15aa	RNF216P1	ENST00000477090_161_182	MVTMFRY*	Nano_T_052	MVTMFR	MVTMFR	trypsin_list1	392.696	2	322.187	1	y2	50.46	27
Peptide3-15aa	RNF216P1	ENST00000477090_161_182	MVTMFRY*	Nano_T_052	MVTMFR	MVTMFR	trypsin_list1	392.696	2	436.201	1	z3	50.36	27
Peptide3-15aa	RNF216P1	ENST00000477090_161_182	MVTMFRY*	Nano_L_117	MVTMFRY	MVTM[+16]FRY	lysC_list2	482.225	2	332.164	1	b3	53.65	27
Peptide3-15aa	RNF216P1	ENST00000477090_161_182	MVTMFRY*	Nano_L_117	MVTMFRY	MVTM[+16]FRY	lysC_list2	482.225	2	733.334	1	y5	53.65	27
Peptide3-15aa	RNF216P1	ENST00000477090_161_182	MVTMFRY*	Nano_T_052	MVTMFR	MVTMFR	trypsin_list1	392.696	2	636.317	1	z5	50.31	27
Peptide3-15aa	ADAM9	ENST00000487273_16_52	MMEEAEVEATEC*	Nano_L_118	MMEEAEVEATEC	MMEEAEVEATEC[+57]	lysC_list2	714.77	2	721.253	1	b6	51.82	27
Peptide3-15aa	ADAM9	ENST00000487273_16_52	MMEEAEVEATEC*	Nano_L_118	MMEEAEVEATEC	MMEEAEVEATEC[+57]	lysC_list2	714.77	2	392.131	1	b3	51.45	27
Peptide3-15aa	ADAM9	ENST00000487273_16_52	MMEEAEVEATEC*	Nano_L_118	MMEEAEVEATEC	MMEEAEVEATEC[+57]	lysC_list2	714.77	2	263.088	1	b2	51.73	27
Peptide3-15aa	ADAM9	ENST00000487273_16_52	MMEEAEVEATEC*	Nano_L_118	MMEEAEVEATEC	MMEEAEVEATEC[+57]	lysC_list2	714.77	2	521.173	1	b4	51.73	27
Peptide3-15aa	ADAM9	ENST00000487273_16_52	MMEEAEVEATEC*	Nano_L_118	MMEEAEVEATEC	MMEEAEVEATEC[+57]	lysC_list2	714.77	2	409.139	1	y3	51.82	27
Peptide3-15aa	ADAM9	ENST00000487273_16_52	MMEEAEVEATEC*	Nano_L_118	MMEEAEVEATEC	MMEEAEVEATEC[+57]	lysC_list2	714.77	2	235.093	1	a2	51.45	27
Peptide3-15aa	ADAM9	ENST00000487273_16_52	MMEEAEVEATEC*	Nano_L_118	MMEEAEVEATEC	MMEEAEVEATEC[+57]	lysC_list2	714.77	2	179.048	1	y1	51.73	27
Peptide3-15aa	ADAM9	ENST00000487273_16_52	MMEEAEVEATEC*	Nano_L_118	MMEEAEVEATEC	MMEEAEVEATEC[+57]	lysC_list2	714.77	2	592.211	1	b5	51.73	27
Peptide3-15aa	ADAM9	ENST00000487273_16_52	MMEEAEVEATEC*	Nano_L_118	MMEEAEVEATEC	MMEEAEVEATEC[+57]	lysC_list2	714.77	2	308.091	1	y2	51.82	27
Peptide3-15aa	CLDN12	ENST00000496677_288_333	MKKTRHREVLNLAQV*	Nano_L_119	TRHREVLNLAQV	TRHREVLNLAQV	lysC_list2	479.276	3	118.086	1	y1	45.55	27
Peptide3-15aa	CLDN12	ENST00000496677_288_333	MKKTRHREVLNLAQV*	Nano_L_119	TRHREVLNLAQV	TRHREVLNLAQV	lysC_list2	479.276	3	1190.68	1	b10	45.55	27
Peptide3-15aa	CLDN12	ENST00000496677_288_333	MKKTRHREVLNLAQV*	Nano_L_119	TRHREVLNLAQV	TRHREVLNLAQV	lysC_list2	479.276	3	258.156	1	b2	45.55	27
Peptide3-15aa	CLDN12	ENST00000496677_288_333	MKKTRHREVLNLAQV*	Nano_T_053	EVLNLAQV	EVLNLAQV	trypsin_list1	885.504	1	413.239	1	z4	79.74	29
Peptide3-15aa	CLDN12	ENST00000496677_288_333	MKKTRHREVLNLAQV*	Nano_T_053	EVLNLAQV	EVLNLAQV	trypsin_list1	885.504	1	342.202	1	b3	79.74	29
Peptide3-15aa	CLDN12	ENST00000496677_288_333	MKKTRHREVLNLAQV*	Nano_L_119	TRHREVLNLAQV	TRHREVLNLAQV	lysC_list2	479.276	3	246.145	1	y2	45.55	27
Peptide3-15aa	CLDN12	ENST00000496677_288_333	MKKTRHREVLNLAQV*	Nano_L_119	TRHREVLNLAQV	TRHREVLNLAQV	lysC_list2	479.276	3	1006.55	1	b8	45.55	27
Peptide3-15aa	CLDN12	ENST00000496677_288_333	MKKTRHREVLNLAQV*	Nano_L_119	TRHREVLNLAQV	TRHREVLNLAQV	lysC_list2	479.276	3	229.118	1	z2	45.55	27
Peptide3-15aa	CLDN12	ENST00000496677_288_333	MKKTRHREVLNLAQV*	Nano_T_053	EVLNLAQV	EVLNLAQV	trypsin_list1	885.504	1	640.366	1	z6	79.77	29
Peptide3-15aa	CLDN12	ENST00000496677_288_333	MKKTRHREVLNLAQV*	Nano_T_053	EVLNLAQV	EVLNLAQV	trypsin_list1	885.504	1	456.245	1	b4	79.77	29
Peptide3-15aa	CLDN12	ENST00000496677_288_333	MKKTRHREVLNLAQV*	Nano_T_053	EVLNLAQV	EVLNLAQV	trypsin_list1	885.504	1	246.145	1	y2	79.74	29
Peptide3-15aa	CLDN12	ENST00000496677_288_333	MKKTRHREVLNLAQV*	Nano_T_053	EVLNLAQV	EVLNLAQV	trypsin_list1	885.504	1	640.366	1	b6	79.77	29
Peptide3-15aa	CLDN12	ENST00000496677_288_333	MKKTRHREVLNLAQV*	Nano_T_053	EVLNLAQV	EVLNLAQV	trypsin_list1	885.504	1	569.329	1	b5	79.74	29
Peptide3-15aa	CLDN12	ENST00000496677_288_333	MKKTRHREVLNLAQV*	Nano_T_053	EVLNLAQV	EVLNLAQV	trypsin_list1	885.504	1	527.282	1	z5	79.77	29
Peptide3-15aa	CLDN12	ENST00000496677_288_333	MKKTRHREVLNLAQV*	Nano_T_053	EVLNLAQV	EVLNLAQV	trypsin_list1	885.504	1	317.182	1	y3	79.74	29
Peptide3-15aa	SH3D19	ENST00000514152_231_252	MMFWTEF*	Nano_L_120	MMFWTEF	M[+16]M[+16]FWTEF	lysC_list1	1023.4	1	295.078	1	b2	89.26	31
Peptide3-15aa	SH3D19	ENST00000514152_231_252	MMFWTEF*	Nano_L_120	MMFWTEF	M[+16]M[+16]FWTEF	lysC_list1	1023.4	1	628.226	1	b4	89.26	31
Peptide3-15aa	SH3D19	ENST00000514152_231_252	MMFWTEF*	Nano_L_120	MMFWTEF	M[+16]M[+16]FWTEF	lysC_list1	1023.4	1	729.273	1	b5	89.32	31
Peptide3-15aa	SH3D19	ENST00000514152_231_252	MMFWTEF*	Nano_L_120	MMFWTEF	M[+16]M[+16]FWTEF	lysC_list1	1023.4	1	378.148	1	b3 -64	89.32	31
Peptide3-15aa	SH3D19	ENST00000514152_231_252	MMFWTEF*	Nano_L_120	MMFWTEF	M[+16]M[+16]FWTEF	lysC_list1	1023.4	1	396.177	1	y3	89.32	31
Peptide3-15aa	SH3D19	ENST00000514152_231_252	MMFWTEF*	Nano_L_120	MMFWTEF	M[+16]M[+16]FWTEF	lysC_list1	1023.4	1	166.086	1	y1	89.13	31
Peptide3-15aa	SH3D19	ENST00000514152_231_252	MMFWTEF*	Nano_L_120	MMFWTEF	M[+16]M[+16]FWTEF	lysC_list1	1023.4	1	442.146	1	b3	89.32	31
Peptide3-15aa	SH3D19	ENST00000514152_231_252	MMFWTEF*	Nano_L_120	MMFWTEF	M[+16]M[+16]FWTEF	lysC_list1	1023.4	1	267.083	1	a2	89.32	31
Peptide3-15aa	GPBP1	ENST00000514387_738_765	MCVSVYADV*	Nano_L_121	MCVSVYADV	MC[+57]VSVYADV	lysC_list1	1043.45	1	118.086	1	y1	76.95	31
Peptide3-15aa	GPBP1	ENST00000514387_738_765	MCVSVYADV*	Nano_L_121	MCVSVYADV	MC[+57]VSVYADV	lysC_list1	1043.45	1	391.147	1	b3	76.95	31
Peptide3-15aa	GPBP1	ENST00000514387_738_765	MCVSVYADV*	Nano_L_121	MCVSVYADV	MC[+57]VSVYADV	lysC_list1	1043.45	1	292.078	1	b2	76.95	31
Peptide3-15aa	GPBP1	ENST00000514387_738_765	MCVSVYADV*	Nano_L_121	MCVSVYADV	MC[+57]VSVYADV	lysC_list1	1043.45	1	233.113	1	y2	76.87	31
Peptide3-15aa	GPBP1	ENST00000514387_738_765	MCVSVYADV*	Nano_L_121	MCVSVYADV	MC[+57]VSVYADV	lysC_list1	1043.45	1	478.179	1	b4	76.95	31
Peptide3-15aa	GPBP1	ENST00000514387_738_765	MCVSVYADV*	Nano_L_121	MCVSVYADV	MC[+57]VSVYADV	lysC_list1	1043.45	1	264.083	1	a2	76.95	31
Peptide3-15aa	ENY2	ENST00000521688_5_47	MRVLAFCVLRCPSY*	Nano_T_054	VLAFCVLR	VLAFC[+57]VLR	trypsin_list2	489.284	2	158.092	1	z1	79.07	25
Peptide3-15aa	ENY2	ENST00000521688_5_47	MRVLAFCVLRCPSY*	Nano_T_054	VLAFCVLR	VLAFC[+57]VLR	trypsin_list2	489.284	2	878.492	1	y7	79.02	25
Peptide3-15aa	ENY2	ENST00000521688_5_47	MRVLAFCVLRCPSY*	Nano_T_054	VLAFCVLR	VLAFC[+57]VLR	trypsin_list2	489.284	2	213.16	1	b2	79.07	25
Peptide3-15aa	ENY2	ENST00000521688_5_47	MRVLAFCVLRCPSY*	Nano_T_054	VLAFCVLR	VLAFC[+57]VLR	trypsin_list2	489.284	2	284.197	1	b3	79.07	25
Peptide3-15aa	ENY2	ENST00000521688_5_47	MRVLAFCVLRCPSY*	Nano_T_054	VLAFCVLR	VLAFC[+57]VLR	trypsin_list2	489.284	2	271.176	1	z2	79.02	25
Peptide3-15aa	ENY2	ENST00000521688_5_47	MRVLAFCVLRCPSY*	Nano_T_054	VLAFCVLR	VLAFC[+57]VLR	trypsin_list2	489.284	2	694.37	1	y5	79.07	25
Peptide3-15aa	ENY2	ENST00000521688_5_47	MRVLAFCVLRCPSY*	Nano_T_054	VLAFCVLR	VLAFC[+57]VLR	trypsin_list2	489.284	2	547.302	1	y4	79.07	25
Peptide3-15aa	ENY2	ENST00000521688_5_47	MRVLAFCVLRCPSY*	Nano_T_054	VLAFCVLR	VLAFC[+57]VLR	trypsin_list2	489.284	2	387.271	1	y3	79.07	25
Peptide3-15aa	ENY2	ENST00000521688_5_47	MRVLAFCVLRCPSY*	Nano_T_054	VLAFCVLR	VLAFC[+57]VLR	trypsin_list2	489.284	2	765.408	1	y6	79.07	25
Peptide3-15aa	ENY2	ENST00000521688_5_47	MRVLAFCVLRCPSY*	Nano_T_054	VLAFCVLR	VLAFC[+57]VLR	trypsin_list2	489.284	2	530.276	1	z4	79.07	25
Peptide3-15aa	ENY2	ENST00000521688_5_47	MRVLAFCVLRCPSY*	Nano_T_054	VLAFCVLR	VLAFC[+57]VLR	trypsin_list2	489.284	2	288.203	1	y2	79.07	25
Peptide3-15aa	ENY2	ENST00000521688_5_47	MRVLAFCVLRCPSY*	Nano_T_054	VLAFCVLR	VLAFC[+57]VLR	trypsin_list2	489.284	2	185.165	1	a2	79.07	25
Peptide3-15aa	ENY2	ENST00000521688_5_47	MRVLAFCVLRCPSY*	Nano_T_054	VLAFCVLR	VLAFC[+57]VLR	trypsin_list2	489.284	2	175.119	1	y1	79.07	25
Peptide3-15aa	ANK1	ENST00000522543_153_195	MQGVPGGLRSPSGE*	Nano_L_123	MQGVPGGLRSPSGE	MQGVPGGLRSPSGE	lysC_list3	686.338	2	232.111	1	a2	47.84	27
Peptide3-15aa	ANK1	ENST00000522543_153_195	MQGVPGGLRSPSGE*	Nano_L_123	MQGVPGGLRSPSGE	MQGVPGGLRSPSGE	lysC_list3	686.338	2	956.48	1	y10	47.84	27
Peptide3-15aa	ANK1	ENST00000522543_153_195	MQGVPGGLRSPSGE*	Nano_T_055	MQGVPGGLR	M[+16]QGVPGGLR	trypsin_list2	465.745	2	158.092	1	z1	31.88	35
Peptide3-15aa	ANK1	ENST00000522543_153_195	MQGVPGGLRSPSGE*	Nano_T_055	MQGVPGGLR	MQGVPGGLR	trypsin_list2	457.747	2	317.128	1	b3	41.09	27
Peptide3-15aa	ANK1	ENST00000522543_153_195	MQGVPGGLRSPSGE*	Nano_T_055	MQGVPGGLR	M[+16]QGVPGGLR	trypsin_list2	465.745	2	655.389	1	y7	31.84	35
Peptide3-15aa	ANK1	ENST00000522543_153_195	MQGVPGGLRSPSGE*	Nano_T_055	MQGVPGGLR	M[+16]QGVPGGLR	trypsin_list2	465.745	2	276.101	1	b2	31.84	35
Peptide3-15aa	ANK1	ENST00000522543_153_195	MQGVPGGLRSPSGE*	Nano_T_055	MQGVPGGLR	MQGVPGGLR	trypsin_list2	457.747	2	783.447	1	y8	41.13	27
Peptide3-15aa	ANK1	ENST00000522543_153_195	MQGVPGGLRSPSGE*	Nano_L_123	MQGVPGGLRSPSGE	MQGVPGGLRSPSGE	lysC_list3	686.338	2	632.3	1	y6	47.84	27
Peptide3-15aa	ANK1	ENST00000522543_153_195	MQGVPGGLRSPSGE*	Nano_L_123	MQGVPGGLRSPSGE	MQGVPGGLRSPSGE	lysC_list3	686.338	2	476.199	1	y5	47.84	27
Peptide3-15aa	ANK1	ENST00000522543_153_195	MQGVPGGLRSPSGE*	Nano_T_055	MQGVPGGLR	M[+16]QGVPGGLR	trypsin_list2	465.745	2	345.224	1	y3	31.88	35
Peptide3-15aa	ANK1	ENST00000522543_153_195	MQGVPGGLRSPSGE*	Nano_T_055	MQGVPGGLR	M[+16]QGVPGGLR	trypsin_list2	465.745	2	328.198	2	y7	31.84	35
Peptide3-15aa	ANK1	ENST00000522543_153_195	MQGVPGGLRSPSGE*	Nano_T_055	MQGVPGGLR	MQGVPGGLR	trypsin_list2	457.747	2	598.367	1	y6	41.13	27
Peptide3-15aa	ANK1	ENST00000522543_153_195	MQGVPGGLRSPSGE*	Nano_T_055	MQGVPGGLR	M[+16]QGVPGGLR	trypsin_list2	465.745	2	783.447	1	y8	31.84	35
Peptide3-15aa	ANK1	ENST00000522543_153_195	MQGVPGGLRSPSGE*	Nano_T_055	MQGVPGGLR	M[+16]QGVPGGLR	trypsin_list2	465.745	2	175.119	1	y1	31.84	35
Peptide3-15aa	ANK1	ENST00000522543_153_195	MQGVPGGLRSPSGE*	Nano_T_055	MQGVPGGLR	MQGVPGGLR	trypsin_list2	457.747	2	416.196	1	b4	41.13	27
Peptide3-15aa	ANK1	ENST00000522543_153_195	MQGVPGGLRSPSGE*	Nano_L_123	MQGVPGGLRSPSGE	MQGVPGGLRSPSGE	lysC_list3	686.338	2	148.06	1	y1	47.84	27
Peptide3-15aa	ANK1	ENST00000522543_153_195	MQGVPGGLRSPSGE*	Nano_T_055	MQGVPGGLR	MQGVPGGLR	trypsin_list2	457.747	2	158.092	1	z1	41.13	27
Peptide3-15aa	ANK1	ENST00000522543_153_195	MQGVPGGLRSPSGE*	Nano_T_055	MQGVPGGLR	MQGVPGGLR	trypsin_list2	457.747	2	766.421	1	z8	41.13	27
Peptide3-15aa	ANK1	ENST00000522543_153_195	MQGVPGGLRSPSGE*	Nano_T_055	MQGVPGGLR	MQGVPGGLR	trypsin_list2	457.747	2	655.389	1	y7	41.13	27
Peptide3-15aa	ANK1	ENST00000522543_153_195	MQGVPGGLRSPSGE*	Nano_L_123	MQGVPGGLRSPSGE	MQGVPGGLRSPSGE	lysC_list3	686.338	2	1055.55	1	y11	47.84	27
Peptide3-15aa	ANK1	ENST00000522543_153_195	MQGVPGGLRSPSGE*	Nano_L_123	MQGVPGGLRSPSGE	MQGVPGGLRSPSGE	lysC_list3	686.338	2	389.167	1	y4	47.84	27
Peptide3-15aa	ANK1	ENST00000522543_153_195	MQGVPGGLRSPSGE*	Nano_T_055	MQGVPGGLR	M[+16]QGVPGGLR	trypsin_list2	465.745	2	598.367	1	y6	31.84	35
Peptide3-15aa	ANK1	ENST00000522543_153_195	MQGVPGGLRSPSGE*	Nano_T_055	MQGVPGGLR	MQGVPGGLR	trypsin_list2	457.747	2	232.111	1	a2	41.09	27
Peptide3-15aa	ANK1	ENST00000522543_153_195	MQGVPGGLRSPSGE*	Nano_T_055	MQGVPGGLR	M[+16]QGVPGGLR	trypsin_list2	465.745	2	333.123	1	b3	31.84	35
Peptide3-15aa	ANK1	ENST00000522543_153_195	MQGVPGGLRSPSGE*	Nano_T_055	MQGVPGGLR	MQGVPGGLR	trypsin_list2	457.747	2	260.106	1	b2	41.09	27
Peptide3-15aa	ANK1	ENST00000522543_153_195	MQGVPGGLRSPSGE*	Nano_L_123	MQGVPGGLRSPSGE	MQGVPGGLRSPSGE	lysC_list3	686.338	2	317.128	1	b3	47.84	27
Peptide3-15aa	ANK1	ENST00000522543_153_195	MQGVPGGLRSPSGE*	Nano_T_055	MQGVPGGLR	M[+16]QGVPGGLR	trypsin_list2	465.745	2	766.421	1	z8	31.88	35
Peptide3-15aa	ANK1	ENST00000522543_153_195	MQGVPGGLRSPSGE*	Nano_T_055	MQGVPGGLR	MQGVPGGLR	trypsin_list2	457.747	2	499.299	1	y5	41.13	27
Peptide3-15aa	ANK1	ENST00000522543_153_195	MQGVPGGLRSPSGE*	Nano_T_055	MQGVPGGLR	MQGVPGGLR	trypsin_list2	457.747	2	402.246	1	y4	41.09	27
Peptide3-15aa	ANK1	ENST00000522543_153_195	MQGVPGGLRSPSGE*	Nano_T_055	MQGVPGGLR	MQGVPGGLR	trypsin_list2	457.747	2	482.272	1	z5	41.13	27
Peptide3-15aa	ANK1	ENST00000522543_153_195	MQGVPGGLRSPSGE*	Nano_L_123	MQGVPGGLRSPSGE	MQGVPGGLRSPSGE	lysC_list3	686.338	2	802.405	1	y8	47.84	27
Peptide3-15aa	ANK1	ENST00000522543_153_195	MQGVPGGLRSPSGE*	Nano_T_055	MQGVPGGLR	MQGVPGGLR	trypsin_list2	457.747	2	175.119	1	y1	41.09	27
Peptide3-15aa	ANK1	ENST00000522543_153_195	MQGVPGGLRSPSGE*	Nano_L_123	MQGVPGGLRSPSGE	MQGVPGGLRSPSGE	lysC_list3	686.338	2	416.196	1	b4	47.84	27
Peptide3-15aa	ANK1	ENST00000522543_153_195	MQGVPGGLRSPSGE*	Nano_L_123	MQGVPGGLRSPSGE	MQGVPGGLRSPSGE	lysC_list3	686.338	2	615.273	1	z6	47.96	27
Peptide3-15aa	ANK1	ENST00000522543_153_195	MQGVPGGLRSPSGE*	Nano_L_123	MQGVPGGLRSPSGE	MQGVPGGLRSPSGE	lysC_list3	686.338	2	260.106	1	b2	47.84	27
Peptide3-15aa	ANK1	ENST00000522543_153_195	MQGVPGGLRSPSGE*	Nano_L_123	MQGVPGGLRSPSGE	MQGVPGGLRSPSGE	lysC_list3	686.338	2	939.453	1	z10	47.84	27
Peptide3-15aa	ANK1	ENST00000522543_153_195	MQGVPGGLRSPSGE*	Nano_L_123	MQGVPGGLRSPSGE	MQGVPGGLRSPSGE	lysC_list3	686.338	2	1112.57	1	y12	47.84	27
Peptide3-15aa	ANK1	ENST00000522543_153_195	MQGVPGGLRSPSGE*	Nano_T_055	MQGVPGGLR	M[+16]QGVPGGLR	trypsin_list2	465.745	2	499.299	1	y5	31.84	35
Peptide3-15aa	ANK1	ENST00000522543_153_195	MQGVPGGLRSPSGE*	Nano_L_123	MQGVPGGLRSPSGE	MQGVPGGLRSPSGE	lysC_list3	686.338	2	859.427	1	y9	47.84	27
Peptide3-15aa	ANK1	ENST00000522543_153_195	MQGVPGGLRSPSGE*	Nano_T_055	MQGVPGGLR	M[+16]QGVPGGLR	trypsin_list2	465.745	2	402.246	1	y4	31.84	35
Peptide3-15aa	CHCHD7	ENST00000523975_59_92	MQRRGLSEIQT*	Nano_T_056	GLSEIQT	GLSEIQT	trypsin_list1	747.388	1	231.098	1	z2	42.76	25
Peptide3-15aa	CHCHD7	ENST00000523975_59_92	MQRRGLSEIQT*	Nano_T_056	GLSEIQT	GLSEIQT	trypsin_list1	747.388	1	258.145	1	b3	42.81	25
Peptide3-15aa	CHCHD7	ENST00000523975_59_92	MQRRGLSEIQT*	Nano_T_056	GLSEIQT	GLSEIQT	trypsin_list1	747.388	1	171.113	1	b2	42.76	25
Peptide3-15aa	CHCHD7	ENST00000523975_59_92	MQRRGLSEIQT*	Nano_T_056	GLSEIQT	GLSEIQT	trypsin_list1	747.388	1	143.118	1	a2	42.81	25
Peptide3-15aa	CHCHD7	ENST00000523975_59_92	MQRRGLSEIQT*	Nano_T_056	GLSEIQT	GLSEIQT	trypsin_list1	747.388	1	344.182	1	z3	42.72	25
Peptide3-15aa	CHCHD7	ENST00000523975_59_92	MQRRGLSEIQT*	Nano_L_124	MQRRGLSEIQT	M[+16]QRRGLSEIQT	lysC_list1	445.566	3	248.124	1	y2	28.47	25
Peptide3-15aa	CHCHD7	ENST00000523975_59_92	MQRRGLSEIQT*	Nano_L_124	MQRRGLSEIQT	M[+16]QRRGLSEIQT	lysC_list1	445.566	3	120.066	1	y1	28.47	25
Peptide3-15aa	CHCHD7	ENST00000523975_59_92	MQRRGLSEIQT*	Nano_L_124	MQRRGLSEIQT	M[+16]QRRGLSEIQT	lysC_list1	445.566	3	594.328	2	y10	28.47	25
Peptide3-15aa	CHCHD7	ENST00000523975_59_92	MQRRGLSEIQT*	Nano_L_124	MQRRGLSEIQT	M[+16]QRRGLSEIQT	lysC_list1	445.566	3	231.098	1	z2	28.47	25
Peptide3-15aa	CHCHD7	ENST00000523975_59_92	MQRRGLSEIQT*	Nano_T_056	GLSEIQT	GLSEIQT	trypsin_list1	747.388	1	361.208	1	y3	42.76	25
Peptide3-15aa	CHCHD7	ENST00000523975_59_92	MQRRGLSEIQT*	Nano_T_056	GLSEIQT	GLSEIQT	trypsin_list1	747.388	1	387.187	1	b4	42.81	25
Peptide3-15aa	CHCHD7	ENST00000523975_59_92	MQRRGLSEIQT*	Nano_T_056	GLSEIQT	GLSEIQT	trypsin_list1	747.388	1	500.271	1	b5	42.76	25
Peptide3-15aa	CHCHD7	ENST00000523975_59_92	MQRRGLSEIQT*	Nano_L_124	MQRRGLSEIQT	M[+16]QRRGLSEIQT	lysC_list1	445.566	3	544.287	2	b9	28.47	25
Peptide3-15aa	CHCHD7	ENST00000523975_59_92	MQRRGLSEIQT*	Nano_T_056	GLSEIQT	GLSEIQT	trypsin_list1	747.388	1	248.124	1	y2	42.81	25
Peptide3-15aa	CHCHD7	ENST00000523975_59_92	MQRRGLSEIQT*	Nano_L_124	MQRRGLSEIQT	M[+16]QRRGLSEIQT	lysC_list1	445.566	3	423.224	2	b7	28.47	25
Peptide3-15aa	CHCHD7	ENST00000523975_59_92	MQRRGLSEIQT*	Nano_L_124	MQRRGLSEIQT	M[+16]QRRGLSEIQT	lysC_list1	445.566	3	608.317	2	b10	28.47	25
Peptide3-15aa	ATG13	ENST00000524625_13_58	MAAPGSDRLLGLRRE*	Nano_T_057	MAAPGSDR	MAAPGSDR	trypsin_list2	402.687	2	585.263	1	z6	11.16	29
Peptide3-15aa	ATG13	ENST00000524625_13_58	MAAPGSDRLLGLRRE*	Nano_T_057	MAAPGSDR	MAAPGSDR	trypsin_list2	402.687	2	290.146	1	y2	11.19	29
Peptide3-15aa	ATG13	ENST00000524625_13_58	MAAPGSDRLLGLRRE*	Nano_T_057	MAAPGSDR	MAAPGSDR	trypsin_list2	402.687	2	274.122	1	b3	11.16	29
[truncated: 389 more rows]

## Sheet: PRM results
										HEK293T Replicate 1			HEK293T Replicate 2			HEK293T Replicate 3			HeLa Replicate 1			HeLa Replicate 2			HeLa Replicate 3			K562 Replicate 1			K562 Replicate 2			K562 Replicate 3			Heart 1 Replicate 1			Heart 1 Replicate 2			Heart 2 Replicate 1			Heart 2 Replicate 2			Heart 3 Replicate 1
Category	Gene symbol	Experiment sORF ID (transcriptID_ORFstart_ORFstop)	ORF peptide sequence	Peptide name	Peptide sequence	Modified peptide sequence	PRM List	Precursor Mz	Precursor charge	Retention Time	Total Area	Dot product	Retention Time	Total Area	Dot product	Retention Time	Total Area	Dot product	Retention Time	Total Area	Dot product	Retention Time	Total Area	Dot product	Retention Time	Total Area	Dot product	Retention Time	Total Area	Dot product	Retention Time	Total Area	Dot product	Retention Time	Total Area	Dot product	Retention Time	Total Area	Dot product	Retention Time	Total Area	Dot product	Retention Time	Total Area	Dot product	Retention Time	Total Area	Dot product	Retention Time
CTRL	GAPDH	P04406	FALSE	CTRL_L_003	VIPELNGK	VIPELNGK	LysC_1	435.258	2	42.79	2798500352	0.7365	43.22	3624775424	0.7441	43.28	4593458176	0.745	41.46	14080791552	0.7369	41.38	8522017792	0.7375	41.51	6284902400	0.743	42.3	1803860480	0.7404	41.47	2218464768	0.7273	41.47	4359689216	0.7324	44.63	1322629376	0.749	44.74	1293664128	0.746	44.91	1203611776	0.7467	45.01	1013268608	0.7458	44.87
CTRL	GAPDH	P04406	FALSE	CTRL_L_003	VIPELNGK	VIPELN[+1]GK	LysC_1	435.75	2	45.41	2114713856	0.7605	45.79	1811698816	0.7601	45.89	2459198464	0.7604	44.09	4345179648	0.7673	43.96	4645233664	0.756	43.89	3793757184	0.7617	44.68	1037502336	0.7698	43.89	1589793152	0.7523	44.2	3555851520	0.7645	47.03	781402176	0.767	47.22	740674496	0.7631	47.39	598123584	0.7753	47.48	478961472	0.7525	47.36
CTRL	GAPDH	P04406	FALSE	CTRL_L_004	QASEGPLK	QASEGPLK	LysC_1	415.224	2	16.16	355587360	0.9323	16.12	386390208	0.9274	16.79	474225056	0.9305	13.74	1207894528	0.9306	14.22	1006113024	0.9323	14.44	686953216	0.9224	14.85	310755936	0.9259	14.78	303671968	0.9303	15.3	277786560	0.9216	17.65	156483488	0.9194	17.65	157087568	0.9286	17.35	171802112	0.923	17.09	134898960	0.9171	17.39
CTRL	H2BC1	Q96A08	FALSE	CTRL_L_001	HAVSEGTK	HAVSEGTK	LysC_1	414.714	2	FALSE	FALSE	FALSE	FALSE	FALSE	FALSE	FALSE	FALSE	FALSE	FALSE	FALSE	FALSE	FALSE	FALSE	FALSE	FALSE	FALSE	FALSE	FALSE	FALSE	FALSE	FALSE	FALSE	FALSE	FALSE	FALSE	FALSE	FALSE	FALSE	FALSE	FALSE	FALSE	FALSE	FALSE	FALSE	FALSE	FALSE	FALSE	FALSE	FALSE
CTRL	H2BC1	Q96A08	FALSE	CTRL_L_002	QVHPDTGISSK	QVHPDTGISSK	LysC_1	584.801	2	20.53	1086524	0.7516	20.54	834498	0.734	20.02	1463233	0.7434	FALSE	FALSE	FALSE	FALSE	FALSE	FALSE	FALSE	FALSE	FALSE	FALSE	FALSE	FALSE	20.02	302024	0.6715	20.02	573550	0.7853	20.05	5224769	0.825	20.2	20813760	0.8324	20.17	20176876	0.81	20.2	16238422	0.8366	20.38
Peptide3-15aa	AASDH	ENST00000205214_107_137	MRSNLIRETC	Nano_L_001	MRSNLIRETC	MRSNLIRETC[+57]	LysC_1	427.213	3	FALSE	FALSE	FALSE	FALSE	FALSE	FALSE	FALSE	FALSE	FALSE	FALSE	FALSE	FALSE	FALSE	FALSE	FALSE	FALSE	FALSE	FALSE	FALSE	FALSE	FALSE	FALSE	FALSE	FALSE	FALSE	FALSE	FALSE	FALSE	FALSE	FALSE	FALSE	FALSE	FALSE	FALSE	FALSE	FALSE	FALSE	FALSE	FALSE	FALSE
Peptide3-15aa	ABCA9	ENST00000340001_143_173	MQRPMDELCF	Nano_L_049	MQRPMDELCF	M[+16]QRPMDELC[+57]F	LysC_1	671.783	2	FALSE	FALSE	FALSE	FALSE	FALSE	FALSE	FALSE	FALSE	FALSE	FALSE	FALSE	FALSE	FALSE	FALSE	FALSE	FALSE	FALSE	FALSE	FALSE	FALSE	FALSE	FALSE	FALSE	FALSE	FALSE	FALSE	FALSE	FALSE	FALSE	FALSE	FALSE	FALSE	FALSE	FALSE	FALSE	FALSE	FALSE	FALSE	FALSE	FALSE
Peptide3-15aa	ABCA9	ENST00000340001_143_173	MQRPMDELCF	Nano_L_049	MQRPMDELCF	M[+16]QRPM[+16]DELC[+57]F	LysC_1	679.781	2	FALSE	FALSE	FALSE	FALSE	FALSE	FALSE	FALSE	FALSE	FALSE	FALSE	FALSE	FALSE	FALSE	FALSE	FALSE	FALSE	FALSE	FALSE	FALSE	FALSE	FALSE	FALSE	FALSE	FALSE	FALSE	FALSE	FALSE	FALSE	FALSE	FALSE	FALSE	FALSE	FALSE	FALSE	FALSE	FALSE	FALSE	FALSE	FALSE	FALSE
Peptide3-15aa	AC093642.6	ENST00000446593_5_47	MGPSSGFLDVQLQA	Nano_L_109	MGPSSGFLDVQLQA	M[+16]GPSSGFLDVQLQA	LysC_1	733.353	2	FALSE	FALSE	FALSE	FALSE	FALSE	FALSE	FALSE	FALSE	FALSE	FALSE	FALSE	FALSE	FALSE	FALSE	FALSE	FALSE	FALSE	FALSE	FALSE	FALSE	FALSE	FALSE	FALSE	FALSE	FALSE	FALSE	FALSE	FALSE	FALSE	FALSE	FALSE	FALSE	FALSE	FALSE	FALSE	FALSE	FALSE	FALSE	FALSE	FALSE
Peptide3-15aa	AIP	ENST00000279146_13_43	MALARKLPRC	Nano_L_025	MALARK	M[+16]ALARK	LysC_1	705.408	1	FALSE	FALSE	FALSE	FALSE	FALSE	FALSE	FALSE	FALSE	FALSE	FALSE	FALSE	FALSE	FALSE	FALSE	FALSE	FALSE	FALSE	FALSE	FALSE	FALSE	FALSE	FALSE	FALSE	FALSE	FALSE	FALSE	FALSE	FALSE	FALSE	FALSE	FALSE	FALSE	FALSE	FALSE	FALSE	FALSE	FALSE	FALSE	FALSE	FALSE
Peptide3-15aa	ARMC1	ENST00000276569_172_196	MVWQALDS	Nano_L_023	MVWQALDS	M[+16]VWQALDS	LysC_1	965.44	1	FALSE	FALSE	FALSE	FALSE	FALSE	FALSE	FALSE	FALSE	FALSE	FALSE	FALSE	FALSE	FALSE	FALSE	FALSE	FALSE	FALSE	FALSE	FALSE	FALSE	FALSE	FALSE	FALSE	FALSE	FALSE	FALSE	FALSE	FALSE	FALSE	FALSE	FALSE	FALSE	FALSE	FALSE	FALSE	FALSE	FALSE	FALSE	FALSE	FALSE
Peptide3-15aa	ASPN	ENST00000375543_169_190	MVDNFYF	Nano_L_078	MVDNFYF	M[+16]VDNFYF	LysC_1	951.392	1	FALSE	FALSE	FALSE	FALSE	FALSE	FALSE	FALSE	FALSE	FALSE	FALSE	FALSE	FALSE	FALSE	FALSE	FALSE	FALSE	FALSE	FALSE	FALSE	FALSE	FALSE	FALSE	FALSE	FALSE	FALSE	FALSE	FALSE	FALSE	FALSE	FALSE	FALSE	FALSE	FALSE	FALSE	FALSE	FALSE	FALSE	FALSE	FALSE	FALSE
Peptide3-15aa	ATF2	ENST00000264110_237_282	MAHQLESILAMRKRM	Nano_L_014	MAHQLESILAMRK	M[+16]AHQLESILAM[+16]RK	LysC_1	520.606	3	FALSE	FALSE	FALSE	FALSE	FALSE	FALSE	FALSE	FALSE	FALSE	44.27	73231840	0.9048	44	25536110	0.8235	44.02	10664706	0.6444	44.71	8766988	0.7428	FALSE	FALSE	FALSE	FALSE	FALSE	FALSE	FALSE	FALSE	FALSE	FALSE	FALSE	FALSE	FALSE	FALSE	FALSE	FALSE	FALSE	FALSE	FALSE
Peptide3-15aa	BFAR	ENST00000261658_174_207	MARLARDEWND	Nano_L_013	MARLARDEWND	MARLARDEWND	LysC_1	459.551	3	FALSE	FALSE	FALSE	FALSE	FALSE	FALSE	FALSE	FALSE	FALSE	FALSE	FALSE	FALSE	FALSE	FALSE	FALSE	FALSE	FALSE	FALSE	FALSE	FALSE	FALSE	FALSE	FALSE	FALSE	FALSE	FALSE	FALSE	FALSE	FALSE	FALSE	FALSE	FALSE	FALSE	FALSE	FALSE	FALSE	FALSE	FALSE	FALSE	FALSE
Peptide3-15aa	BTN3A3	ENST00000244519_89_128	MRDSTIIERMENY	Nano_L_006	MRDSTIIERMENY	MRDSTIIERM[+16]ENY	LysC_1	558.592	3	FALSE	FALSE	FALSE	FALSE	FALSE	FALSE	FALSE	FALSE	FALSE	FALSE	FALSE	FALSE	FALSE	FALSE	FALSE	FALSE	FALSE	FALSE	FALSE	FALSE	FALSE	FALSE	FALSE	FALSE	FALSE	FALSE	FALSE	FALSE	FALSE	FALSE	FALSE	FALSE	FALSE	FALSE	FALSE	FALSE	FALSE	FALSE	FALSE	FALSE
Peptide3-15aa	BTN3A3	ENST00000244519_89_128	MRDSTIIERMENY	Nano_L_006	MRDSTIIERMENY	M[+16]RDSTIIERM[+16]ENY	LysC_1	563.924	3	FALSE	FALSE	FALSE	FALSE	FALSE	FALSE	FALSE	FALSE	FALSE	FALSE	FALSE	FALSE	FALSE	FALSE	FALSE	FALSE	FALSE	FALSE	FALSE	FALSE	FALSE	FALSE	FALSE	FALSE	FALSE	FALSE	FALSE	FALSE	FALSE	FALSE	FALSE	FALSE	FALSE	FALSE	FALSE	FALSE	FALSE	FALSE	FALSE	FALSE
Peptide3-15aa	CDH11	ENST00000268603_478_523	MSSTSRDIPSQERSA	Nano_L_019	MSSTSRDIPSQERSA	MSSTSRDIPSQERSA	LysC_1	551.262	3	FALSE	FALSE	FALSE	FALSE	FALSE	FALSE	FALSE	FALSE	FALSE	FALSE	FALSE	FALSE	FALSE	FALSE	FALSE	FALSE	FALSE	FALSE	FALSE	FALSE	FALSE	FALSE	FALSE	FALSE	FALSE	FALSE	FALSE	FALSE	FALSE	FALSE	FALSE	FALSE	FALSE	FALSE	FALSE	FALSE	FALSE	FALSE	FALSE	FALSE
Peptide3-15aa	CDH11	ENST00000268603_478_523	MSSTSRDIPSQERSA	Nano_L_019	MSSTSRDIPSQERSA	M[+16]SSTSRDIPSQERSA	LysC_1	556.593	3	21.62	703716	0.7832	21.62	461364	0.6607	22.06	370526	0.803	20.11	20224626	0.8837	20.46	9100756	0.8857	20.5	4510432	0.8859	20.87	2525220	0.83	20.39	2118360	0.872	20.96	1097311	0.8123	22.88	145797	0.669	23.07	159415	0.6626	FALSE	FALSE	FALSE	FALSE	FALSE	FALSE	FALSE
Peptide3-15aa	CHCHD7	ENST00000523975_59_92	MQRRGLSEIQT	Nano_L_124	MQRRGLSEIQT	M[+16]QRRGLSEIQT	LysC_1	445.566	3	FALSE	FALSE	FALSE	FALSE	FALSE	FALSE	FALSE	FALSE	FALSE	28.61	20158960	0.8337	28.87	7640966	0.8553	28.87	4425048	0.8447	29.24	1304828	0.7121	FALSE	FALSE	FALSE	FALSE	FALSE	FALSE	FALSE	FALSE	FALSE	FALSE	FALSE	FALSE	FALSE	FALSE	FALSE	FALSE	FALSE	FALSE	FALSE
Peptide3-15aa	CIPC	ENST00000361786_276_312	MKRVPMNLPPAE	Nano_L_063	RVPMNLPPAE	RVPMNLPPAE	LysC_1	562.3	2	FALSE	FALSE	FALSE	FALSE	FALSE	FALSE	FALSE	FALSE	FALSE	FALSE	FALSE	FALSE	FALSE	FALSE	FALSE	FALSE	FALSE	FALSE	FALSE	FALSE	FALSE	FALSE	FALSE	FALSE	FALSE	FALSE	FALSE	FALSE	FALSE	FALSE	FALSE	FALSE	FALSE	FALSE	FALSE	FALSE	FALSE	FALSE	FALSE	FALSE
Peptide3-15aa	CNOT1	ENST00000317147_165_204	MFQNRVRPLVKKN	Nano_L_039	MFQNRVRPLVK	M[+16]FQNRVRPLVK	LysC_1	468.603	3	FALSE	FALSE	FALSE	FALSE	FALSE	FALSE	FALSE	FALSE	FALSE	32.37	11911002	0.8328	32.48	2693601	0.8055	32.54	2403986	0.7861	FALSE	FALSE	FALSE	FALSE	FALSE	FALSE	FALSE	FALSE	FALSE	FALSE	FALSE	FALSE	FALSE	FALSE	FALSE	FALSE	FALSE	FALSE	FALSE	FALSE	FALSE	FALSE
Peptide3-15aa	COQ4	ENST00000300452_92_119	MARVLDRWT	Nano_L_032	MARVLDRWT	MARVLDRWT	LysC_1	383.206	3	FALSE	FALSE	FALSE	FALSE	FALSE	FALSE	FALSE	FALSE	FALSE	FALSE	FALSE	FALSE	FALSE	FALSE	FALSE	FALSE	FALSE	FALSE	FALSE	FALSE	FALSE	FALSE	FALSE	FALSE	FALSE	FALSE	FALSE	FALSE	FALSE	FALSE	FALSE	FALSE	FALSE	FALSE	FALSE	FALSE	FALSE	FALSE	FALSE	FALSE
Peptide3-15aa	COQ4	ENST00000300452_92_119	MARVLDRWT	Nano_L_032	MARVLDRWT	M[+16]ARVLDRWT	LysC_1	388.538	3	FALSE	FALSE	FALSE	FALSE	FALSE	FALSE	FALSE	FALSE	FALSE	FALSE	FALSE	FALSE	FALSE	FALSE	FALSE	FALSE	FALSE	FALSE	FALSE	FALSE	FALSE	FALSE	FALSE	FALSE	FALSE	FALSE	FALSE	FALSE	FALSE	FALSE	FALSE	FALSE	FALSE	FALSE	FALSE	FALSE	FALSE	FALSE	FALSE	FALSE
Peptide3-15aa	CYHR1	ENST00000403000_456_495	MGTWNLGLLECRA	Nano_L_096	MGTWNLGLLECRA	M[+16]GTWNLGLLEC[+57]RA	LysC_1	768.869	2	FALSE	FALSE	FALSE	FALSE	FALSE	FALSE	FALSE	FALSE	FALSE	FALSE	FALSE	FALSE	FALSE	FALSE	FALSE	FALSE	FALSE	FALSE	FALSE	FALSE	FALSE	FALSE	FALSE	FALSE	FALSE	FALSE	FALSE	FALSE	FALSE	FALSE	FALSE	FALSE	FALSE	FALSE	FALSE	FALSE	FALSE	FALSE	FALSE	FALSE
Peptide3-15aa	CYLD	ENST00000427738_25_58	MVLHSHPEFLS	Nano_L_103	MVLHSHPEFLS	M[+16]VLHSHPEFLS	LysC_1	656.821	2	FALSE	FALSE	FALSE	FALSE	FALSE	FALSE	FALSE	FALSE	FALSE	46.88	17853300	0.797	46.81	6560522	0.6973	46.84	2910895	0.6445	47.56	1343100	0.7611	46.86	1417715	0.675	47.21	687630	0.6536	FALSE	FALSE	FALSE	FALSE	FALSE	FALSE	FALSE	FALSE	FALSE	FALSE	FALSE	FALSE	FALSE
Peptide3-15aa	FAM63B	ENST00000559228_13_58	MASKALAAEKWPRSP	Nano_L_135	ALAAEK	ALAAEK	LysC_1	602.351	1	FALSE	FALSE	FALSE	FALSE	FALSE	FALSE	FALSE	FALSE	FALSE	FALSE	FALSE	FALSE	FALSE	FALSE	FALSE	FALSE	FALSE	FALSE	FALSE	FALSE	FALSE	FALSE	FALSE	FALSE	FALSE	FALSE	FALSE	FALSE	FALSE	FALSE	FALSE	FALSE	FALSE	FALSE	FALSE	FALSE	FALSE	FALSE	FALSE	FALSE
Peptide3-15aa	FKBP14	ENST00000222803_119_149	MKSRDLSLLL	Nano_L_003	SRDLSLLL	SRDLSLLL	LysC_1	458.777	2	FALSE	FALSE	FALSE	FALSE	FALSE	FALSE	FALSE	FALSE	FALSE	FALSE	FALSE	FALSE	FALSE	FALSE	FALSE	FALSE	FALSE	FALSE	FALSE	FALSE	FALSE	FALSE	FALSE	FALSE	FALSE	FALSE	FALSE	FALSE	FALSE	FALSE	FALSE	FALSE	FALSE	FALSE	FALSE	FALSE	FALSE	FALSE	FALSE	FALSE
Peptide3-15aa	GCNT2	ENST00000265012_68_104	MDETPKQRIQED	Nano_L_015	MDETPK	MDETPK	LysC_1	720.323	1	FALSE	FALSE	FALSE	FALSE	FALSE	FALSE	FALSE	FALSE	FALSE	FALSE	FALSE	FALSE	FALSE	FALSE	FALSE	FALSE	FALSE	FALSE	FALSE	FALSE	FALSE	FALSE	FALSE	FALSE	FALSE	FALSE	FALSE	FALSE	FALSE	FALSE	FALSE	FALSE	FALSE	FALSE	FALSE	FALSE	FALSE	FALSE	FALSE	FALSE
Peptide3-15aa	GPBP1	ENST00000514387_738_765	MCVSVYADV	Nano_L_121	MCVSVYADV	MC[+57]VSVYADV	LysC_1	1043.45	1	FALSE	FALSE	FALSE	FALSE	FALSE	FALSE	FALSE	FALSE	FALSE	FALSE	FALSE	FALSE	FALSE	FALSE	FALSE	FALSE	FALSE	FALSE	FALSE	FALSE	FALSE	FALSE	FALSE	FALSE	FALSE	FALSE	FALSE	FALSE	FALSE	FALSE	FALSE	FALSE	FALSE	FALSE	FALSE	FALSE	FALSE	FALSE	FALSE	FALSE
Peptide3-15aa	HIPK3	ENST00000456517_312_354	MKMSVSLSGGRRLL	Nano_L_115	MSVSLSGGRRLL	M[+16]SVSLSGGRRLL	LysC_1	431.243	3	FALSE	FALSE	FALSE	FALSE	FALSE	FALSE	FALSE	FALSE	FALSE	FALSE	FALSE	FALSE	FALSE	FALSE	FALSE	FALSE	FALSE	FALSE	FALSE	FALSE	FALSE	FALSE	FALSE	FALSE	FALSE	FALSE	FALSE	FALSE	FALSE	FALSE	FALSE	FALSE	FALSE	FALSE	FALSE	FALSE	FALSE	FALSE	FALSE	FALSE
Peptide3-15aa	HIPK3	ENST00000456517_312_354	MKMSVSLSGGRRLL	Nano_L_115	MSVSLSGGRRLL	MSVSLSGGRRLL	LysC_1	425.912	3	FALSE	FALSE	FALSE	FALSE	FALSE	FALSE	FALSE	FALSE	FALSE	FALSE	FALSE	FALSE	FALSE	FALSE	FALSE	FALSE	FALSE	FALSE	FALSE	FALSE	FALSE	FALSE	FALSE	FALSE	FALSE	FALSE	FALSE	FALSE	FALSE	FALSE	FALSE	FALSE	FALSE	FALSE	FALSE	FALSE	FALSE	FALSE	FALSE	FALSE
Peptide3-15aa	KDM5C	ENST00000375401_227_266	MAAAALKAAAFGR	Nano_L_076	MAAAALK	MAAAALK	LysC_1	675.386	1	FALSE	FALSE	FALSE	FALSE	FALSE	FALSE	FALSE	FALSE	FALSE	FALSE	FALSE	FALSE	FALSE	FALSE	FALSE	FALSE	FALSE	FALSE	FALSE	FALSE	FALSE	FALSE	FALSE	FALSE	FALSE	FALSE	FALSE	FALSE	FALSE	FALSE	FALSE	FALSE	FALSE	FALSE	FALSE	FALSE	FALSE	FALSE	FALSE	FALSE
Peptide3-15aa	MEOX1	ENST00000318579_110_155	MFSVIGDKYTYRGSQ	Nano_L_042	MFSVIGDK	MFSVIGDK	LysC_1	448.731	2	FALSE	FALSE	FALSE	FALSE	FALSE	FALSE	FALSE	FALSE	FALSE	FALSE	FALSE	FALSE	FALSE	FALSE	FALSE	FALSE	FALSE	FALSE	FALSE	FALSE	FALSE	FALSE	FALSE	FALSE	FALSE	FALSE	FALSE	FALSE	FALSE	FALSE	FALSE	FALSE	FALSE	FALSE	FALSE	FALSE	FALSE	FALSE	FALSE	FALSE
Peptide3-15aa	MGAT5	ENST00000409645_115_157	MEVRKGNQLTQEPE	Nano_L_100	GNQLTQEPE	GNQLTQEPE	LysC_1	508.238	2	FALSE	FALSE	FALSE	FALSE	FALSE	FALSE	FALSE	FALSE	FALSE	FALSE	FALSE	FALSE	FALSE	FALSE	FALSE	FALSE	FALSE	FALSE	FALSE	FALSE	FALSE	FALSE	FALSE	FALSE	FALSE	FALSE	FALSE	FALSE	FALSE	FALSE	FALSE	FALSE	FALSE	FALSE	FALSE	FALSE	FALSE	FALSE	FALSE	FALSE
Peptide3-15aa	MID1	ENST00000616003_31_52	MTQESFA	Nano_L_144	MTQESFA	M[+16]TQESFA	LysC_1	829.34	1	FALSE	FALSE	FALSE	FALSE	FALSE	FALSE	FALSE	FALSE	FALSE	FALSE	FALSE	FALSE	FALSE	FALSE	FALSE	FALSE	FALSE	FALSE	FALSE	FALSE	FALSE	FALSE	FALSE	FALSE	FALSE	FALSE	FALSE	FALSE	FALSE	FALSE	FALSE	FALSE	FALSE	FALSE	FALSE	FALSE	FALSE	FALSE	FALSE	FALSE
Peptide3-15aa	MTIF3	ENST00000381116_149_185	MITVLPKKAYLM	Nano_L_082	MITVLPK	MITVLPK	LysC_1	401.249	2	FALSE	FALSE	FALSE	FALSE	FALSE	FALSE	FALSE	FALSE	FALSE	FALSE	FALSE	FALSE	FALSE	FALSE	FALSE	FALSE	FALSE	FALSE	FALSE	FALSE	FALSE	FALSE	FALSE	FALSE	FALSE	FALSE	FALSE	FALSE	FALSE	FALSE	FALSE	FALSE	FALSE	FALSE	FALSE	FALSE	FALSE	FALSE	FALSE	FALSE
Peptide3-15aa	NNMT	ENST00000535401_149_170	MEGMLLA	Nano_L_128	MEGMLLA	MEGMLLA	LysC_1	764.368	1	FALSE	FALSE	FALSE	FALSE	FALSE	FALSE	FALSE	FALSE	FALSE	FALSE	FALSE	FALSE	FALSE	FALSE	FALSE	FALSE	FALSE	FALSE	FALSE	FALSE	FALSE	FALSE	FALSE	FALSE	FALSE	FALSE	FALSE	FALSE	FALSE	FALSE	FALSE	FALSE	FALSE	FALSE	FALSE	FALSE	FALSE	FALSE	FALSE	FALSE
Peptide3-15aa	NR1D1	ENST00000246672_607_625	MTALSW	Nano_L_008	MTALSW	M[+16]TALSW	LysC_1	724.333	1	FALSE	FALSE	FALSE	FALSE	FALSE	FALSE	FALSE	FALSE	FALSE	FALSE	FALSE	FALSE	FALSE	FALSE	FALSE	FALSE	FALSE	FALSE	FALSE	FALSE	FALSE	FALSE	FALSE	FALSE	FALSE	FALSE	FALSE	FALSE	FALSE	FALSE	FALSE	FALSE	FALSE	FALSE	FALSE	FALSE	FALSE	FALSE	FALSE	FALSE
Peptide3-15aa	NR1D1	ENST00000246672_607_625	MTALSW	Nano_L_008	MTALSW	MTALSW	LysC_1	708.339	1	FALSE	FALSE	FALSE	FALSE	FALSE	FALSE	FALSE	FALSE	FALSE	FALSE	FALSE	FALSE	FALSE	FALSE	FALSE	FALSE	FALSE	FALSE	FALSE	FALSE	FALSE	FALSE	FALSE	FALSE	FALSE	FALSE	FALSE	FALSE	FALSE	FALSE	FALSE	FALSE	FALSE	FALSE	FALSE	FALSE	FALSE	FALSE	FALSE	FALSE
Peptide3-15aa	NR2F2	ENST00000394166_759_777	MAFLNG	Nano_L_087	MAFLNG	MAFLN[+1]G	LysC_1	653.296	1	FALSE	FALSE	FALSE	FALSE	FALSE	FALSE	FALSE	FALSE	FALSE	FALSE	FALSE	FALSE	FALSE	FALSE	FALSE	FALSE	FALSE	FALSE	FALSE	FALSE	FALSE	FALSE	FALSE	FALSE	FALSE	FALSE	FALSE	FALSE	FALSE	FALSE	FALSE	FALSE	FALSE	FALSE	FALSE	FALSE	FALSE	FALSE	FALSE	FALSE
Peptide3-15aa	PACSIN2	ENST00000407585_12_48	MPAGLERGRYGS	Nano_L_097	MPAGLERGRYGS	MPAGLERGRYGS	LysC_1	431.884	3	FALSE	FALSE	FALSE	FALSE	FALSE	FALSE	FALSE	FALSE	FALSE	FALSE	FALSE	FALSE	FALSE	FALSE	FALSE	FALSE	FALSE	FALSE	FALSE	FALSE	FALSE	FALSE	FALSE	FALSE	FALSE	FALSE	FALSE	FALSE	FALSE	FALSE	FALSE	FALSE	FALSE	FALSE	FALSE	FALSE	FALSE	FALSE	FALSE	FALSE
Peptide3-15aa	PCM1	ENST00000325083_165_195	MAVAAAVGAA	Nano_L_046	MAVAAAVGAA	MAVAAAVGAA	LysC_1	831.439	1	FALSE	FALSE	FALSE	FALSE	FALSE	FALSE	FALSE	FALSE	FALSE	FALSE	FALSE	FALSE	FALSE	FALSE	FALSE	FALSE	FALSE	FALSE	FALSE	FALSE	FALSE	FALSE	FALSE	FALSE	FALSE	FALSE	FALSE	FALSE	FALSE	FALSE	FALSE	FALSE	FALSE	FALSE	FALSE	FALSE	FALSE	FALSE	FALSE	FALSE
Peptide3-15aa	PDGFRA	ENST00000257290_279_303	MCGTFIAE	Nano_L_010	MCGTFIAE	M[+16]C[+57]GTFIAE	LysC_1	944.385	1	FALSE	FALSE	FALSE	FALSE	FALSE	FALSE	FALSE	FALSE	FALSE	FALSE	FALSE	FALSE	FALSE	FALSE	FALSE	FALSE	FALSE	FALSE	FALSE	FALSE	FALSE	FALSE	FALSE	FALSE	FALSE	FALSE	FALSE	FALSE	FALSE	FALSE	FALSE	FALSE	FALSE	FALSE	FALSE	FALSE	FALSE	FALSE	FALSE	FALSE
Peptide3-15aa	PLXNB2	ENST00000359337_30_51	MLAWSRN	Nano_L_060	MLAWSRN	MLAWSRN	LysC_1	439.221	2	FALSE	FALSE	FALSE	FALSE	FALSE	FALSE	FALSE	FALSE	FALSE	FALSE	FALSE	FALSE	FALSE	FALSE	FALSE	FALSE	FALSE	FALSE	FALSE	FALSE	FALSE	FALSE	FALSE	FALSE	FALSE	FALSE	FALSE	FALSE	FALSE	FALSE	FALSE	FALSE	FALSE	FALSE	FALSE	FALSE	FALSE	FALSE	FALSE	FALSE
Peptide3-15aa	RCBTB2	ENST00000344532_267_294	MTEYWVPEI	Nano_L_053	MTEYWVPEI	M[+16]TEYWVPEI	LysC_1	592.271	2	FALSE	FALSE	FALSE	FALSE	FALSE	FALSE	FALSE	FALSE	FALSE	FALSE	FALSE	FALSE	FALSE	FALSE	FALSE	FALSE	FALSE	FALSE	FALSE	FALSE	FALSE	FALSE	FALSE	FALSE	FALSE	FALSE	FALSE	FALSE	FALSE	FALSE	FALSE	FALSE	FALSE	FALSE	FALSE	FALSE	FALSE	FALSE	FALSE	FALSE
Peptide3-15aa	RDH10	ENST00000240285_325_346	MRAVRVV	Nano_L_005	MRAVRVV	MRAVRVV	LysC_1	415.755	2	FALSE	FALSE	FALSE	FALSE	FALSE	FALSE	FALSE	FALSE	FALSE	FALSE	FALSE	FALSE	FALSE	FALSE	FALSE	FALSE	FALSE	FALSE	FALSE	FALSE	FALSE	FALSE	FALSE	FALSE	FALSE	FALSE	FALSE	FALSE	FALSE	FALSE	FALSE	FALSE	FALSE	FALSE	FALSE	FALSE	FALSE	FALSE	FALSE	FALSE
Peptide3-15aa	RDH10	ENST00000240285_325_346	MRAVRVV	Nano_L_005	MRAVRVV	M[+16]RAVRVV	LysC_1	423.753	2	FALSE	FALSE	FALSE	FALSE	FALSE	FALSE	FALSE	FALSE	FALSE	FALSE	FALSE	FALSE	FALSE	FALSE	FALSE	FALSE	FALSE	FALSE	FALSE	FALSE	FALSE	FALSE	FALSE	FALSE	FALSE	FALSE	FALSE	FALSE	FALSE	FALSE	FALSE	FALSE	FALSE	FALSE	FALSE	FALSE	FALSE	FALSE	FALSE	FALSE
Peptide3-15aa	RP11-121C2.3	human-lv-merged.24581.5_22_43	MTVALYE	Nano_L_146	MTVALYE	MTVALYE	LysC_1	826.402	1	FALSE	FALSE	FALSE	FALSE	FALSE	FALSE	FALSE	FALSE	FALSE	FALSE	FALSE	FALSE	FALSE	FALSE	FALSE	FALSE	FALSE	FALSE	FALSE	FALSE	FALSE	FALSE	FALSE	FALSE	FALSE	FALSE	FALSE	FALSE	FALSE	FALSE	FALSE	FALSE	FALSE	FALSE	FALSE	FALSE	FALSE	FALSE	FALSE	FALSE
Peptide3-15aa	RPL17	ENST00000579408_108_147	MAAMMAFLRTPLD	Nano_L_139	MAAMMAFLRTPLD	M[+16]AAM[+16]M[+16]AFLRTPLD	LysC_1	758.354	2	FALSE	FALSE	FALSE	FALSE	FALSE	FALSE	FALSE	FALSE	FALSE	FALSE	FALSE	FALSE	FALSE	FALSE	FALSE	FALSE	FALSE	FALSE	FALSE	FALSE	FALSE	FALSE	FALSE	FALSE	FALSE	FALSE	FALSE	FALSE	FALSE	FALSE	FALSE	FALSE	FALSE	FALSE	FALSE	FALSE	FALSE	FALSE	FALSE	FALSE
Peptide3-15aa	SH3D19	ENST00000514152_231_252	MMFWTEF	Nano_L_120	MMFWTEF	M[+16]M[+16]FWTEF	LysC_1	1023.4	1	FALSE	FALSE	FALSE	FALSE	FALSE	FALSE	FALSE	FALSE	FALSE	FALSE	FALSE	FALSE	FALSE	FALSE	FALSE	FALSE	FALSE	FALSE	FALSE	FALSE	FALSE	FALSE	FALSE	FALSE	FALSE	FALSE	FALSE	FALSE	FALSE	FALSE	FALSE	FALSE	FALSE	FALSE	FALSE	FALSE	FALSE	FALSE	FALSE	FALSE
Peptide3-15aa	STAT6	ENST00000300134_250_271	MGPGSAR	Nano_L_031	MGPGSAR	MGPGSAR	LysC_1	675.324	1	FALSE	FALSE	FALSE	FALSE	FALSE	FALSE	FALSE	FALSE	FALSE	FALSE	FALSE	FALSE	FALSE	FALSE	FALSE	FALSE	FALSE	FALSE	FALSE	FALSE	FALSE	FALSE	FALSE	FALSE	FALSE	FALSE	FALSE	FALSE	FALSE	FALSE	FALSE	FALSE	FALSE	FALSE	FALSE	FALSE	FALSE	FALSE	FALSE	FALSE
Peptide3-15aa	STRAP	ENST00000419869_11_29	MPVWTL	Nano_L_101	MPVWTL	MPVWTL	LysC_1	746.391	1	87.46	2086178	0.7206	87.48	2946562	0.734	87.57	3074343	0.7279	FALSE	FALSE	FALSE	FALSE	FALSE	FALSE	FALSE	FALSE	FALSE	87.09	1374274	0.6815	86.88	1462603	0.6709	87.13	1475445	0.7134	FALSE	FALSE	FALSE	FALSE	FALSE	FALSE	FALSE	FALSE	FALSE	FALSE	FALSE	FALSE	FALSE
Peptide3-15aa	TNFAIP2	ENST00000560869_517_550	MLKMMTFFQGL	Nano_L_137	MMTFFQGL	MMTFFQGL	LysC_1	974.447	1	FALSE	FALSE	FALSE	FALSE	FALSE	FALSE	FALSE	FALSE	FALSE	FALSE	FALSE	FALSE	FALSE	FALSE	FALSE	FALSE	FALSE	FALSE	FALSE	FALSE	FALSE	FALSE	FALSE	FALSE	FALSE	FALSE	FALSE	FALSE	FALSE	FALSE	FALSE	FALSE	FALSE	FALSE	FALSE	FALSE	FALSE	FALSE	FALSE	FALSE
Peptide3-15aa	TXNRD1	ENST00000526691_205_247	MSSSFSNSCKLCVG	Nano_L_127	MSSSFSNSCK	MSSSFSNSC[+57]K	LysC_1	567.731	2	FALSE	FALSE	FALSE	FALSE	FALSE	FALSE	FALSE	FALSE	FALSE	FALSE	FALSE	FALSE	FALSE	FALSE	FALSE	FALSE	FALSE	FALSE	FALSE	FALSE	FALSE	FALSE	FALSE	FALSE	FALSE	FALSE	FALSE	FALSE	FALSE	FALSE	FALSE	FALSE	FALSE	FALSE	FALSE	FALSE	FALSE	FALSE	FALSE	FALSE
Peptide3-15aa	VPS39	ENST00000318006_23_47	MAVLLKGL	Nano_L_040	MAVLLK	MAVLLK	LysC_1	674.427	1	60.88	12900750	0.7728	61.01	11867856	0.6828	60.76	12663214	0.7558	59.14	19707812	0.6547	59.31	17427228	0.6956	59.51	16689786	0.7528	59.97	15856554	0.6762	59.28	28146266	0.7498	59.62	22201184	0.7068	FALSE	FALSE	FALSE	FALSE	FALSE	FALSE	FALSE	FALSE	FALSE	FALSE	FALSE	FALSE	FALSE
CTRL	GAPDH	P04406	FALSE	CTRL_L_003	VIPELNGK	VIPELN[+1]GK	LysC_2	435.75	2	45.56	1811211648	0.7607	46.1	1768246528	0.7729	45.86	2277209344	0.7691	44.43	4007431168	0.7526	44.33	3768466176	0.7582	44.54	3612830208	0.7568	44.85	880365376	0.7592	44.18	1462403584	0.758	44.49	3419978752	0.7557	47.07	703406592	0.7774	46.99	764639744	0.7638	47.42	488633600	0.7504	47.28	466616736	0.7535	47.53
CTRL	GAPDH	P04406	FALSE	CTRL_L_003	VIPELNGK	VIPELNGK	LysC_2	435.258	2	43.01	2525452032	0.7391	43.53	3563702272	0.7503	43.23	3892726272	0.7432	41.76	13096323072	0.7337	41.75	6579558912	0.742	41.95	5788651008	0.7515	42.35	1605353344	0.7423	41.66	2092304896	0.7377	41.7	3728086272	0.7372	44.61	1278070912	0.7516	44.6	1322629504	0.75	44.91	895204160	0.7453	44.74	927491200	0.7561	45.14
CTRL	GAPDH	P04406	FALSE	CTRL_L_004	QASEGPLK	QASEGPLK	LysC_2	415.224	2	15.8	227413376	0.9327	16.11	300273344	0.9241	16.46	312921120	0.9272	13.41	663946816	0.9261	13.68	692269184	0.9322	14.06	499800160	0.9341	14.55	192455760	0.9273	14.56	185238176	0.9212	15.21	171549600	0.9268	17.44	154487808	0.9185	17.41	161422992	0.9256	17.11	101698880	0.9182	16.9	115934496	0.9286	17.29
CTRL	H2BC1	Q96A08	FALSE	CTRL_L_001	HAVSEGTK	HAVSEGTK	LysC_2	414.714	2	FALSE	FALSE	FALSE	FALSE	FALSE	FALSE	FALSE	FALSE	FALSE	FALSE	FALSE	FALSE	FALSE	FALSE	FALSE	FALSE	FALSE	FALSE	FALSE	FALSE	FALSE	FALSE	FALSE	FALSE	FALSE	FALSE	FALSE	FALSE	FALSE	FALSE	FALSE	FALSE	FALSE	FALSE	FALSE	FALSE	FALSE	FALSE	FALSE	FALSE
CTRL	H2BC1	Q96A08	FALSE	CTRL_L_002	QVHPDTGISSK	QVHPDTGISSK	LysC_2	584.801	2	20.02	97524	0.7466	20.05	210837	0.7953	20.04	477307	0.7483	20.56	2318825	0.7927	20.76	1248798	0.7888	20.87	651321	0.7591	21.04	587693	0.8134	20.91	1145225	0.7887	21.49	532073	0.7994	20.15	11496769	0.8267	20.12	11620388	0.8378	20.22	19621246	0.841	20.17	18511854	0.839	20.46
Peptide3-15aa	ADAM9	ENST00000487273_16_52	MMEEAEVEATEC	Nano_L_118	MMEEAEVEATEC	MMEEAEVEATEC[+57]	LysC_2	714.77	2	FALSE	FALSE	FALSE	FALSE	FALSE	FALSE	FALSE	FALSE	FALSE	FALSE	FALSE	FALSE	FALSE	FALSE	FALSE	FALSE	FALSE	FALSE	FALSE	FALSE	FALSE	FALSE	FALSE	FALSE	FALSE	FALSE	FALSE	FALSE	FALSE	FALSE	FALSE	FALSE	FALSE	FALSE	FALSE	FALSE	FALSE	FALSE	FALSE	FALSE
Peptide3-15aa	AFF4	ENST00000265343_137_170	MERCGAYACSV	Nano_L_017	MERCGAYACSV	MERC[+57]GAYAC[+57]SV	LysC_2	652.265	2	FALSE	FALSE	FALSE	FALSE	FALSE	FALSE	FALSE	FALSE	FALSE	FALSE	FALSE	FALSE	FALSE	FALSE	FALSE	FALSE	FALSE	FALSE	FALSE	FALSE	FALSE	FALSE	FALSE	FALSE	FALSE	FALSE	FALSE	FALSE	FALSE	FALSE	FALSE	FALSE	FALSE	FALSE	FALSE	FALSE	FALSE	FALSE	FALSE	FALSE
Peptide3-15aa	ATF2	ENST00000264110_237_282	MAHQLESILAMRKRM	Nano_L_014	MAHQLESILAMRK	MAHQLESILAM[+16]RK	LysC_2	515.274	3	FALSE	FALSE	FALSE	FALSE	FALSE	FALSE	FALSE	FALSE	FALSE	FALSE	FALSE	FALSE	FALSE	FALSE	FALSE	FALSE	FALSE	FALSE	FALSE	FALSE	FALSE	FALSE	FALSE	FALSE	FALSE	FALSE	FALSE	FALSE	FALSE	FALSE	FALSE	FALSE	FALSE	FALSE	FALSE	FALSE	FALSE	FALSE	FALSE	FALSE
Peptide3-15aa	ATG9A	ENST00000409618_403_439	MELVVKVDRGRW	Nano_L_098	MELVVK	MELVVK	LysC_2	359.712	2	FALSE	FALSE	FALSE	FALSE	FALSE	FALSE	FALSE	FALSE	FALSE	FALSE	FALSE	FALSE	FALSE	FALSE	FALSE	FALSE	FALSE	FALSE	FALSE	FALSE	FALSE	FALSE	FALSE	FALSE	FALSE	FALSE	FALSE	FALSE	FALSE	FALSE	FALSE	FALSE	FALSE	FALSE	FALSE	FALSE	FALSE	FALSE	FALSE	FALSE
Peptide3-15aa	ATM	ENST00000452508_154_184	MRTVMCVLKL	Nano_L_112	MRTVMCVLK	MRTVM[+16]C[+57]VLK	LysC_2	577.298	2	FALSE	FALSE	FALSE	FALSE	FALSE	FALSE	FALSE	FALSE	FALSE	FALSE	FALSE	FALSE	FALSE	FALSE	FALSE	FALSE	FALSE	FALSE	FALSE	FALSE	FALSE	FALSE	FALSE	FALSE	FALSE	FALSE	FALSE	FALSE	FALSE	FALSE	FALSE	FALSE	FALSE	FALSE	FALSE	FALSE	FALSE	FALSE	FALSE	FALSE
Peptide3-15aa	CLDN12	ENST00000496677_288_333	MKKTRHREVLNLAQV	Nano_L_119	TRHREVLNLAQV	TRHREVLNLAQV	LysC_2	479.276	3	FALSE	FALSE	FALSE	FALSE	FALSE	FALSE	FALSE	FALSE	FALSE	FALSE	FALSE	FALSE	FALSE	FALSE	FALSE	FALSE	FALSE	FALSE	FALSE	FALSE	FALSE	FALSE	FALSE	FALSE	FALSE	FALSE	FALSE	FALSE	FALSE	FALSE	FALSE	FALSE	FALSE	FALSE	FALSE	FALSE	FALSE	FALSE	FALSE	FALSE
Peptide3-15aa	CNOT4	ENST00000541284_50_86	MVARLAVEPTES	Nano_L_129	MVARLAVEPTES	M[+16]VARLAVEPTES	LysC_2	659.837	2	FALSE	FALSE	FALSE	FALSE	FALSE	FALSE	FALSE	FALSE	FALSE	FALSE	FALSE	FALSE	FALSE	FALSE	FALSE	FALSE	FALSE	FALSE	FALSE	FALSE	FALSE	FALSE	FALSE	FALSE	FALSE	FALSE	FALSE	FALSE	FALSE	FALSE	FALSE	FALSE	FALSE	FALSE	FALSE	FALSE	FALSE	FALSE	FALSE	FALSE
Peptide3-15aa	COPS5	ENST00000357849_192_210	MAAPRV	Nano_L_057	MAAPRV	MAAPRV	LysC_2	644.355	1	FALSE	FALSE	FALSE	FALSE	FALSE	FALSE	FALSE	FALSE	FALSE	FALSE	FALSE	FALSE	FALSE	FALSE	FALSE	FALSE	FALSE	FALSE	FALSE	FALSE	FALSE	FALSE	FALSE	FALSE	FALSE	FALSE	FALSE	FALSE	FALSE	FALSE	FALSE	FALSE	FALSE	FALSE	FALSE	FALSE	FALSE	FALSE	FALSE	FALSE
Peptide3-15aa	CYLD	ENST00000427738_25_58	MVLHSHPEFLS	Nano_L_103	MVLHSHPEFLS	MVLHSHPEFLS	LysC_2	648.824	2	FALSE	FALSE	FALSE	FALSE	FALSE	FALSE	FALSE	FALSE	FALSE	FALSE	FALSE	FALSE	FALSE	FALSE	FALSE	FALSE	FALSE	FALSE	FALSE	FALSE	FALSE	FALSE	FALSE	FALSE	FALSE	FALSE	FALSE	FALSE	FALSE	FALSE	FALSE	FALSE	FALSE	FALSE	FALSE	FALSE	FALSE	FALSE	FALSE	FALSE
Peptide3-15aa	DCAF11	ENST00000559115_189_210	MRDERSA	Nano_L_134	MRDERSA	MRDERSA	LysC_2	432.703	2	FALSE	FALSE	FALSE	FALSE	FALSE	FALSE	FALSE	FALSE	FALSE	FALSE	FALSE	FALSE	FALSE	FALSE	FALSE	FALSE	FALSE	FALSE	FALSE	FALSE	FALSE	FALSE	FALSE	FALSE	FALSE	FALSE	FALSE	FALSE	FALSE	FALSE	FALSE	FALSE	FALSE	FALSE	FALSE	FALSE	FALSE	FALSE	FALSE	FALSE
Peptide3-15aa	DMPK	ENST00000291270_24_69	MQPGLQGLDRGCQAL	Nano_L_028	MQPGLQGLDRGCQAL	MQPGLQGLDRGC[+57]QAL	LysC_2	822.403	2	FALSE	FALSE	FALSE	FALSE	FALSE	FALSE	FALSE	FALSE	FALSE	FALSE	FALSE	FALSE	FALSE	FALSE	FALSE	FALSE	FALSE	FALSE	FALSE	FALSE	FALSE	FALSE	FALSE	FALSE	FALSE	FALSE	FALSE	FALSE	FALSE	FALSE	FALSE	FALSE	FALSE	FALSE	FALSE	FALSE	FALSE	FALSE	FALSE	FALSE
Peptide3-15aa	DUSP26	ENST00000256261_373_415	MAVALSAPAIRLSD	Nano_L_009	MAVALSAPAIRLSD	M[+16]AVALSAPAIRLSD	LysC_2	715.887	2	FALSE	FALSE	FALSE	FALSE	FALSE	FALSE	FALSE	FALSE	FALSE	FALSE	FALSE	FALSE	FALSE	FALSE	FALSE	FALSE	FALSE	FALSE	FALSE	FALSE	FALSE	FALSE	FALSE	FALSE	FALSE	FALSE	FALSE	FALSE	FALSE	FALSE	FALSE	FALSE	FALSE	FALSE	FALSE	FALSE	FALSE	FALSE	FALSE	FALSE
Peptide3-15aa	EDEM3	ENST00000318130_215_236	MCLTGRA	Nano_L_041	MCLTGRA	MC[+57]LTGRA	LysC_2	404.694	2	FALSE	FALSE	FALSE	FALSE	FALSE	FALSE	FALSE	FALSE	FALSE	FALSE	FALSE	FALSE	FALSE	FALSE	FALSE	FALSE	FALSE	FALSE	FALSE	FALSE	FALSE	FALSE	FALSE	FALSE	FALSE	FALSE	FALSE	FALSE	FALSE	FALSE	FALSE	FALSE	FALSE	FALSE	FALSE	FALSE	FALSE	FALSE	FALSE	FALSE
Peptide3-15aa	EI24	ENST00000278903_366_408	MMRDLGTLLSPVCS	Nano_L_024	MMRDLGTLLSPVCS	M[+16]M[+16]RDLGTLLSPVC[+57]S	LysC_2	806.381	2	FALSE	FALSE	FALSE	FALSE	FALSE	FALSE	FALSE	FALSE	FALSE	FALSE	FALSE	FALSE	FALSE	FALSE	FALSE	FALSE	FALSE	FALSE	FALSE	FALSE	FALSE	FALSE	FALSE	FALSE	FALSE	FALSE	FALSE	FALSE	FALSE	FALSE	FALSE	FALSE	FALSE	FALSE	FALSE	FALSE	FALSE	FALSE	FALSE	FALSE
Peptide3-15aa	FAM110B	ENST00000361488_699_729	MKATVAVNEL	Nano_L_062	ATVAVNEL	ATVAVNEL	LysC_2	816.446	1	FALSE	FALSE	FALSE	FALSE	FALSE	FALSE	FALSE	FALSE	FALSE	FALSE	FALSE	FALSE	FALSE	FALSE	FALSE	FALSE	FALSE	FALSE	FALSE	FALSE	FALSE	FALSE	FALSE	FALSE	FALSE	FALSE	FALSE	FALSE	FALSE	FALSE	FALSE	FALSE	FALSE	FALSE	FALSE	FALSE	FALSE	FALSE	FALSE	FALSE
Peptide3-15aa	FRMD6	ENST00000395718_169_190	MLLLQGV	Nano_L_091	MLLLQGV	MLLLQGV	LysC_2	773.459	1	FALSE	FALSE	FALSE	FALSE	FALSE	FALSE	FALSE	FALSE	FALSE	FALSE	FALSE	FALSE	FALSE	FALSE	FALSE	FALSE	FALSE	FALSE	FALSE	FALSE	FALSE	FALSE	FALSE	FALSE	FALSE	FALSE	FALSE	FALSE	FALSE	FALSE	FALSE	FALSE	FALSE	FALSE	FALSE	FALSE	FALSE	FALSE	FALSE	FALSE
Peptide3-15aa	GCNT2	ENST00000265012_68_104	MDETPKQRIQED	Nano_L_016	QRIQED	QRIQED	LysC_2	394.698	2	FALSE	FALSE	FALSE	FALSE	FALSE	FALSE	FALSE	FALSE	FALSE	FALSE	FALSE	FALSE	FALSE	FALSE	FALSE	FALSE	FALSE	FALSE	FALSE	FALSE	FALSE	FALSE	FALSE	FALSE	FALSE	FALSE	FALSE	FALSE	FALSE	FALSE	FALSE	FALSE	FALSE	FALSE	FALSE	FALSE	FALSE	FALSE	FALSE	FALSE
Peptide3-15aa	HIVEP2	ENST00000367603_506_539	MDVSTMERTVL	Nano_L_065	MDVSTMERTVL	M[+16]DVSTMERTVL	LysC_2	649.31	2	FALSE	FALSE	FALSE	FALSE	FALSE	FALSE	FALSE	FALSE	FALSE	FALSE	FALSE	FALSE	FALSE	FALSE	FALSE	FALSE	FALSE	FALSE	FALSE	FALSE	FALSE	FALSE	FALSE	FALSE	FALSE	FALSE	FALSE	FALSE	FALSE	FALSE	FALSE	FALSE	FALSE	FALSE	FALSE	FALSE	FALSE	FALSE	FALSE	FALSE
Peptide3-15aa	HUWE1	ENST00000342160_409_439	MSMIGCDFRS	Nano_L_052	MSMIGCDFRS	MSMIGC[+57]DFRS	LysC_2	602.251	2	FALSE	FALSE	FALSE	FALSE	FALSE	FALSE	FALSE	FALSE	FALSE	FALSE	FALSE	FALSE	FALSE	FALSE	FALSE	FALSE	FALSE	FALSE	FALSE	FALSE	FALSE	FALSE	FALSE	FALSE	FALSE	FALSE	FALSE	FALSE	FALSE	FALSE	FALSE	FALSE	FALSE	FALSE	FALSE	FALSE	FALSE	FALSE	FALSE	FALSE
Peptide3-15aa	INSIG2	ENST00000245787_54_78	MAEAGDFW	Nano_L_007	MAEAGDFW	MAEAGDFW	LysC_2	926.371	1	FALSE	FALSE	FALSE	FALSE	FALSE	FALSE	FALSE	FALSE	FALSE	FALSE	FALSE	FALSE	FALSE	FALSE	FALSE	FALSE	FALSE	FALSE	FALSE	FALSE	FALSE	FALSE	FALSE	FALSE	FALSE	FALSE	FALSE	FALSE	FALSE	FALSE	FALSE	FALSE	FALSE	FALSE	FALSE	FALSE	FALSE	FALSE	FALSE	FALSE
Peptide3-15aa	INSIG2	ENST00000245787_54_78	MAEAGDFW	Nano_L_007	MAEAGDFW	M[+16]AEAGDFW	LysC_2	942.366	1	FALSE	FALSE	FALSE	FALSE	FALSE	FALSE	FALSE	FALSE	FALSE	FALSE	FALSE	FALSE	FALSE	FALSE	FALSE	FALSE	FALSE	FALSE	FALSE	FALSE	FALSE	FALSE	FALSE	FALSE	FALSE	FALSE	FALSE	FALSE	FALSE	FALSE	FALSE	FALSE	FALSE	FALSE	FALSE	FALSE	FALSE	FALSE	FALSE	FALSE
Peptide3-15aa	MEOX1	ENST00000318579_110_155	MFSVIGDKYTYRGSQ	Nano_L_043	YTYRGSQ	YTYRGSQ	LysC_2	437.706	2	FALSE	FALSE	FALSE	FALSE	FALSE	FALSE	FALSE	FALSE	FALSE	FALSE	FALSE	FALSE	FALSE	FALSE	FALSE	FALSE	FALSE	FALSE	FALSE	FALSE	FALSE	FALSE	FALSE	FALSE	FALSE	FALSE	FALSE	FALSE	FALSE	FALSE	FALSE	FALSE	FALSE	FALSE	FALSE	FALSE	FALSE	FALSE	FALSE	FALSE
Peptide3-15aa	METTL7A	ENST00000548553_782_821	MKTKLNRLLPNIY	Nano_L_131	LNRLLPNIY	LNRLLPNIY	LysC_2	558.332	2	FALSE	FALSE	FALSE	FALSE	FALSE	FALSE	FALSE	FALSE	FALSE	FALSE	FALSE	FALSE	FALSE	FALSE	FALSE	FALSE	FALSE	FALSE	FALSE	FALSE	FALSE	FALSE	FALSE	FALSE	FALSE	FALSE	FALSE	FALSE	FALSE	FALSE	FALSE	FALSE	FALSE	FALSE	FALSE	FALSE	FALSE	FALSE	FALSE	FALSE
Peptide3-15aa	MFN2	ENST00000235329_145_169	MAAARPGR	Nano_L_004	MAAARPGR	MAAARPGR	LysC_2	415.227	2	FALSE	FALSE	FALSE	FALSE	FALSE	FALSE	FALSE	FALSE	FALSE	FALSE	FALSE	FALSE	FALSE	FALSE	FALSE	FALSE	FALSE	FALSE	FALSE	FALSE	FALSE	FALSE	FALSE	FALSE	FALSE	FALSE	FALSE	FALSE	FALSE	FALSE	FALSE	FALSE	FALSE	FALSE	FALSE	FALSE	FALSE	FALSE	FALSE	FALSE
Peptide3-15aa	NHLRC2	ENST00000369301_116_143	MRRLETTGQ	Nano_L_069	MRRLETTGQ	MRRLETTGQ	LysC_2	546.285	2	FALSE	FALSE	FALSE	FALSE	FALSE	FALSE	FALSE	FALSE	FALSE	FALSE	FALSE	FALSE	FALSE	FALSE	FALSE	FALSE	FALSE	FALSE	FALSE	FALSE	FALSE	FALSE	FALSE	FALSE	FALSE	FALSE	FALSE	FALSE	FALSE	FALSE	FALSE	FALSE	FALSE	FALSE	FALSE	FALSE	FALSE	FALSE	FALSE	FALSE
Peptide3-15aa	NUS1	ENST00000368494_5_23	MAAGAR	Nano_L_066	MAAGAR	M[+16]AAGAR	LysC_2	592.287	1	FALSE	FALSE	FALSE	FALSE	FALSE	FALSE	FALSE	FALSE	FALSE	FALSE	FALSE	FALSE	FALSE	FALSE	FALSE	FALSE	FALSE	FALSE	FALSE	FALSE	FALSE	FALSE	FALSE	FALSE	FALSE	FALSE	FALSE	FALSE	FALSE	FALSE	FALSE	FALSE	FALSE	FALSE	FALSE	FALSE	FALSE	FALSE	FALSE	FALSE
Peptide3-15aa	P2RY14	ENST00000309170_82_124	MSKNSVTVLPWSLQ	Nano_L_037	NSVTVLPWSLQ	NSVTVLPWSLQ	LysC_2	622.338	2	FALSE	FALSE	FALSE	FALSE	FALSE	FALSE	FALSE	FALSE	FALSE	FALSE	FALSE	FALSE	FALSE	FALSE	FALSE	FALSE	FALSE	FALSE	FALSE	FALSE	FALSE	FALSE	FALSE	FALSE	FALSE	FALSE	FALSE	FALSE	FALSE	FALSE	FALSE	FALSE	FALSE	FALSE	FALSE	FALSE	FALSE	FALSE	FALSE	FALSE
Peptide3-15aa	PCDH9	ENST00000544246_336_378	MEMVCMLLWKISLS	Nano_L_130	MEMVCMLLWK	M[+16]EM[+16]VC[+57]M[+16]LLWK	LysC_2	694.808	2	FALSE	FALSE	FALSE	FALSE	FALSE	FALSE	FALSE	FALSE	FALSE	FALSE	FALSE	FALSE	FALSE	FALSE	FALSE	FALSE	FALSE	FALSE	FALSE	FALSE	FALSE	FALSE	FALSE	FALSE	FALSE	FALSE	FALSE	FALSE	FALSE	FALSE	FALSE	FALSE	FALSE	FALSE	FALSE	FALSE	FALSE	FALSE	FALSE	FALSE
Peptide3-15aa	PDGFRA	ENST00000257290_279_303	MCGTFIAE	Nano_L_010	MCGTFIAE	MC[+57]GTFIAE	LysC_2	928.39	1	FALSE	FALSE	FALSE	FALSE	FALSE	FALSE	FALSE	FALSE	FALSE	FALSE	FALSE	FALSE	FALSE	FALSE	FALSE	FALSE	FALSE	FALSE	FALSE	FALSE	FALSE	FALSE	FALSE	FALSE	FALSE	FALSE	FALSE	FALSE	FALSE	FALSE	FALSE	FALSE	FALSE	FALSE	FALSE	FALSE	FALSE	FALSE	FALSE	FALSE
Peptide3-15aa	PDGFRA	ENST00000257290_279_303	MCGTFIAE	Nano_L_010	MCGTFIAE	MC[+57]GTFIAE	LysC_2	464.699	2	FALSE	FALSE	FALSE	FALSE	FALSE	FALSE	FALSE	FALSE	FALSE	FALSE	FALSE	FALSE	FALSE	FALSE	FALSE	FALSE	FALSE	FALSE	FALSE	FALSE	FALSE	FALSE	FALSE	FALSE	FALSE	FALSE	FALSE	FALSE	FALSE	FALSE	FALSE	FALSE	FALSE	FALSE	FALSE	FALSE	FALSE	FALSE	FALSE	FALSE
Peptide3-15aa	PELO	ENST00000274311_829_874	MSRSKRVSFPPGKCP	Nano_L_022	RVSFPPGK	RVSFPPGK	LysC_2	444.259	2	FALSE	FALSE	FALSE	FALSE	FALSE	FALSE	FALSE	FALSE	FALSE	FALSE	FALSE	FALSE	FALSE	FALSE	FALSE	FALSE	FALSE	FALSE	FALSE	FALSE	FALSE	FALSE	FALSE	FALSE	FALSE	FALSE	FALSE	FALSE	FALSE	FALSE	FALSE	FALSE	FALSE	FALSE	FALSE	FALSE	FALSE	FALSE	FALSE	FALSE
Peptide3-15aa	PGF	ENST00000555567_393_429	MLEPPAGASGQQ	Nano_L_133	MLEPPAGASGQQ	MLEPPAGASGQQ	LysC_2	593.282	2	FALSE	FALSE	FALSE	FALSE	FALSE	FALSE	FALSE	FALSE	FALSE	FALSE	FALSE	FALSE	FALSE	FALSE	FALSE	FALSE	FALSE	FALSE	FALSE	FALSE	FALSE	FALSE	FALSE	FALSE	FALSE	FALSE	FALSE	FALSE	FALSE	FALSE	FALSE	FALSE	FALSE	FALSE	FALSE	FALSE	FALSE	FALSE	FALSE	FALSE
Peptide3-15aa	PNISR	ENST00000369239_116_152	MLRSCSLNQPKF	Nano_L_068	MLRSCSLNQPK	MLRSC[+57]SLNQPK	LysC_2	445.229	3	FALSE	FALSE	FALSE	FALSE	FALSE	FALSE	FALSE	FALSE	FALSE	FALSE	FALSE	FALSE	FALSE	FALSE	FALSE	FALSE	FALSE	FALSE	FALSE	FALSE	FALSE	FALSE	FALSE	FALSE	FALSE	FALSE	FALSE	FALSE	FALSE	FALSE	FALSE	FALSE	FALSE	FALSE	FALSE	FALSE	FALSE	FALSE	FALSE	FALSE
Peptide3-15aa	PPP1R12B	ENST00000290419_200_224	MEIRGTGS	Nano_L_027	MEIRGTGS	MEIRGTGS	LysC_2	425.708	2	FALSE	FALSE	FALSE	FALSE	FALSE	FALSE	FALSE	FALSE	FALSE	FALSE	FALSE	FALSE	FALSE	FALSE	FALSE	FALSE	FALSE	FALSE	FALSE	FALSE	FALSE	FALSE	FALSE	FALSE	FALSE	FALSE	FALSE	FALSE	FALSE	FALSE	FALSE	FALSE	FALSE	FALSE	FALSE	FALSE	FALSE	FALSE	FALSE	FALSE
Peptide3-15aa	PPP6R3	ENST00000393800_35_62	MVSVSAFPA	Nano_L_086	MVSVSAFPA	M[+16]VSVSAFPA	LysC_2	462.728	2	FALSE	FALSE	FALSE	FALSE	FALSE	FALSE	FALSE	FALSE	FALSE	FALSE	FALSE	FALSE	FALSE	FALSE	FALSE	FALSE	FALSE	FALSE	FALSE	FALSE	FALSE	FALSE	FALSE	FALSE	FALSE	FALSE	FALSE	FALSE	FALSE	FALSE	FALSE	FALSE	FALSE	FALSE	FALSE	FALSE	FALSE	FALSE	FALSE	FALSE
Peptide3-15aa	PPP6R3	ENST00000393800_35_62	MVSVSAFPA	Nano_L_086	MVSVSAFPA	MVSVSAFPA	LysC_2	908.455	1	FALSE	FALSE	FALSE	FALSE	FALSE	FALSE	FALSE	FALSE	FALSE	FALSE	FALSE	FALSE	FALSE	FALSE	FALSE	FALSE	FALSE	FALSE	FALSE	FALSE	FALSE	FALSE	FALSE	FALSE	FALSE	FALSE	FALSE	FALSE	FALSE	FALSE	FALSE	FALSE	FALSE	FALSE	FALSE	FALSE	FALSE	FALSE	FALSE	FALSE
Peptide3-15aa	RIC8A	ENST00000526104_214_256	MVVERRFCGLGPNG	Nano_L_126	MVVERRFCGLGPNG	M[+16]VVERRFC[+57]GLGPN[+1]G	LysC_2	536.926	3	FALSE	FALSE	FALSE	FALSE	FALSE	FALSE	FALSE	FALSE	FALSE	FALSE	FALSE	FALSE	FALSE	FALSE	FALSE	FALSE	FALSE	FALSE	FALSE	FALSE	FALSE	FALSE	FALSE	FALSE	FALSE	FALSE	FALSE	FALSE	FALSE	FALSE	FALSE	FALSE	FALSE	FALSE	FALSE	FALSE	FALSE	FALSE	FALSE	FALSE
Peptide3-15aa	RNF216P1	ENST00000477090_161_182	MVTMFRY	Nano_L_117	MVTMFRY	MVTM[+16]FRY	LysC_2	482.225	2	FALSE	FALSE	FALSE	FALSE	FALSE	FALSE	FALSE	FALSE	FALSE	FALSE	FALSE	FALSE	FALSE	FALSE	FALSE	FALSE	FALSE	FALSE	FALSE	FALSE	FALSE	FALSE	FALSE	FALSE	FALSE	FALSE	FALSE	FALSE	FALSE	FALSE	FALSE	FALSE	FALSE	FALSE	FALSE	FALSE	FALSE	FALSE	FALSE	FALSE
Peptide3-15aa	RP11-326I11.3	ENST00000605834_267_306	MKIRFVTPTTSKE	Nano_L_142	IRFVTPTTSK	IRFVTPTTSK	LysC_2	383.892	3	FALSE	FALSE	FALSE	FALSE	FALSE	FALSE	FALSE	FALSE	FALSE	41.22	19063264	0.8069	40.99	8114633	0.7756	41.15	3872933	0.717	41.41	2504617	0.7348	FALSE	FALSE	FALSE	FALSE	FALSE	FALSE	FALSE	FALSE	FALSE	FALSE	FALSE	FALSE	FALSE	FALSE	FALSE	FALSE	FALSE	FALSE	FALSE
Peptide3-15aa	RPL17	ENST00000579408_108_147	MAAMMAFLRTPLD	Nano_L_139	MAAMMAFLRTPLD	M[+16]AAM[+16]MAFLRTPLD	LysC_2	750.356	2	FALSE	FALSE	FALSE	FALSE	FALSE	FALSE	FALSE	FALSE	FALSE	FALSE	FALSE	FALSE	FALSE	FALSE	FALSE	FALSE	FALSE	FALSE	FALSE	FALSE	FALSE	FALSE	FALSE	FALSE	FALSE	FALSE	FALSE	FALSE	FALSE	FALSE	FALSE	FALSE	FALSE	FALSE	FALSE	FALSE	FALSE	FALSE	FALSE	FALSE
Peptide3-15aa	RPLP0	ENST00000551150_224_269	MGVGVTRPELPVSPQ	Nano_L_132	MGVGVTRPELPVSPQ	M[+16]GVGVTRPELPVSPQ	LysC_2	791.917	2	FALSE	FALSE	FALSE	FALSE	FALSE	FALSE	FALSE	FALSE	FALSE	FALSE	FALSE	FALSE	FALSE	FALSE	FALSE	FALSE	FALSE	FALSE	FALSE	FALSE	FALSE	FALSE	FALSE	FALSE	FALSE	FALSE	FALSE	FALSE	FALSE	FALSE	FALSE	FALSE	FALSE	FALSE	FALSE	FALSE	FALSE	FALSE	FALSE	FALSE
Peptide3-15aa	SLC38A1	ENST00000398637_108_150	MTPIRDPQRRCMSM	Nano_L_093	MTPIRDPQRRCMSM	MTPIRDPQRRC[+57]MSM	LysC_2	593.614	3	FALSE	FALSE	FALSE	FALSE	FALSE	FALSE	FALSE	FALSE	FALSE	FALSE	FALSE	FALSE	FALSE	FALSE	FALSE	FALSE	FALSE	FALSE	FALSE	FALSE	FALSE	FALSE	FALSE	FALSE	FALSE	FALSE	FALSE	FALSE	FALSE	FALSE	FALSE	FALSE	FALSE	FALSE	FALSE	FALSE	FALSE	FALSE	FALSE	FALSE
Peptide3-15aa	SNHG5	ENST00000420199_66_102	MVAQAELRALIL	Nano_L_102	MVAQAELRALIL	M[+16]VAQAELRALIL	LysC_2	672.389	2	FALSE	FALSE	FALSE	FALSE	FALSE	FALSE	FALSE	FALSE	FALSE	FALSE	FALSE	FALSE	FALSE	FALSE	FALSE	FALSE	FALSE	FALSE	FALSE	FALSE	FALSE	FALSE	FALSE	FALSE	FALSE	FALSE	FALSE	FALSE	FALSE	FALSE	FALSE	FALSE	FALSE	FALSE	FALSE	FALSE	FALSE	FALSE	FALSE	FALSE
Peptide3-15aa	SORBS1	ENST00000371247_117_144	MHLPTTLNH	Nano_L_071	MHLPTTLNH	MHLPTTLNH	LysC_2	532.271	2	FALSE	FALSE	FALSE	FALSE	FALSE	FALSE	FALSE	FALSE	FALSE	FALSE	FALSE	FALSE	FALSE	FALSE	FALSE	FALSE	FALSE	FALSE	FALSE	FALSE	FALSE	FALSE	FALSE	FALSE	FALSE	FALSE	FALSE	FALSE	FALSE	FALSE	FALSE	FALSE	FALSE	FALSE	FALSE	FALSE	FALSE	FALSE	FALSE	FALSE
Peptide3-15aa	STAT1	ENST00000361099_251_272	MPSSRAV	Nano_L_061	MPSSRAV	MPSSRAV	LysC_2	374.195	2	FALSE	FALSE	FALSE	FALSE	FALSE	FALSE	FALSE	FALSE	FALSE	19.58	129598	0.7678	FALSE	FALSE	FALSE	FALSE	FALSE	FALSE	FALSE	FALSE	FALSE	FALSE	FALSE	FALSE	FALSE	FALSE	FALSE	26.59	16789878	0.8107	26.56	16377713	0.8179	FALSE	FALSE	FALSE	26.77	9339784	0.79	27.07
Peptide3-15aa	TMEM173	ENST00000330794_109_130	MRRGIIV	Nano_L_047	MRRGIIV	MRRGIIV	LysC_2	422.763	2	FALSE	FALSE	FALSE	FALSE	FALSE	FALSE	FALSE	FALSE	FALSE	FALSE	FALSE	FALSE	FALSE	FALSE	FALSE	FALSE	FALSE	FALSE	FALSE	FALSE	FALSE	FALSE	FALSE	FALSE	FALSE	FALSE	FALSE	FALSE	FALSE	FALSE	FALSE	FALSE	FALSE	FALSE	FALSE	FALSE	FALSE	FALSE	FALSE	FALSE
Peptide3-15aa	TMEM184C	ENST00000296582_242_275	MVQAELRAIPR	Nano_L_030	MVQAELRAIPR	MVQAELRAIPR	LysC_2	428.58	3	FALSE	FALSE	FALSE	FALSE	FALSE	FALSE	FALSE	FALSE	FALSE	FALSE	FALSE	FALSE	FALSE	FALSE	FALSE	FALSE	FALSE	FALSE	FALSE	FALSE	FALSE	FALSE	FALSE	FALSE	FALSE	FALSE	FALSE	FALSE	FALSE	FALSE	FALSE	FALSE	FALSE	FALSE	FALSE	FALSE	FALSE	FALSE	FALSE	FALSE
Peptide3-15aa	TMEM71	ENST00000356838_81_123	MCVGICEKKRICEV	Nano_L_056	MCVGICEK	MC[+57]VGIC[+57]EK	LysC_2	498.719	2	FALSE	FALSE	FALSE	FALSE	FALSE	FALSE	FALSE	FALSE	FALSE	FALSE	FALSE	FALSE	FALSE	FALSE	FALSE	FALSE	FALSE	FALSE	FALSE	FALSE	FALSE	FALSE	FALSE	FALSE	FALSE	FALSE	FALSE	FALSE	FALSE	FALSE	FALSE	FALSE	FALSE	FALSE	FALSE	FALSE	FALSE	FALSE	FALSE	FALSE
Peptide3-15aa	TMEM87A	ENST00000389834_234_261	MLSVGTPRL	Nano_L_084	MLSVGTPRL	M[+16]LSVGTPRL	LysC_2	495.276	2	FALSE	FALSE	FALSE	FALSE	FALSE	FALSE	FALSE	FALSE	FALSE	FALSE	FALSE	FALSE	FALSE	FALSE	FALSE	FALSE	FALSE	FALSE	FALSE	FALSE	FALSE	FALSE	FALSE	FALSE	FALSE	FALSE	FALSE	FALSE	FALSE	FALSE	FALSE	FALSE	FALSE	FALSE	FALSE	FALSE	FALSE	FALSE	FALSE	FALSE
Peptide3-15aa	TNFAIP2	ENST00000560869_517_550	MLKMMTFFQGL	Nano_L_137	MMTFFQGL	M[+16]M[+16]TFFQGL	LysC_2	1006.44	1	FALSE	FALSE	FALSE	FALSE	FALSE	FALSE	FALSE	FALSE	FALSE	FALSE	FALSE	FALSE	FALSE	FALSE	FALSE	FALSE	FALSE	FALSE	FALSE	FALSE	FALSE	FALSE	FALSE	FALSE	FALSE	FALSE	FALSE	FALSE	FALSE	FALSE	FALSE	FALSE	FALSE	FALSE	FALSE	FALSE	FALSE	FALSE	FALSE	FALSE
Peptide3-15aa	TRIM26	ENST00000454678_72_117	MERRVMVLPLIVETC	Nano_L_113	MERRVMVLPLIVETC	M[+16]ERRVM[+16]VLPLIVETC[+57]	LysC_2	626.66	3	FALSE	FALSE	FALSE	FALSE	FALSE	FALSE	FALSE	FALSE	FALSE	FALSE	FALSE	FALSE	FALSE	FALSE	FALSE	FALSE	FALSE	FALSE	FALSE	FALSE	FALSE	FALSE	FALSE	FALSE	FALSE	FALSE	FALSE	FALSE	FALSE	FALSE	FALSE	FALSE	FALSE	FALSE	FALSE	FALSE	FALSE	FALSE	FALSE	FALSE
Peptide3-15aa	TRIM69	ENST00000559390_370_400	MGCWVDGAGK	Nano_L_136	MGCWVDGAGK	MGC[+57]WVDGAGK	LysC_2	540.734	2	FALSE	FALSE	FALSE	FALSE	FALSE	FALSE	FALSE	FALSE	FALSE	FALSE	FALSE	FALSE	FALSE	FALSE	FALSE	FALSE	FALSE	FALSE	FALSE	FALSE	FALSE	FALSE	FALSE	FALSE	FALSE	FALSE	FALSE	FALSE	FALSE	FALSE	FALSE	FALSE	FALSE	FALSE	FALSE	FALSE	FALSE	FALSE	FALSE	FALSE
Peptide3-15aa	TSPAN14	ENST00000372156_388_427	MGSMSITWELAAL	Nano_L_073	MGSMSITWELAAL	M[+16]GSM[+16]SITWELAAL	LysC_2	721.339	2	FALSE	FALSE	FALSE	FALSE	FALSE	FALSE	FALSE	FALSE	FALSE	FALSE	FALSE	FALSE	FALSE	FALSE	FALSE	FALSE	FALSE	FALSE	FALSE	FALSE	FALSE	FALSE	FALSE	FALSE	FALSE	FALSE	FALSE	FALSE	FALSE	FALSE	FALSE	FALSE	FALSE	FALSE	FALSE	FALSE	FALSE	FALSE	FALSE	FALSE
Peptide3-15aa	UBL3	ENST00000380680_125_155	MTGGGRGVWD	Nano_L_081	MTGGGRGVWD	M[+16]TGGGRGVWD	LysC_2	526.235	2	FALSE	FALSE	FALSE	FALSE	FALSE	FALSE	FALSE	FALSE	FALSE	30.83	1890004	0.8358	31.16	681687	0.8218	31.24	382077	0.7312	FALSE	FALSE	FALSE	FALSE	FALSE	FALSE	FALSE	FALSE	FALSE	FALSE	FALSE	FALSE	FALSE	FALSE	FALSE	FALSE	FALSE	FALSE	FALSE	FALSE	FALSE	FALSE
Peptide3-15aa	VPS8	ENST00000436792_40_82	MAASSEIIIQVFVS	Nano_L_107	MAASSEIIIQVFVS	M[+16]AASSEIIIQVFVS	LysC_2	755.895	2	FALSE	FALSE	FALSE	FALSE	FALSE	FALSE	FALSE	FALSE	FALSE	FALSE	FALSE	FALSE	FALSE	FALSE	FALSE	FALSE	FALSE	FALSE	FALSE	FALSE	FALSE	FALSE	FALSE	FALSE	FALSE	FALSE	FALSE	FALSE	FALSE	FALSE	FALSE	FALSE	FALSE	FALSE	FALSE	FALSE	FALSE	FALSE	FALSE	FALSE
Peptide3-15aa	ZNF146	ENST00000456324_634_676	MVEKEVGRICAEEA	Nano_L_114	EVGRICAEEA	EVGRIC[+57]AEEA	LysC_2	567.266	2	FALSE	FALSE	FALSE	FALSE	FALSE	FALSE	FALSE	FALSE	FALSE	FALSE	FALSE	FALSE	FALSE	FALSE	FALSE	FALSE	FALSE	FALSE	FALSE	FALSE	FALSE	FALSE	FALSE	FALSE	FALSE	FALSE	FALSE	FALSE	FALSE	FALSE	FALSE	FALSE	FALSE	FALSE	FALSE	FALSE	FALSE	FALSE	FALSE	FALSE
Peptide3-15aa	ZNF544	ENST00000596652_104_143	MMSTDEETEAWRG	Nano_L_140	MMSTDEETEAWRG	MMSTDEETEAWRG	LysC_2	771.814	2	FALSE	FALSE	FALSE	FALSE	FALSE	FALSE	FALSE	FALSE	FALSE	FALSE	FALSE	FALSE	FALSE	FALSE	FALSE	FALSE	FALSE	FALSE	FALSE	FALSE	FALSE	FALSE	FALSE	FALSE	FALSE	FALSE	FALSE	FALSE	FALSE	FALSE	FALSE	FALSE	FALSE	FALSE	FALSE	FALSE	FALSE	FALSE	FALSE	FALSE
CTRL	GAPDH	P04406	FALSE	CTRL_L_003	VIPELNGK	VIPELNGK	LysC_3	435.258	2	43.1	1408357504	0.681	43.81	3288114944	0.748	43.22	4369338368	0.743	41.88	12349296640	0.7383	41.71	6498401792	0.7444	42.1	5985278976	0.7462	42.37	1788403712	0.7401	41.42	1858154624	0.7333	42.02	4188394496	0.7149	44.3	1260576640	0.7464	43.66	1092770176	0.7458	45.03	1033855168	0.7466	45.1	924040192	0.7539	44.96
CTRL	GAPDH	P04406	FALSE	CTRL_L_003	VIPELNGK	VIPELN[+1]GK	LysC_3	435.75	2	45.5	2074662656	0.765	46.31	2180780032	0.7756	45.85	2549676544	0.7832	44.48	4832848896	0.7685	44.2	4513783808	0.7726	44.64	4361940992	0.7683	44.83	924642176	0.7628	43.94	1578922240	0.7659	44.65	3612128768	0.76	46.76	761059008	0.7697	46.18	710194240	0.7658	47.47	491489824	0.7465	47.53	492276512	0.7706	47.46
CTRL	GAPDH	P04406	FALSE	CTRL_L_004	QASEGPLK	QASEGPLK	LysC_3	415.224	2	15.69	315445664	0.9189	16.27	360608128	0.9182	16.42	444161312	0.9185	13.32	1039057600	0.9189	13.64	794137280	0.919	14.03	706349760	0.928	14.54	297273920	0.9356	14.37	265581328	0.9191	15.25	263907536	0.9169	17.54	165091472	0.9243	17.23	164243504	0.9153	16.97	154352368	0.9275	16.94	147039616	0.9208	17.29
CTRL	H2BC1	Q96A08	FALSE	CTRL_L_001	HAVSEGTK	HAVSEGTK	LysC_3	414.714	2	FALSE	FALSE	FALSE	FALSE	FALSE	FALSE	FALSE	FALSE	FALSE	FALSE	FALSE	FALSE	FALSE	FALSE	FALSE	FALSE	FALSE	FALSE	FALSE	FALSE	FALSE	FALSE	FALSE	FALSE	FALSE	FALSE	FALSE	FALSE	FALSE	FALSE	FALSE	FALSE	FALSE	FALSE	FALSE	FALSE	FALSE	FALSE	FALSE	FALSE
CTRL	H2BC1	Q96A08	FALSE	CTRL_L_002	QVHPDTGISSK	QVHPDTGISSK	LysC_3	584.801	2	FALSE	FALSE	FALSE	20.01	1141231	0.762	20.98	1895406	0.7525	20.55	2245008	0.7828	20.79	1275088	0.7524	20.98	1709684	0.6797	21.23	874423	0.6507	20.66	1068080	0.7684	20.19	1311543	0.7511	20.04	7091160	0.8059	FALSE	FALSE	FALSE	20.27	17118864	0.8335	20.26	6127259	0.7714	20.5
Peptide3-15aa	ABCA8	ENST00000430352_76_103	MVETRRKYE	Nano_L_104	MVETRRK	MVETRRK	LysC_3	460.261	2	FALSE	FALSE	FALSE	FALSE	FALSE	FALSE	FALSE	FALSE	FALSE	FALSE	FALSE	FALSE	FALSE	FALSE	FALSE	FALSE	FALSE	FALSE	FALSE	FALSE	FALSE	FALSE	FALSE	FALSE	FALSE	FALSE	FALSE	FALSE	FALSE	FALSE	FALSE	FALSE	FALSE	FALSE	FALSE	FALSE	FALSE	FALSE	FALSE	FALSE
Peptide3-15aa	ABCA9	ENST00000340001_143_173	MQRPMDELCF	Nano_L_049	MQRPMDELCF	MQRPMDELC[+57]F	LysC_3	663.786	2	FALSE	FALSE	FALSE	FALSE	FALSE	FALSE	FALSE	FALSE	FALSE	FALSE	FALSE	FALSE	FALSE	FALSE	FALSE	FALSE	FALSE	FALSE	FALSE	FALSE	FALSE	FALSE	FALSE	FALSE	FALSE	FALSE	FALSE	FALSE	FALSE	FALSE	FALSE	FALSE	FALSE	FALSE	FALSE	FALSE	FALSE	FALSE	FALSE	FALSE
Peptide3-15aa	AIP	ENST00000279146_13_43	MALARKLPRC	Nano_L_025	MALARK	MALARK	LysC_3	689.413	1	FALSE	FALSE	FALSE	FALSE	FALSE	FALSE	FALSE	FALSE	FALSE	FALSE	FALSE	FALSE	FALSE	FALSE	FALSE	FALSE	FALSE	FALSE	FALSE	FALSE	FALSE	FALSE	FALSE	FALSE	FALSE	FALSE	FALSE	FALSE	FALSE	FALSE	FALSE	FALSE	FALSE	FALSE	FALSE	FALSE	FALSE	FALSE	FALSE	FALSE
Peptide3-15aa	AIP	ENST00000279146_13_43	MALARKLPRC	Nano_L_025	MALARK	M[+16]ALARK	LysC_3	353.207	2	FALSE	FALSE	FALSE	FALSE	FALSE	FALSE	FALSE	FALSE	FALSE	FALSE	FALSE	FALSE	FALSE	FALSE	FALSE	FALSE	FALSE	FALSE	FALSE	FALSE	FALSE	FALSE	FALSE	FALSE	FALSE	FALSE	FALSE	FALSE	FALSE	FALSE	FALSE	FALSE	FALSE	FALSE	FALSE	FALSE	FALSE	FALSE	FALSE	FALSE
Peptide3-15aa	ANK1	ENST00000522543_153_195	MQGVPGGLRSPSGE	Nano_L_123	MQGVPGGLRSPSGE	MQGVPGGLRSPSGE	LysC_3	686.338	2	FALSE	FALSE	FALSE	FALSE	FALSE	FALSE	FALSE	FALSE	FALSE	FALSE	FALSE	FALSE	FALSE	FALSE	FALSE	FALSE	FALSE	FALSE	FALSE	FALSE	FALSE	FALSE	FALSE	FALSE	FALSE	FALSE	FALSE	FALSE	FALSE	FALSE	FALSE	FALSE	FALSE	FALSE	FALSE	FALSE	FALSE	FALSE	FALSE	FALSE
Peptide3-15aa	ARMC1	ENST00000276569_172_196	MVWQALDS	Nano_L_023	MVWQALDS	MVWQALDS	LysC_3	949.445	1	FALSE	FALSE	FALSE	FALSE	FALSE	FALSE	FALSE	FALSE	FALSE	FALSE	FALSE	FALSE	FALSE	FALSE	FALSE	FALSE	FALSE	FALSE	FALSE	FALSE	FALSE	FALSE	FALSE	FALSE	FALSE	FALSE	FALSE	FALSE	FALSE	FALSE	FALSE	FALSE	FALSE	FALSE	FALSE	FALSE	FALSE	FALSE	FALSE	FALSE
Peptide3-15aa	ATG3	ENST00000402314_288_318	MRVGGSEDIF	Nano_L_095	MRVGGSEDIF	M[+16]RVGGSEDIF	LysC_3	563.764	2	FALSE	FALSE	FALSE	FALSE	FALSE	FALSE	FALSE	FALSE	FALSE	FALSE	FALSE	FALSE	FALSE	FALSE	FALSE	FALSE	FALSE	FALSE	FALSE	FALSE	FALSE	FALSE	FALSE	FALSE	FALSE	FALSE	FALSE	FALSE	FALSE	FALSE	FALSE	FALSE	FALSE	FALSE	FALSE	FALSE	FALSE	FALSE	FALSE	FALSE
Peptide3-15aa	CHID1	ENST00000323578_682_718	MQPSGPRGWTLL	Nano_L_045	MQPSGPRGWTLL	M[+16]QPSGPRGWTLL	LysC_3	679.848	2	FALSE	FALSE	FALSE	FALSE	FALSE	FALSE	FALSE	FALSE	FALSE	FALSE	FALSE	FALSE	FALSE	FALSE	FALSE	FALSE	FALSE	FALSE	FALSE	FALSE	FALSE	FALSE	FALSE	FALSE	FALSE	FALSE	FALSE	FALSE	FALSE	FALSE	FALSE	FALSE	FALSE	FALSE	FALSE	FALSE	FALSE	FALSE	FALSE	FALSE
Peptide3-15aa	CIPC	ENST00000361786_276_312	MKRVPMNLPPAE	Nano_L_063	RVPMNLPPAE	RVPM[+16]NLPPAE	LysC_3	570.298	2	FALSE	FALSE	FALSE	FALSE	FALSE	FALSE	FALSE	FALSE	FALSE	FALSE	FALSE	FALSE	FALSE	FALSE	FALSE	FALSE	FALSE	FALSE	FALSE	FALSE	FALSE	FALSE	FALSE	FALSE	FALSE	FALSE	FALSE	FALSE	FALSE	FALSE	FALSE	FALSE	FALSE	FALSE	FALSE	FALSE	FALSE	FALSE	FALSE	FALSE
Peptide3-15aa	CMC2	ENST00000219400_673_709	MPWLREDLKTLG	Nano_L_002	MPWLREDLK	MPWLREDLK	LysC_3	594.316	2	FALSE	FALSE	FALSE	FALSE	FALSE	FALSE	FALSE	FALSE	FALSE	FALSE	FALSE	FALSE	FALSE	FALSE	FALSE	FALSE	FALSE	FALSE	FALSE	FALSE	FALSE	FALSE	FALSE	FALSE	FALSE	FALSE	FALSE	FALSE	FALSE	FALSE	FALSE	FALSE	FALSE	FALSE	FALSE	FALSE	FALSE	FALSE	FALSE	FALSE
Peptide3-15aa	CMC2	ENST00000219400_673_709	MPWLREDLKTLG	Nano_L_002	MPWLREDLK	M[+16]PWLREDLK	LysC_3	602.313	2	FALSE	FALSE	FALSE	FALSE	FALSE	FALSE	FALSE	FALSE	FALSE	50.65	17961442	0.8727	50.53	5860025	0.8045	50.92	9421373	0.7238	FALSE	FALSE	FALSE	FALSE	FALSE	FALSE	FALSE	FALSE	FALSE	FALSE	FALSE	FALSE	FALSE	FALSE	FALSE	FALSE	FALSE	FALSE	FALSE	FALSE	FALSE	FALSE
Peptide3-15aa	CNOT4	ENST00000541284_50_86	MVARLAVEPTES	Nano_L_129	MVARLAVEPTES	MVARLAVEPTES	LysC_3	651.84	2	FALSE	FALSE	FALSE	FALSE	FALSE	FALSE	FALSE	FALSE	FALSE	FALSE	FALSE	FALSE	FALSE	FALSE	FALSE	FALSE	FALSE	FALSE	FALSE	FALSE	FALSE	FALSE	FALSE	FALSE	FALSE	FALSE	FALSE	FALSE	FALSE	FALSE	FALSE	FALSE	FALSE	FALSE	FALSE	FALSE	FALSE	FALSE	FALSE	FALSE
Peptide3-15aa	COA4	ENST00000355693_149_194	MYRGSPTACETQAAA	Nano_L_055	MYRGSPTACETQAAA	MYRGSPTAC[+57]ETQAAA	LysC_3	807.356	2	FALSE	FALSE	FALSE	FALSE	FALSE	FALSE	FALSE	FALSE	FALSE	FALSE	FALSE	FALSE	FALSE	FALSE	FALSE	FALSE	FALSE	FALSE	FALSE	FALSE	FALSE	FALSE	FALSE	FALSE	FALSE	FALSE	FALSE	FALSE	FALSE	FALSE	FALSE	FALSE	FALSE	FALSE	FALSE	FALSE	FALSE	FALSE	FALSE	FALSE
Peptide3-15aa	COBL	ENST00000395542_80_104	MGQRGKSE	Nano_L_090	MGQRGK	MGQRGK	LysC_3	338.682	2	61.02	58448840	FALSE	61.53	69963800	FALSE	60.93	74943136	FALSE	59.76	9561548	FALSE	59.8	12356712	FALSE	60.08	10867750	FALSE	60.16	18175494	FALSE	59.58	47903232	FALSE	60.44	77847080	FALSE	FALSE	FALSE	FALSE	FALSE	FALSE	FALSE	FALSE	FALSE	FALSE	FALSE	FALSE	FALSE	FALSE
Peptide3-15aa	DMPK	ENST00000291270_24_69	MQPGLQGLDRGCQAL	Nano_L_028	MQPGLQGLDRGCQAL	M[+16]QPGLQGLDRGC[+57]QAL	LysC_3	830.401	2	FALSE	FALSE	FALSE	FALSE	FALSE	FALSE	FALSE	FALSE	FALSE	FALSE	FALSE	FALSE	FALSE	FALSE	FALSE	FALSE	FALSE	FALSE	FALSE	FALSE	FALSE	FALSE	FALSE	FALSE	FALSE	FALSE	FALSE	FALSE	FALSE	FALSE	FALSE	FALSE	FALSE	FALSE	FALSE	FALSE	FALSE	FALSE	FALSE	FALSE
Peptide3-15aa	FAM204A	ENST00000369183_23_59	MAAGRPLPDSSS	Nano_L_067	MAAGRPLPDSSS	MAAGRPLPDSSS	LysC_3	594.788	2	FALSE	FALSE	FALSE	FALSE	FALSE	FALSE	FALSE	FALSE	FALSE	FALSE	FALSE	FALSE	FALSE	FALSE	FALSE	FALSE	FALSE	FALSE	FALSE	FALSE	FALSE	FALSE	FALSE	FALSE	FALSE	FALSE	FALSE	FALSE	FALSE	FALSE	FALSE	FALSE	FALSE	FALSE	FALSE	FALSE	FALSE	FALSE	FALSE	FALSE
Peptide3-15aa	FGFR1	ENST00000447712_525_549	MEPGLQGK	Nano_L_110	MEPGLQGK	MEPGLQGK	LysC_3	430.221	2	FALSE	FALSE	FALSE	FALSE	FALSE	FALSE	FALSE	FALSE	FALSE	FALSE	FALSE	FALSE	FALSE	FALSE	FALSE	FALSE	FALSE	FALSE	FALSE	FALSE	FALSE	FALSE	FALSE	FALSE	FALSE	FALSE	FALSE	FALSE	FALSE	FALSE	FALSE	FALSE	FALSE	FALSE	FALSE	FALSE	FALSE	FALSE	FALSE	FALSE
Peptide3-15aa	FRMD6	ENST00000395718_169_190	MLLLQGV	Nano_L_091	MLLLQGV	MLLLQ[+1]GV	LysC_3	774.443	1	FALSE	FALSE	FALSE	FALSE	FALSE	FALSE	FALSE	FALSE	FALSE	FALSE	FALSE	FALSE	FALSE	FALSE	FALSE	FALSE	FALSE	FALSE	FALSE	FALSE	FALSE	FALSE	FALSE	FALSE	FALSE	FALSE	FALSE	FALSE	FALSE	FALSE	FALSE	FALSE	FALSE	FALSE	FALSE	FALSE	FALSE	FALSE	FALSE	FALSE
Peptide3-15aa	GATA4	ENST00000335135_380_407	MLDLIRIYF	Nano_L_048	MLDLIRIYF	M[+16]LDLIRIYF	LysC_3	600.328	2	FALSE	FALSE	FALSE	FALSE	FALSE	FALSE	FALSE	FALSE	FALSE	FALSE	FALSE	FALSE	FALSE	FALSE	FALSE	FALSE	FALSE	FALSE	FALSE	FALSE	FALSE	FALSE	FALSE	FALSE	FALSE	FALSE	FALSE	FALSE	FALSE	FALSE	FALSE	FALSE	FALSE	FALSE	FALSE	FALSE	FALSE	FALSE	FALSE	FALSE
Peptide3-15aa	HIVEP2	ENST00000367603_506_539	MDVSTMERTVL	Nano_L_065	MDVSTMERTVL	MDVSTMERTVL	LysC_3	641.313	2	FALSE	FALSE	FALSE	FALSE	FALSE	FALSE	FALSE	FALSE	FALSE	FALSE	FALSE	FALSE	FALSE	FALSE	FALSE	FALSE	FALSE	FALSE	FALSE	FALSE	FALSE	FALSE	FALSE	FALSE	FALSE	FALSE	FALSE	FALSE	FALSE	FALSE	FALSE	FALSE	FALSE	FALSE	FALSE	FALSE	FALSE	FALSE	FALSE	FALSE
Peptide3-15aa	KDM5A	ENST00000399788_258_285	MRFGLCQGT	Nano_L_094	MRFGLCQGT	M[+16]RFGLC[+57]QGT	LysC_3	543.247	2	FALSE	FALSE	FALSE	FALSE	FALSE	FALSE	FALSE	FALSE	FALSE	FALSE	FALSE	FALSE	FALSE	FALSE	FALSE	FALSE	FALSE	FALSE	FALSE	FALSE	FALSE	FALSE	FALSE	FALSE	FALSE	FALSE	FALSE	FALSE	FALSE	FALSE	FALSE	FALSE	FALSE	FALSE	FALSE	FALSE	FALSE	FALSE	FALSE	FALSE
Peptide3-15aa	KDM5A	ENST00000399788_258_285	MRFGLCQGT	Nano_L_094	MRFGLCQGT	MRFGLC[+57]QGT	LysC_3	535.25	2	FALSE	FALSE	FALSE	FALSE	FALSE	FALSE	FALSE	FALSE	FALSE	FALSE	FALSE	FALSE	FALSE	FALSE	FALSE	FALSE	FALSE	FALSE	FALSE	FALSE	FALSE	FALSE	FALSE	FALSE	FALSE	FALSE	FALSE	FALSE	FALSE	FALSE	FALSE	FALSE	FALSE	FALSE	FALSE	FALSE	FALSE	FALSE	FALSE	FALSE
Peptide3-15aa	KDM5C	ENST00000375401_227_266	MAAAALKAAAFGR	Nano_L_077	AAAFGR	AAAFGR	LysC_3	592.32	1	FALSE	FALSE	FALSE	FALSE	FALSE	FALSE	FALSE	FALSE	FALSE	FALSE	FALSE	FALSE	FALSE	FALSE	FALSE	FALSE	FALSE	FALSE	FALSE	FALSE	FALSE	FALSE	FALSE	FALSE	FALSE	FALSE	FALSE	FALSE	FALSE	FALSE	FALSE	FALSE	FALSE	FALSE	FALSE	FALSE	FALSE	FALSE	FALSE	FALSE
Peptide3-15aa	KLF9	ENST00000377126_1043_1073	MLRAEALPVT	Nano_L_079	MLRAEALPVT	M[+16]LRAEALPVT	LysC_3	558.808	2	FALSE	FALSE	FALSE	FALSE	FALSE	FALSE	FALSE	FALSE	FALSE	FALSE	FALSE	FALSE	FALSE	FALSE	FALSE	FALSE	FALSE	FALSE	FALSE	FALSE	FALSE	FALSE	FALSE	FALSE	FALSE	FALSE	FALSE	FALSE	FALSE	FALSE	FALSE	FALSE	FALSE	FALSE	FALSE	FALSE	FALSE	FALSE	FALSE	FALSE
Peptide3-15aa	LINC00909	human-lv-merged.15867.4_293_332	MTFSCARRECYFR	Nano_L_145	MTFSCARRECYFR	MTFSC[+57]ARREC[+57]YFR	LysC_3	595.266	3	FALSE	FALSE	FALSE	FALSE	FALSE	FALSE	FALSE	FALSE	FALSE	FALSE	FALSE	FALSE	FALSE	FALSE	FALSE	FALSE	FALSE	FALSE	FALSE	FALSE	FALSE	FALSE	FALSE	FALSE	FALSE	FALSE	FALSE	FALSE	FALSE	FALSE	FALSE	FALSE	FALSE	FALSE	FALSE	FALSE	FALSE	FALSE	FALSE	FALSE
Peptide3-15aa	MBNL2	ENST00000345429_57_90	MRTIYMEVSFS	Nano_L_054	MRTIYMEVSFS	M[+16]RTIYM[+16]EVSFS	LysC_3	698.318	2	FALSE	FALSE	FALSE	FALSE	FALSE	FALSE	FALSE	FALSE	FALSE	FALSE	FALSE	FALSE	FALSE	FALSE	FALSE	FALSE	FALSE	FALSE	FALSE	FALSE	FALSE	FALSE	FALSE	FALSE	FALSE	FALSE	FALSE	FALSE	FALSE	FALSE	FALSE	FALSE	FALSE	FALSE	FALSE	FALSE	FALSE	FALSE	FALSE	FALSE
Peptide3-15aa	MFN1	ENST00000471841_58_100	MRQFGICGRVAVAG	Nano_L_116	MRQFGICGRVAVAG	MRQFGIC[+57]GRVAVAG	LysC_3	507.931	3	FALSE	FALSE	FALSE	FALSE	FALSE	FALSE	FALSE	FALSE	FALSE	FALSE	FALSE	FALSE	FALSE	FALSE	FALSE	FALSE	FALSE	FALSE	FALSE	FALSE	FALSE	FALSE	FALSE	FALSE	FALSE	FALSE	FALSE	FALSE	FALSE	FALSE	FALSE	FALSE	FALSE	FALSE	FALSE	FALSE	FALSE	FALSE	FALSE	FALSE
Peptide3-15aa	MYPN	ENST00000613327_147_177	MDGYSLFPRA	Nano_L_143	MDGYSLFPRA	M[+16]DGYSLFPRA	LysC_3	586.774	2	FALSE	FALSE	FALSE	FALSE	FALSE	FALSE	FALSE	FALSE	FALSE	69.42	17859354	0.6703	69.63	4474224	0.7823	69.91	2816406	0.6575	FALSE	FALSE	FALSE	FALSE	FALSE	FALSE	FALSE	FALSE	FALSE	FALSE	FALSE	FALSE	FALSE	FALSE	FALSE	FALSE	FALSE	FALSE	FALSE	FALSE	FALSE	FALSE
Peptide3-15aa	NNMT	ENST00000535401_149_170	MEGMLLA	Nano_L_128	MEGMLLA	M[+16]EGM[+16]LLA	LysC_3	796.358	1	FALSE	FALSE	FALSE	FALSE	FALSE	FALSE	FALSE	FALSE	FALSE	FALSE	FALSE	FALSE	FALSE	FALSE	FALSE	FALSE	FALSE	FALSE	FALSE	FALSE	FALSE	FALSE	FALSE	FALSE	FALSE	FALSE	FALSE	FALSE	FALSE	FALSE	FALSE	FALSE	FALSE	FALSE	FALSE	FALSE	FALSE	FALSE	FALSE	FALSE
Peptide3-15aa	NNMT	ENST00000535401_149_170	MEGMLLA	Nano_L_128	MEGMLLA	MEGM[+16]LLA	LysC_3	780.363	1	FALSE	FALSE	FALSE	FALSE	FALSE	FALSE	FALSE	FALSE	FALSE	FALSE	FALSE	FALSE	FALSE	FALSE	FALSE	FALSE	FALSE	FALSE	FALSE	FALSE	FALSE	FALSE	FALSE	FALSE	FALSE	FALSE	FALSE	FALSE	FALSE	FALSE	FALSE	FALSE	FALSE	FALSE	FALSE	FALSE	FALSE	FALSE	FALSE	FALSE
Peptide3-15aa	NUS1	ENST00000368494_5_23	MAAGAR	Nano_L_066	MAAGAR	MAAGAR	LysC_3	576.292	1	FALSE	FALSE	FALSE	FALSE	FALSE	FALSE	FALSE	FALSE	FALSE	FALSE	FALSE	FALSE	FALSE	FALSE	FALSE	FALSE	FALSE	FALSE	FALSE	FALSE	FALSE	FALSE	FALSE	FALSE	FALSE	FALSE	FALSE	FALSE	FALSE	FALSE	FALSE	FALSE	FALSE	FALSE	FALSE	FALSE	FALSE	FALSE	FALSE	FALSE
Peptide3-15aa	PDGFD	ENST00000302251_295_325	MQEVWGELGD	Nano_L_034	MQEVWGELGD	MQEVWGELGD	LysC_3	582.256	2	FALSE	FALSE	FALSE	FALSE	FALSE	FALSE	FALSE	FALSE	FALSE	FALSE	FALSE	FALSE	FALSE	FALSE	FALSE	FALSE	FALSE	FALSE	FALSE	FALSE	FALSE	FALSE	FALSE	FALSE	FALSE	FALSE	FALSE	FALSE	FALSE	FALSE	FALSE	FALSE	FALSE	FALSE	FALSE	FALSE	FALSE	FALSE	FALSE	FALSE
Peptide3-15aa	RAD23B	ENST00000358015_12_33	MAATILW	Nano_L_058	MAATILW	M[+16]AATILW	LysC_3	821.423	1	FALSE	FALSE	FALSE	FALSE	FALSE	FALSE	FALSE	FALSE	FALSE	FALSE	FALSE	FALSE	FALSE	FALSE	FALSE	FALSE	FALSE	FALSE	FALSE	FALSE	FALSE	FALSE	FALSE	FALSE	FALSE	FALSE	FALSE	FALSE	FALSE	FALSE	FALSE	FALSE	FALSE	FALSE	FALSE	FALSE	FALSE	FALSE	FALSE	FALSE
Peptide3-15aa	RASSF4	ENST00000340258_41_80	MQWLLDCAMTGRK	Nano_L_050	MQWLLDCAMTGRK	M[+16]QWLLDC[+57]AMTGRK	LysC_3	542.591	3	FALSE	FALSE	FALSE	FALSE	FALSE	FALSE	FALSE	FALSE	FALSE	FALSE	FALSE	FALSE	FALSE	FALSE	FALSE	FALSE	FALSE	FALSE	FALSE	FALSE	FALSE	FALSE	FALSE	FALSE	FALSE	FALSE	FALSE	FALSE	FALSE	FALSE	FALSE	FALSE	FALSE	FALSE	FALSE	FALSE	FALSE	FALSE	FALSE	FALSE
Peptide3-15aa	RASSF4	ENST00000340258_41_80	MQWLLDCAMTGRK	Nano_L_050	MQWLLDCAMTGRK	MQWLLDC[+57]AMTGRK	LysC_3	537.26	3	FALSE	FALSE	FALSE	FALSE	FALSE	FALSE	FALSE	FALSE	FALSE	FALSE	FALSE	FALSE	FALSE	FALSE	FALSE	FALSE	FALSE	FALSE	FALSE	FALSE	FALSE	FALSE	FALSE	FALSE	FALSE	FALSE	FALSE	FALSE	FALSE	FALSE	FALSE	FALSE	FALSE	FALSE	FALSE	FALSE	FALSE	FALSE	FALSE	FALSE
Peptide3-15aa	RASSF4	ENST00000340258_41_80	MQWLLDCAMTGRK	Nano_L_050	MQWLLDCAMTGRK	MQWLLDC[+57]AM[+16]TGRK	LysC_3	542.591	3	FALSE	FALSE	FALSE	FALSE	FALSE	FALSE	FALSE	FALSE	FALSE	FALSE	FALSE	FALSE	FALSE	FALSE	FALSE	FALSE	FALSE	FALSE	FALSE	FALSE	FALSE	FALSE	FALSE	FALSE	FALSE	FALSE	FALSE	FALSE	FALSE	FALSE	FALSE	FALSE	FALSE	FALSE	FALSE	FALSE	FALSE	FALSE	FALSE	FALSE
Peptide3-15aa	RFC1	ENST00000381897_57_75	MDPEPR	Nano_L_083	MDPEPR	M[+16]DPEPR	LysC_3	760.329	1	FALSE	FALSE	FALSE	FALSE	FALSE	FALSE	FALSE	FALSE	FALSE	FALSE	FALSE	FALSE	FALSE	FALSE	FALSE	FALSE	FALSE	FALSE	FALSE	FALSE	FALSE	FALSE	FALSE	FALSE	FALSE	FALSE	FALSE	FALSE	FALSE	FALSE	FALSE	FALSE	FALSE	FALSE	FALSE	FALSE	FALSE	FALSE	FALSE	FALSE
Peptide3-15aa	RFC1	ENST00000381897_57_75	MDPEPR	Nano_L_083	MDPEPR	MDPEPR	LysC_3	744.335	1	FALSE	FALSE	FALSE	FALSE	FALSE	FALSE	FALSE	FALSE	FALSE	FALSE	FALSE	FALSE	FALSE	FALSE	FALSE	FALSE	FALSE	FALSE	FALSE	FALSE	FALSE	FALSE	FALSE	FALSE	FALSE	FALSE	FALSE	FALSE	FALSE	FALSE	FALSE	FALSE	FALSE	FALSE	FALSE	FALSE	FALSE	FALSE	FALSE	FALSE
Peptide3-15aa	RHOB	ENST00000272233_38_74	MLSEARRDPGES	Nano_L_021	MLSEARRDPGES	MLSEARRDPGES	LysC_3	449.882	3	FALSE	FALSE	FALSE	FALSE	FALSE	FALSE	FALSE	FALSE	FALSE	FALSE	FALSE	FALSE	FALSE	FALSE	FALSE	FALSE	FALSE	FALSE	FALSE	FALSE	FALSE	FALSE	FALSE	FALSE	FALSE	FALSE	FALSE	FALSE	FALSE	FALSE	FALSE	FALSE	FALSE	FALSE	FALSE	FALSE	FALSE	FALSE	FALSE	FALSE
Peptide3-15aa	RP11-121C2.3	human-lv-merged.24581.5_22_43	MTVALYE	Nano_L_146	MTVALYE	M[+16]TVALYE	LysC_3	842.396	1	FALSE	FALSE	FALSE	FALSE	FALSE	FALSE	FALSE	FALSE	FALSE	FALSE	FALSE	FALSE	FALSE	FALSE	FALSE	FALSE	FALSE	FALSE	FALSE	FALSE	FALSE	FALSE	FALSE	FALSE	FALSE	FALSE	FALSE	FALSE	FALSE	FALSE	FALSE	FALSE	FALSE	FALSE	FALSE	FALSE	FALSE	FALSE	FALSE	FALSE
Peptide3-15aa	RP11-326I11.3	ENST00000605834_267_306	MKIRFVTPTTSKE	Nano_L_142	IRFVTPTTSK	IRFVTPTTSK	LysC_3	575.335	2	FALSE	FALSE	FALSE	FALSE	FALSE	FALSE	FALSE	FALSE	FALSE	FALSE	FALSE	FALSE	FALSE	FALSE	FALSE	FALSE	FALSE	FALSE	FALSE	FALSE	FALSE	FALSE	FALSE	FALSE	FALSE	FALSE	FALSE	FALSE	FALSE	FALSE	FALSE	FALSE	FALSE	FALSE	FALSE	FALSE	FALSE	FALSE	FALSE	FALSE
Peptide3-15aa	RPLP0	ENST00000551150_224_269	MGVGVTRPELPVSPQ	Nano_L_132	MGVGVTRPELPVSPQ	MGVGVTRPELPVSPQ	LysC_3	783.919	2	FALSE	FALSE	FALSE	FALSE	FALSE	FALSE	FALSE	FALSE	FALSE	FALSE	FALSE	FALSE	FALSE	FALSE	FALSE	FALSE	FALSE	FALSE	FALSE	FALSE	FALSE	FALSE	FALSE	FALSE	FALSE	FALSE	FALSE	FALSE	FALSE	FALSE	FALSE	FALSE	FALSE	FALSE	FALSE	FALSE	FALSE	FALSE	FALSE	FALSE
Peptide3-15aa	SF3B3	ENST00000302516_48_84	MADASMLELVVA	Nano_L_035	MADASMLELVVA	MADASMLELVVA	LysC_3	625.312	2	FALSE	FALSE	FALSE	FALSE	FALSE	FALSE	FALSE	FALSE	FALSE	FALSE	FALSE	FALSE	FALSE	FALSE	FALSE	FALSE	FALSE	FALSE	FALSE	FALSE	FALSE	FALSE	FALSE	FALSE	FALSE	FALSE	FALSE	FALSE	FALSE	FALSE	FALSE	FALSE	FALSE	FALSE	FALSE	FALSE	FALSE	FALSE	FALSE	FALSE
Peptide3-15aa	SF3B3	ENST00000302516_48_84	MADASMLELVVA	Nano_L_035	MADASMLELVVA	M[+16]ADASMLELVVA	LysC_3	633.309	2	FALSE	FALSE	FALSE	FALSE	FALSE	FALSE	FALSE	FALSE	FALSE	FALSE	FALSE	FALSE	FALSE	FALSE	FALSE	FALSE	FALSE	FALSE	FALSE	FALSE	FALSE	FALSE	FALSE	FALSE	FALSE	FALSE	FALSE	FALSE	FALSE	FALSE	FALSE	FALSE	FALSE	FALSE	FALSE	FALSE	FALSE	FALSE	FALSE	FALSE
Peptide3-15aa	SMAD1	ENST00000302085_281_320	MVISTLLDFKLRS	Nano_L_033	MVISTLLDFK	M[+16]VISTLLDFK	LysC_3	591.826	2	FALSE	FALSE	FALSE	FALSE	FALSE	FALSE	FALSE	FALSE	FALSE	FALSE	FALSE	FALSE	FALSE	FALSE	FALSE	FALSE	FALSE	FALSE	FALSE	FALSE	FALSE	FALSE	FALSE	FALSE	FALSE	FALSE	FALSE	FALSE	FALSE	FALSE	FALSE	FALSE	FALSE	FALSE	FALSE	FALSE	FALSE	FALSE	FALSE	FALSE
Peptide3-15aa	STRAP	ENST00000419869_11_29	MPVWTL	Nano_L_101	MPVWTL	M[+16]PVWTL	LysC_3	762.385	1	FALSE	FALSE	FALSE	FALSE	FALSE	FALSE	FALSE	FALSE	FALSE	FALSE	FALSE	FALSE	FALSE	FALSE	FALSE	FALSE	FALSE	FALSE	FALSE	FALSE	FALSE	FALSE	FALSE	FALSE	FALSE	FALSE	FALSE	FALSE	FALSE	FALSE	FALSE	FALSE	FALSE	FALSE	FALSE	FALSE	FALSE	FALSE	FALSE	FALSE
Peptide3-15aa	SVIL-AS1	ENST00000438202_17_59	MDEDVLHPEEPHHR	Nano_L_108	MDEDVLHPEEPHHR	M[+16]DEDVLHPEEPHHR	LysC_3	439.948	4	28.68	8658870	0.722	29.24	7353099	0.713	29.11	8633079	0.6944	27.29	75205928	0.7095	27.37	43477624	0.7178	27.69	27931996	0.7467	27.78	21729968	0.7142	27.34	18716080	0.7459	28.13	13325840	0.7085	30.01	3550948	0.7241	29.45	2752842	0.7099	30.66	1797979	0.7378	30.54	1525490	0.7191	30.67
Peptide3-15aa	SVIL-AS1	ENST00000438202_17_59	MDEDVLHPEEPHHR	Nano_L_108	MDEDVLHPEEPHHR	MDEDVLHPEEPHHR	LysC_3	435.949	4	FALSE	FALSE	FALSE	FALSE	FALSE	FALSE	FALSE	FALSE	FALSE	FALSE	FALSE	FALSE	FALSE	FALSE	FALSE	FALSE	FALSE	FALSE	FALSE	FALSE	FALSE	FALSE	FALSE	FALSE	FALSE	FALSE	FALSE	FALSE	FALSE	FALSE	FALSE	FALSE	FALSE	FALSE	FALSE	FALSE	FALSE	FALSE	FALSE	FALSE
Peptide3-15aa	TMEM259	ENST00000356663_70_94	MAAAAGRP	Nano_L_148	MAAAAGRP	MAAAAGRP	LysC_3	372.695	2	FALSE	FALSE	FALSE	FALSE	FALSE	FALSE	FALSE	FALSE	FALSE	FALSE	FALSE	FALSE	FALSE	FALSE	FALSE	FALSE	FALSE	FALSE	FALSE	FALSE	FALSE	FALSE	FALSE	FALSE	FALSE	FALSE	FALSE	FALSE	FALSE	FALSE	FALSE	FALSE	FALSE	FALSE	FALSE	FALSE	FALSE	FALSE	FALSE	FALSE
Peptide3-15aa	TNPO3	ENST00000265388_27_63	MAPVRERPWPRQ	Nano_L_018	MAPVRERPWPRQ	MAPVRERPWPRQ	LysC_3	508.274	3	FALSE	FALSE	FALSE	FALSE	FALSE	FALSE	FALSE	FALSE	FALSE	FALSE	FALSE	FALSE	FALSE	FALSE	FALSE	FALSE	FALSE	FALSE	FALSE	FALSE	FALSE	FALSE	FALSE	FALSE	FALSE	FALSE	FALSE	FALSE	FALSE	FALSE	FALSE	FALSE	FALSE	FALSE	FALSE	FALSE	FALSE	FALSE	FALSE	FALSE
CTRL	ACTA	CTRL	FALSE	S-P1-05	SYELPDGQVITIGNER	SYELPDGQVITIGNER	Trypsin_1	895.95	2	82.03	76138471424	0.8199	81.9	77695221760	0.8195	82.12	84116168704	0.8182	81.4	183602184192	0.8158	80.99	195233103872	0.8157	80.95	183548182528	0.8166	81.55	90411606016	0.8178	81.13	101048950784	0.818	81.38	84465844224	0.8194	82.21	204395282432	0.8151	82.22	205621362688	0.816	82.73	155130494976	0.8185	82.93	145591074816	0.8167	83.1
CTRL	GAPDH	CTRL	FALSE	S-P1-06	VGVNGFGR	VGVNGFGR	Trypsin_1	403.219	2	37.97	1389059840	0.9243	38.21	1618014720	0.9273	38.86	1459406592	0.9273	36.99	4077429504	0.9279	36.76	6054332416	0.9254	36.4	5515251712	0.9291	37.72	1051704192	0.9252	37.04	1136831360	0.9313	37.44	921075584	0.9249	39.08	670300352	0.9268	38.9	623967360	0.9175	39.44	766037120	0.929	39.8	677871488	0.9226	39.88
CTRL	HIST1H2	CTRL	FALSE	S-P1-07	AGLQFPVGR	AGLQFPVGR	Trypsin_1	472.769	2	61.25	427113644032	0.959	61.56	384044892160	0.9558	61.74	403516653568	0.9595	60.25	376603803648	0.9473	59.36	373209366528	0.9555	59.19	441156567040	0.9558	60.71	425822650368	0.9612	59.29	555144052736	0.9571	60.17	448569933824	0.9507	62.42	31995871232	0.9472	62.48	33883344896	0.9481	62.97	26187323392	0.9469	63.5	22230460416	0.9414	64.22
Peptide3-15aa	ABLIM1	ENST00000392952_80_116	MHVALAELRREA	Nano_T_036	MHVALAELR	MHVALAELR	Trypsin_1	520.289	2	FALSE	FALSE	FALSE	FALSE	FALSE	FALSE	FALSE	FALSE	FALSE	FALSE	FALSE	FALSE	FALSE	FALSE	FALSE	FALSE	FALSE	FALSE	FALSE	FALSE	FALSE	FALSE	FALSE	FALSE	FALSE	FALSE	FALSE	FALSE	FALSE	FALSE	FALSE	FALSE	FALSE	FALSE	FALSE	FALSE	FALSE	FALSE	FALSE	FALSE
Peptide3-15aa	ABLIM1	ENST00000392952_80_116	MHVALAELRREA	Nano_T_036	MHVALAELR	M[+16]HVALAELR	Trypsin_1	528.287	2	FALSE	FALSE	FALSE	FALSE	FALSE	FALSE	FALSE	FALSE	FALSE	40.74	16882848	0.7816	40.58	7494639	0.7234	FALSE	FALSE	FALSE	FALSE	FALSE	FALSE	FALSE	FALSE	FALSE	FALSE	FALSE	FALSE	FALSE	FALSE	FALSE	FALSE	FALSE	FALSE	FALSE	FALSE	FALSE	FALSE	FALSE	FALSE	FALSE
Peptide3-15aa	AFF4	ENST00000265343_137_170	MERCGAYACSV	Nano_T_007	CGAYACSV	C[+57]GAYAC[+57]SV	Trypsin_1	887.339	1	FALSE	FALSE	FALSE	FALSE	FALSE	FALSE	FALSE	FALSE	FALSE	FALSE	FALSE	FALSE	FALSE	FALSE	FALSE	FALSE	FALSE	FALSE	FALSE	FALSE	FALSE	FALSE	FALSE	FALSE	FALSE	FALSE	FALSE	FALSE	FALSE	FALSE	FALSE	FALSE	FALSE	FALSE	FALSE	FALSE	FALSE	FALSE	FALSE	FALSE
Peptide3-15aa	ATF2	ENST00000264110_237_282	MAHQLESILAMRKRM	Nano_T_006	MAHQLESILAMR	M[+16]AHQLESILAM[+16]R	Trypsin_1	477.908	3	FALSE	FALSE	FALSE	FALSE	FALSE	FALSE	FALSE	FALSE	FALSE	FALSE	FALSE	FALSE	FALSE	FALSE	FALSE	FALSE	FALSE	FALSE	FALSE	FALSE	FALSE	FALSE	FALSE	FALSE	FALSE	FALSE	FALSE	FALSE	FALSE	FALSE	FALSE	FALSE	FALSE	FALSE	FALSE	FALSE	FALSE	FALSE	FALSE	FALSE
Peptide3-15aa	ATG3	ENST00000402314_288_318	MRVGGSEDIF	Nano_T_040	VGGSEDIF	VGGSEDIF	Trypsin_1	823.383	1	FALSE	FALSE	FALSE	FALSE	FALSE	FALSE	FALSE	FALSE	FALSE	FALSE	FALSE	FALSE	FALSE	FALSE	FALSE	FALSE	FALSE	FALSE	FALSE	FALSE	FALSE	FALSE	FALSE	FALSE	FALSE	FALSE	FALSE	FALSE	FALSE	FALSE	FALSE	FALSE	FALSE	FALSE	FALSE	FALSE	FALSE	FALSE	FALSE	FALSE
Peptide3-15aa	BTN3A3	ENST00000244519_89_128	MRDSTIIERMENY	Nano_T_002	DSTIIER	DSTIIER	Trypsin_1	417.222	2	FALSE	FALSE	FALSE	FALSE	FALSE	FALSE	FALSE	FALSE	FALSE	FALSE	FALSE	FALSE	FALSE	FALSE	FALSE	FALSE	FALSE	FALSE	FALSE	FALSE	FALSE	FALSE	FALSE	FALSE	FALSE	FALSE	FALSE	FALSE	FALSE	FALSE	FALSE	FALSE	FALSE	FALSE	FALSE	FALSE	FALSE	FALSE	FALSE	FALSE
Peptide3-15aa	CHCHD7	ENST00000523975_59_92	MQRRGLSEIQT	Nano_T_056	GLSEIQT	GLSEIQT	Trypsin_1	747.388	1	FALSE	FALSE	FALSE	FALSE	FALSE	FALSE	FALSE	FALSE	FALSE	FALSE	FALSE	FALSE	FALSE	FALSE	FALSE	FALSE	FALSE	FALSE	FALSE	FALSE	FALSE	FALSE	FALSE	FALSE	FALSE	FALSE	FALSE	FALSE	FALSE	FALSE	FALSE	FALSE	FALSE	FALSE	FALSE	FALSE	FALSE	FALSE	FALSE	FALSE
Peptide3-15aa	CHID1	ENST00000323578_682_718	MQPSGPRGWTLL	Nano_T_018	MQPSGPR	MQPSGPR	Trypsin_1	386.692	2	FALSE	FALSE	FALSE	FALSE	FALSE	FALSE	FALSE	FALSE	FALSE	FALSE	FALSE	FALSE	FALSE	FALSE	FALSE	FALSE	FALSE	FALSE	FALSE	FALSE	FALSE	FALSE	FALSE	FALSE	FALSE	FALSE	FALSE	FALSE	FALSE	FALSE	FALSE	FALSE	FALSE	FALSE	FALSE	FALSE	FALSE	FALSE	FALSE	FALSE
Peptide3-15aa	CIPC	ENST00000361786_276_312	MKRVPMNLPPAE	Nano_T_026	VPMNLPPAE	VPM[+16]NLPPAE	Trypsin_1	492.247	2	FALSE	FALSE	FALSE	FALSE	FALSE	FALSE	FALSE	FALSE	FALSE	FALSE	FALSE	FALSE	FALSE	FALSE	FALSE	FALSE	FALSE	FALSE	FALSE	FALSE	FALSE	FALSE	FALSE	FALSE	FALSE	FALSE	FALSE	FALSE	FALSE	FALSE	FALSE	FALSE	FALSE	FALSE	FALSE	FALSE	FALSE	FALSE	FALSE	FALSE
Peptide3-15aa	CLDN12	ENST00000496677_288_333	MKKTRHREVLNLAQV	Nano_T_053	EVLNLAQV	EVLNLAQV	Trypsin_1	885.504	1	FALSE	FALSE	FALSE	FALSE	FALSE	FALSE	FALSE	FALSE	FALSE	FALSE	FALSE	FALSE	FALSE	FALSE	FALSE	FALSE	FALSE	FALSE	FALSE	FALSE	FALSE	FALSE	FALSE	FALSE	FALSE	FALSE	FALSE	FALSE	FALSE	FALSE	FALSE	FALSE	FALSE	FALSE	FALSE	FALSE	FALSE	FALSE	FALSE	FALSE
Peptide3-15aa	CNOT1	ENST00000317147_165_204	MFQNRVRPLVKKN	Nano_T_016	VRPLVK	VRPLVK	Trypsin_1	356.247	2	FALSE	FALSE	FALSE	FALSE	FALSE	FALSE	FALSE	FALSE	FALSE	FALSE	FALSE	FALSE	FALSE	FALSE	FALSE	FALSE	FALSE	FALSE	FALSE	FALSE	FALSE	FALSE	FALSE	FALSE	FALSE	FALSE	FALSE	FALSE	FALSE	FALSE	FALSE	FALSE	FALSE	FALSE	FALSE	FALSE	FALSE	FALSE	FALSE	FALSE
Peptide3-15aa	COA4	ENST00000355693_149_194	MYRGSPTACETQAAA	Nano_T_023	GSPTACETQAAA	GSPTAC[+57]ETQAAA	Trypsin_1	582.254	2	FALSE	FALSE	FALSE	FALSE	FALSE	FALSE	FALSE	FALSE	FALSE	FALSE	FALSE	FALSE	FALSE	FALSE	FALSE	FALSE	FALSE	FALSE	FALSE	FALSE	FALSE	FALSE	FALSE	FALSE	FALSE	FALSE	FALSE	FALSE	FALSE	FALSE	FALSE	FALSE	FALSE	FALSE	FALSE	FALSE	FALSE	FALSE	FALSE	FALSE
Peptide3-15aa	CYHR1	ENST00000403000_456_495	MGTWNLGLLECRA	Nano_T_041	MGTWNLGLLECR	M[+16]GTWNLGLLEC[+57]R	Trypsin_1	733.35	2	FALSE	FALSE	FALSE	FALSE	FALSE	FALSE	FALSE	FALSE	FALSE	FALSE	FALSE	FALSE	FALSE	FALSE	FALSE	FALSE	FALSE	FALSE	FALSE	FALSE	FALSE	FALSE	FALSE	FALSE	FALSE	FALSE	FALSE	FALSE	FALSE	FALSE	FALSE	FALSE	FALSE	FALSE	FALSE	FALSE	FALSE	FALSE	FALSE	FALSE
Peptide3-15aa	CYHR1	ENST00000403000_456_495	MGTWNLGLLECRA	Nano_T_041	MGTWNLGLLECR	MGTWNLGLLEC[+57]R	Trypsin_1	725.352	2	FALSE	FALSE	FALSE	FALSE	FALSE	FALSE	FALSE	FALSE	FALSE	FALSE	FALSE	FALSE	FALSE	FALSE	FALSE	FALSE	FALSE	FALSE	FALSE	FALSE	FALSE	FALSE	FALSE	FALSE	FALSE	FALSE	FALSE	FALSE	FALSE	FALSE	FALSE	FALSE	FALSE	FALSE	FALSE	FALSE	FALSE	FALSE	FALSE	FALSE
Peptide3-15aa	DOCK4	ENST00000437633_8_50	MTAPPGTRERVGGL	Nano_T_046	MTAPPGTR	MTAPPGTR	Trypsin_1	415.713	2	FALSE	FALSE	FALSE	FALSE	FALSE	FALSE	FALSE	FALSE	FALSE	FALSE	FALSE	FALSE	FALSE	FALSE	FALSE	FALSE	FALSE	FALSE	FALSE	FALSE	FALSE	FALSE	FALSE	FALSE	FALSE	FALSE	FALSE	FALSE	FALSE	FALSE	FALSE	FALSE	FALSE	FALSE	FALSE	FALSE	FALSE	FALSE	FALSE	FALSE
Peptide3-15aa	EI24	ENST00000278903_366_408	MMRDLGTLLSPVCS	Nano_T_013	DLGTLLSPVCS	DLGTLLSPVC[+57]S	Trypsin_1	581.295	2	FALSE	FALSE	FALSE	FALSE	FALSE	FALSE	FALSE	FALSE	FALSE	FALSE	FALSE	FALSE	FALSE	FALSE	FALSE	FALSE	FALSE	FALSE	FALSE	FALSE	FALSE	FALSE	FALSE	FALSE	FALSE	FALSE	FALSE	FALSE	FALSE	FALSE	FALSE	FALSE	FALSE	FALSE	FALSE	FALSE	FALSE	FALSE	FALSE	FALSE
Peptide3-15aa	GNB1	ENST00000378609_248_278	MYWRPDQKPF	Nano_T_033	MYWRPDQKPF	MYWRPDQKPF	Trypsin_1	456.557	3	FALSE	FALSE	FALSE	FALSE	FALSE	FALSE	FALSE	FALSE	FALSE	FALSE	FALSE	FALSE	FALSE	FALSE	FALSE	FALSE	FALSE	FALSE	FALSE	FALSE	FALSE	FALSE	FALSE	FALSE	FALSE	FALSE	FALSE	FALSE	FALSE	FALSE	FALSE	FALSE	FALSE	FALSE	FALSE	FALSE	FALSE	FALSE	FALSE	FALSE
Peptide3-15aa	HIVEP2	ENST00000367603_506_539	MDVSTMERTVL	Nano_T_027	MDVSTMER	MDVSTMER	Trypsin_1	484.712	2	FALSE	FALSE	FALSE	FALSE	FALSE	FALSE	FALSE	FALSE	FALSE	FALSE	FALSE	FALSE	FALSE	FALSE	FALSE	FALSE	FALSE	FALSE	FALSE	FALSE	FALSE	FALSE	FALSE	FALSE	FALSE	FALSE	FALSE	FALSE	FALSE	FALSE	FALSE	FALSE	FALSE	FALSE	FALSE	FALSE	FALSE	FALSE	FALSE	FALSE
Peptide3-15aa	HIVEP2	ENST00000367603_506_539	MDVSTMERTVL	Nano_T_027	MDVSTMER	MDVSTM[+16]ER	Trypsin_1	492.71	2	FALSE	FALSE	FALSE	FALSE	FALSE	FALSE	FALSE	FALSE	FALSE	FALSE	FALSE	FALSE	FALSE	FALSE	FALSE	FALSE	FALSE	FALSE	FALSE	FALSE	FALSE	FALSE	FALSE	FALSE	FALSE	FALSE	FALSE	FALSE	FALSE	FALSE	FALSE	FALSE	FALSE	FALSE	FALSE	FALSE	FALSE	FALSE	FALSE	FALSE
Peptide3-15aa	HUWE1	ENST00000342160_409_439	MSMIGCDFRS	Nano_T_021	MSMIGCDFR	MSMIGC[+57]DFR	Trypsin_1	558.735	2	FALSE	FALSE	FALSE	FALSE	FALSE	FALSE	FALSE	FALSE	FALSE	FALSE	FALSE	FALSE	FALSE	FALSE	FALSE	FALSE	FALSE	FALSE	FALSE	FALSE	FALSE	FALSE	FALSE	FALSE	FALSE	FALSE	FALSE	FALSE	FALSE	FALSE	FALSE	FALSE	FALSE	FALSE	FALSE	FALSE	FALSE	FALSE	FALSE	FALSE
Peptide3-15aa	KDM5A	ENST00000399788_258_285	MRFGLCQGT	Nano_T_039	FGLCQGT	FGLC[+57]QGT	Trypsin_1	782.35	1	FALSE	FALSE	FALSE	FALSE	FALSE	FALSE	FALSE	FALSE	FALSE	FALSE	FALSE	FALSE	FALSE	FALSE	FALSE	FALSE	FALSE	FALSE	FALSE	FALSE	FALSE	FALSE	FALSE	FALSE	FALSE	FALSE	FALSE	FALSE	FALSE	FALSE	FALSE	FALSE	FALSE	FALSE	FALSE	FALSE	FALSE	FALSE	FALSE	FALSE
Peptide3-15aa	KLF9	ENST00000377126_1043_1073	MLRAEALPVT	Nano_T_032	AEALPVT	AEALPVT	Trypsin_1	700.388	1	FALSE	FALSE	FALSE	FALSE	FALSE	FALSE	FALSE	FALSE	FALSE	FALSE	FALSE	FALSE	FALSE	FALSE	FALSE	FALSE	FALSE	FALSE	FALSE	FALSE	FALSE	FALSE	FALSE	FALSE	FALSE	FALSE	FALSE	FALSE	FALSE	FALSE	FALSE	FALSE	FALSE	FALSE	FALSE	FALSE	FALSE	FALSE	FALSE	FALSE
Peptide3-15aa	MFN1	ENST00000471841_58_100	MRQFGICGRVAVAG	Nano_T_051	QFGICGR	QFGIC[+57]GR	Trypsin_1	419.205	2	FALSE	FALSE	FALSE	FALSE	FALSE	FALSE	FALSE	FALSE	FALSE	FALSE	FALSE	FALSE	FALSE	FALSE	FALSE	FALSE	FALSE	FALSE	FALSE	FALSE	FALSE	FALSE	FALSE	FALSE	FALSE	FALSE	FALSE	FALSE	FALSE	FALSE	FALSE	FALSE	FALSE	FALSE	FALSE	FALSE	FALSE	FALSE	FALSE	FALSE
Peptide3-15aa	MYPN	ENST00000613327_147_177	MDGYSLFPRA	Nano_T_064	MDGYSLFPR	MDGYSLFPR	Trypsin_1	543.258	2	FALSE	FALSE	FALSE	FALSE	FALSE	FALSE	FALSE	FALSE	FALSE	FALSE	FALSE	FALSE	FALSE	FALSE	FALSE	FALSE	FALSE	FALSE	FALSE	FALSE	FALSE	FALSE	FALSE	FALSE	FALSE	FALSE	FALSE	FALSE	FALSE	FALSE	FALSE	FALSE	FALSE	FALSE	FALSE	FALSE	FALSE	FALSE	FALSE	FALSE
Peptide3-15aa	PELO	ENST00000274311_829_874	MSRSKRVSFPPGKCP	Nano_T_012	VSFPPGK	VSFPPGK	Trypsin_1	366.208	2	FALSE	FALSE	FALSE	FALSE	FALSE	FALSE	FALSE	FALSE	FALSE	FALSE	FALSE	FALSE	FALSE	FALSE	FALSE	FALSE	FALSE	FALSE	FALSE	FALSE	FALSE	FALSE	FALSE	FALSE	FALSE	FALSE	FALSE	FALSE	FALSE	FALSE	FALSE	FALSE	FALSE	FALSE	FALSE	FALSE	FALSE	FALSE	FALSE	FALSE
Peptide3-15aa	PNISR	ENST00000369239_116_152	MLRSCSLNQPKF	Nano_T_028	SCSLNQPK	SC[+57]SLNQPK	Trypsin_1	467.227	2	FALSE	FALSE	FALSE	FALSE	FALSE	FALSE	FALSE	FALSE	FALSE	FALSE	FALSE	FALSE	FALSE	FALSE	FALSE	FALSE	FALSE	FALSE	FALSE	FALSE	FALSE	FALSE	FALSE	FALSE	FALSE	FALSE	FALSE	FALSE	FALSE	FALSE	FALSE	FALSE	FALSE	FALSE	FALSE	FALSE	FALSE	FALSE	FALSE	FALSE
Peptide3-15aa	RNF216P1	ENST00000477090_161_182	MVTMFRY	Nano_T_052	MVTMFR	MVTMFR	Trypsin_1	392.696	2	FALSE	FALSE	FALSE	FALSE	FALSE	FALSE	FALSE	FALSE	FALSE	FALSE	FALSE	FALSE	FALSE	FALSE	FALSE	FALSE	FALSE	FALSE	FALSE	FALSE	FALSE	FALSE	FALSE	FALSE	FALSE	FALSE	FALSE	FALSE	FALSE	FALSE	FALSE	FALSE	FALSE	FALSE	FALSE	FALSE	FALSE	FALSE	FALSE	FALSE
Peptide3-15aa	RP11-326I11.3	ENST00000605834_267_306	MKIRFVTPTTSKE	Nano_T_063	FVTPTTSK	FVTPTTSK	Trypsin_1	440.742	2	FALSE	FALSE	FALSE	FALSE	FALSE	FALSE	FALSE	FALSE	FALSE	FALSE	FALSE	FALSE	FALSE	FALSE	FALSE	FALSE	FALSE	FALSE	FALSE	FALSE	FALSE	FALSE	FALSE	FALSE	FALSE	FALSE	FALSE	FALSE	FALSE	FALSE	FALSE	FALSE	FALSE	FALSE	FALSE	FALSE	FALSE	FALSE	FALSE	FALSE
Peptide3-15aa	RPL17	ENST00000579408_108_147	MAAMMAFLRTPLD	Nano_T_061	MAAMMAFLR	M[+16]AAMMAFLR	Trypsin_1	529.253	2	FALSE	FALSE	FALSE	FALSE	FALSE	FALSE	FALSE	FALSE	FALSE	FALSE	FALSE	FALSE	FALSE	FALSE	FALSE	FALSE	FALSE	FALSE	FALSE	FALSE	FALSE	FALSE	FALSE	FALSE	FALSE	FALSE	FALSE	FALSE	FALSE	FALSE	FALSE	FALSE	FALSE	FALSE	FALSE	FALSE	FALSE	FALSE	FALSE	FALSE
Peptide3-15aa	RPL17	ENST00000579408_108_147	MAAMMAFLRTPLD	Nano_T_061	MAAMMAFLR	M[+16]AAMM[+16]AFLR	Trypsin_1	537.251	2	FALSE	FALSE	FALSE	FALSE	FALSE	FALSE	FALSE	FALSE	FALSE	FALSE	FALSE	FALSE	FALSE	FALSE	FALSE	FALSE	FALSE	FALSE	FALSE	FALSE	FALSE	FALSE	FALSE	FALSE	FALSE	FALSE	FALSE	FALSE	FALSE	FALSE	FALSE	FALSE	FALSE	FALSE	FALSE	FALSE	FALSE	FALSE	FALSE	FALSE
Peptide3-15aa	SLC38A1	ENST00000398637_528_570	MCIEKPWKAIQQYI	Nano_T_038	MCIEKPWK	M[+16]C[+57]IEKPWK	Trypsin_1	554.27	2	FALSE	FALSE	FALSE	FALSE	FALSE	FALSE	FALSE	FALSE	FALSE	FALSE	FALSE	FALSE	FALSE	FALSE	FALSE	FALSE	FALSE	FALSE	FALSE	FALSE	FALSE	FALSE	FALSE	FALSE	FALSE	FALSE	FALSE	FALSE	FALSE	FALSE	FALSE	FALSE	FALSE	FALSE	FALSE	FALSE	FALSE	FALSE	FALSE	FALSE
Peptide3-15aa	SLC38A1	ENST00000398637_528_570	MCIEKPWKAIQQYI	Nano_T_038	MCIEKPWK	MC[+57]IEKPWK	Trypsin_1	546.272	2	FALSE	FALSE	FALSE	FALSE	FALSE	FALSE	FALSE	FALSE	FALSE	FALSE	FALSE	FALSE	FALSE	FALSE	FALSE	FALSE	FALSE	FALSE	FALSE	FALSE	FALSE	FALSE	FALSE	FALSE	FALSE	FALSE	FALSE	FALSE	FALSE	FALSE	FALSE	FALSE	FALSE	FALSE	FALSE	FALSE	FALSE	FALSE	FALSE	FALSE
Peptide3-15aa	SLC39A7	ENST00000374677_121_154	MSRRDEGPESL	Nano_T_031	DEGPESL	DEGPESL	Trypsin_1	746.32	1	FALSE	FALSE	FALSE	FALSE	FALSE	FALSE	FALSE	FALSE	FALSE	FALSE	FALSE	FALSE	FALSE	FALSE	FALSE	FALSE	FALSE	FALSE	FALSE	FALSE	FALSE	FALSE	FALSE	FALSE	FALSE	FALSE	FALSE	FALSE	FALSE	FALSE	FALSE	FALSE	FALSE	FALSE	FALSE	FALSE	FALSE	FALSE	FALSE	FALSE
Peptide3-15aa	TMEM184C	ENST00000296582_242_275	MVQAELRAIPR	Nano_T_015	MVQAELR	MVQAELR	Trypsin_1	423.729	2	FALSE	FALSE	FALSE	FALSE	FALSE	FALSE	FALSE	FALSE	FALSE	FALSE	FALSE	FALSE	FALSE	FALSE	FALSE	FALSE	FALSE	FALSE	FALSE	FALSE	FALSE	FALSE	FALSE	FALSE	FALSE	FALSE	FALSE	FALSE	FALSE	FALSE	FALSE	FALSE	FALSE	FALSE	FALSE	FALSE	FALSE	FALSE	FALSE	FALSE
Peptide3-15aa	TMEM87A	ENST00000389834_234_261	MLSVGTPRL	Nano_T_035	MLSVGTPR	MLSVGTPR	Trypsin_1	430.737	2	FALSE	FALSE	FALSE	FALSE	FALSE	FALSE	FALSE	FALSE	FALSE	41.46	3387243	0.7621	41.23	3788700	0.7319	FALSE	FALSE	FALSE	42.36	1198699	0.7393	FALSE	FALSE	FALSE	41.88	843009	0.7435	FALSE	FALSE	FALSE	FALSE	FALSE	FALSE	FALSE	FALSE	FALSE	FALSE	FALSE	FALSE	FALSE
Peptide3-15aa	TNPO3	ENST00000265388_27_63	MAPVRERPWPRQ	Nano_T_008	ERPWPR	ERPWPR	Trypsin_1	420.727	2	FALSE	FALSE	FALSE	FALSE	FALSE	FALSE	FALSE	FALSE	FALSE	FALSE	FALSE	FALSE	FALSE	FALSE	FALSE	FALSE	FALSE	FALSE	FALSE	FALSE	FALSE	FALSE	FALSE	FALSE	FALSE	FALSE	FALSE	FALSE	FALSE	FALSE	FALSE	FALSE	FALSE	FALSE	FALSE	FALSE	FALSE	FALSE	FALSE	FALSE
Peptide3-15aa	UBL3	ENST00000380680_125_155	MTGGGRGVWD	Nano_T_034	MTGGGR	MTGGGR	Trypsin_1	578.272	1	FALSE	FALSE	FALSE	FALSE	FALSE	FALSE	FALSE	FALSE	FALSE	FALSE	FALSE	FALSE	FALSE	FALSE	FALSE	FALSE	FALSE	FALSE	FALSE	FALSE	FALSE	FALSE	FALSE	FALSE	FALSE	FALSE	FALSE	FALSE	FALSE	FALSE	FALSE	FALSE	FALSE	FALSE	FALSE	FALSE	FALSE	FALSE	FALSE	FALSE
Peptide3-15aa	ZNF544	ENST00000596652_104_143	MMSTDEETEAWRG	Nano_T_062	MMSTDEETEAWR	MMSTDEETEAWR	Trypsin_1	743.303	2	FALSE	FALSE	FALSE	FALSE	FALSE	FALSE	FALSE	FALSE	FALSE	FALSE	FALSE	FALSE	FALSE	FALSE	FALSE	FALSE	FALSE	FALSE	FALSE	FALSE	FALSE	FALSE	FALSE	FALSE	FALSE	FALSE	FALSE	FALSE	FALSE	FALSE	FALSE	FALSE	FALSE	FALSE	FALSE	FALSE	FALSE	FALSE	FALSE	FALSE
CTRL	ACTA	CTRL	FALSE	S-P1-05	SYELPDGQVITIGNER	SYELPDGQVITIGNER	Trypsin_2	895.95	2	82.03	73557753856	0.8203	81.88	83019710464	0.8163	81.99	83126534144	0.819	81.37	189900783616	0.8184	81.08	178933071872	0.8178	81.17	181665562624	0.8171	81.56	79994159104	0.8171	80.71	95477334016	0.8177	81.46	78084595712	0.8191	82.1	215025532928	0.8137	82.13	223425511424	0.8168	82.79	148306051072	0.8182	82.76	160241532928	0.8175	82.91
CTRL	GAPDH	CTRL	FALSE	S-P1-06	VGVNGFGR	VGVNGFGR	Trypsin_2	403.219	2	38.04	1265956480	0.9231	38.24	1644930176	0.9329	38.73	1544817152	0.925	37.27	3928483328	0.9284	37.05	5008749568	0.924	36.91	4608289792	0.9288	37.95	946133568	0.9231	37.24	1137783936	0.9239	37.81	796419712	0.9281	39.01	582085632	0.9189	38.97	658392576	0.9161	39.8	678144832	0.9318	39.74	692805952	0.9295	40.08
CTRL	HIST1H2	CTRL	FALSE	S-P1-07	AGLQFPVGR	AGLQFPVGR	Trypsin_2	472.769	2	61.7	364193054720	0.9524	61.17	383357550592	0.9531	61.71	389578883072	0.9493	60.33	341007138816	0.9416	60.22	315663876096	0.9514	60.06	357933744128	0.9505	61.19	372331642880	0.9518	59.78	485863456768	0.9508	60.83	385782317056	0.9487	62.43	32188516352	0.9365	62.17	33678292992	0.9415	63.45	23135617024	0.9496	63.3	22599202816	0.9474	64.09
Peptide3-15aa	ANK1	ENST00000522543_153_195	MQGVPGGLRSPSGE	Nano_T_055	MQGVPGGLR	MQGVPGGLR	Trypsin_2	457.747	2	FALSE	FALSE	FALSE	FALSE	FALSE	FALSE	FALSE	FALSE	FALSE	FALSE	FALSE	FALSE	FALSE	FALSE	FALSE	FALSE	FALSE	FALSE	FALSE	FALSE	FALSE	FALSE	FALSE	FALSE	FALSE	FALSE	FALSE	FALSE	FALSE	FALSE	FALSE	FALSE	FALSE	FALSE	FALSE	FALSE	FALSE	FALSE	FALSE	FALSE
Peptide3-15aa	ANK1	ENST00000522543_153_195	MQGVPGGLRSPSGE	Nano_T_055	MQGVPGGLR	M[+16]QGVPGGLR	Trypsin_2	465.745	2	FALSE	FALSE	FALSE	FALSE	FALSE	FALSE	FALSE	FALSE	FALSE	FALSE	FALSE	FALSE	FALSE	FALSE	FALSE	FALSE	FALSE	FALSE	FALSE	FALSE	FALSE	FALSE	FALSE	FALSE	FALSE	FALSE	FALSE	FALSE	FALSE	FALSE	FALSE	FALSE	FALSE	FALSE	FALSE	FALSE	FALSE	FALSE	FALSE	FALSE
Peptide3-15aa	AP5M1	ENST00000261558_82_121	MRNFDPCGPPFRK	Nano_T_005	NFDPCGPPFR	NFDPC[+57]GPPFR	Trypsin_2	603.772	2	FALSE	FALSE	FALSE	FALSE	FALSE	FALSE	FALSE	FALSE	FALSE	FALSE	FALSE	FALSE	FALSE	FALSE	FALSE	FALSE	FALSE	FALSE	FALSE	FALSE	FALSE	FALSE	FALSE	FALSE	FALSE	FALSE	FALSE	FALSE	FALSE	FALSE	FALSE	FALSE	FALSE	FALSE	FALSE	FALSE	FALSE	FALSE	FALSE	FALSE
Peptide3-15aa	ATG13	ENST00000524625_13_58	MAAPGSDRLLGLRRE	Nano_T_057	MAAPGSDR	MAAPGSDR	Trypsin_2	402.687	2	FALSE	FALSE	FALSE	FALSE	FALSE	FALSE	FALSE	FALSE	FALSE	FALSE	FALSE	FALSE	FALSE	FALSE	FALSE	FALSE	FALSE	FALSE	FALSE	FALSE	FALSE	FALSE	FALSE	FALSE	FALSE	FALSE	FALSE	FALSE	FALSE	FALSE	FALSE	FALSE	FALSE	FALSE	FALSE	FALSE	FALSE	FALSE	FALSE	FALSE
Peptide3-15aa	ATM	ENST00000452508_154_184	MRTVMCVLKL	Nano_T_047	TVMCVLK	TVMC[+57]VLK	Trypsin_2	425.73	2	FALSE	FALSE	FALSE	FALSE	FALSE	FALSE	FALSE	FALSE	FALSE	FALSE	FALSE	FALSE	FALSE	FALSE	FALSE	FALSE	FALSE	FALSE	FALSE	FALSE	FALSE	FALSE	FALSE	FALSE	FALSE	FALSE	FALSE	FALSE	FALSE	FALSE	FALSE	FALSE	FALSE	FALSE	FALSE	FALSE	FALSE	FALSE	FALSE	FALSE
Peptide3-15aa	CDH11	ENST00000268603_478_523	MSSTSRDIPSQERSA	Nano_T_010	DIPSQER	DIPSQER	Trypsin_2	422.712	2	FALSE	FALSE	FALSE	FALSE	FALSE	FALSE	FALSE	FALSE	FALSE	FALSE	FALSE	FALSE	FALSE	FALSE	FALSE	FALSE	FALSE	FALSE	FALSE	FALSE	FALSE	FALSE	FALSE	FALSE	FALSE	FALSE	FALSE	FALSE	FALSE	FALSE	FALSE	FALSE	FALSE	FALSE	FALSE	FALSE	FALSE	FALSE	FALSE	FALSE
Peptide3-15aa	CIPC	ENST00000361786_276_312	MKRVPMNLPPAE	Nano_T_026	VPMNLPPAE	VPMNLPPAE	Trypsin_2	484.25	2	FALSE	FALSE	FALSE	FALSE	FALSE	FALSE	FALSE	FALSE	FALSE	FALSE	FALSE	FALSE	FALSE	FALSE	FALSE	FALSE	FALSE	FALSE	FALSE	FALSE	FALSE	FALSE	FALSE	FALSE	FALSE	FALSE	FALSE	FALSE	FALSE	FALSE	FALSE	FALSE	FALSE	FALSE	FALSE	FALSE	FALSE	FALSE	FALSE	FALSE
Peptide3-15aa	CNOT4	ENST00000541284_50_86	MVARLAVEPTES	Nano_T_059	LAVEPTES	LAVEPTES	Trypsin_2	845.425	1	FALSE	FALSE	FALSE	FALSE	FALSE	FALSE	FALSE	FALSE	FALSE	FALSE	FALSE	FALSE	FALSE	FALSE	FALSE	FALSE	FALSE	FALSE	FALSE	FALSE	FALSE	FALSE	FALSE	FALSE	FALSE	FALSE	FALSE	FALSE	FALSE	FALSE	FALSE	FALSE	FALSE	FALSE	FALSE	FALSE	FALSE	FALSE	FALSE	FALSE
Peptide3-15aa	DMPK	ENST00000291270_24_69	MQPGLQGLDRGCQAL	Nano_T_014	MQPGLQGLDR	MQPGLQGLDR	Trypsin_2	557.787	2	FALSE	FALSE	FALSE	FALSE	FALSE	FALSE	FALSE	FALSE	FALSE	FALSE	FALSE	FALSE	FALSE	FALSE	FALSE	FALSE	FALSE	FALSE	FALSE	FALSE	FALSE	FALSE	FALSE	FALSE	FALSE	FALSE	FALSE	FALSE	FALSE	FALSE	FALSE	FALSE	FALSE	FALSE	FALSE	FALSE	FALSE	FALSE	FALSE	FALSE
Peptide3-15aa	DUSP26	ENST00000256261_373_415	MAVALSAPAIRLSD	Nano_T_003	MAVALSAPAIR	MAVALSAPAIR	Trypsin_2	550.318	2	FALSE	FALSE	FALSE	FALSE	FALSE	FALSE	FALSE	FALSE	FALSE	FALSE	FALSE	FALSE	FALSE	FALSE	FALSE	FALSE	FALSE	FALSE	FALSE	FALSE	FALSE	FALSE	FALSE	FALSE	FALSE	FALSE	FALSE	FALSE	FALSE	FALSE	FALSE	FALSE	FALSE	FALSE	FALSE	FALSE	FALSE	FALSE	FALSE	FALSE
Peptide3-15aa	DUSP26	ENST00000256261_373_415	MAVALSAPAIRLSD	Nano_T_003	MAVALSAPAIR	M[+16]AVALSAPAIR	Trypsin_2	558.316	2	FALSE	FALSE	FALSE	FALSE	FALSE	FALSE	FALSE	FALSE	FALSE	FALSE	FALSE	FALSE	FALSE	FALSE	FALSE	FALSE	FALSE	FALSE	FALSE	FALSE	FALSE	FALSE	FALSE	FALSE	FALSE	FALSE	FALSE	FALSE	FALSE	FALSE	FALSE	FALSE	FALSE	FALSE	FALSE	FALSE	FALSE	FALSE	FALSE	FALSE
Peptide3-15aa	EDEM2	ENST00000374492_50_89	MNWLQWLLLLRGR	Nano_T_030	MNWLQWLLLLR	MNWLQWLLLLR	Trypsin_2	495.951	3	FALSE	FALSE	FALSE	FALSE	FALSE	FALSE	FALSE	FALSE	FALSE	FALSE	FALSE	FALSE	FALSE	FALSE	FALSE	FALSE	FALSE	FALSE	FALSE	FALSE	FALSE	FALSE	FALSE	FALSE	FALSE	FALSE	FALSE	46.37	23211420	FALSE	46.29	19996804	FALSE	47.12	28676980	FALSE	47.09	25696096	FALSE	FALSE
Peptide3-15aa	EDEM3	ENST00000318130_215_236	MCLTGRA	Nano_T_017	MCLTGR	MC[+57]LTGR	Trypsin_2	369.175	2	FALSE	FALSE	FALSE	29.13	1137350	0.7954	29.61	899243	0.7711	FALSE	FALSE	FALSE	FALSE	FALSE	FALSE	FALSE	FALSE	FALSE	FALSE	FALSE	FALSE	FALSE	FALSE	FALSE	FALSE	FALSE	FALSE	FALSE	FALSE	FALSE	FALSE	FALSE	FALSE	FALSE	FALSE	FALSE	FALSE	FALSE	FALSE	FALSE
Peptide3-15aa	ENY2	ENST00000521688_5_47	MRVLAFCVLRCPSY	Nano_T_054	VLAFCVLR	VLAFC[+57]VLR	Trypsin_2	489.284	2	FALSE	FALSE	FALSE	FALSE	FALSE	FALSE	FALSE	FALSE	FALSE	FALSE	FALSE	FALSE	FALSE	FALSE	FALSE	FALSE	FALSE	FALSE	FALSE	FALSE	FALSE	FALSE	FALSE	FALSE	FALSE	FALSE	FALSE	FALSE	FALSE	FALSE	FALSE	FALSE	FALSE	FALSE	FALSE	FALSE	FALSE	FALSE	FALSE	FALSE
Peptide3-15aa	FKBP14	ENST00000222803_119_149	MKSRDLSLLL	Nano_T_001	DLSLLL	DLSLLL	Trypsin_2	673.413	1	FALSE	FALSE	FALSE	FALSE	FALSE	FALSE	FALSE	FALSE	FALSE	FALSE	FALSE	FALSE	FALSE	FALSE	FALSE	FALSE	FALSE	FALSE	FALSE	FALSE	FALSE	FALSE	FALSE	FALSE	FALSE	FALSE	FALSE	FALSE	FALSE	FALSE	FALSE	FALSE	FALSE	FALSE	FALSE	FALSE	FALSE	FALSE	FALSE	FALSE
Peptide3-15aa	GATA4	ENST00000335135_380_407	MLDLIRIYF	Nano_T_019	MLDLIR	M[+16]LDLIR	Trypsin_2	388.72	2	FALSE	FALSE	FALSE	FALSE	FALSE	FALSE	FALSE	FALSE	FALSE	FALSE	FALSE	FALSE	FALSE	FALSE	FALSE	FALSE	FALSE	FALSE	FALSE	FALSE	FALSE	FALSE	FALSE	FALSE	FALSE	FALSE	FALSE	FALSE	FALSE	FALSE	FALSE	FALSE	FALSE	FALSE	FALSE	FALSE	FALSE	FALSE	FALSE	FALSE
Peptide3-15aa	GATA4	ENST00000335135_380_407	MLDLIRIYF	Nano_T_019	MLDLIR	MLDLIR	Trypsin_2	380.723	2	FALSE	FALSE	FALSE	65.46	1613347	0.8574	FALSE	FALSE	FALSE	64.79	5745133	0.8811	64.49	1984451	0.8612	64.38	4263619	0.8219	FALSE	FALSE	FALSE	FALSE	FALSE	FALSE	64.97	1042267	0.6944	FALSE	FALSE	FALSE	FALSE	FALSE	FALSE	FALSE	FALSE	FALSE	FALSE	FALSE	FALSE	FALSE
Peptide3-15aa	GNB1	ENST00000378609_248_278	MYWRPDQKPF	Nano_T_033	MYWRPDQKPF	MYWRPDQKPF	Trypsin_2	684.332	2	FALSE	FALSE	FALSE	FALSE	FALSE	FALSE	FALSE	FALSE	FALSE	FALSE	FALSE	FALSE	FALSE	FALSE	FALSE	FALSE	FALSE	FALSE	FALSE	FALSE	FALSE	FALSE	FALSE	FALSE	FALSE	FALSE	FALSE	FALSE	FALSE	FALSE	FALSE	FALSE	FALSE	FALSE	FALSE	FALSE	FALSE	FALSE	FALSE	FALSE
Peptide3-15aa	GPAT4	ENST00000396987_209_254	MRHCVPASLSFWQRL	Nano_T_037	HCVPASLSFWQR	HC[+57]VPASLSFWQR	Trypsin_2	744.364	2	FALSE	FALSE	FALSE	FALSE	FALSE	FALSE	FALSE	FALSE	FALSE	FALSE	FALSE	FALSE	FALSE	FALSE	FALSE	FALSE	FALSE	FALSE	FALSE	FALSE	FALSE	FALSE	FALSE	FALSE	FALSE	FALSE	FALSE	FALSE	FALSE	FALSE	FALSE	FALSE	FALSE	FALSE	FALSE	FALSE	FALSE	FALSE	FALSE	FALSE
Peptide3-15aa	HIPK3	ENST00000456517_312_354	MKMSVSLSGGRRLL	Nano_T_050	MSVSLSGGR	MSVSLSGGR	Trypsin_2	447.229	2	FALSE	FALSE	FALSE	FALSE	FALSE	FALSE	FALSE	FALSE	FALSE	FALSE	FALSE	FALSE	FALSE	FALSE	FALSE	FALSE	FALSE	FALSE	FALSE	FALSE	FALSE	FALSE	FALSE	FALSE	FALSE	FALSE	FALSE	FALSE	FALSE	FALSE	FALSE	FALSE	FALSE	FALSE	FALSE	FALSE	FALSE	FALSE	FALSE	FALSE
Peptide3-15aa	LINC00909	human-lv-merged.15867.4_293_332	MTFSCARRECYFR	Nano_T_065	MTFSCAR	MTFSC[+57]AR	Trypsin_2	436.691	2	FALSE	FALSE	FALSE	FALSE	FALSE	FALSE	FALSE	FALSE	FALSE	FALSE	FALSE	FALSE	FALSE	FALSE	FALSE	FALSE	FALSE	FALSE	FALSE	FALSE	FALSE	FALSE	FALSE	FALSE	FALSE	FALSE	FALSE	FALSE	FALSE	FALSE	FALSE	FALSE	FALSE	FALSE	FALSE	FALSE	FALSE	FALSE	FALSE	FALSE
Peptide3-15aa	LRRC32	ENST00000260061_88_127	MCRDCPGEELRPR	Nano_T_004	DCPGEELRPR	DC[+57]PGEELRPR	Trypsin_2	410.196	3	FALSE	FALSE	FALSE	FALSE	FALSE	FALSE	FALSE	FALSE	FALSE	FALSE	FALSE	FALSE	FALSE	FALSE	FALSE	FALSE	FALSE	FALSE	FALSE	FALSE	FALSE	FALSE	FALSE	FALSE	FALSE	FALSE	FALSE	FALSE	FALSE	FALSE	FALSE	FALSE	FALSE	FALSE	FALSE	FALSE	FALSE	FALSE	FALSE	FALSE
Peptide3-15aa	MBNL2	ENST00000345429_57_90	MRTIYMEVSFS	Nano_T_022	TIYMEVSFS	TIYM[+16]EVSFS	Trypsin_2	546.75	2	FALSE	FALSE	FALSE	FALSE	FALSE	FALSE	FALSE	FALSE	FALSE	FALSE	FALSE	FALSE	FALSE	FALSE	FALSE	FALSE	FALSE	FALSE	FALSE	FALSE	FALSE	FALSE	FALSE	FALSE	FALSE	FALSE	FALSE	FALSE	FALSE	FALSE	FALSE	FALSE	FALSE	FALSE	FALSE	FALSE	FALSE	FALSE	FALSE	FALSE
Peptide3-15aa	METTL7A	ENST00000548553_782_821	MKTKLNRLLPNIY	Nano_T_060	LLPNIY	LLPNIY	Trypsin_2	732.429	1	FALSE	FALSE	FALSE	FALSE	FALSE	FALSE	FALSE	FALSE	FALSE	FALSE	FALSE	FALSE	FALSE	FALSE	FALSE	FALSE	FALSE	FALSE	FALSE	FALSE	FALSE	FALSE	FALSE	FALSE	FALSE	FALSE	FALSE	FALSE	FALSE	FALSE	FALSE	FALSE	FALSE	FALSE	FALSE	FALSE	FALSE	FALSE	FALSE	FALSE
Peptide3-15aa	NF1	ENST00000358273_68_110	MAASRTVMAVGRRR	Nano_T_024	TVMAVGR	TVM[+16]AVGR	Trypsin_2	375.202	2	15.37	7107628	0.769	15.47	9037181	0.7836	16.2	10609342	0.7538	13.19	34417704	0.7976	13.34	44053648	0.7788	13.6	41544052	0.7708	14.23	15696200	0.7607	14.26	16153026	0.7604	14.61	11457879	0.7915	FALSE	FALSE	FALSE	FALSE	FALSE	FALSE	FALSE	FALSE	FALSE	FALSE	FALSE	FALSE	FALSE
Peptide3-15aa	PACSIN2	ENST00000407585_12_48	MPAGLERGRYGS	Nano_T_042	MPAGLER	MPAGLER	Trypsin_2	387.202	2	FALSE	FALSE	FALSE	FALSE	FALSE	FALSE	FALSE	FALSE	FALSE	FALSE	FALSE	FALSE	FALSE	FALSE	FALSE	FALSE	FALSE	FALSE	FALSE	FALSE	FALSE	FALSE	FALSE	FALSE	FALSE	FALSE	FALSE	FALSE	FALSE	FALSE	FALSE	FALSE	FALSE	FALSE	FALSE	FALSE	FALSE	FALSE	FALSE	FALSE
Peptide3-15aa	PLXNB2	ENST00000359337_30_51	MLAWSRN	Nano_T_025	MLAWSR	MLAWSR	Trypsin_2	382.2	2	FALSE	FALSE	FALSE	FALSE	FALSE	FALSE	FALSE	FALSE	FALSE	FALSE	FALSE	FALSE	FALSE	FALSE	FALSE	FALSE	FALSE	FALSE	FALSE	FALSE	FALSE	FALSE	FALSE	FALSE	FALSE	FALSE	FALSE	FALSE	FALSE	FALSE	FALSE	FALSE	FALSE	FALSE	FALSE	FALSE	FALSE	FALSE	FALSE	FALSE
Peptide3-15aa	RASSF4	ENST00000340258_41_80	MQWLLDCAMTGRK	Nano_T_020	MQWLLDCAMTGR	MQWLLDC[+57]AM[+16]TGR	Trypsin_2	749.336	2	FALSE	FALSE	FALSE	FALSE	FALSE	FALSE	FALSE	FALSE	FALSE	FALSE	FALSE	FALSE	FALSE	FALSE	FALSE	FALSE	FALSE	FALSE	FALSE	FALSE	FALSE	FALSE	FALSE	FALSE	FALSE	FALSE	FALSE	FALSE	FALSE	FALSE	FALSE	FALSE	FALSE	FALSE	FALSE	FALSE	FALSE	FALSE	FALSE	FALSE
Peptide3-15aa	RASSF4	ENST00000340258_41_80	MQWLLDCAMTGRK	Nano_T_020	MQWLLDCAMTGR	M[+16]QWLLDC[+57]AM[+16]TGR	Trypsin_2	757.333	2	FALSE	FALSE	FALSE	FALSE	FALSE	FALSE	FALSE	FALSE	FALSE	FALSE	FALSE	FALSE	FALSE	FALSE	FALSE	FALSE	FALSE	FALSE	FALSE	FALSE	FALSE	FALSE	FALSE	FALSE	FALSE	FALSE	FALSE	FALSE	FALSE	FALSE	FALSE	FALSE	FALSE	FALSE	FALSE	FALSE	FALSE	FALSE	FALSE	FALSE
Peptide3-15aa	RHOB	ENST00000272233_38_74	MLSEARRDPGES	Nano_T_011	MLSEAR	MLSEAR	Trypsin_2	353.681	2	FALSE	FALSE	FALSE	FALSE	FALSE	FALSE	FALSE	FALSE	FALSE	FALSE	FALSE	FALSE	FALSE	FALSE	FALSE	FALSE	FALSE	FALSE	FALSE	FALSE	FALSE	FALSE	FALSE	FALSE	FALSE	FALSE	FALSE	FALSE	FALSE	FALSE	FALSE	FALSE	FALSE	FALSE	FALSE	FALSE	FALSE	FALSE	FALSE	FALSE
Peptide3-15aa	RIC8A	ENST00000526104_214_256	MVVERRFCGLGPNG	Nano_T_058	FCGLGPNG	FC[+57]GLGPN[+1]G	Trypsin_2	822.345	1	FALSE	FALSE	FALSE	FALSE	FALSE	FALSE	FALSE	FALSE	FALSE	FALSE	FALSE	FALSE	FALSE	FALSE	FALSE	FALSE	FALSE	FALSE	FALSE	FALSE	FALSE	FALSE	FALSE	FALSE	FALSE	FALSE	FALSE	FALSE	FALSE	FALSE	FALSE	FALSE	FALSE	FALSE	FALSE	FALSE	FALSE	FALSE	FALSE	FALSE
Peptide3-15aa	SEC14L1	ENST00000436233_79_121	MSAPRHPVSQARPF	Nano_T_045	HPVSQARPF	HPVSQARPF	Trypsin_2	519.778	2	28.13	2345368	0.7563	28.14	2001669	0.7181	28.67	1999293	0.7305	27.36	56405560	0.8506	27.21	20456250	0.8393	27.2	12571531	0.8063	27.84	5922688	0.7713	27.08	5383629	0.7692	27.55	2846600	0.7447	28.95	419818	0.6481	FALSE	FALSE	FALSE	FALSE	FALSE	FALSE	FALSE	FALSE	FALSE	FALSE
Peptide3-15aa	SNHG5	ENST00000420199_66_102	MVAQAELRALIL	Nano_T_043	MVAQAELR	MVAQAELR	Trypsin_2	459.247	2	FALSE	FALSE	FALSE	FALSE	FALSE	FALSE	FALSE	FALSE	FALSE	FALSE	FALSE	FALSE	FALSE	FALSE	FALSE	FALSE	FALSE	FALSE	FALSE	FALSE	FALSE	FALSE	FALSE	FALSE	FALSE	FALSE	FALSE	FALSE	FALSE	FALSE	FALSE	FALSE	FALSE	FALSE	FALSE	FALSE	FALSE	FALSE	FALSE	FALSE
Peptide3-15aa	TRIM26	ENST00000454678_72_117	MERRVMVLPLIVETC	Nano_T_048	VMVLPLIVETC	VM[+16]VLPLIVETC[+57]	Trypsin_2	645.346	2	FALSE	FALSE	FALSE	FALSE	FALSE	FALSE	FALSE	FALSE	FALSE	FALSE	FALSE	FALSE	FALSE	FALSE	FALSE	FALSE	FALSE	FALSE	FALSE	FALSE	FALSE	FALSE	FALSE	FALSE	FALSE	FALSE	FALSE	FALSE	FALSE	FALSE	FALSE	FALSE	FALSE	FALSE	FALSE	FALSE	FALSE	FALSE	FALSE	FALSE
Peptide3-15aa	TRIM26	ENST00000454678_72_117	MERRVMVLPLIVETC	Nano_T_048	VMVLPLIVETC	VMVLPLIVETC[+57]	Trypsin_2	637.348	2	FALSE	FALSE	FALSE	FALSE	FALSE	FALSE	FALSE	FALSE	FALSE	FALSE	FALSE	FALSE	FALSE	FALSE	FALSE	FALSE	FALSE	FALSE	FALSE	FALSE	FALSE	FALSE	FALSE	FALSE	FALSE	FALSE	FALSE	FALSE	FALSE	FALSE	FALSE	FALSE	FALSE	FALSE	FALSE	FALSE	FALSE	FALSE	FALSE	FALSE
Peptide3-15aa	ZNF146	ENST00000456324_634_676	MVEKEVGRICAEEA	Nano_T_049	ICAEEA	IC[+57]AEEA	Trypsin_2	692.292	1	FALSE	FALSE	FALSE	FALSE	FALSE	FALSE	FALSE	FALSE	FALSE	FALSE	FALSE	FALSE	FALSE	FALSE	FALSE	FALSE	FALSE	FALSE	FALSE	FALSE	FALSE	FALSE	FALSE	FALSE	FALSE	FALSE	FALSE	FALSE	FALSE	FALSE	FALSE	FALSE	FALSE	FALSE	FALSE	FALSE	FALSE	FALSE	FALSE	FALSE
[truncated: 17 more columns]
